# Supplementary material for: Mmp12 Is Translationally Regulated in Macrophages during the Course of Inflammation
Source: Int J Mol Sci. 2023 Nov 30;24(23):16981. doi: 10.3390/ijms242316981 (PMC10707645; doi:10.3390/ijms242316981)
Supplement: Supplementary file 1 [file ijms-24-16981-s001.zip]

Archive with 7 entries (7 files):
- Kuntschar et al - Supplementary Information.pdf
- Kuntschar et al - Table S1 (RNA-seq - normalized read counts).xlsx
- Kuntschar et al - Table S2 (RNAseq - enriched GO terms).xlsx
- Kuntschar et al - Table S3 (RNAseq - GSEA).xlsx
- Kuntschar et al - Table S4 (mePROD - normalized peptide counts).xlsx
- Kuntschar et al - Table S5 (mePROD - enriched GO terms).xlsx
- Kuntschar et al - Table S6 (Target selection).xlsx
