# Supplementary material for: Mmp12 Is Translationally Regulated in Macrophages during the Course of Inflammation
Source: Int J Mol Sci. 2023 Nov 30;24(23):16981. doi: 10.3390/ijms242316981 (PMC10707645; doi:10.3390/ijms242316981)
Supplement: Supplementary file 1 [file ijms-24-16981-s001.zip › Kuntschar et al - Table S1 (RNA-seq - normalized read counts).xlsx]

## Sheet: Fig2_Suppl_Table
Gene_Symbol	ensembl	Ctrl_n1	Ctrl_n2	LPS_n1	LPS_n2	Eff_n1	Eff_n2	LPSEff_n1	LPSEff_n2	L2FC_Ctrl_vs_LPS	padj_Ctrl_vs_LPS	L2FC_Eff_vs_LPSEff	padj_Eff_vs_LPSEff	L2FC_Ctrl_vs_Eff	padj_Ctrl_vs_Eff	L2FC_LPS_vs_LPSEff	padj_LPS_vs_LPSEff	heatmap_cluster
A4galt	ENSMUSG00000047878	2.65562	4.16826	3.03501	2.34342	2.38535	3.34942	2.95655	4.06978	-0.555403	0.895001	-0.00969952	1	-0.514786	1	0.00970274	1	4
AA467197	ENSMUSG00000033213	6.23298	5.8441	9.49316	8.88288	6.98511	6.61285	9.9531	9.53262	3.06783	5.4e-19	-0.52092	1	0.32386	1	0.520921	1	3
Aaas	ENSMUSG00000036678	4.47279	3.5304	3.80258	2.74525	4.24451	3.24569	3.12577	3.15323	-0.765933	0.230347	0.443486	1	-0.495884	1	-0.443485	1	2
Aacs	ENSMUSG00000029482	6.23298	5.73645	4.5867	4.92317	5.63181	5.59622	4.70699	4.27985	-1.26064	0.00398816	0.098133	1	-0.54704	0.824514	-0.0981319	1	2
Aagab	ENSMUSG00000037257	5.43994	5.6468	4.74993	4.96141	5.9602	6.09117	5.97338	5.24222	-0.596733	0.296943	-0.226989	1	-0.0304792	1	0.22699	1	2
Aak1	ENSMUSG00000057230	6.42322	6.22656	6.24496	6.26296	6.70744	6.36312	6.08024	6.17129	-0.232579	0.762204	0.168312	1	-0.0298143	1	-0.168311	1	2
Aamp	ENSMUSG00000006299	5.4975	6.03792	6.00741	6.35202	6.24771	6.20617	6.44265	6.06186	0.437715	0.499039	-0.0170379	1	0.24285	1	0.0170389	1	4
Aar2	ENSMUSG00000027628	4.58326	4.34154	4.74993	4.24262	5.07645	4.47335	5.34375	5.47348	0.0795633	0.956575	-0.199804	1	-0.0111615	1	0.199805	1	1
Aars	ENSMUSG00000031960	7.04179	7.57036	7.69224	7.41382	7.77197	7.39733	7.98385	7.82049	0.0044324	1	-0.168151	1	-0.0474276	1	0.168152	1	1
Aars2	ENSMUSG00000023938	3.53635	3.34738	1.95554	2.74525	3.39309	3.9205	3.65456	3.35227	-0.976802	0.144186	-0.746338	1	0.148141	1	0.746339	1	2
Aasdhppt	ENSMUSG00000025894	3.29797	3.64067	3.26841	3.19379	3.88072	3.9205	2.7648	3.52714	-0.588103	0.530624	-0.228409	1	0.122439	1	0.22841	1	2
Aatf	ENSMUSG00000018697	3.91996	3.28082	2.75643	1.78452	4.8309	4.56239	3.7612	3.15323	-1.01563	0.164352	-0.572829	1	0.473685	1	0.572831	1	2
Aatk	ENSMUSG00000025375	4.35316	4.05333	3.03501	1.78452	4.46751	4.47335	2.28225	1.21168	-1.85664	0.00538005	0.66138	1	0.10443	1	-0.661378	1	2
AB124611	ENSMUSG00000057191	5.11162	4.13096	4.96465	4.36179	4.59908	3.70275	5.03918	4.37442	0.0324925	0.995725	0.419771	1	-0.414088	1	-0.41977	1	1
Abca1	ENSMUSG00000015243	6.26648	6.11636	9.70949	8.36748	7.602	7.31002	9.88986	10.2382	2.90751	1.85e-12	-0.789078	0.794057	1.22525	0.00013171	0.78908	0.79405	3
Abca13	ENSMUSG00000004668	2.18082	2.0746	4.07316	2.91075	3.53129	0.771553	3.53941	3.15323	0.357019	0.78193	0.0295467	1	-0.197143	1	-0.0295451	1	3
Abca2	ENSMUSG00000026944	5.84664	6.59172	5.20877	5.97592	6.34464	6.28678	5.73251	5.51559	-0.795436	0.130709	-0.0117696	1	-0.231218	1	0.0117707	1	2
Abca3	ENSMUSG00000024130	6.56459	6.19979	6.37574	6.20038	6.61719	6.35068	5.73251	5.47348	-0.355575	0.554888	0.59987	0.911999	-0.320077	1	-0.599869	0.912005	2
Abca5	ENSMUSG00000018800	3.01225	2.35898	3.03501	4.17913	2.38535	3.13392	2.95655	3.95204	0.371419	0.764673	0.45951	1	-0.374825	1	-0.459508	1	3
Abca7	ENSMUSG00000035722	6.33123	6.49961	7.04414	6.74081	5.93551	5.86482	6.63722	6.6396	0.391647	0.496795	0.424219	1	-0.498046	1	-0.424218	1	3
Abcb10	ENSMUSG00000031974	5.03593	4.60904	4.30093	4.41787	4.24451	4.76357	3.41426	3.6831	-0.723957	0.207006	0.593608	1	-0.284797	1	-0.593607	1	2
Abcb1a	ENSMUSG00000040584	1.46835	1.72006	3.26841	3.81149	3.77338	2.57283	4.5373	4.37442	0.726801	0.489146	-0.565115	1	0.451941	1	0.565116	1	3
Abcb1b	ENSMUSG00000028970	5.7552	5.78529	5.46529	5.13875	5.85882	5.71751	5.65165	5.88037	-0.637919	0.28829	-0.265045	1	-0.292175	1	0.265046	1	2
Abcb6	ENSMUSG00000026198	3.53635	4.55373	3.94421	3.81149	3.88072	4.10965	3.41426	4.27985	-0.576312	0.462615	-0.176292	1	0.131251	1	0.176293	1	4
Abcb7	ENSMUSG00000031333	5.4975	5.53702	4.96465	4.99867	5.569	5.48673	4.85881	5.13824	-0.664724	0.252899	0.14808	1	-0.0805567	1	-0.148078	1	2
Abcb8	ENSMUSG00000028973	4.58326	3.8843	3.46925	3.4303	4.32274	3.77904	3.7612	3.95204	-0.600842	0.357168	0.339762	1	-0.386461	1	-0.339761	1	2
Abcc1	ENSMUSG00000023088	7.35376	7.58422	8.99173	8.50004	8.09537	8.06763	9.77047	9.60754	1.24617	0.00145046	-0.791757	0.288814	0.528459	0.982884	0.791758	0.288818	3
Abcc10	ENSMUSG00000032842	1.46835	1.90819	3.03501	2.09087	1.63801	1.64216	2.54361	1.21168	-0.024577	1	-0.245205	1	0.210933	1	0.245207	1	3
Abcc3	ENSMUSG00000020865	5.25203	4.34154	4.49758	4.11272	4.53479	4.9401	4.80996	3.6831	-0.918829	0.0716448	-0.431531	1	0.192059	1	0.431533	1	2
Abcc4	ENSMUSG00000032849	4.68587	5.2014	4.96465	5.03498	5.20594	5.36825	5.73251	6.00386	0.209733	0.831708	-0.444465	1	-0.0320253	1	0.444466	1	4
Abcc5	ENSMUSG00000022822	6.36255	6.11636	7.51058	6.83651	6.50423	6.41186	8.11028	7.65136	0.903435	0.0316572	-0.584209	0.922005	0.152988	1	0.58421	0.922011	3
Abcd1	ENSMUSG00000031378	5.37998	5.6468	5.20877	4.92317	5.28623	5.50931	3.95339	4.54679	-1.29476	0.00258856	0.339832	1	-0.285845	1	-0.339831	1	2
Abcd2	ENSMUSG00000055782	4.07925	2.97883	2.41086	1.78452	3.65741	2.88048	0.975331	1.86082	-2.1888	0.00350046	0.0808339	1	-0.155867	1	-0.080831	1	2
Abcd3	ENSMUSG00000028127	3.53635	4.05333	4.19153	4.47186	3.65741	4.10965	4.12297	4.83984	0.172746	0.903871	-0.17714	1	-0.0592993	1	0.177142	1	3
Abcd4	ENSMUSG00000021240	3.74086	3.34738	3.94421	2.55828	3.39309	3.44619	3.86049	3.82382	-0.0381976	0.995324	-0.157471	1	0.106315	1	0.157473	1	1
Abce1	ENSMUSG00000058355	6.61748	6.20877	5.15151	5.204	6.53741	6.27366	5.62365	5.63502	-1.27144	0.00413786	-0.148844	1	-0.0333769	1	0.148846	1	2
Abcf1	ENSMUSG00000038762	6.19868	6.07768	6.4249	6.1011	6.63263	6.45901	6.59459	6.69563	-0.0663887	0.962111	-0.260219	1	0.256514	1	0.26022	1	1
Abcf2	ENSMUSG00000028953	6.01378	6.4849	6.03933	5.89919	6.56986	6.39983	6.42653	6.29734	-0.332795	0.635538	0.00744204	1	-0.032749	1	-0.00744095	1	1
Abcf3	ENSMUSG00000003234	4.8715	5.12757	5.09187	4.62266	5.39886	5.12685	5.30902	4.70074	-0.481216	0.431615	-0.276298	1	0.0474455	1	0.276299	1	1
Abcg1	ENSMUSG00000024030	8.9484	8.73139	8.36265	8.13629	9.20284	8.97455	8.59421	8.01653	-0.667918	0.106184	0.097639	1	0.0818787	1	-0.0976379	1	2
Abcg2	ENSMUSG00000029802	3.29797	3.411	3.03501	3.72521	3.06923	3.01276	2.95655	2.30691	0.0610575	0.985282	0.762167	1	-0.476449	1	-0.762166	1	2
Abhd10	ENSMUSG00000033157	3.01225	3.79173	2.75643	1.78452	3.65741	2.73484	3.53941	2.92227	-0.409957	0.707467	0.0821168	1	0.0475185	1	-0.0821153	1	1
Abhd11	ENSMUSG00000040532	3.91996	2.89231	2.41086	1.78452	2.87521	2.39029	3.12577	2.64715	-1.18711	0.131387	-0.529194	1	0.209878	1	0.529196	1	2
Abhd12	ENSMUSG00000032046	5.93263	5.83253	5.55636	5.46583	6.39982	6.26041	5.65165	5.88037	-0.557942	0.289474	-0.158171	1	0.169753	1	0.158172	1	2
Abhd13	ENSMUSG00000040396	4.68587	5.12757	5.09187	5.35528	5.28623	4.56239	5.23693	5.13824	0.0439501	0.984935	0.121688	1	-0.0760435	1	-0.121687	1	3
Abhd14a	ENSMUSG00000042210	2.18082	2.59643	1.28647	1.39507	2.05954	3.01276	1.55198	1.21168	-0.790239	0.509758	-0.0113537	1	0.215934	1	0.0113563	1	2
Abhd15	ENSMUSG00000000686	3.74086	4.2747	3.26841	0.859978	4.59908	3.24569	2.7648	1.86082	-1.29485	0.0108611	0.538492	1	0.0184249	1	-0.538491	1	2
Abhd16a	ENSMUSG00000007036	4.8715	5.2014	6.2987	6.01281	5.39886	5.12685	6.3084	5.81443	1.1487	0.00349482	0.0912094	1	0.0167195	1	-0.0912084	1	3
Abhd17a	ENSMUSG00000003346	4.8715	5.2544	3.80258	4.75917	5.24665	5.65814	4.99616	4.17863	-0.770282	0.13827	-0.239436	1	0.303922	1	0.239437	1	2
Abhd17b	ENSMUSG00000047368	3.74086	4.71366	5.79944	4.71509	4.46751	4.56239	5.23693	5.38537	0.157896	0.882994	-0.23014	1	-0.136833	1	0.230141	1	3
Abhd17c	ENSMUSG00000038459	5.03593	5.02963	6.70915	5.97592	5.85882	5.53153	6.69217	6.03315	0.821107	0.108697	-0.0405217	1	0.162795	1	0.040523	1	3
Abhd18	ENSMUSG00000037818	2.18082	2.48259	2.75643	2.55828	1.63801	2.57283	2.54361	1.21168	0.317844	0.864344	0.210778	1	-0.400492	1	-0.210776	1	3
Abhd2	ENSMUSG00000039202	6.78866	6.93791	6.32484	6.79476	7.08949	7.16828	6.78357	7.00741	-0.206153	0.851481	0.0609465	1	0.0960568	1	-0.060945	1	4
Abhd4	ENSMUSG00000040997	5.03593	5.10851	4.67062	4.36179	5.16406	5.4638	5.12156	4.83984	-0.928743	0.0566078	-0.313809	1	-0.337363	1	0.31381	1	2
Abhd5	ENSMUSG00000032540	6.26648	5.87826	4.07316	4.52389	6.56986	5.89941	5.30902	5.4301	-1.2024	0.00414064	-0.0268923	1	0.0622737	1	0.0268934	1	2
Abi1	ENSMUSG00000058835	6.26648	6.29561	6.54095	6.95497	6.20704	6.60239	6.69217	6.91603	0.426524	0.503253	0.172578	1	-0.0760616	1	-0.172577	1	3
Abi2	ENSMUSG00000026782	4.95606	4.40542	4.82511	5.10498	4.8309	4.10965	4.20082	4.77196	0.33146	0.711865	0.387964	1	-0.240052	1	-0.387963	1	3
Abi3	ENSMUSG00000018381	4.47279	4.83461	2.41086	5.07041	4.53479	4.90648	3.86049	3.95204	-0.199606	0.884934	0.688253	1	-0.233616	1	-0.688251	1	4
Abitram	ENSMUSG00000038827	2.18082	3.13771	1.28647	3.0592	3.24023	3.13392	2.95655	3.35227	-0.635979	0.57764	-0.670214	1	0.346206	1	0.670216	1	4
Abl1	ENSMUSG00000026842	6.33123	5.7114	5.59982	5.204	5.9104	5.41682	6.05949	5.81443	-0.434076	0.490208	-0.140547	1	-0.139835	1	0.140548	1	1
Abl2	ENSMUSG00000026596	6.26648	6.00738	5.76166	5.85924	6.52092	6.50466	6.42653	6.34484	-0.269866	0.707367	-0.2323	1	0.189769	1	0.232301	1	1
Ablim1	ENSMUSG00000025085	3.74086	5.00922	1.95554	4.88388	3.24023	4.72551	2.7648	4.06978	-0.400353	0.919176	0.418613	1	-0.42989	1	-0.418602	1	4
Abr	ENSMUSG00000017631	7.50176	7.84831	8.69877	8.70271	8.34539	8.13813	9.25181	9.06782	0.945801	0.0157655	-0.253316	1	0.314852	1	0.253317	1	3
Abracl	ENSMUSG00000078453	5.89028	5.82086	6.85977	6.85694	5.60075	6.07613	7.31686	7.09334	0.975231	0.01675	0.0512498	1	-0.206227	1	-0.0512489	1	3
Abraxas2	ENSMUSG00000030965	4.95606	5.23695	5.09187	4.88388	4.8309	5.12685	4.47599	5.02617	-0.170319	0.868237	0.233168	1	-0.212943	1	-0.233167	1	4
Abt1	ENSMUSG00000036376	3.01225	2.80026	2.75643	1.39507	3.39309	3.24569	2.7648	2.92227	-0.190751	0.906639	-0.29023	1	0.206045	1	0.290232	1	1
Abtb1	ENSMUSG00000030083	4.07925	4.09267	3.64552	3.96995	3.88072	4.22324	4.20082	3.95204	-0.31927	0.723372	-0.324711	1	0.0746524	1	0.324712	1	4
Abtb2	ENSMUSG00000032724	4.35316	4.34154	7.35439	7.20655	4.88347	3.62219	7.16974	6.78443	3.02665	1.41e-18	0.596806	0.832086	0.492286	1	-0.596805	0.83208	3
Acaa1a	ENSMUSG00000036138	6.48144	6.52858	7.23542	6.59031	6.43547	6.24704	7.02742	6.78443	0.331013	0.608633	0.134261	1	-0.383325	1	-0.13426	1	3
Acaa1b	ENSMUSG00000010651	1.46835	2.22379	2.75643	0.859978	1.63801	2.73484	2.54361	2.92227	0.0150368	1	-0.19444	1	-0.366435	1	0.194443	1	1
Acaa2	ENSMUSG00000036880	5.43994	4.92455	4.49758	3.19379	4.39694	5.61716	4.75939	3.15323	-1.14085	0.0169007	-0.194902	1	0.114803	1	0.194903	1	2
Acaca	ENSMUSG00000020532	6.76541	5.83253	5.36809	5.204	6.07766	5.77453	5.16105	5.47348	-0.773623	0.246118	0.364092	1	-0.535245	1	-0.36409	1	2
Acad10	ENSMUSG00000029456	2.18082	2.22379	1.28647	1.78452	2.38535	2.73484	2.7648	1.21168	-0.283537	0.895001	-0.159414	1	0.0582944	1	0.159416	1	2
Acad11	ENSMUSG00000090150	4.35316	3.97129	3.03501	3.81149	2.65097	4.97295	3.27722	3.82382	-0.617875	0.383005	0.0315695	1	-0.105647	1	-0.0315681	1	4
Acad12	ENSMUSG00000042647	5.11162	2.89231	4.30093	2.74525	3.24023	2.73484	3.7612	2.64715	-0.83037	0.511194	-0.232102	1	-0.0653342	1	0.232105	1	1
Acad8	ENSMUSG00000031969	3.53635	4.16826	3.94421	2.91075	3.98062	4.16756	3.41426	3.6831	-0.648673	0.334941	-0.0231346	1	-0.240099	1	0.0231359	1	2
Acad9	ENSMUSG00000027710	4.35316	4.60904	3.46925	4.57412	4.32274	4.87205	4.99616	4.27985	0.00880148	1	0.272463	1	-0.0268306	1	-0.272462	1	4
Acadl	ENSMUSG00000026003	5.4975	5.47882	6.4249	7.36472	5.43453	5.71751	6.25465	7.16124	1.46709	0.0042213	0.380608	1	0.00617711	1	-0.380606	1	3
Acadm	ENSMUSG00000062908	4.58326	4.96751	3.94421	4.0431	3.88072	5.21189	3.7612	4.06978	-1.33667	0.0195826	-0.27257	1	-0.203724	1	0.272572	1	2
Acads	ENSMUSG00000029545	4.8715	4.83461	4.74993	4.52389	4.98319	4.64626	3.86049	3.95204	-0.568685	0.329487	0.0884747	1	0.198095	1	-0.0884736	1	2
Acadsb	ENSMUSG00000030861	5.03593	5.14639	5.20877	5.29666	4.24451	5.15576	4.80996	4.70074	0.32516	0.684228	0.284548	1	-0.152731	1	-0.284546	1	4
Acadvl	ENSMUSG00000018574	4.35316	5.00922	5.20877	5.10498	5.24665	5.73676	6.16037	5.38537	0.0160861	1	-0.331236	1	0.261088	1	0.331238	1	1
Acap1	ENSMUSG00000001588	5.25203	5.88948	4.89657	4.66961	5.83232	5.55342	4.04067	5.4301	-0.958219	0.0604538	0.378722	1	-0.0448989	1	-0.378721	1	2
Acap2	ENSMUSG00000049076	7.17124	7.10593	7.6618	7.09056	7.1551	7.2643	7.62291	7.59355	0.143809	0.873296	-0.188718	1	0.036838	1	0.188719	1	3
Acap3	ENSMUSG00000029033	4.78167	4.71366	3.26841	3.19379	5.39886	4.76357	3.53941	2.30691	-1.76975	5.68e-05	0.088912	1	0.219342	1	-0.0889106	1	2
Acat1	ENSMUSG00000032047	5.93263	6.02781	4.82511	5.38372	5.60075	5.84721	3.86049	4.46318	-0.801539	0.216481	0.701216	1	-0.295318	1	-0.701214	1	2
Acat2	ENSMUSG00000023832	5.11162	5.00922	3.46925	2.55828	3.77338	4.10965	3.7612	3.52714	-2.0938	0.000176645	-0.221695	1	-1.58057	0.00954687	0.221697	1	2
Acbd3	ENSMUSG00000026499	6.0906	5.74882	6.44887	6.46281	6.28727	6.03004	6.86951	6.65852	0.560565	0.268724	-0.16334	1	0.171562	1	0.163341	1	3
Acbd4	ENSMUSG00000056938	2.18082	2.0746	2.41086	2.34342	2.38535	2.18127	2.28225	2.64715	0.0995902	0.967123	-0.215297	1	0.00826337	1	0.215299	1	3
Acbd5	ENSMUSG00000026781	5.43994	5.67299	5.26386	5.64099	4.98319	5.79304	5.23693	5.47348	-0.237691	0.83197	0.18067	1	-0.0244439	1	-0.180669	1	4
Acbd6	ENSMUSG00000033701	3.53635	3.58659	3.64552	3.81149	3.06923	3.70275	3.12577	4.06978	-0.00518311	1	0.0795088	1	0.163641	1	-0.0795075	1	4
Accs	ENSMUSG00000040272	2.18082	1.90819	1.28647	0.859978	1.63801	1.93675	1.96284	1.86082	0.041804	0.996357	-0.528401	1	0.301178	1	0.528403	1	2
Acd	ENSMUSG00000038000	3.74086	3.5304	3.03501	3.31689	4.07405	3.77904	2.7648	2.30691	-0.276258	0.800304	0.121651	1	0.0186812	1	-0.12165	1	2
Acer3	ENSMUSG00000030760	4.47279	4.58165	4.96465	4.80195	4.32274	5.06725	4.27469	3.52714	-0.0807419	0.958816	0.754807	0.876388	-0.453014	1	-0.754806	0.876389	2
Acin1	ENSMUSG00000022185	6.45263	6.02781	6.13107	6.11813	6.61719	6.07613	6.3084	6.43538	-0.122451	0.901815	0.115266	1	-0.00779774	1	-0.115265	1	1
Acly	ENSMUSG00000020917	8.02657	7.83096	7.51058	7.5518	7.81996	7.6159	7.81464	7.52305	-0.479028	0.334226	-0.00730649	1	-0.331432	1	0.00730749	1	2
Aco1	ENSMUSG00000028405	5.70721	5.6066	5.36809	5.38372	5.63181	5.57498	4.99616	5.24222	-0.547168	0.335068	0.386698	1	-0.119386	1	-0.386697	1	2
Aco2	ENSMUSG00000022477	7.06101	7.20797	7.39197	7.11621	7.43594	7.44494	7.26343	7.52305	-0.157857	0.860033	-0.103167	1	-0.0758069	1	0.103168	1	1
Acod1	ENSMUSG00000022126	6.78866	6.18166	12.4288	11.8339	7.04403	5.36825	12.7151	12.3902	5.42276	3.85e-56	-0.216805	1	-0.321494	1	0.216806	1	3
Acot11	ENSMUSG00000034853	4.95606	5.49359	4.82511	3.72521	4.66062	5.00507	4.04067	3.52714	-1.03789	0.0408708	0.624072	1	-0.229013	1	-0.624071	1	2
Acot13	ENSMUSG00000006717	5.03593	4.37383	3.46925	3.89289	3.98062	4.83679	3.86049	3.52714	-0.99896	0.063694	0.60619	1	-0.287033	1	-0.606189	1	2
Acot6	ENSMUSG00000043487	2.65562	3.83876	2.41086	3.89289	2.05954	4.04931	0.975331	2.64715	-0.477813	0.912731	0.535237	1	-0.519911	1	-0.535234	1	4
Acot7	ENSMUSG00000028937	4.95606	5.2544	5.76166	5.81815	5.83232	5.4638	5.97338	6.00386	0.519365	0.434664	-0.163152	1	0.0482484	1	0.163153	1	3
Acot8	ENSMUSG00000017307	3.01225	3.47194	3.46925	2.55828	3.06923	3.24569	4.12297	2.92227	-0.0675503	0.974962	-0.22619	1	0.128343	1	0.226192	1	1
Acot9	ENSMUSG00000025287	4.68587	4.43632	5.59982	5.64099	3.98062	4.80064	5.78401	5.78028	0.815826	0.131622	-0.0271491	1	-0.173538	1	0.0271502	1	3
Acox1	ENSMUSG00000020777	5.80165	6.13532	5.20877	5.68736	5.88484	6.16412	5.53625	5.94344	-0.543832	0.412083	-0.127045	1	0.0689366	1	0.127047	1	2
Acox3	ENSMUSG00000029098	6.29922	6.81394	6.21732	6.59031	5.72118	7.00314	6.56546	6.62043	-0.231953	0.823125	0.111907	1	-0.285745	1	-0.111905	1	4
Acp1	ENSMUSG00000044573	4.35316	4.76326	3.80258	3.72521	3.65741	4.97295	4.27469	5.19117	-0.881964	NA	-0.449617	NA	-0.337988	1	0.449621	NA	4
Acp2	ENSMUSG00000002103	6.26648	5.83253	6.44887	6.40848	5.88484	5.31799	6.5801	6.1447	0.322619	0.610094	0.0887415	1	-0.320121	1	-0.0887405	1	3
Acp5	ENSMUSG00000001348	4.58326	3.6928	5.20877	4.17913	4.32274	4.04931	5.19949	4.83984	0.800926	0.172361	-0.0225349	1	-0.189475	1	0.0225359	1	3
Acp6	ENSMUSG00000028093	2.18082	2.35898	2.41086	2.91075	2.87521	3.13392	2.54361	2.30691	0.207144	0.902702	0.4587	1	0.0111753	1	-0.458698	1	4
Acpp	ENSMUSG00000032561	4.2227	3.8843	7.20759	7.06444	5.16406	4.76357	8.46607	8.45022	3.10616	6.29e-17	-1.409	0.0009579	1.05151	0.095977	1.409	0.000957885	3
Acsf2	ENSMUSG00000076435	2.18082	1.50365	2.41086	0.859978	2.65097	1.93675	1.96284	2.30691	-0.634373	NA	0.120419	NA	-0.0844664	1	-0.120414	NA	1
Acsf3	ENSMUSG00000015016	3.29797	2.89231	3.94421	3.19379	3.24023	3.13392	3.27722	3.35227	-0.131637	0.934786	0.155084	1	-0.264514	1	-0.155082	1	3
Acsl1	ENSMUSG00000018796	7.7109	6.79021	9.74864	9.51743	7.30716	6.83462	10.2217	9.88561	2.4284	1.35e-11	-0.267834	1	-0.303407	1	0.267835	1	3
Acsl3	ENSMUSG00000032883	4.78167	4.68821	2.75643	3.0592	4.39694	4.51855	3.65456	3.52714	-2.14376	4.47e-06	-0.282095	1	-0.474825	1	0.282097	1	2
Acsl4	ENSMUSG00000031278	7.48762	7.43535	8.33719	8.00971	7.65588	7.54666	8.51261	8.6335	0.587849	0.203362	-0.227264	1	-0.0857188	1	0.227265	1	3
Acsl5	ENSMUSG00000024981	7.20619	7.96683	7.68216	8.1237	7.27801	7.67699	7.52793	7.78649	0.212678	0.829142	0.487302	1	-0.325765	1	-0.487301	1	4
Acss1	ENSMUSG00000027452	2.18082	3.34738	2.41086	3.89289	3.24023	3.70275	3.53941	3.6831	-0.0941635	0.9652	-0.596232	1	0.0209512	1	0.596234	1	4
Acss2	ENSMUSG00000027605	2.18082	2.89231	1.28647	2.74525	1.03997	2.88048	3.41426	2.64715	0.146555	0.936277	-0.857176	0.868847	-0.472135	1	0.857177	0.868853	4
Acta1	ENSMUSG00000031972	6.01378	5.99705	5.79944	6.56569	6.24771	6.33812	6.45858	6.4786	0.383131	0.579472	-0.0765635	1	0.342551	1	0.0765645	1	4
Acta2	ENSMUSG00000035783	2.65562	3.58659	4.19153	3.72521	4.53479	4.47335	4.20082	4.46318	0.798435	0.342609	-0.600102	1	1.1338	0.325705	0.600103	1	1
Actb	ENSMUSG00000029580	12.4169	12.8494	13.4432	13.6169	13.2245	13.0116	13.7188	13.5914	0.792445	0.0885209	0.128859	1	0.285579	1	-0.128858	1	3
Actc1	ENSMUSG00000068614	2.18082	2.80026	3.26841	4.30343	2.87521	4.04931	4.41196	4.06978	1.12478	0.337665	0.408662	1	0.265886	1	-0.408659	1	3
Actg1	ENSMUSG00000062825	10.3083	9.96582	11.1626	10.7219	11.1873	10.3799	11.5139	11.124	0.735557	0.190505	-0.0435044	1	0.276036	1	0.0435054	1	3
Actg2	ENSMUSG00000059430	3.29797	2.80026	3.46925	4.41787	3.88072	3.24569	4.34496	3.6831	0.97256	0.239286	0.0386862	1	0.697386	1	-0.0386847	1	3
Actl6a	ENSMUSG00000027671	5.03593	5.1833	4.5867	4.71509	4.98319	5.21189	4.59611	5.02617	-0.537544	0.440351	-0.170063	1	0.0892029	1	0.170064	1	2
Actn1	ENSMUSG00000015143	7.02232	7.23898	8.33076	8.47052	7.66342	7.58435	8.47001	8.31367	1.20251	0.00780171	0.200649	1	0.241006	1	-0.200648	1	3
Actn4	ENSMUSG00000054808	7.61011	7.58422	7.49915	7.3286	8.44057	8.14174	8.17922	7.91792	-0.393537	0.462061	-0.455899	1	0.305451	1	0.4559	1	1
Actr10	ENSMUSG00000021076	4.95606	5.16496	5.09187	5.89919	5.07645	5.4638	5.78401	5.29154	0.380065	0.629713	-0.0359869	1	0.0625987	1	0.035988	1	3
Actr1a	ENSMUSG00000025228	6.16355	7.05207	6.92957	6.91656	7.05553	6.92973	7.20795	7.02209	0.106035	0.932351	-0.0116947	1	0.149702	1	0.0116957	1	1
Actr1b	ENSMUSG00000037351	6.53741	6.38546	5.55636	5.71	6.38166	6.65395	6.55067	6.273	-0.724679	0.132967	-0.285379	1	0.0268242	1	0.285379	1	2
Actr2	ENSMUSG00000020152	9.37427	9.49296	9.90625	10.0259	9.67495	9.6928	10.086	10.1118	0.496243	0.356521	-0.00189198	1	0.116387	1	0.0018932	1	3
Actr3	ENSMUSG00000026341	8.34934	8.52223	9.10165	9.06733	8.6294	8.63549	9.21944	9.18988	0.650371	0.17675	0.00800797	1	0.152541	1	-0.00800695	1	3
Actr5	ENSMUSG00000037761	3.74086	3.28082	2.41086	3.0592	3.98062	2.57283	3.86049	3.6831	-0.659278	0.425857	-0.333672	1	-0.0531168	1	0.333674	1	1
Actr6	ENSMUSG00000019948	1.46835	2.70194	3.03501	2.74525	2.87521	3.24569	2.7648	2.30691	-0.517441	0.659922	-0.31986	1	-0.0693075	1	0.319862	1	4
Actr8	ENSMUSG00000015971	4.07925	4.6623	4.49758	4.24262	4.71964	4.60493	4.65262	4.83984	-0.174068	0.885937	-0.0706057	1	0.0980955	1	0.0706069	1	1
Acvr1	ENSMUSG00000026836	3.01225	4.0129	4.74993	3.96995	3.65741	4.37844	4.41196	4.70074	0.61913	0.383464	-0.184642	1	0.397403	1	0.184644	1	3
Acvr1b	ENSMUSG00000000532	4.95606	5.14639	6.16039	5.46583	5.66222	5.41682	6.66496	6.00386	0.818074	0.107474	-0.370411	1	0.100536	1	0.370412	1	3
Acvr2a	ENSMUSG00000052155	3.53635	2.35898	3.03501	4.71509	2.38535	3.53687	4.12297	3.95204	0.728373	0.330077	0.203196	1	-0.403861	1	-0.203195	1	3
Acvrl1	ENSMUSG00000000530	3.74086	4.49622	5.15151	4.62266	4.1618	4.51855	6.03844	5.67273	0.355787	0.717049	-0.870466	0.405102	-0.078012	1	0.870467	0.405098	3
Acy1	ENSMUSG00000023262	3.53635	1.50365	2.41086	0.859978	3.65741	3.01276	1.55198	2.30691	-1.02587	0.257424	-0.186772	1	0.738756	1	0.186775	1	2
Adal	ENSMUSG00000027259	2.18082	2.97883	1.95554	1.78452	2.87521	2.88048	1.96284	2.30691	-0.780472	0.443984	0.251376	1	0.0880888	1	-0.251374	1	2
Adam10	ENSMUSG00000054693	8.3955	8.23858	7.47601	7.85579	7.87941	8.36237	7.4974	7.89417	-0.674664	0.197819	0.0777308	1	-0.216238	1	-0.0777293	1	2
Adam15	ENSMUSG00000028041	6.16355	6.82566	7.01232	6.85694	7.10063	6.98715	6.95063	7.2005	0.0101125	1	-0.0552052	1	0.235348	1	0.0552064	1	4
Adam17	ENSMUSG00000052593	7.74695	7.71286	8.64273	8.98851	7.64069	7.50233	8.64384	9.02107	0.952797	0.0179667	0.115356	1	-0.261768	1	-0.115355	1	3
Adam19	ENSMUSG00000011256	1.46835	1.72006	3.46925	5.03498	2.87521	3.01276	4.47599	4.83984	2.10796	0.000130998	0.149791	1	0.406392	1	-0.14979	1	3
Adam23	ENSMUSG00000025964	5.37998	6.32893	5.31691	7.16618	4.88347	6.20617	4.90606	5.63502	0.504314	0.873296	1.0696	1	-0.798105	1	-1.06959	1	4
Adam8	ENSMUSG00000025473	7.96668	8.52403	8.10049	8.11525	9.68053	8.89749	8.52779	8.6239	-0.333061	0.629528	-0.451316	1	0.815888	0.235193	0.451317	1	1
Adam9	ENSMUSG00000031555	6.96225	7.08657	7.73185	7.64287	7.32628	7.37906	7.80843	8.04557	0.553669	0.277965	-0.153025	1	0.166562	1	0.153027	1	3
Adamts10	ENSMUSG00000024299	4.35316	4.13096	4.30093	3.19379	4.71964	3.98634	3.53941	3.15323	-0.752109	0.227152	0.355826	1	-0.0843119	1	-0.355824	1	2
Adamtsl4	ENSMUSG00000015850	2.18082	2.0746	2.41086	0.859978	2.05954	1.93675	1.96284	2.30691	-0.0805815	0.980839	-0.935239	1	0.407091	1	0.935241	1	1
Adamtsl5	ENSMUSG00000043822	4.95606	4.05333	4.49758	3.63345	4.93419	4.10965	4.80996	4.06978	-0.0615281	0.972761	-0.267244	1	0.370872	1	0.267245	1	1
Adap1	ENSMUSG00000056413	6.36255	6.30401	6.4249	6.27819	6.93617	5.98243	5.53625	6.11761	0.122655	0.903616	0.796356	0.41757	0.100611	1	-0.796355	0.417575	2
Adap2	ENSMUSG00000020709	3.29797	2.22379	5.31691	5.13875	3.39309	2.73484	6.17973	5.63502	3.16572	1.56e-12	-0.177627	1	0.174946	1	0.177628	1	3
Adar	ENSMUSG00000027951	6.33123	5.98664	8.43043	8.14878	6.10004	5.79304	8.77371	8.08805	2.22722	9.85e-12	0.0389545	1	-0.192311	1	-0.0389534	1	3
Adarb1	ENSMUSG00000020262	2.18082	0.93945	2.41086	1.39507	1.63801	3.44619	4.47599	4.27985	0.263897	0.917227	-2.65609	3.56e-05	1.64902	0.359499	2.65609	3.56e-05	1
Adck1	ENSMUSG00000021044	3.29797	3.74311	3.03501	2.55828	3.53129	3.98634	3.12577	3.35227	-0.898902	0.210794	-0.583188	1	-0.0904888	1	0.58319	1	2
Adck2	ENSMUSG00000046947	3.29797	2.35898	3.46925	3.53545	2.05954	1.64216	1.55198	3.52714	0.277618	0.837877	0.179509	1	-0.122496	1	-0.179507	1	3
Adcy6	ENSMUSG00000022994	3.53635	4.49622	5.83625	6.20038	3.98062	3.62219	5.08096	4.54679	1.43981	0.000817427	1.1705	0.0541156	-0.935295	0.211945	-1.1705	0.0541162	3
Adcy7	ENSMUSG00000031659	7.8051	7.94282	6.85977	6.90679	7.80641	7.89838	6.63722	6.67719	-1.00987	0.0105473	0.459305	1	-0.14168	1	-0.459304	1	2
Adcy9	ENSMUSG00000005580	3.91996	3.92845	1.95554	2.34342	4.24451	4.04931	2.7648	2.30691	-1.20636	0.0397944	0.765179	1	-0.0177704	1	-0.765177	1	2
Add1	ENSMUSG00000029106	6.69334	6.85455	6.82357	6.84676	6.8196	6.68402	6.89316	6.69563	-0.167592	0.848916	0.190004	1	-0.100704	1	-0.190003	1	3
Add3	ENSMUSG00000025026	6.26648	6.28716	4.07316	4.71509	5.60075	5.73676	4.04067	4.17863	-1.99783	2.14e-05	0.47194	1	-0.539342	1	-0.471939	1	2
Adgra3	ENSMUSG00000029090	3.01225	2.35898	3.03501	0.859978	2.05954	2.18127	2.28225	3.15323	-0.43727	0.738939	-0.597338	1	0.209645	1	0.597339	1	1
Adgre1	ENSMUSG00000004730	7.59701	8.00083	9.05946	9.10839	8.09537	8.11255	9.64552	9.87554	1.30232	0.00157967	-0.445791	1	0.181256	1	0.445793	1	3
Adgre5	ENSMUSG00000002885	5.11162	5.06961	4.07316	3.31689	4.71964	4.72551	2.28225	3.15323	-2.24831	2.66e-07	0.262981	1	-0.822773	0.259665	-0.262979	1	2
Adgrg3	ENSMUSG00000060470	4.68587	5.04976	3.46925	2.55828	5.569	5.39274	3.7612	3.6831	-1.73273	0.00050932	-0.485597	1	0.419732	1	0.485598	1	2
Adgrg6	ENSMUSG00000039116	3.91996	4.60904	6.58487	7.14972	4.53479	3.9205	5.92832	6.273	2.14505	6.7e-08	0.884982	0.324777	-0.675355	0.968482	-0.884981	0.32478	3
Adgrl1	ENSMUSG00000013033	2.65562	1.72006	1.28647	2.34342	2.38535	2.73484	2.95655	1.21168	-0.584145	0.666008	-1.03142	0.986977	0.264903	1	1.03142	0.98697	2
Adgrl2	ENSMUSG00000028184	6.33123	6.30401	5.09187	5.13875	7.27801	6.86994	5.92832	6.24824	-1.19408	0.00326446	-0.689545	0.876388	0.673354	0.359499	0.689546	0.876389	2
Adh5	ENSMUSG00000028138	5.43994	5.69871	5.68301	5.07041	6.26763	5.77453	5.99539	5.47348	-0.514167	0.388339	-0.253256	1	0.093358	1	0.253257	1	1
Adi1	ENSMUSG00000020629	3.91996	2.80026	2.75643	2.34342	3.39309	3.70275	1.55198	2.30691	-1.34811	0.0982537	-0.413182	1	-0.066931	1	0.413185	1	2
Adipor1	ENSMUSG00000026457	6.48144	6.96995	7.12074	6.92626	7.16575	7.36675	7.41812	7.33594	0.10936	0.920243	-0.122433	1	0.238746	1	0.122434	1	1
Adipor2	ENSMUSG00000030168	7.47335	7.83096	6.21732	7.17435	7.97335	8.11255	6.66496	7.02209	-0.968903	0.0706333	0.19218	1	0.0381016	1	-0.192178	1	2
Adk	ENSMUSG00000039197	4.8715	5.1833	3.64552	4.0431	5.28623	5.55342	4.12297	4.83984	-1.04449	0.0548815	-0.164133	1	-0.0163656	1	0.164135	1	2
Adnp2	ENSMUSG00000053950	5.37998	4.85762	4.74993	4.96141	5.12092	4.80064	5.16105	4.70074	-0.174931	0.864752	-0.0959563	1	-0.244468	1	0.0959574	1	2
Ado	ENSMUSG00000057134	6.23298	6.16331	5.20877	4.80195	6.83303	6.17827	5.44321	4.70074	-1.30074	0.000796181	-0.340453	1	0.174271	1	0.340454	1	2
Adora2a	ENSMUSG00000020178	2.18082	3.06046	6.37574	6.03091	2.65097	2.39029	6.25465	5.38537	3.5099	4.93e-20	0.680491	0.809144	-0.875453	1	-0.68049	0.809138	3
Adora2b	ENSMUSG00000018500	4.95606	4.83461	6.16039	4.99867	5.63181	4.9401	6.82103	5.51559	1.11923	0.056527	-0.208339	1	0.299859	1	0.208341	1	1
Adpgk	ENSMUSG00000025236	4.8715	4.30851	3.80258	4.0431	4.88347	4.42667	3.27722	3.6831	-0.741671	0.225338	0.281799	1	0.00683188	1	-0.281798	1	2
Adprh	ENSMUSG00000002844	4.35316	4.49622	5.41751	5.23555	5.07645	4.80064	5.27343	5.4301	0.642296	0.228353	0.0489984	1	0.118849	1	-0.0489973	1	3
Adprm	ENSMUSG00000020910	2.65562	3.28082	4.30093	4.99867	2.05954	3.44619	4.47599	4.06978	1.47204	0.0124426	0.392264	1	0.350806	1	-0.392262	1	3
Adra2c	ENSMUSG00000045318	3.01225	3.64067	1.28647	1.78452	3.65741	3.53687	0.975331	1.21168	-1.51966	0.0114789	-0.783804	1	0.147355	1	0.783806	1	2
Adrb2	ENSMUSG00000045730	5.11162	4.58165	2.75643	1.78452	4.32274	3.9205	2.95655	1.86082	-2.38518	4.9e-06	0.204834	1	-0.531115	1	-0.204832	1	2
Adrm1	ENSMUSG00000039041	3.53635	3.83876	3.26841	4.62266	1.03997	4.76357	4.80996	5.08329	0.41459	0.765937	-0.364813	1	0.176773	1	0.364814	1	4
Adsl	ENSMUSG00000022407	4.47279	4.88028	3.80258	3.81149	5.569	5.36825	4.85881	4.90466	-1.0159	0.0642357	-0.660647	1	0.56944	1	0.660648	1	2
Adss	ENSMUSG00000015961	4.8715	5.6066	4.96465	5.29666	5.74977	6.04557	4.95181	5.51559	-0.603261	0.338645	0.00703711	1	0.248998	1	-0.00703568	1	4
Adssl1	ENSMUSG00000011148	5.03593	4.34154	3.03501	3.63345	5.16406	5.12685	4.41196	3.82382	-0.900544	0.135499	-0.503719	1	0.651481	0.880162	0.50372	1	2
Aebp2	ENSMUSG00000030232	6.45263	6.7782	7.88902	8.44712	6.70744	6.50466	7.85733	7.9794	1.39416	0.000982997	0.520577	1	-0.0448278	1	-0.520576	1	3
Aen	ENSMUSG00000030609	5.60616	5.49359	4.07316	4.17913	5.60075	5.71751	4.85881	4.77196	-1.5824	0.000695417	-0.692639	1	0.00459003	1	0.69264	1	2
Afap1	ENSMUSG00000029094	3.01225	3.92845	3.64552	4.47186	3.98062	3.24569	4.34496	4.70074	0.563702	0.531015	0.170906	1	-0.0483177	1	-0.170905	1	3
Afap1l1	ENSMUSG00000033032	3.29797	3.92845	2.75643	1.39507	4.1618	3.77904	1.55198	2.30691	-1.42015	0.0612406	0.302353	1	-0.167454	1	-0.302351	1	2
Afap1l2	ENSMUSG00000025083	1.46835	3.74311	1.95554	4.24262	2.38535	3.9205	0.975331	3.15323	0.411238	0.788167	1.19686	1	-0.744254	1	-1.19685	1	4
Afdn	ENSMUSG00000068036	5.11162	6.22656	5.20877	5.41161	5.569	5.79304	5.53625	5.94344	-0.737704	0.282876	-0.19095	1	-0.0986855	1	0.190952	1	4
Aff1	ENSMUSG00000029313	6.89957	6.69757	8.518	8.50004	7.02075	6.89587	8.39332	8.44478	1.52077	1.21e-05	0.236136	1	-0.10042	1	-0.236135	1	3
Aff3	ENSMUSG00000037138	1.46835	2.70194	2.75643	3.4303	1.03997	2.57283	1.96284	2.30691	1.13358	0.180036	1.3	0.496924	-0.0836339	1	-1.3	0.496928	4
Aff4	ENSMUSG00000049470	7.06101	6.86595	7.40428	7.29904	6.61719	6.82566	7.20795	7.30024	0.352888	0.564645	0.13864	1	-0.246633	1	-0.138639	1	3
Afg1l	ENSMUSG00000038302	2.18082	3.28082	1.95554	2.09087	1.63801	3.44619	3.27722	2.92227	-0.810267	0.424356	-0.406138	1	0.0703306	1	0.40614	1	4
Afg3l1	ENSMUSG00000031967	5.93263	5.73645	5.64202	5.43898	6.22752	5.98243	6.01708	5.67273	-0.149783	0.881029	-0.183058	1	0.121227	1	0.183059	1	1
Afg3l2	ENSMUSG00000024527	6.53741	5.97616	5.51154	5.26643	6.72194	6.07613	6.70559	5.70948	-0.981062	0.0194485	-0.968924	0.337037	0.192759	1	0.968926	0.33704	1
Afp	ENSMUSG00000054932	1.46835	1.24896	1.28647	1.39507	2.05954	1.27155	2.54361	1.21168	-0.468036	0.838614	-0.770867	1	0.53769	1	0.77087	1	1
Aftph	ENSMUSG00000049659	6.64321	6.47004	7.52193	8.12791	6.63263	6.60239	7.48189	7.39353	1.33805	0.00127108	0.456941	1	-0.225887	1	-0.456939	1	3
Aga	ENSMUSG00000031521	3.01225	3.64067	2.41086	3.63345	3.65741	3.98634	3.53941	4.06978	0.06123	0.985282	-0.396668	1	0.132461	1	0.39667	1	4
Agap1	ENSMUSG00000055013	5.37998	5.32216	5.15151	4.66961	5.53654	5.9164	5.44321	5.4301	-0.273849	0.741399	-0.0185266	1	0.377501	1	0.0185278	1	1
Agap2	ENSMUSG00000025422	4.58326	4.71366	3.80258	3.0592	4.1618	4.51855	2.95655	2.92227	-1.18174	0.0177497	0.758517	1	-0.30166	1	-0.758516	1	2
Agap3	ENSMUSG00000023353	6.16355	5.73645	5.02966	5.26643	6.66302	6.31268	5.30902	5.55651	-0.937087	0.0249697	0.0426	1	0.220802	1	-0.042599	1	2
Agfg1	ENSMUSG00000026159	5.60616	5.5512	6.64835	6.20038	6.28727	5.81133	6.97299	6.22304	0.728313	0.0990306	0.00366954	1	0.113871	1	-0.00366848	1	3
Agfg2	ENSMUSG00000029722	5.60616	5.23695	2.75643	3.0592	5.24665	5.03649	3.27722	3.15323	-2.01173	9.32e-06	-0.0269557	1	-0.0707304	1	0.0269572	1	2
Aggf1	ENSMUSG00000021681	6.0906	6.41679	5.83625	6.35202	6.72194	6.66404	6.39376	6.41327	-0.342059	0.60734	0.00996746	1	0.0820648	1	-0.0099664	1	4
Agk	ENSMUSG00000029916	4.07925	3.06046	1.28647	2.55828	3.53129	4.27685	3.7612	2.64715	-0.928097	0.495802	-0.590963	1	-0.0401161	1	0.590966	1	2
Agl	ENSMUSG00000033400	4.78167	5.08919	3.94421	3.89289	4.39694	4.47335	3.95339	3.52714	-0.853051	0.124935	0.0891775	1	-0.185511	1	-0.0891763	1	2
Ago1	ENSMUSG00000041530	5.37998	5.4639	5.59982	5.75424	5.63181	5.79304	5.65165	4.96669	-0.0233001	0.998579	0.175659	1	-0.265781	1	-0.175658	1	1
Ago2	ENSMUSG00000036698	7.48762	7.36078	7.04414	6.96442	7.88587	7.50795	7.27248	7.44892	-0.291081	0.645117	-0.0414782	1	0.0924058	1	0.0414792	1	2
Ago3	ENSMUSG00000028842	5.11162	5.06961	5.51154	5.59307	4.88347	5.31799	5.5951	5.55651	0.206252	0.825498	-0.0455889	1	-0.191123	1	0.0455899	1	3
Ago4	ENSMUSG00000042500	4.58326	4.09267	2.41086	4.0431	3.77338	3.9205	3.27722	2.64715	-0.787178	0.245718	0.534001	1	-0.381159	1	-0.534	1	2
Agpat1	ENSMUSG00000034254	4.95606	5.2544	6.4249	5.38372	5.83232	5.53153	6.42653	5.81443	0.156283	0.866242	-0.151779	1	0.0322721	1	0.15178	1	3
Agpat2	ENSMUSG00000026922	4.58326	3.8843	5.02966	3.63345	4.98319	4.37844	5.08096	4.54679	-0.414627	0.624535	-0.354545	1	0.173456	1	0.354546	1	1
Agpat3	ENSMUSG00000001211	5.31742	4.88028	4.89657	3.19379	4.98319	5.23915	4.70699	4.83984	-0.376405	0.609042	-0.140842	1	0.209996	1	0.140843	1	2
Agpat4	ENSMUSG00000023827	5.31742	4.83461	5.26386	5.17175	5.85882	4.87205	4.85881	5.55651	-0.121427	0.912731	0.10207	1	0.0205198	1	-0.102069	1	1
Agpat5	ENSMUSG00000031467	5.18353	4.94619	4.4026	4.66961	5.80533	5.09736	4.95181	5.29154	-0.315315	0.699542	-0.0490063	1	0.196706	1	0.0490073	1	2
Agps	ENSMUSG00000042410	7.11718	6.87161	6.6275	6.79476	7.18682	7.17535	6.79616	6.7671	-0.342174	0.602032	0.16085	1	0.0374277	1	-0.160849	1	2
Agrn	ENSMUSG00000041936	2.65562	3.6928	6.87754	6.51517	3.88072	3.01276	6.98404	6.65852	3.50116	4.23e-22	-0.0413403	1	0.363157	1	0.0413413	1	3
Agtpbp1	ENSMUSG00000021557	4.8715	5.02963	5.26386	5.03498	4.98319	5.31799	4.90606	4.62582	0.143737	0.899197	0.175832	1	0.164724	1	-0.175831	1	2
Agtrap	ENSMUSG00000029007	5.60616	5.72398	7.12074	6.79476	5.66222	5.59622	7.39347	7.05102	1.29358	0.000574966	-0.0321607	1	-0.314049	1	0.0321617	1	3
Ahctf1	ENSMUSG00000026491	6.96225	6.81394	6.35052	6.71865	7.11169	7.01107	6.3084	6.80155	-0.390236	0.51896	-0.11131	1	0.0718457	1	0.111311	1	2
Ahcy	ENSMUSG00000027597	4.78167	5.10851	4.96465	3.53545	4.77634	4.22324	3.12577	4.90466	-0.29667	0.901546	0.848671	1	-0.284202	1	-0.848669	1	2
Ahcyl1	ENSMUSG00000027893	6.29922	6.71027	6.4249	7.01074	6.72194	7.1894	6.79616	7.07937	-0.0724547	0.955765	0.0892725	1	0.100426	1	-0.0892714	1	4
Ahcyl2	ENSMUSG00000029772	5.84664	6.11636	5.97476	6.87709	5.9104	6.14982	6.45858	6.39082	0.405125	0.637979	0.255557	1	-0.104842	1	-0.255555	1	3
Ahdc1	ENSMUSG00000037692	3.01225	2.59643	1.28647	0.859978	2.05954	2.73484	2.7648	3.15323	-0.796477	0.462563	-0.32319	1	0.102744	1	0.323192	1	2
Ahi1	ENSMUSG00000019986	3.01225	2.89231	3.26841	2.55828	1.63801	2.88048	2.95655	3.52714	0.505438	0.666609	0.0941565	1	0.194173	1	-0.0941547	1	3
Ahnak	ENSMUSG00000069833	11.1641	11.5015	10.9163	11.6471	10.9729	11.4959	10.9802	11.7293	-0.129454	0.922499	0.0560859	1	-0.307005	1	-0.0560832	1	4
Ahr	ENSMUSG00000019256	3.29797	4.13096	4.82511	4.62266	3.77338	3.53687	5.53625	5.33922	0.750831	0.224033	-0.365921	1	0.088127	1	0.365922	1	3
Ahrr	ENSMUSG00000021575	4.8715	5.30551	3.80258	6.08387	4.66062	4.90648	4.75939	5.4301	0.878813	0.698172	0.617604	1	-0.264	1	-0.617602	1	4
Ahsa1	ENSMUSG00000021037	5.93263	6.22656	5.20877	5.75424	6.53741	6.27366	5.83373	5.97397	-0.57794	0.381427	-0.317456	1	0.14645	1	0.317457	1	2
Ahsa2	ENSMUSG00000020288	4.2227	4.34154	4.49758	3.96995	3.77338	4.76357	4.5373	4.62582	0.115299	0.929144	-0.0157849	1	0.0485417	1	0.015786	1	4
AI467606	ENSMUSG00000045165	4.78167	4.85762	3.94421	3.81149	4.98319	4.56239	4.12297	3.95204	-1.03201	0.0528704	0.151096	1	0.0739825	1	-0.151095	1	2
AI597479	ENSMUSG00000010290	4.35316	3.47194	2.75643	3.19379	3.65741	3.8515	3.12577	3.95204	-0.541239	0.589547	-0.19211	1	-0.522904	1	0.192112	1	2
AI837181	ENSMUSG00000047423	1.46835	1.90819	3.80258	3.89289	2.65097	2.18127	4.27469	3.35227	2.4025	1.78e-05	0.136803	1	0.957526	1	-0.136802	1	3
AI987944	ENSMUSG00000056383	4.07925	4.0129	4.5867	4.80195	3.77338	3.53687	3.65456	3.82382	-0.118498	0.950382	0.891433	1	-0.810953	1	-0.891431	1	3
Aida	ENSMUSG00000042901	5.25203	5.04976	6.82357	6.85694	5.83232	4.64626	6.65116	6.58131	1.26843	0.00512616	0.136069	1	-0.0587705	1	-0.136068	1	3
Aif1	ENSMUSG00000024397	4.58326	5.68591	4.49758	6.65007	3.24023	5.26591	4.59611	5.84778	0.995752	0.776315	0.851711	1	-0.55003	1	-0.851694	1	4
Aifm1	ENSMUSG00000036932	5.43994	4.98851	4.74993	3.96995	5.03057	5.1841	4.65262	4.70074	-0.910246	0.091718	0.00819721	1	-0.306847	1	-0.00819591	1	2
Aifm2	ENSMUSG00000020085	4.58326	3.83876	4.5867	3.19379	5.60075	3.98634	4.04067	4.37442	-0.212614	0.851564	-0.0571092	1	0.217747	1	0.0571106	1	1
Aig1	ENSMUSG00000019806	2.65562	2.80026	3.03501	2.74525	2.87521	3.34942	2.95655	3.35227	0.446236	0.721577	-0.0546917	1	0.139334	1	0.0546934	1	4
Aim2	ENSMUSG00000037860	4.2227	4.92455	5.09187	5.46583	4.46751	5.00507	5.19949	5.51559	0.683987	0.243917	0.483604	1	-0.308895	1	-0.483603	1	3
Aimp1	ENSMUSG00000028029	4.78167	5.44882	4.67062	4.88388	5.28623	5.4638	5.08096	4.83984	-0.268734	0.762824	0.0397966	1	-0.160458	1	-0.0397954	1	2
Aimp2	ENSMUSG00000029610	3.53635	3.5304	1.95554	1.78452	3.06923	3.77904	3.65456	1.21168	-1.36787	0.0339343	-0.794683	1	0.332527	1	0.794685	1	2
Aip	ENSMUSG00000024847	5.03593	5.67299	5.94136	5.77586	5.80533	5.88222	6.12086	6.00386	0.0532532	0.975486	-0.0184688	1	-0.0223745	1	0.0184698	1	3
Ak1	ENSMUSG00000026817	3.29797	3.79173	2.75643	2.55828	3.53129	3.77904	2.7648	3.82382	-0.926757	0.247624	-0.586557	1	0.130204	1	0.586559	1	2
Ak2	ENSMUSG00000028792	6.29922	5.94426	6.37574	6.44942	6.43547	6.14982	6.56546	6.65852	0.132658	0.892855	-0.0135705	1	-0.0613867	1	0.0135715	1	3
Ak3	ENSMUSG00000024782	5.65757	5.38688	4.96465	5.03498	6.20704	5.65814	5.03918	5.13824	-0.584193	0.26823	0.378914	1	-0.205925	1	-0.378912	1	2
Ak4	ENSMUSG00000028527	4.2227	2.97883	5.68301	3.4303	4.59908	3.01276	7.27248	5.70948	1.44255	0.0949889	-1.32628	1	0.0657593	1	1.32629	1	3
Akap1	ENSMUSG00000018428	4.68587	4.43632	2.75643	3.4303	5.20594	4.87205	4.04067	4.17863	-1.50508	0.00617829	-1.00407	0.612225	0.342723	1	1.00407	0.61222	2
Akap10	ENSMUSG00000047804	5.80165	5.53702	4.96465	4.62266	5.77782	5.34334	4.65262	5.08329	-0.787431	0.0999371	-0.0802933	1	-0.215688	1	0.0802944	1	2
Akap11	ENSMUSG00000022016	5.65757	5.87826	4.19153	5.59307	5.24665	5.77453	4.5373	5.13824	-0.576565	0.410936	0.325138	1	-0.315605	1	-0.325136	1	2
Akap13	ENSMUSG00000066406	7.9042	7.93743	9.10165	9.16479	7.56224	7.84613	9.21476	8.77458	1.0897	0.00338258	0.22849	1	-0.417069	1	-0.228489	1	3
Akap17b	ENSMUSG00000059708	3.29797	3.06046	1.28647	1.78452	1.63801	3.01276	1.96284	1.21168	-0.603439	0.592485	0.752065	1	-0.583284	1	-0.752063	1	2
Akap6	ENSMUSG00000061603	2.18082	3.13771	2.41086	3.4303	3.77338	4.22324	3.12577	3.35227	-0.32992	0.823701	-0.79785	1	0.550895	1	0.797851	1	4
Akap7	ENSMUSG00000039166	2.65562	2.70194	3.03501	3.19379	3.77338	3.24569	3.65456	3.82382	-0.0088585	1	-0.348921	1	0.106729	1	0.348922	1	1
Akap8	ENSMUSG00000024045	5.25203	5.38688	4.30093	4.80195	5.80533	5.50931	4.75939	4.62582	-0.92241	0.0656069	-0.284714	1	0.145499	1	0.284715	1	2
Akap8l	ENSMUSG00000002625	3.01225	3.92845	3.94421	3.4303	3.65741	4.16756	3.95339	3.82382	-0.43295	0.650964	-0.278835	1	-0.169064	1	0.278836	1	1
Akap9	ENSMUSG00000040407	6.33123	6.69757	6.51847	7.27647	6.34464	6.55977	6.67863	7.12089	0.558713	0.354495	0.545626	1	-0.30819	1	-0.545625	1	4
Akip1	ENSMUSG00000031023	2.18082	3.47194	2.41086	2.91075	3.53129	3.62219	2.95655	1.86082	-0.296395	0.81645	0.462734	1	0.11247	1	-0.462732	1	2
Akirin1	ENSMUSG00000023075	6.33123	6.49228	6.56308	6.75176	6.55373	6.92973	7.33424	7.17445	0.34884	0.623758	-0.294112	1	0.283397	1	0.294113	1	3
Akirin2	ENSMUSG00000028291	4.35316	3.64067	3.94421	3.81149	4.07405	3.44619	3.7612	4.46318	-0.0223646	1	-0.055559	1	0.0971152	1	0.0555602	1	1
Akna	ENSMUSG00000039158	5.65757	5.62013	7.10574	7.12466	5.43453	5.84721	6.5801	6.43538	1.28816	0.000679736	0.654708	0.707501	-0.288124	1	-0.654707	0.707496	3
Akr1a1	ENSMUSG00000028692	9.22464	8.98108	9.33174	9.47345	9.56458	9.55449	10.4894	10.1288	0.314325	0.606933	-0.705309	0.527844	0.306656	1	0.705311	0.527838	1
Akr1b10	ENSMUSG00000061758	3.01225	2.89231	4.30093	3.0592	2.87521	3.53687	1.96284	3.35227	0.224186	0.902678	0.438298	1	-0.100099	1	-0.438296	1	4
Akr1b3	ENSMUSG00000001642	5.37998	6.43221	5.72287	5.49219	6.48734	6.57054	5.53625	6.24824	-0.325335	0.832067	0.139036	1	-0.0392808	1	-0.139034	1	2
Akr1e1	ENSMUSG00000045410	3.01225	4.37383	3.26841	3.4303	3.98062	3.77904	3.53941	3.35227	-0.82912	0.300155	-0.0732259	1	-0.0563312	1	0.0732276	1	2
Akr7a5	ENSMUSG00000028743	2.18082	3.5304	3.46925	3.81149	2.87521	3.9205	2.95655	3.6831	0.0698553	0.979831	0.637735	1	-0.115665	1	-0.637733	1	4
Akt1	ENSMUSG00000001729	7.95645	7.73479	6.87754	7.48774	8.1871	7.94051	7.20795	7.63235	-0.611696	0.193227	-0.115872	1	0.222235	1	0.115874	1	2
Akt1s1	ENSMUSG00000011096	4.2227	4.0129	4.07316	3.19379	5.03057	3.98634	4.85881	3.52714	-0.269234	0.776637	-0.608748	1	0.519303	1	0.608749	1	1
Akt2	ENSMUSG00000004056	5.7552	6.18166	5.79944	5.91876	6.05492	6.32546	6.25465	6.09	-0.181908	0.874561	-0.282863	1	0.0978424	1	0.282864	1	4
Akt3	ENSMUSG00000019699	5.70721	5.53702	6.96324	7.60108	4.39694	5.34334	7.02742	7.00741	1.73118	3.01e-05	0.41672	1	-0.491844	1	-0.416718	1	3
Aktip	ENSMUSG00000031667	3.29797	3.83876	4.19153	2.91075	4.24451	4.10965	3.95339	3.95204	-0.36223	0.718581	0.1378	1	0.100331	1	-0.137798	1	1
Alas1	ENSMUSG00000032786	7.47335	7.42383	8.29153	7.9348	8.20786	8.22593	9.16949	8.91886	0.638522	0.142905	-0.73946	0.420905	0.504539	0.791145	0.739461	0.420901	3
Alcam	ENSMUSG00000022636	8.26898	8.24733	8.65308	9.29964	8.61781	8.68342	9.14508	9.57306	0.739425	0.152149	-0.240583	1	0.144802	1	0.240585	1	3
Aldh16a1	ENSMUSG00000007833	4.78167	4.55373	5.31691	4.57412	5.692	4.90648	5.37767	4.27985	-0.057532	0.972258	0.0808258	1	0.0512453	1	-0.0808247	1	1
Aldh18a1	ENSMUSG00000025007	5.03593	5.2014	4.30093	4.62266	5.74977	4.90648	4.27469	4.17863	-0.905622	0.0753055	-0.136435	1	0.132444	1	0.136436	1	2
Aldh1a2	ENSMUSG00000013584	5.55285	4.88028	6.10113	6.13496	4.24451	2.57283	4.47599	4.06978	0.988412	0.0299764	2.06115	9.62e-06	-2.21282	1.39e-08	-2.06115	9.62e-06	3
Aldh1b1	ENSMUSG00000035561	3.91996	4.0129	6.51847	5.64099	3.77338	4.72551	5.8818	5.33922	2.10613	1.41e-06	0.508682	1	-0.23263	1	-0.508681	1	3
Aldh1l1	ENSMUSG00000030088	3.29797	2.97883	3.64552	4.36179	2.05954	3.24569	3.27722	2.92227	0.140155	0.922499	0.653741	1	-0.921162	0.77477	-0.65374	1	3
Aldh1l2	ENSMUSG00000020256	1.46835	0.54488	3.03501	0.859978	1.03997	2.39029	3.95339	3.15323	0.67286	0.788716	-2.53382	0.0129191	1.42889	1	2.53382	0.0129189	3
Aldh2	ENSMUSG00000029455	7.98692	7.94551	7.68216	7.52652	8.13926	8.07899	7.87525	7.95665	-0.382815	0.48126	-0.200566	1	-0.0102457	1	0.200567	1	2
Aldh3a2	ENSMUSG00000010025	5.03593	5.43358	4.82511	5.26643	5.50333	5.15576	5.30902	5.08329	-0.271919	0.767353	-0.00899129	1	0.156022	1	0.00899249	1	2
Aldh3b1	ENSMUSG00000024885	5.43994	5.27164	5.36809	4.8435	5.9602	5.41682	5.75849	5.33922	-0.513841	0.405504	-0.302916	1	0.179372	1	0.302917	1	1
Aldh4a1	ENSMUSG00000028737	4.95606	4.43632	3.46925	3.72521	3.65741	4.60493	3.53941	3.35227	-0.751153	0.198132	0.264151	1	-0.398773	1	-0.264149	1	2
Aldh7a1	ENSMUSG00000053644	3.53635	3.06046	4.07316	3.19379	3.53129	3.77904	4.27469	3.95204	0.241536	0.855838	-0.57955	1	0.521737	1	0.579552	1	1
Aldh9a1	ENSMUSG00000026687	6.12754	6.36954	5.02966	5.59307	6.60158	6.99517	5.90524	6.09	-1.1102	0.016842	-0.55221	1	0.31175	1	0.552211	1	2
Aldoa	ENSMUSG00000030695	9.15032	8.89191	9.51603	8.7689	9.6429	9.24216	10.0783	9.23784	0.0126252	1	-0.453172	1	0.305491	1	0.453174	1	1
Aldoart1	ENSMUSG00000059343	3.53635	2.70194	3.46925	3.31689	3.24023	3.98634	4.59611	4.54679	-0.12599	0.960025	-0.700865	1	0.00321085	1	0.700867	1	3
Aldoart2	ENSMUSG00000063129	3.01225	3.21104	3.26841	3.31689	3.24023	3.01276	4.47599	2.64715	-0.0166497	1	-0.578925	1	0.471626	1	0.578926	1	1
Aldoc	ENSMUSG00000017390	4.47279	4.55373	3.26841	3.63345	4.32274	4.16756	4.65262	3.35227	-0.906122	0.105279	-0.165639	1	-0.601036	1	0.16564	1	2
Alg1	ENSMUSG00000039427	5.31742	4.60904	4.67062	3.19379	4.77634	4.76357	4.70699	3.82382	-0.735058	0.176926	-0.0735167	1	-0.0574657	1	0.0735178	1	2
Alg10b	ENSMUSG00000075470	5.37998	6.02781	5.46529	5.95712	5.88484	6.32546	5.44321	5.88037	-0.496136	0.46437	0.0254212	1	-0.0699389	1	-0.0254198	1	4
Alg11	ENSMUSG00000063362	3.53635	4.09267	4.07316	3.89289	4.39694	4.60493	4.95181	4.77196	-0.250241	0.822901	-0.614311	1	0.0554487	1	0.614312	1	1
Alg12	ENSMUSG00000035845	2.18082	2.80026	3.03501	2.91075	3.77338	3.53687	3.27722	4.06978	0.0972739	0.960025	-0.180636	1	-0.056354	1	0.180637	1	1
Alg13	ENSMUSG00000041718	3.53635	2.22379	1.95554	2.74525	2.87521	2.57283	2.28225	2.64715	-0.213951	0.89121	0.319861	1	-0.200795	1	-0.31986	1	2
Alg2	ENSMUSG00000039740	3.74086	4.20462	4.19153	4.30343	4.98319	4.27685	4.47599	4.27985	-0.216803	0.832147	-0.0100869	1	0.108603	1	0.0100881	1	1
Alg3	ENSMUSG00000033809	2.65562	2.35898	1.95554	2.09087	3.06923	2.57283	1.96284	1.86082	-0.300156	0.810994	-0.0699736	1	0.134299	1	0.0699752	1	2
Alg5	ENSMUSG00000036632	4.78167	4.83461	4.30093	4.24262	4.98319	5.06725	3.86049	4.46318	-0.488449	0.483309	0.147272	1	0.089129	1	-0.147271	1	2
Alg6	ENSMUSG00000073792	2.18082	3.34738	1.95554	2.34342	3.53129	3.34942	2.28225	3.35227	-0.722639	0.495678	-0.0536137	1	-0.0836684	1	0.0536159	1	4
Alg8	ENSMUSG00000035704	3.91996	2.48259	2.41086	2.55828	3.88072	3.62219	2.95655	1.21168	-1.33479	0.0546365	0.399753	1	-0.129203	1	-0.399751	1	2
Alg9	ENSMUSG00000032059	3.53635	3.79173	4.19153	3.96995	3.53129	3.9205	5.08096	4.70074	0.454077	0.556157	-0.24436	1	0.0473203	1	0.244361	1	3
Alkbh1	ENSMUSG00000079036	4.2227	4.94619	4.07316	4.47186	4.93419	4.87205	4.27469	4.54679	-0.410223	0.574426	-0.0999541	1	0.0562253	1	0.0999552	1	2
Alkbh3	ENSMUSG00000040174	3.01225	3.47194	3.26841	3.53545	3.24023	2.57283	3.65456	2.92227	0.237505	0.853502	0.205176	1	0.0634492	1	-0.205174	1	3
Alkbh4	ENSMUSG00000039754	2.18082	1.50365	3.03501	2.74525	3.53129	3.13392	2.28225	2.64715	-0.279965	0.857852	-0.0880626	1	0.125323	1	0.0880644	1	1
Alkbh5	ENSMUSG00000042650	6.36255	6.4849	7.12074	6.61451	6.87258	6.61285	8.1744	7.40478	0.411577	0.468851	-0.53834	1	0.201544	1	0.538341	1	3
Alkbh7	ENSMUSG00000002661	3.01225	2.22379	2.41086	2.34342	1.63801	2.57283	3.53941	2.30691	-0.471741	0.737937	-0.334776	1	-0.323335	1	0.334778	1	3
Alkbh8	ENSMUSG00000025899	4.07925	3.58659	3.46925	3.0592	3.53129	4.37844	1.96284	3.15323	-0.750694	0.37212	0.0237613	1	0.223795	1	-0.0237594	1	2
Alms1	ENSMUSG00000063810	3.74086	3.21104	3.03501	2.91075	3.53129	3.34942	3.27722	2.92227	-0.943085	0.228307	0.113593	1	-0.101234	1	-0.113592	1	2
Alox5	ENSMUSG00000025701	5.03593	6.47749	3.26841	4.24262	5.60075	5.88222	3.65456	4.90466	-1.72436	0.0104509	0.374877	1	-0.349974	1	-0.374875	1	2
Alox5ap	ENSMUSG00000060063	7.81645	8.41575	7.02832	7.18246	8.23846	8.70069	7.59434	7.74284	-1.05399	0.0191628	-0.492887	1	0.214315	1	0.492888	1	2
Alpk1	ENSMUSG00000028028	4.58326	4.34154	5.94136	5.41161	4.71964	3.98634	5.8818	5.88037	1.20085	0.0047376	0.243936	1	-0.577169	1	-0.243935	1	3
Als2	ENSMUSG00000026024	5.31742	4.85762	5.72287	6.01281	5.28623	5.1841	5.37767	5.55651	0.798824	0.158066	0.385242	1	-0.0746724	1	-0.385241	1	3
Als2cl	ENSMUSG00000044037	4.2227	4.05333	3.03501	3.31689	3.53129	3.01276	2.28225	3.52714	-0.874704	0.179538	0.574205	1	-0.56767	1	-0.574203	1	2
Alyref	ENSMUSG00000025134	7.0987	7.12976	6.4249	6.38052	7.52963	7.2906	6.60894	6.73181	-0.750834	0.0999371	-0.212837	1	0.115681	1	0.212838	1	2
Ambra1	ENSMUSG00000040506	3.91996	4.30851	5.26386	5.46583	5.66222	4.60493	5.85797	5.29154	0.709016	0.183054	0.144863	1	0.0209278	1	-0.144862	1	3
Amdhd2	ENSMUSG00000036820	4.8715	4.76326	4.74993	4.24262	5.20594	4.51855	4.90606	4.37442	-0.555654	0.377482	-0.371464	1	0.0156556	1	0.371465	1	1
Amer1	ENSMUSG00000050332	3.29797	1.90819	3.26841	2.55828	3.06923	2.18127	1.96284	2.30691	0.541278	0.6223	0.521962	1	0.0917701	1	-0.52196	1	1
Amfr	ENSMUSG00000031751	6.98255	7.10111	7.17922	6.87709	7.17633	7.10299	7.33424	6.86808	0.0209412	0.999465	0.128286	1	-0.142934	1	-0.128285	1	1
Amigo3	ENSMUSG00000032593	2.18082	1.50365	3.94421	3.53545	2.05954	2.18127	2.54361	3.35227	1.35738	0.0461151	0.695872	1	-0.190653	1	-0.695871	1	3
Ammecr1	ENSMUSG00000042225	4.2227	3.34738	3.94421	4.96141	3.53129	3.53687	3.41426	3.95204	0.57796	0.462475	0.310049	1	-0.0263227	1	-0.310047	1	3
Ammecr1l	ENSMUSG00000041915	5.55285	5.16496	5.36809	5.03498	5.32476	4.9401	5.47489	5.63502	-0.066124	0.963597	0.106419	1	-0.322166	1	-0.106418	1	1
Amn1	ENSMUSG00000068250	3.29797	3.06046	3.80258	3.72521	2.87521	3.34942	4.47599	3.52714	1.16529	0.0654673	0.375435	1	-0.20987	1	-0.375433	1	3
Amot	ENSMUSG00000041688	1.46835	2.59643	2.75643	3.31689	2.05954	1.64216	1.96284	1.21168	0.505765	0.70308	0.259332	1	0.0731626	1	-0.25933	1	3
Amotl1	ENSMUSG00000013076	4.2227	4.09267	3.46925	3.53545	4.46751	4.47335	3.12577	4.83984	-0.807967	0.262521	-1.25235	0.19511	0.335217	1	1.25235	0.195108	2
Ampd2	ENSMUSG00000027889	4.35316	4.60904	4.5867	3.53545	5.07645	4.97295	4.27469	4.06978	-0.818231	0.129595	-0.0784601	1	0.171764	1	0.0784614	1	2
Ampd3	ENSMUSG00000005686	2.65562	4.30851	5.83625	5.23555	5.24665	5.4638	7.17939	6.94714	1.42839	0.00298652	-1.37533	0.00337024	0.938638	0.290435	1.37533	0.0033702	3
Amz1	ENSMUSG00000050022	5.43994	6.22656	3.03501	4.30343	5.569	6.07613	4.47599	4.27985	-1.77975	1.91e-05	-0.0656012	1	-0.0810663	1	0.0656024	1	2
Amz2	ENSMUSG00000020610	4.8715	4.13096	4.30093	4.24262	4.77634	4.37844	4.70699	4.90466	-0.049369	0.98326	-0.268201	1	0.0807882	1	0.268202	1	1
Anapc1	ENSMUSG00000014355	7.13543	7.12502	6.58487	6.44942	7.37299	7.39733	6.82103	6.62043	-0.575004	0.26072	-0.0702711	1	0.0164213	1	0.0702722	1	2
Anapc10	ENSMUSG00000036977	1.46835	2.59643	1.28647	3.0592	2.38535	2.57283	2.95655	3.6831	-0.108852	0.963075	-0.183979	1	-0.18527	1	0.183981	1	4
Anapc11	ENSMUSG00000025135	4.68587	4.81122	4.74993	4.52389	5.16406	4.64626	4.65262	4.27985	-0.259924	0.770127	-0.11055	1	0.175401	1	0.110551	1	2
Anapc13	ENSMUSG00000035048	2.65562	3.6928	3.46925	3.19379	2.87521	3.13392	4.34496	2.30691	-0.134201	0.944886	-0.173873	1	0.294997	1	0.173875	1	1
Anapc15	ENSMUSG00000030649	3.29797	3.47194	3.03501	3.0592	3.39309	3.24569	3.7612	2.30691	-0.539193	0.60611	0.739754	1	-0.0114951	1	-0.739752	1	2
Anapc16	ENSMUSG00000020107	4.8715	4.68821	4.30093	4.30343	4.53479	4.60493	4.47599	4.54679	-0.534512	0.415586	-0.295158	1	-0.0759632	1	0.295159	1	2
Anapc2	ENSMUSG00000026965	6.23298	5.33861	6.37574	5.97592	6.20704	5.79304	6.39376	6.22304	0.328108	0.609656	-0.00498363	1	-0.151488	1	0.0049846	1	3
Anapc4	ENSMUSG00000029176	5.4975	5.63353	5.31691	5.71	5.20594	5.55342	5.62365	6.03315	0.0878277	0.949807	-0.130973	1	0.00179223	1	0.130974	1	4
Anapc5	ENSMUSG00000029472	7.32225	7.67125	7.12074	6.89696	7.6176	7.56293	7.29039	7.10718	-0.57033	0.24868	0.0666652	1	-0.223659	1	-0.0666642	1	2
Anapc7	ENSMUSG00000029466	4.95606	5.37097	5.87214	4.75917	5.36229	5.41682	5.80909	5.29154	-0.209629	0.831701	-0.496294	1	0.0708013	1	0.496295	1	1
Angel1	ENSMUSG00000021257	3.01225	2.89231	3.46925	4.24262	2.87521	3.44619	3.12577	3.52714	-0.039627	0.997506	0.220338	1	-0.110332	1	-0.220336	1	3
Angel2	ENSMUSG00000026634	5.43994	5.08919	3.94421	4.41787	5.03057	5.48673	4.75939	4.83984	-0.545598	0.360708	-0.187223	1	-0.1779	1	0.187224	1	2
Angptl2	ENSMUSG00000004105	7.11718	7.2564	3.94421	4.30343	8.52158	8.24286	7.20795	6.85173	-2.68895	2.38e-10	-2.35315	2.04e-09	1.26032	0.00308801	2.35315	2.04e-09	2
Ank	ENSMUSG00000022265	5.4975	5.62013	4.49758	4.57412	5.28623	5.71751	5.47489	5.19117	-1.37264	0.00553269	-0.911328	0.478491	0.108463	1	0.91133	0.478487	2
Ank2	ENSMUSG00000032826	3.29797	1.72006	3.03501	2.55828	2.87521	2.57283	3.86049	3.15323	1.05839	0.398173	-0.887911	0.981806	1.07545	1	0.887913	0.981798	1
Ankfy1	ENSMUSG00000020790	7.39977	7.23898	8.29153	7.94915	7.55416	7.20331	8.58335	8.00918	0.713016	0.0902031	-0.138857	1	-0.0505051	1	0.138858	1	3
Ankhd1	ENSMUSG00000024483	6.59128	6.04797	6.03933	6.4359	6.30665	5.98243	6.12086	6.56135	-0.179663	0.842351	0.161574	1	-0.24693	1	-0.161572	1	4
Ankib1	ENSMUSG00000040351	5.60616	6.09715	7.23542	7.58892	6.16519	6.03004	7.26343	7.28814	1.50184	0.000279638	0.405337	1	0.134742	1	-0.405336	1	3
Ankle2	ENSMUSG00000029501	5.80165	5.83253	6.24496	6.59031	5.88484	5.6782	6.05949	6.6396	0.590098	0.325674	0.289045	1	-0.140907	1	-0.289043	1	3
Ankmy2	ENSMUSG00000036188	2.18082	3.21104	3.03501	2.55828	3.39309	3.77904	0.975331	3.15323	-0.524315	0.66368	0.13811	1	0.0815804	1	-0.138108	1	4
Ankra2	ENSMUSG00000021661	4.35316	3.5304	3.46925	3.53545	3.65741	3.8515	3.27722	3.6831	-0.100719	0.954166	0.330471	1	-0.185065	1	-0.330469	1	2
Ankrd10	ENSMUSG00000031508	4.2227	4.24009	3.46925	2.55828	5.12092	4.27685	2.7648	4.17863	-1.2022	0.0172026	0.139831	1	-0.0704383	1	-0.13983	1	2
Ankrd11	ENSMUSG00000035569	7.18882	6.72286	7.53318	7.36472	7.00896	7.01896	7.43433	7.59355	0.471929	0.344906	0.0550223	1	-0.058545	1	-0.0550213	1	3
Ankrd12	ENSMUSG00000034647	6.23298	5.49359	5.87214	6.40848	5.569	5.53153	5.78401	6.49973	0.304026	0.727422	0.220082	1	-0.24615	1	-0.22008	1	3
Ankrd13a	ENSMUSG00000041870	7.79365	8.16898	7.73185	8.05462	8.2027	7.99751	7.75136	7.69783	-0.126119	0.901991	0.320875	1	-0.107172	1	-0.320873	1	2
Ankrd13b	ENSMUSG00000037907	5.80165	5.12757	3.46925	3.0592	6.18627	5.75577	4.04067	3.6831	-2.45354	2.42e-09	-0.510309	1	0.328144	1	0.510311	1	2
Ankrd13c	ENSMUSG00000039988	6.0906	6.02781	6.16039	5.95712	6.12209	6.21993	6.44265	6.00386	0.0353574	0.989527	0.0778463	1	0.148425	1	-0.0778453	1	1
Ankrd16	ENSMUSG00000047909	3.01225	2.59643	1.95554	3.89289	3.65741	3.53687	3.65456	2.30691	0.372917	0.707511	0.536809	1	-0.089785	1	-0.536808	1	4
Ankrd17	ENSMUSG00000055204	7.24031	6.99612	7.99863	8.13629	7.47928	7.30358	8.29912	8.26512	0.995076	0.0112203	0.0092657	1	0.147087	1	-0.00926464	1	3
Ankrd24	ENSMUSG00000054708	3.01225	2.70194	3.94421	3.19379	3.53129	2.57283	5.08096	3.35227	1.13785	0.0831499	-0.144861	1	-0.0277954	1	0.144862	1	3
Ankrd26	ENSMUSG00000007827	3.53635	2.0746	1.28647	1.78452	3.88072	3.24569	1.96284	1.21168	-1.95383	0.00922912	-0.709068	1	0.0742636	1	0.709071	1	2
Ankrd27	ENSMUSG00000034867	5.18353	4.43632	4.5867	5.03498	4.32274	4.80064	4.59611	4.70074	0.198132	0.849857	0.251375	1	-0.0176816	1	-0.251374	1	4
Ankrd28	ENSMUSG00000014496	5.65757	6.32068	4.5867	4.41787	6.87258	6.97098	5.44321	5.47348	-1.46565	0.000539208	-0.626542	1	0.561812	0.963701	0.626543	1	2
Ankrd33b	ENSMUSG00000022237	4.95606	4.52526	7.02832	6.78413	5.32476	4.64626	7.28146	6.81847	2.33117	3.42e-11	-0.0290502	1	0.110946	1	0.0290512	1	3
Ankrd37	ENSMUSG00000050914	2.18082	2.89231	3.80258	0.859978	3.39309	0.771553	5.44321	4.06978	0.7676	0.605225	-1.38328	1	0.235619	1	1.3833	1	1
Ankrd40	ENSMUSG00000020864	5.03593	4.96751	4.82511	4.8435	5.20594	4.83679	5.19949	4.77196	-0.0428562	0.985282	0.20047	1	-0.00335736	1	-0.200469	1	1
Ankrd44	ENSMUSG00000052331	5.55285	6.35343	6.32484	7.09056	5.569	6.26041	5.5951	6.58131	0.635546	0.362285	0.624899	1	-0.21889	1	-0.624898	1	4
Ankrd46	ENSMUSG00000048307	4.47279	4.49622	4.07316	3.53545	4.77634	4.64626	4.27469	3.95204	-0.807658	0.168717	0.0692807	1	0.0223477	1	-0.0692795	1	2
Ankrd49	ENSMUSG00000031931	4.78167	4.16826	3.64552	3.63345	4.39694	4.80064	3.95339	3.52714	-0.589366	0.40691	0.0929604	1	0.00784618	1	-0.0929589	1	2
Ankrd50	ENSMUSG00000044864	4.47279	5.02963	6.35052	6.15159	5.28623	5.63779	6.80865	6.7671	1.12719	0.0159575	-0.489766	1	0.464938	1	0.489767	1	3
Ankrd52	ENSMUSG00000014498	6.39321	6.61892	6.56308	6.1843	7.41823	6.43563	6.62315	5.78028	-0.397342	0.47014	0.164549	1	0.045222	1	-0.164548	1	1
Ankrd54	ENSMUSG00000033055	2.65562	3.47194	3.64552	2.74525	3.39309	3.34942	2.54361	1.86082	-0.322439	0.778342	0.266109	1	0.0716692	1	-0.266108	1	2
Anks1	ENSMUSG00000024219	5.03593	4.60904	5.68301	4.71509	5.16406	5.00507	5.75849	5.33922	0.443649	0.512501	-0.0155645	1	0.150947	1	0.0155657	1	1
Anks3	ENSMUSG00000022515	4.07925	3.74311	2.75643	3.0592	4.46751	3.34942	3.86049	2.92227	-0.473411	0.547156	0.0997581	1	-0.0932965	1	-0.0997568	1	2
Ankzf1	ENSMUSG00000026199	1.46835	3.06046	3.94421	3.53545	3.24023	2.73484	4.12297	3.95204	0.233179	0.839	-0.0978245	1	-0.134769	1	0.0978258	1	3
Anln	ENSMUSG00000036777	6.81153	6.11636	4.74993	4.41787	6.48734	6.62323	4.59611	4.62582	-2.24352	4.51e-09	-0.31649	1	-0.144177	1	0.316491	1	2
Ano10	ENSMUSG00000037949	4.2227	5.06961	4.5867	4.36179	3.98062	4.80064	4.34496	4.54679	-0.548918	0.483466	-0.00666682	1	-0.353235	1	0.00666837	1	4
Ano6	ENSMUSG00000064210	6.53741	6.31237	5.26386	5.93807	6.56986	6.78923	6.16037	6.1447	-0.674905	0.196014	-0.167247	1	-0.019864	1	0.167249	1	2
Ano8	ENSMUSG00000034863	3.74086	4.2747	3.80258	3.53545	4.66062	4.16756	4.20082	4.54679	-0.319545	0.71451	-0.0896124	1	0.204095	1	0.0896136	1	1
Anp32a	ENSMUSG00000032249	5.97377	5.87826	6.91244	6.52797	5.72118	5.9498	6.36022	7.03663	0.696345	0.182203	0.0739296	1	-0.044114	1	-0.0739285	1	3
Anp32b	ENSMUSG00000028333	5.93263	6.00738	4.96465	5.43898	6.58581	6.35068	5.80909	4.90466	-1.05458	0.0556616	-0.206155	1	0.296116	1	0.206157	1	2
Anp32e	ENSMUSG00000015749	6.19868	6.67831	5.97476	6.16804	6.28727	6.82566	5.19949	6.17129	-0.688551	0.213685	0.0843842	1	-0.135908	1	-0.084383	1	2
Anpep	ENSMUSG00000039062	9.31547	8.89748	9.52169	9.25992	9.29547	8.70803	8.99745	9.32627	0.183468	0.809059	0.324264	1	-0.269451	1	-0.324262	1	3
Antkmt	ENSMUSG00000057411	4.95606	4.88028	4.67062	4.17913	4.66062	4.68643	4.47599	4.96669	-0.336106	0.650275	-0.0821148	1	-0.010031	1	0.0821159	1	2
Antxr1	ENSMUSG00000033420	2.18082	2.80026	3.94421	3.19379	2.38535	3.34942	4.59611	4.70074	0.890706	0.258866	-0.5276	1	-0.245246	1	0.527601	1	3
Antxr2	ENSMUSG00000029338	5.18353	5.10851	5.55636	5.79716	5.53654	6.07613	6.34315	6.78443	0.549709	0.377487	-0.348481	1	0.521933	1	0.348482	1	3
Anxa1	ENSMUSG00000024659	8.84131	8.63976	8.48939	8.41992	9.12856	8.98263	8.69518	8.74833	-0.387254	0.491402	-0.165689	1	0.113936	1	0.16569	1	2
Anxa11	ENSMUSG00000021866	5.93263	5.95498	6.13107	6.66173	6.26763	6.58124	7.02742	7.22609	0.421339	0.536443	-0.287834	1	0.127708	1	0.287835	1	3
Anxa2	ENSMUSG00000032231	8.60642	9.09805	9.48738	9.68821	9.75295	9.51738	9.90011	9.58794	0.47232	0.42759	-0.0628495	1	0.429733	1	0.0628508	1	3
Anxa3	ENSMUSG00000029484	5.7552	5.87826	6.18914	5.99449	5.98447	5.53153	5.78401	5.78028	0.408994	0.499039	0.561068	1	-0.161193	1	-0.561067	1	3
Anxa4	ENSMUSG00000029994	7.96668	8.06651	8.25121	8.81662	8.34539	8.47847	8.65426	8.90308	0.384421	0.563415	-0.052111	1	0.0833859	1	0.0521124	1	3
Anxa5	ENSMUSG00000027712	7.29003	7.39659	8.3243	7.79885	7.97335	7.62109	8.57972	8.22761	0.590249	0.187528	-0.145382	1	0.0944965	1	0.145383	1	3
Anxa6	ENSMUSG00000018340	6.26648	7.00645	6.64835	6.72978	6.73631	6.97909	7.23596	6.601	-0.155047	0.884686	0.0692681	1	-0.0777172	1	-0.069267	1	1
Anxa7	ENSMUSG00000021814	5.84664	6.36151	7.58817	7.57665	6.61719	6.36312	7.63698	7.91792	1.28952	0.00224591	-0.0500345	1	0.278285	1	0.0500356	1	3
Aoah	ENSMUSG00000021322	5.03593	4.76326	7.01232	6.32294	4.8309	5.06725	7.21735	6.94714	1.55819	5.23e-05	-0.24833	1	-0.39923	1	0.248331	1	3
Aopep	ENSMUSG00000021458	5.25203	6.01763	5.51154	4.88388	6.84634	6.42379	5.85797	5.47348	-0.667189	0.216542	-0.0710077	1	0.379431	1	0.0710089	1	1
Ap1ar	ENSMUSG00000074238	5.4975	4.68821	4.49758	4.99867	4.93419	5.36825	4.85881	4.70074	-0.392145	0.562026	0.245539	1	0.0923072	1	-0.245537	1	2
Ap1b1	ENSMUSG00000009090	7.13543	7.13918	6.49564	6.20038	7.41823	7.11039	6.01708	6.29734	-0.762695	0.0976957	0.0357987	1	0.100788	1	-0.0357977	1	2
Ap1g1	ENSMUSG00000031731	6.01378	6.96995	7.19347	7.27647	7.07826	7.1894	7.25433	7.02209	0.272923	0.726078	0.0495654	1	0.113344	1	-0.0495643	1	3
Ap1g2	ENSMUSG00000040701	4.58326	4.40542	4.5867	3.96995	4.66062	3.62219	4.75939	3.15323	-0.00477572	1	0.250856	1	-0.304411	1	-0.250854	1	1
Ap1m1	ENSMUSG00000003033	4.78167	5.2544	5.02966	5.26643	5.53654	5.15576	5.62365	5.24222	-0.00613043	1	0.0626079	1	0.0975043	1	-0.0626069	1	1
Ap1s1	ENSMUSG00000004849	6.33123	6.02781	6.35052	5.73229	6.97303	6.37546	6.37709	6.1974	-0.346449	0.573383	-0.0177382	1	0.191622	1	0.0177392	1	1
Ap1s2	ENSMUSG00000031367	3.74086	4.46658	3.94421	4.24262	3.88072	4.16756	2.28225	2.92227	-0.608701	0.415673	0.430341	1	-0.395184	1	-0.430339	1	2
Ap1s3	ENSMUSG00000054702	2.18082	4.16826	3.46925	4.47186	3.77338	4.27685	3.53941	4.17863	-0.101331	0.973129	0.908771	1	-0.26026	1	-0.908769	1	4
Ap2a1	ENSMUSG00000060279	5.84664	5.79724	5.83625	6.06643	6.36327	6.33812	6.47434	5.94344	-0.0242054	0.99756	-0.135595	1	0.178554	1	0.135596	1	1
Ap2a2	ENSMUSG00000002957	6.53741	6.63233	5.87214	5.75424	6.93617	6.61285	5.99539	6.03315	-0.72574	0.120886	-0.0403651	1	0.0962694	1	0.0403661	1	2
Ap2b1	ENSMUSG00000035152	6.81153	6.80804	7.65151	7.70617	7.20759	6.84353	7.64396	7.725	0.650327	0.143823	0.115671	1	-0.117024	1	-0.11567	1	3
Ap2m1	ENSMUSG00000022841	7.95645	8.09343	7.93217	8.13211	7.98543	8.30224	8.13032	8.32556	0.0402537	0.988685	-0.0843621	1	0.224871	1	0.0843631	1	4
Ap2s1	ENSMUSG00000008036	6.45263	6.02781	6.16039	5.89919	6.69278	6.36312	6.45858	6.1974	-0.269588	0.693482	-0.0323555	1	0.11787	1	0.0323565	1	1
Ap3b1	ENSMUSG00000021686	6.45263	6.74772	7.56643	7.50726	7.21786	6.80756	7.46621	7.51269	0.753117	0.0829827	0.0990303	1	0.0578059	1	-0.0990293	1	3
Ap3d1	ENSMUSG00000020198	7.25708	7.33641	6.64835	6.54065	7.51304	7.21709	7.4583	6.85173	-0.39019	0.483401	-0.17008	1	-0.0078078	1	0.170081	1	2
Ap3m1	ENSMUSG00000021824	6.26648	5.72398	6.07056	5.89919	6.53741	6.23355	6.08024	5.70948	-0.108891	0.925962	-0.172659	1	0.0625276	1	0.17266	1	1
Ap3m2	ENSMUSG00000031539	4.2227	3.6928	5.09187	5.46583	3.77338	3.24569	5.12156	5.19117	1.57463	0.000856451	0.621624	1	-0.405871	1	-0.621623	1	3
Ap3s1	ENSMUSG00000024480	5.70721	5.2544	6.13107	5.89919	6.20704	6.24704	6.44265	6.41327	0.0945218	0.963075	-0.342499	1	0.440483	1	0.3425	1	1
Ap3s2	ENSMUSG00000063801	5.18353	5.08919	4.4026	4.52389	5.692	5.6782	5.47489	5.13824	-0.502104	0.403842	-0.249778	1	0.0190148	1	0.249779	1	2
Ap4b1	ENSMUSG00000032952	4.8715	4.20462	4.89657	4.11272	4.46751	4.27685	4.59611	4.77196	0.271992	0.759596	0.352972	1	-0.201149	1	-0.352971	1	1
Ap4e1	ENSMUSG00000001998	4.2227	4.16826	3.64552	4.52389	4.53479	4.22324	4.65262	5.02617	0.194705	0.86038	0.0305567	1	0.0202236	1	-0.0305555	1	4
Ap4m1	ENSMUSG00000019518	2.65562	3.06046	1.95554	2.91075	4.1618	3.9205	3.7612	2.92227	-0.787046	0.227795	-7.65e-05	1	-0.328512	1	7.8e-05	1	1
Ap4s1	ENSMUSG00000020955	1.46835	2.35898	1.95554	2.09087	1.03997	3.01276	1.55198	2.30691	0.168025	0.944975	0.114217	1	0.0647768	1	-0.114215	1	4
Ap5b1	ENSMUSG00000049562	4.78167	4.13096	4.82511	3.63345	5.20594	4.32854	5.19949	2.92227	-0.298758	0.749459	0.113564	1	0.40169	1	-0.113562	1	1
Ap5m1	ENSMUSG00000036291	4.2227	4.13096	4.49758	3.63345	4.66062	3.9205	4.20082	4.06978	-0.121111	0.922435	0.0183476	1	0.16298	1	-0.0183465	1	1
Ap5s1	ENSMUSG00000068264	4.35316	3.21104	3.03501	2.55828	2.65097	3.53687	2.28225	2.64715	-1.3698	0.0478792	0.129965	1	-0.43091	1	-0.129963	1	2
Ap5z1	ENSMUSG00000039623	4.58326	4.46658	5.02966	4.30343	4.88347	4.60493	5.70606	4.17863	-0.0421247	0.987018	-0.278257	1	0.0773218	1	0.278258	1	1
Apaf1	ENSMUSG00000019979	6.87806	6.41679	8.10804	7.88095	6.96085	6.61285	7.83919	7.80359	1.15353	0.00186391	0.378341	1	-0.117428	1	-0.37834	1	3
Apba1	ENSMUSG00000024897	2.18082	3.28082	4.07316	3.4303	2.38535	3.01276	4.04067	1.86082	1.07067	0.0691219	0.505453	1	-0.0645338	1	-0.505451	1	3
Apba3	ENSMUSG00000004931	4.07925	3.83876	4.49758	3.81149	4.32274	4.22324	5.53625	4.70074	0.339215	0.710287	-0.559774	1	0.435034	1	0.559776	1	1
Apbb1ip	ENSMUSG00000026786	6.23298	5.63353	6.60634	5.95712	6.1438	6.09117	6.16037	5.70948	0.320575	0.636747	0.23485	1	0.0652746	1	-0.234849	1	1
Apbb2	ENSMUSG00000029207	4.95606	5.00922	6.4249	5.95712	5.72118	5.53153	6.50536	6.273	0.729558	0.122749	-0.360943	1	0.328454	1	0.360944	1	3
Apbb3	ENSMUSG00000117679	2.65562	1.24896	3.03501	3.19379	2.65097	1.93675	2.54361	3.35227	0.822359	0.396264	0.168011	1	-0.185894	1	-0.16801	1	3
Apc	ENSMUSG00000005871	5.80165	5.6066	6.03933	6.1011	5.50333	5.86482	5.70606	6.41327	0.162984	0.869948	0.102105	1	-0.11169	1	-0.102103	1	3
Apeh	ENSMUSG00000032590	5.37998	5.23695	5.76166	5.17175	5.569	5.12685	5.90524	5.38537	-0.12818	0.903631	-0.00710847	1	-0.0425831	1	0.00710945	1	1
Apex1	ENSMUSG00000035960	6.23298	5.4639	2.41086	3.96995	5.569	5.9164	4.20082	4.54679	-2.02634	7.6e-06	-0.308715	1	-0.130989	1	0.308716	1	2
Apex2	ENSMUSG00000025269	3.29797	3.13771	3.26841	3.0592	4.1618	3.44619	3.27722	3.35227	-0.0307708	0.997693	0.27993	1	0.0500788	1	-0.279929	1	1
Aph1a	ENSMUSG00000015750	5.65757	5.62013	5.68301	5.29666	6.00833	5.77453	5.90524	5.67273	-0.403324	0.81645	0.0864049	1	-0.0900705	1	-0.0864025	1	1
Aph1b	ENSMUSG00000032375	2.65562	3.6928	5.46529	4.11272	1.03997	2.73484	3.53941	3.15323	0.729048	0.34785	0.806343	1	-0.630326	1	-0.806342	1	3
Aph1c	ENSMUSG00000053040	5.11162	4.81122	3.26841	3.31689	4.59908	5.00507	3.41426	3.52714	-1.06649	0.0859744	0.544913	1	-0.51065	1	-0.544911	1	2
Api5	ENSMUSG00000027193	7.20619	7.07189	6.97979	6.96442	7.22806	7.073	6.91642	6.5411	-0.0552811	0.970745	0.0509539	1	0.0123316	1	-0.0509529	1	2
Apip	ENSMUSG00000010911	3.29797	4.20462	3.26841	3.81149	3.98062	4.37844	3.41426	3.82382	0.127502	0.943813	0.489274	1	-0.026418	1	-0.489272	1	4
Aplf	ENSMUSG00000030051	2.18082	3.8843	1.28647	2.09087	3.77338	3.62219	2.28225	2.30691	-0.971455	0.229047	0.328515	1	0.0159367	1	-0.328513	1	2
Aplp2	ENSMUSG00000031996	7.84999	8.13406	7.97406	8.40958	7.60982	8.04463	8.02724	8.61425	0.0840729	0.953969	0.0352219	1	-0.27447	1	-0.0352202	1	4
Apmap	ENSMUSG00000033096	4.47279	5.27164	4.89657	4.88388	5.07645	4.76357	5.08096	5.78028	0.383391	0.638835	-0.139177	1	-0.0308431	1	0.139178	1	4
Apobec1	ENSMUSG00000040613	6.33123	5.12757	4.67062	5.17175	5.60075	5.21189	5.03918	4.83984	-0.967216	0.0541673	0.0935502	1	-0.617418	1	-0.0935491	1	2
Apobec3	ENSMUSG00000009585	5.70721	5.43358	6.8951	7.03784	5.24665	4.60493	7.0059	6.88424	1.52353	0.000230959	0.248992	1	-0.671912	0.788455	-0.248991	1	3
Apobr	ENSMUSG00000042759	6.39321	6.53574	6.84178	6.27819	6.94856	6.68402	6.5801	6.00386	-0.0883316	0.939808	-0.0111847	1	0.208264	1	0.0111856	1	1
Apoc2	ENSMUSG00000002992	2.65562	0.54488	3.03501	2.09087	1.63801	0.771553	0.975331	1.21168	0.541441	0.778905	0.45384	1	-0.554355	1	-0.453838	1	3
Apoe	ENSMUSG00000002985	3.53635	2.0746	3.80258	3.4303	3.39309	2.18127	2.7648	3.95204	0.087518	0.968959	0.145806	1	-0.388874	1	-0.145805	1	3
Apof	ENSMUSG00000047631	2.18082	2.22379	1.28647	2.09087	1.03997	0.771553	1.55198	1.86082	1.19191	0.458843	0.436839	1	-0.518308	1	-0.436836	1	4
Apol7c	ENSMUSG00000044309	4.2227	2.89231	8.29153	10.506	2.87521	2.73484	7.87525	8.76588	6.32559	1.01e-06	1.58289	1	-0.919232	1	-1.58288	1	3
Apool	ENSMUSG00000025525	2.18082	3.64067	4.07316	4.57412	3.06923	3.44619	4.5373	4.46318	1.39583	0.0291231	0.119931	1	-0.101622	1	-0.11993	1	3
App	ENSMUSG00000022892	9.35104	9.52836	10.0444	10.0361	9.75295	9.68663	10.3231	10.2831	0.49824	0.339312	-0.147921	1	0.0735443	1	0.147923	1	3
Appbp2	ENSMUSG00000018481	5.4975	5.2014	5.31691	5.75424	5.53654	5.50931	5.73251	5.67273	0.497676	0.42377	-0.026931	1	0.28315	1	0.0269321	1	3
Appl1	ENSMUSG00000040760	5.65757	5.77324	5.76166	6.40848	6.00833	5.86482	5.99539	5.70948	0.262662	0.77109	0.412404	1	-0.284759	1	-0.412403	1	4
Appl2	ENSMUSG00000020263	4.95606	4.63591	3.64552	1.78452	4.66062	4.68643	4.75939	4.37442	-1.2492	0.0309091	-0.664028	1	0.0205631	1	0.66403	1	1
Aprt	ENSMUSG00000006589	5.80165	6.00738	5.68301	5.49219	7.11169	6.61285	6.37709	6.32129	-0.265351	0.739296	-0.36099	1	0.703297	0.411725	0.360991	1	1
Aptx	ENSMUSG00000028411	3.01225	3.06046	3.46925	3.19379	4.07405	3.44619	3.53941	3.15323	0.485854	0.597623	-0.100825	1	0.0800587	1	0.100826	1	1
Aqp9	ENSMUSG00000032204	4.78167	5.00922	6.64835	5.51808	4.1618	4.47335	6.37709	5.13824	1.12822	0.0220761	0.403347	1	-0.679513	1	-0.403345	1	3
Aqr	ENSMUSG00000040383	5.18353	5.8441	5.02966	5.46583	6.10004	5.88222	5.16105	4.90466	-0.442294	0.5112	-0.0848174	1	0.0060803	1	0.0848184	1	2
Ar	ENSMUSG00000046532	2.18082	1.90819	4.49758	3.81149	2.65097	2.18127	3.95339	4.27985	1.83809	0.00157301	0.573495	1	-0.460049	1	-0.573493	1	3
Araf	ENSMUSG00000001127	5.11162	5.06961	3.80258	4.24262	5.20594	5.4405	4.34496	4.06978	-0.586626	0.341996	0.222028	1	-0.0854318	1	-0.222027	1	2
Arap1	ENSMUSG00000032812	7.24031	7.00129	8.03866	7.4207	7.89869	7.04237	8.5906	7.87812	0.545082	0.290604	-0.271717	1	0.0822245	1	0.271718	1	3
Arap2	ENSMUSG00000037999	5.84664	5.95498	6.70915	7.80937	6.03181	6.14982	6.73205	6.78443	1.55518	0.00194284	0.704901	0.983036	0.0878264	1	-0.704899	0.983044	3
Arap3	ENSMUSG00000024451	5.31742	5.32216	6.24496	4.71509	5.88484	5.12685	5.19949	4.70074	0.368365	0.694624	0.910247	0.747852	0.147411	1	-0.910246	0.747859	1
Arcn1	ENSMUSG00000032096	7.36926	7.09144	7.51058	7.29156	7.20759	7.22393	7.23596	7.28814	0.256085	0.724941	0.0876018	1	0.106005	1	-0.0876009	1	3
Arel1	ENSMUSG00000042350	4.95606	5.53702	7.8625	7.56428	5.16406	5.31799	7.97833	7.68865	2.25109	1.88e-10	-0.0579874	1	-0.0111232	1	0.0579884	1	3
Arf1	ENSMUSG00000048076	8.07464	8.32577	8.50662	8.33871	8.85017	8.64571	9.03247	8.871	0.0238474	0.998226	-0.351764	1	0.25395	1	0.351765	1	1
Arf2	ENSMUSG00000062421	4.78167	5.30551	4.5867	5.54351	5.46934	5.6782	5.12156	5.19117	-0.484723	0.563337	0.0167575	1	-0.111191	1	-0.0167559	1	4
Arf3	ENSMUSG00000051853	7.13543	7.23018	7.93217	7.7722	7.72952	7.4967	8.10523	7.81207	0.397973	0.462351	-0.05051	1	0.138976	1	0.0505111	1	3
Arf4	ENSMUSG00000021877	5.25203	4.52526	6.56308	6.75176	5.36229	5.29218	7.04863	6.80155	1.37539	0.000714157	0.0465958	1	-0.170674	1	-0.0465949	1	3
Arf5	ENSMUSG00000020440	5.89028	6.04797	6.6275	6.65007	6.69278	5.9164	7.10034	6.67719	0.782605	0.07253	-0.110625	1	0.328636	1	0.110626	1	3
Arf6	ENSMUSG00000044147	7.33809	7.30745	7.34165	7.02886	7.86641	7.37292	7.54295	7.30024	-0.117296	0.902702	-0.0110807	1	0.304814	1	0.0110817	1	1
Arfgap1	ENSMUSG00000027575	5.84664	5.04976	5.83625	4.92317	5.46934	5.48673	5.97338	4.70074	0.086852	0.94594	-0.119505	1	-0.133263	1	0.119506	1	1
Arfgap2	ENSMUSG00000027255	6.12754	6.12587	6.6275	6.1011	6.26763	6.19229	6.5801	6.36801	0.135535	0.898705	0.236239	1	-0.155125	1	-0.236238	1	3
Arfgap3	ENSMUSG00000054277	5.97377	4.85762	5.79944	5.26643	5.63181	4.9401	5.95102	5.81443	0.33325	0.638197	-0.292304	1	0.00502393	1	0.292305	1	1
Arfgef1	ENSMUSG00000067851	7.04179	7.14387	8.23062	8.32044	7.32628	7.25097	8.23117	8.27741	1.16325	0.0029623	0.30159	1	-0.0581069	1	-0.301589	1	3
Arfgef2	ENSMUSG00000074582	7.17124	7.12027	6.60634	6.67329	7.52963	7.17535	6.78357	6.78443	-0.575673	0.221431	-0.0232265	1	-0.0478613	1	0.0232275	1	2
Arfgef3	ENSMUSG00000019852	6.23298	5.9226	3.64552	4.17913	5.50333	5.9164	4.20082	4.54679	-1.65288	5.3e-05	0.109863	1	-0.340866	1	-0.109862	1	2
Arfip1	ENSMUSG00000074513	4.95606	5.21928	4.89657	4.11272	5.24665	5.12685	4.75939	5.4301	-0.156358	0.907889	-0.0664808	1	0.200246	1	0.066482	1	2
Arfip2	ENSMUSG00000030881	4.95606	4.34154	4.30093	4.0431	5.07645	5.15576	4.27469	4.96669	-0.831244	0.115553	-0.168813	1	-0.00743014	1	0.168814	1	2
Arfrp1	ENSMUSG00000038671	3.53635	3.411	3.64552	3.89289	3.77338	3.77904	4.20082	4.54679	0.706403	0.261588	0.235337	1	-0.0746342	1	-0.235336	1	3
Arg1	ENSMUSG00000019987	7.95645	5.62013	7.52193	3.31689	8.93044	6.13538	9.31663	6.34484	-0.466458	0.933215	-1.66217	1	0.938813	1	1.66221	1	1
Arg2	ENSMUSG00000021125	3.01225	1.90819	5.46529	4.11272	1.63801	1.93675	5.97338	5.51559	3.18464	7.8e-10	-0.498038	1	0.380841	1	0.49804	1	3
Arglu1	ENSMUSG00000040459	5.37998	4.85762	4.74993	5.10498	5.60075	5.55342	5.23693	5.29154	-0.15298	0.887577	-0.0837749	1	0.208169	1	0.083776	1	2
Arhgap1	ENSMUSG00000027247	5.84664	5.00922	4.67062	5.29666	5.88484	5.23915	4.90606	5.33922	0.0683928	0.965374	0.464184	1	0.083107	1	-0.464183	1	2
Arhgap10	ENSMUSG00000037148	5.25203	5.04976	5.46529	5.07041	5.39886	5.29218	6.32588	5.84778	-0.0999535	0.937789	-0.529441	1	0.172806	1	0.529442	1	1
Arhgap11a	ENSMUSG00000041219	6.0527	5.94426	4.96465	5.204	6.26763	5.99848	4.85881	5.47348	-0.510308	0.415709	0.3631	1	-0.102976	1	-0.363099	1	2
Arhgap12	ENSMUSG00000041225	5.37998	5.14639	4.74993	4.36179	4.77634	5.34334	4.90606	4.77196	-0.421965	0.633938	-0.0632265	1	-0.271877	1	0.063228	1	2
Arhgap15	ENSMUSG00000049744	4.58326	5.02963	3.64552	4.62266	3.77338	4.83679	1.55198	4.17863	-1.02788	0.210184	0.146802	1	-0.454592	1	-0.146799	1	4
Arhgap17	ENSMUSG00000030766	5.37998	5.06961	6.18914	5.97592	5.9602	5.23915	5.90524	5.88037	0.641247	0.227823	0.475986	1	-0.136823	1	-0.475985	1	3
Arhgap18	ENSMUSG00000039031	4.8715	5.21928	3.03501	3.4303	3.77338	4.60493	2.54361	4.06978	-1.39833	0.014083	0.227345	1	-0.31782	1	-0.227343	1	2
Arhgap19	ENSMUSG00000025154	4.35316	5.30551	3.94421	3.72521	5.46934	5.1841	4.04067	4.27985	-1.81563	8.1e-05	0.0965042	1	-0.253457	1	-0.0965024	1	2
Arhgap21	ENSMUSG00000036591	5.03593	5.12757	5.20877	5.46583	5.43453	5.36825	4.85881	5.08329	-0.0374974	0.989898	0.445141	1	-0.00774736	1	-0.44514	1	4
Arhgap22	ENSMUSG00000063506	5.03593	4.13096	4.30093	5.10498	5.07645	4.60493	4.75939	3.35227	0.250692	0.82255	0.541745	1	-0.115531	1	-0.541743	1	2
Arhgap23	ENSMUSG00000049807	3.29797	3.5304	4.07316	3.19379	2.87521	3.8515	3.7612	3.6831	0.00770019	1	-0.205535	1	0.161993	1	0.205537	1	3
Arhgap24	ENSMUSG00000057315	3.74086	4.43632	3.03501	3.72521	5.03057	4.76357	3.7612	3.6831	-1.34367	0.00797417	-0.383322	1	0.179179	1	0.383323	1	2
Arhgap25	ENSMUSG00000030047	5.03593	5.94426	4.89657	5.32627	5.88484	6.03004	4.65262	4.90466	-0.681431	0.208529	0.121845	1	0.0428787	1	-0.121843	1	2
Arhgap26	ENSMUSG00000036452	5.4975	5.44882	6.03933	6.66173	5.50333	5.71751	5.95102	6.11761	0.664134	0.261114	0.510274	1	-0.19931	1	-0.510273	1	3
Arhgap27	ENSMUSG00000034255	4.58326	4.34154	3.26841	4.11272	5.12092	4.16756	4.04067	3.52714	-0.751381	0.195827	0.273916	1	-0.0404285	1	-0.273915	1	2
Arhgap28	ENSMUSG00000024043	2.18082	2.0746	4.49758	5.07041	2.05954	3.34942	4.47599	4.27985	2.17135	8.82e-05	0.822129	0.845655	-0.0388953	1	-0.822127	0.845661	3
Arhgap29	ENSMUSG00000039831	2.18082	2.22379	3.64552	2.09087	1.03997	2.73484	4.12297	3.52714	0.775944	0.501871	-0.878253	1	0.264925	1	0.878254	1	3
Arhgap30	ENSMUSG00000048865	8.29356	8.12934	8.06991	8.59128	8.41847	8.02518	7.85131	8.03112	0.242328	0.767708	0.629214	0.888271	-0.0780997	1	-0.629212	0.888278	4
Arhgap31	ENSMUSG00000022799	7.55695	6.97522	8.23062	8.10247	7.50467	7.39733	8.2358	8.16944	0.843726	0.0337951	0.0965705	1	-0.0648099	1	-0.0965695	1	3
Arhgap35	ENSMUSG00000058230	4.8715	4.98851	5.15151	5.59307	4.93419	5.15576	5.80909	5.78028	0.379291	0.628781	-0.246478	1	-0.139772	1	0.246479	1	3
Arhgap39	ENSMUSG00000033697	4.47279	4.34154	1.95554	2.09087	4.32274	4.22324	2.54361	3.52714	-1.53476	0.00857854	-0.283297	1	-0.0607172	1	0.283298	1	2
Arhgap4	ENSMUSG00000031389	4.47279	4.76326	3.80258	2.91075	5.03057	4.27685	3.12577	3.82382	-1.32694	0.0052867	0.401871	1	-0.244805	1	-0.40187	1	2
Arhgap45	ENSMUSG00000035697	7.7109	7.62168	7.04414	7.3359	7.87941	7.42133	6.50536	6.43538	-0.405326	0.53741	0.882011	0.379425	-0.0746314	1	-0.88201	0.379429	2
Arhgap5	ENSMUSG00000035133	4.95606	5.52269	3.80258	5.91876	5.28623	6.17827	5.67911	5.70948	-0.158524	0.908017	-0.129422	1	0.0621536	1	0.129424	1	4
Arhgap6	ENSMUSG00000031355	5.11162	4.6623	4.89657	5.32627	4.59908	4.68643	4.95181	4.06978	0.0225509	1	0.384013	1	-0.200196	1	-0.384011	1	3
Arhgap9	ENSMUSG00000040345	6.33123	6.41679	5.46529	5.43898	6.58581	6.51585	4.99616	5.24222	-1.15767	0.00349636	0.419382	1	-0.101499	1	-0.419381	1	2
Arhgdia	ENSMUSG00000025132	8.65149	8.14579	8.64273	8.26418	8.94288	8.40212	9.04836	8.40052	0.0693633	0.953187	-0.0983158	1	0.190183	1	0.0983171	1	1
Arhgdib	ENSMUSG00000030220	7.17124	7.99046	7.92364	7.89584	7.98543	8.37164	7.8988	8.15619	0.0108497	1	-0.124522	1	0.194885	1	0.124523	1	4
Arhgef1	ENSMUSG00000040940	6.87806	6.77215	6.91244	6.51517	7.27801	7.00314	6.48994	6.00386	-0.367095	0.526503	0.406645	1	0.146442	1	-0.406644	1	2
Arhgef10l	ENSMUSG00000040964	5.65757	5.00922	3.64552	3.19379	5.80533	4.80064	2.54361	2.30691	-1.94588	5.33e-06	0.865322	0.932697	0.0817995	1	-0.86532	0.932705	2
Arhgef11	ENSMUSG00000041977	5.25203	5.32216	4.67062	4.47186	5.39886	5.26591	5.92832	4.96669	-0.396443	0.54649	-0.247888	1	-0.177945	1	0.247889	1	1
Arhgef12	ENSMUSG00000059495	3.91996	3.34738	4.5867	5.204	3.53129	5.06725	4.85881	5.91225	1.13	0.0454653	-0.567868	1	0.840765	1	0.56787	1	3
Arhgef18	ENSMUSG00000004568	4.68587	3.58659	3.80258	2.91075	3.06923	3.77904	2.7648	3.6831	-1.15657	0.0656223	-0.260806	1	-0.347213	1	0.260808	1	2
Arhgef2	ENSMUSG00000028059	5.37998	5.67299	6.64835	6.29326	6.10004	5.71751	6.32588	6.41327	0.776424	0.0826502	0.385888	1	0.0665058	1	-0.385887	1	3
Arhgef3	ENSMUSG00000021895	5.37998	5.49359	6.91244	6.77342	5.20594	5.34334	6.17973	6.5411	1.57477	2.28e-05	0.765651	0.500395	-0.450103	1	-0.76565	0.500396	3
Arhgef37	ENSMUSG00000045094	2.65562	2.22379	3.80258	3.19379	2.38535	1.93675	3.12577	3.35227	1.31005	0.116844	0.239937	1	0.0693124	1	-0.239935	1	3
Arhgef40	ENSMUSG00000004562	5.65757	6.03792	7.27618	7.78825	5.53654	5.77453	7.0059	6.601	1.55656	0.000559741	0.919909	0.361718	-0.385332	1	-0.919908	0.361722	3
Arhgef6	ENSMUSG00000031133	6.76541	6.89405	5.76166	5.79716	6.36327	6.96282	4.80996	4.77196	-1.37757	0.00091894	1.06691	0.259621	-0.418058	1	-1.06691	0.259624	2
Arhgef7	ENSMUSG00000031511	7.22335	7.26073	6.70915	5.59307	7.86641	7.22393	6.55067	5.88037	-1.29988	0.000736701	-0.160275	1	0.241658	1	0.160276	1	2
Arhgef9	ENSMUSG00000025656	2.18082	2.80026	4.07316	4.75917	2.38535	1.93675	3.41426	3.15323	2.14123	0.000281169	1.63588	0.0449256	-0.952287	1	-1.63588	0.0449262	3
Arid1a	ENSMUSG00000007880	6.85622	6.67831	6.96324	7.10771	6.93617	6.79842	6.67863	6.62043	0.175262	0.837877	0.349143	1	-0.128806	1	-0.349142	1	3
Arid1b	ENSMUSG00000069729	6.36255	6.09715	6.00741	5.97592	6.34464	6.16412	6.16037	5.29154	-0.16981	0.85119	0.374772	1	-0.165042	1	-0.374771	1	2
Arid2	ENSMUSG00000033237	5.80165	5.44882	6.37574	6.36634	5.28623	5.75577	5.41081	5.91225	0.591137	0.306391	0.688366	0.882246	-0.206502	1	-0.688365	0.882252	3
Arid3a	ENSMUSG00000019564	6.0906	5.04976	5.97476	5.56851	6.26763	5.65814	6.45858	5.02617	0.353298	0.638835	-0.041411	1	0.198391	1	0.0414125	1	1
Arid3b	ENSMUSG00000004661	3.01225	2.97883	4.4026	3.72521	3.98062	3.13392	4.59611	3.52714	0.87736	0.144491	0.231411	1	0.171201	1	-0.23141	1	3
Arid4a	ENSMUSG00000048118	5.11162	5.38688	6.07056	6.70745	5.03057	5.31799	5.27343	5.70948	1.21094	0.02274	0.8137	0.869827	-0.274105	1	-0.813699	0.869834	3
Arid4b	ENSMUSG00000039219	5.37998	4.94619	5.59982	5.99449	4.93419	5.12685	5.23693	5.78028	0.676	0.254248	0.315947	1	-0.111606	1	-0.315945	1	3
Arid5a	ENSMUSG00000037447	3.01225	3.21104	5.15151	5.64099	3.88072	3.34942	5.44321	5.08329	2.07498	3.28e-06	0.592511	1	-0.32733	1	-0.592509	1	3
Arid5b	ENSMUSG00000019947	5.18353	4.2747	5.94136	5.83884	4.93419	4.80064	6.12086	5.74532	1.18159	0.00643996	0.0302638	1	-0.340522	1	-0.0302628	1	3
Arih1	ENSMUSG00000025234	6.76541	6.81981	7.27618	7.5828	7.16575	7.29711	7.41812	7.43801	0.303733	0.683026	-0.0399165	1	0.144496	1	0.0399177	1	3
Arih2	ENSMUSG00000064145	4.8715	4.92455	5.20877	5.07041	5.50333	5.15576	6.21768	5.74532	0.727651	0.210173	-0.176867	1	0.178091	1	0.176868	1	1
Arl1	ENSMUSG00000060904	5.43994	6.24413	6.56308	6.50225	6.00833	6.32546	7.59434	7.35925	0.757843	0.172182	-0.531282	1	0.236614	1	0.531283	1	3
Arl10	ENSMUSG00000025870	3.01225	3.64067	3.03501	3.63345	1.63801	3.34942	2.28225	3.95204	-0.130532	0.94163	0.346543	1	-0.0309445	1	-0.346542	1	4
Arl11	ENSMUSG00000043157	6.29922	5.63353	4.67062	3.53545	6.22752	6.03004	4.34496	4.27985	-2.16972	1.38e-06	-0.0742222	1	-0.00658858	1	0.0742237	1	2
Arl13b	ENSMUSG00000022911	3.53635	3.64067	3.46925	3.53545	3.88072	3.53687	3.7612	3.15323	0.106738	0.948885	0.159581	1	-0.133466	1	-0.15958	1	1
Arl14ep	ENSMUSG00000027122	4.2227	3.411	4.07316	4.11272	3.39309	4.10965	3.95339	4.37442	-0.147859	0.915727	-0.126674	1	0.202585	1	0.126675	1	3
Arl15	ENSMUSG00000042348	3.01225	2.70194	1.28647	2.34342	3.24023	2.73484	2.54361	2.64715	-0.861056	0.470164	-0.0240068	1	0.0194836	1	0.0240095	1	2
Arl16	ENSMUSG00000057594	2.65562	3.21104	2.75643	3.19379	2.87521	3.9205	4.04067	3.82382	-0.616818	0.566872	-0.245345	1	-0.0695933	1	0.245347	1	4
Arl2	ENSMUSG00000024944	1.46835	2.48259	1.28647	2.55828	1.03997	3.01276	1.96284	2.30691	0.191015	0.916497	0.14698	1	0.384399	1	-0.146978	1	4
Arl2bp	ENSMUSG00000031776	5.25203	5.68591	3.94421	5.26643	5.16406	5.89941	3.86049	5.19117	-0.545001	0.481306	0.191553	1	-0.0270568	1	-0.191552	1	2
Arl3	ENSMUSG00000025035	3.01225	3.79173	3.26841	3.96995	3.06923	3.9205	4.41196	4.06978	0.514346	0.578341	-0.19442	1	0.376398	1	0.194422	1	4
Arl4a	ENSMUSG00000047446	2.18082	2.48259	4.07316	3.63345	2.38535	2.73484	3.86049	4.17863	1.30047	0.0616331	0.14932	1	-0.0812417	1	-0.149319	1	3
Arl4c	ENSMUSG00000049866	8.00688	8.16437	8.76232	8.53533	9.12037	8.55911	9.27224	8.74391	0.407214	0.440351	-0.305325	1	0.595927	0.696843	0.305326	1	1
Arl5a	ENSMUSG00000036093	7.50176	7.0269	7.67201	8.26035	7.23819	7.17535	7.60869	8.05987	0.75234	0.161532	0.299757	1	-0.180077	1	-0.299755	1	3
Arl5b	ENSMUSG00000017418	4.07925	4.58165	6.03933	5.71	4.46751	4.42667	5.97338	6.06186	1.38425	0.00126204	0.0342405	1	-0.00694977	1	-0.0342395	1	3
Arl5c	ENSMUSG00000038352	3.91996	3.21104	6.84178	6.62646	3.53129	3.62219	6.52062	6.39082	3.52924	1.85e-21	0.348363	1	-0.749705	1	-0.348362	1	3
Arl6ip1	ENSMUSG00000030654	7.41479	7.68096	7.68216	8.00514	7.32628	7.66699	7.75781	8.06697	0.165301	0.869395	0.134192	1	-0.287692	1	-0.134191	1	3
Arl6ip4	ENSMUSG00000029404	4.95606	5.12757	4.5867	4.75917	4.59908	5.12685	4.65262	4.46318	-0.308304	0.707467	0.0184216	1	0.0607559	1	-0.0184205	1	2
Arl6ip5	ENSMUSG00000035199	5.89028	5.9226	5.59982	6.1011	5.83232	6.16412	6.03844	5.67273	-0.0913705	0.952824	0.0435696	1	-0.107701	1	-0.0435682	1	4
Arl6ip6	ENSMUSG00000026960	4.78167	4.24009	3.80258	4.24262	4.66062	4.27685	3.7612	4.06978	-0.550748	0.430899	0.181121	1	-0.281729	1	-0.18112	1	2
Arl8a	ENSMUSG00000026426	5.55285	5.50821	6.4249	5.64099	6.53741	5.65814	7.05912	6.29734	0.402281	0.509765	-0.387596	1	0.25809	1	0.387598	1	1
Arl8b	ENSMUSG00000030105	7.74695	7.52075	6.68917	6.74081	7.87293	7.58966	7.05912	6.99258	-0.77926	0.0742977	-0.022588	1	0.0378659	1	0.0225891	1	2
Armc1	ENSMUSG00000027599	4.8715	4.63591	4.19153	4.66961	4.93419	4.76357	4.41196	4.62582	-0.478764	0.50841	-0.160152	1	0.154165	1	0.160154	1	2
Armc10	ENSMUSG00000038525	3.91996	3.79173	3.80258	4.30343	4.66062	4.16756	3.7612	4.06978	-0.139602	0.941773	0.360886	1	-0.160446	1	-0.360884	1	4
Armc5	ENSMUSG00000042178	2.65562	4.24009	5.09187	4.17913	4.66062	4.10965	4.65262	4.27985	0.2453	0.783984	-0.215528	1	0.126689	1	0.215529	1	3
Armc6	ENSMUSG00000002343	4.68587	3.6928	2.41086	2.34342	4.53479	3.77904	3.27722	3.35227	-1.59064	0.00273216	-0.433208	1	0.220204	1	0.43321	1	2
Armc7	ENSMUSG00000057219	2.18082	2.97883	3.64552	2.55828	3.39309	2.88048	3.41426	2.30691	-0.116382	0.94594	0.0805648	1	0.0361873	1	-0.0805634	1	1
Armc8	ENSMUSG00000032468	3.74086	4.43632	4.96465	5.71	4.32274	4.83679	4.99616	5.55651	1.08572	0.067275	0.190835	1	0.0777935	1	-0.190834	1	3
Armc9	ENSMUSG00000062590	1.46835	2.97883	2.75643	2.09087	2.38535	1.93675	1.55198	1.86082	-0.740013	0.515505	0.406148	1	-0.319946	1	-0.406146	1	4
Armcx3	ENSMUSG00000049047	5.11162	4.34154	5.83625	5.32627	4.07405	4.9401	5.73251	5.47348	0.695823	0.70308	-0.518908	1	-0.190181	1	0.518911	1	3
Armh3	ENSMUSG00000039901	3.74086	3.74311	3.94421	4.11272	4.59908	3.53687	4.80996	3.35227	0.000723677	1	-0.269519	1	0.138893	1	0.26952	1	1
Armt1	ENSMUSG00000061759	4.47279	4.34154	3.03501	3.31689	4.39694	4.51855	4.34496	3.35227	-0.759046	0.268336	-0.231255	1	0.0402266	1	0.231257	1	2
Arnt	ENSMUSG00000015522	5.25203	4.88028	5.09187	5.51808	5.39886	5.26591	5.44321	5.81443	0.228368	0.791192	-0.145031	1	0.0730583	1	0.145032	1	3
Arnt2	ENSMUSG00000015709	2.65562	3.13771	3.64552	2.55828	3.65741	3.01276	4.04067	3.15323	-0.157873	0.935281	-0.863289	1	0.403712	1	0.863291	1	1
Arpc1a	ENSMUSG00000029621	5.37998	5.35488	5.15151	5.56851	5.569	5.73676	4.95181	6.09	0.0359843	0.99069	-0.0298261	1	0.0912615	1	0.0298274	1	4
Arpc1b	ENSMUSG00000029622	9.63694	9.63795	9.3573	9.32736	9.88773	9.81108	9.65765	9.51196	-0.348249	0.531544	-0.00293759	1	-0.0034806	1	0.00293863	1	2
Arpc2	ENSMUSG00000006304	7.99693	8.03657	8.73334	8.63038	8.55437	8.28272	8.69182	8.77458	0.676429	0.111316	0.203557	1	0.243602	1	-0.203556	1	3
Arpc3	ENSMUSG00000029465	7.6231	7.49895	7.79865	7.9348	8.18186	8.04076	8.60857	8.29566	0.369886	0.561704	-0.215973	1	0.333937	1	0.215974	1	1
Arpc4	ENSMUSG00000079426	7.6231	7.65819	7.69224	7.61315	8.27335	7.65691	7.97279	7.56376	-0.10522	0.91952	-0.053115	1	0.254486	1	0.053116	1	1
Arpc5	ENSMUSG00000008475	8.26898	8.34625	8.47779	8.75263	8.35473	8.59385	8.71853	9.09585	0.32359	0.638839	-0.116167	1	0.201909	1	0.116168	1	3
Arpc5l	ENSMUSG00000026755	4.68587	5.2014	3.26841	5.13875	5.20594	4.47335	3.7612	4.96669	-0.205794	0.886106	0.357078	1	-0.506784	1	-0.357076	1	4
Arpin	ENSMUSG00000039043	2.18082	3.06046	3.03501	3.72521	2.05954	2.73484	1.55198	2.92227	0.112875	0.953055	0.404352	1	-0.492963	1	-0.404351	1	4
Arpp19	ENSMUSG00000007656	5.7552	5.74882	5.26386	6.1011	5.53654	5.89941	5.65165	5.74532	0.0591081	0.975486	0.412468	1	-0.260574	1	-0.412466	1	4
Arrb1	ENSMUSG00000018909	7.18882	7.59796	6.00741	6.1011	7.53785	7.726	6.66496	6.49973	-1.81812	1.05e-06	-0.481431	1	-0.15193	1	0.481432	1	2
Arrb2	ENSMUSG00000060216	6.0527	6.72286	6.35052	6.88706	6.69278	6.76129	6.8333	6.74956	0.0554496	0.975803	0.211591	1	0.0403237	1	-0.21159	1	4
Arrdc1	ENSMUSG00000026972	5.11162	4.71366	4.30093	3.96995	4.77634	4.68643	4.20082	3.35227	-0.355982	0.639737	0.236228	1	-0.136533	1	-0.236227	1	2
Arrdc2	ENSMUSG00000002910	3.29797	1.72006	1.95554	1.78452	2.65097	2.73484	3.65456	1.86082	-0.36279	0.812915	-0.131709	1	0.05315	1	0.131711	1	1
Arrdc3	ENSMUSG00000074794	3.01225	3.28082	4.19153	2.74525	3.39309	3.34942	3.27722	3.35227	-0.250105	0.869472	-0.223578	1	-0.479988	1	0.223579	1	1
Arrdc4	ENSMUSG00000042659	5.37998	5.04976	6.78643	6.48922	6.10004	6.03004	6.85754	6.78443	1.37466	0.000504859	-0.129401	1	0.668582	0.528735	0.129402	1	3
Arsa	ENSMUSG00000022620	2.65562	4.63591	4.96465	3.96995	4.77634	4.37844	4.41196	4.70074	-0.0981406	0.944639	0.0750412	1	-0.00814259	1	-0.0750402	1	1
Arsb	ENSMUSG00000042082	4.58326	4.6623	3.94421	4.41787	4.32274	3.9205	4.20082	5.19117	-0.127123	0.937056	-0.0329683	1	-0.336782	1	0.0329699	1	4
Arsk	ENSMUSG00000021592	3.91996	4.16826	3.03501	3.4303	3.39309	3.53687	1.96284	3.82382	-0.72063	0.390159	-0.0787142	1	-0.294655	1	0.0787163	1	2
Arv1	ENSMUSG00000031982	3.01225	1.24896	1.95554	1.39507	3.24023	1.64216	3.12577	1.86082	0.0427769	0.996523	-0.106776	1	0.444198	1	0.106779	1	1
Asah1	ENSMUSG00000031591	6.71777	6.88848	6.24496	6.98313	6.66302	6.88728	6.29071	6.8352	-0.184835	0.857852	0.06582	1	-0.0747761	1	-0.0658185	1	4
Asah2	ENSMUSG00000024887	3.91996	3.21104	4.49758	3.72521	3.24023	3.01276	4.95181	4.27985	0.760496	0.274824	0.017372	1	-0.395227	1	-0.0173707	1	3
Asap1	ENSMUSG00000022377	6.71777	7.04707	7.17922	7.75598	6.6479	7.00314	6.73205	7.25123	0.552378	0.346795	0.753641	0.793292	-0.225432	1	-0.753639	0.793286	4
Asap2	ENSMUSG00000052632	2.18082	3.64067	3.03501	3.96995	2.87521	1.93675	2.54361	3.15323	0.908568	0.327113	0.393009	1	0.00855512	1	-0.393007	1	4
Asb1	ENSMUSG00000026311	3.29797	4.0129	4.67062	4.36179	3.98062	3.9205	4.27469	3.82382	0.251417	0.794635	0.509758	1	-0.0117142	1	-0.509757	1	3
Asb2	ENSMUSG00000021200	4.2227	5.62013	3.46925	5.97592	4.46751	5.4638	4.5373	5.5963	0.191512	0.967512	0.0984518	1	-0.347266	1	-0.0984414	1	4
Asb3	ENSMUSG00000020305	2.18082	3.47194	2.75643	3.19379	2.87521	3.13392	3.53941	4.37442	0.32081	0.780208	-0.0920205	1	-0.052525	1	0.0920219	1	4
Asb6	ENSMUSG00000039483	4.35316	4.63591	5.26386	5.07041	5.07645	3.77904	5.41081	5.19117	0.498187	0.457761	-0.205141	1	0.105594	1	0.205143	1	3
Asb7	ENSMUSG00000030509	3.53635	3.79173	3.64552	4.0431	3.39309	3.98634	3.65456	3.6831	0.189583	0.876459	0.161578	1	-0.357647	1	-0.161577	1	4
Asb8	ENSMUSG00000048175	3.53635	3.06046	4.4026	3.31689	3.65741	3.53687	3.12577	3.52714	0.583104	0.464609	0.611987	1	0.0485609	1	-0.611986	1	1
Ascc1	ENSMUSG00000044475	2.18082	2.35898	3.03501	1.39507	1.63801	3.24569	2.28225	2.92227	0.0098601	1	0.129975	1	-0.179679	1	-0.129974	1	1
Ascc2	ENSMUSG00000020412	5.65757	5.21928	5.26386	5.03498	5.16406	5.82938	5.23693	5.51559	-0.236342	0.788167	-0.0046989	1	0.0886976	1	0.00469995	1	2
Ascc3	ENSMUSG00000038774	5.60616	5.6066	7.48763	7.34316	6.18627	6.17827	7.8022	7.53333	1.57135	2.7e-05	-0.0849752	1	0.0205142	1	0.0849762	1	3
Asf1a	ENSMUSG00000019857	3.01225	3.411	3.03501	4.71509	3.06923	4.22324	3.7612	4.62582	0.634753	0.42759	-0.0124479	1	-0.110552	1	0.0124492	1	4
Asf1b	ENSMUSG00000005470	5.11162	5.02963	3.80258	3.53545	5.32476	4.51855	3.12577	2.30691	-1.85251	4.11e-05	0.64227	1	-0.309937	1	-0.642269	1	2
Asgr2	ENSMUSG00000040963	5.11162	6.88848	3.64552	6.03091	4.88347	6.61285	1.96284	5.13824	-1.18545	0.704941	0.992081	1	-0.629045	1	-0.992063	1	4
Ash1l	ENSMUSG00000028053	5.7552	5.9006	6.16039	6.13496	5.72118	6.27366	5.95102	6.24824	0.262779	0.726448	0.284988	1	-0.100345	1	-0.284987	1	4
Ash2l	ENSMUSG00000031575	5.37998	5.1833	3.64552	4.17913	5.39886	5.21189	4.85881	4.77196	-0.621652	0.300737	0.00588376	1	0.0106757	1	-0.0058826	1	2
Asl	ENSMUSG00000025533	5.03593	5.32216	5.36809	5.29666	5.63181	5.39274	5.37767	5.02617	0.0942542	0.942915	0.337889	1	-0.237958	1	-0.337888	1	1
Asns	ENSMUSG00000029752	3.29797	4.24009	4.67062	3.96995	3.98062	4.04931	5.08096	4.46318	0.326037	0.758957	-0.0662035	1	0.0710371	1	0.0662048	1	3
Asnsd1	ENSMUSG00000026095	5.60616	5.76108	4.49758	4.62266	5.32476	5.69799	4.27469	5.02617	-0.990008	0.0561131	0.242811	1	-0.175577	1	-0.24281	1	2
Asph	ENSMUSG00000028207	6.36255	6.08745	5.72287	5.38372	6.24771	6.33812	5.83373	6.17129	-0.9944	0.0175707	-0.501305	1	0.121097	1	0.501306	1	2
Aspm	ENSMUSG00000033952	5.70721	5.62013	1.95554	4.11272	4.77634	5.41682	3.53941	3.95204	-1.94655	1.54e-05	-0.0610912	1	-0.318056	1	0.0610926	1	2
Aspscr1	ENSMUSG00000025142	4.58326	4.58165	5.09187	4.36179	5.50333	5.34334	5.65165	5.29154	-0.0763238	0.960025	-0.610497	0.961474	0.347189	1	0.610498	0.961466	1
Asrgl1	ENSMUSG00000024654	1.46835	2.89231	1.95554	2.91075	2.05954	2.73484	1.55198	1.21168	-0.859095	0.475513	0.281289	1	-0.665701	1	-0.281287	1	4
Ass1	ENSMUSG00000076441	7.25708	7.31993	9.08262	8.56047	7.21786	7.30358	9.27224	9.11652	1.46933	0.00010377	-0.292345	1	-0.163344	1	0.292346	1	3
Aste1	ENSMUSG00000032567	3.29797	2.80026	1.28647	2.34342	2.05954	3.13392	2.95655	1.86082	-0.473791	0.676877	-0.25432	1	0.243409	1	0.254321	1	2
Asxl1	ENSMUSG00000042548	6.26648	5.86697	5.36809	5.54351	6.18627	5.88222	5.12156	5.33922	-0.469112	0.402844	0.144211	1	-0.0296565	1	-0.14421	1	2
Asxl2	ENSMUSG00000037486	5.70721	5.5512	5.59982	5.77586	5.39886	5.79304	5.62365	5.94344	0.0613815	0.968743	0.238921	1	-0.196908	1	-0.23892	1	4
Atad1	ENSMUSG00000013662	5.89028	6.04797	6.40053	7.09056	5.93551	6.48201	6.45858	7.2005	0.784731	0.149463	-0.0813483	1	0.0856295	1	0.0813497	1	3
Atad2	ENSMUSG00000022360	7.25708	7.00645	5.55636	6.08387	6.98511	6.77066	6.05949	6.06186	-1.29426	0.000967795	0.0692765	1	-0.352783	1	-0.0692754	1	2
Atad2b	ENSMUSG00000052812	5.97377	5.9226	6.97979	6.95497	5.32476	5.6782	6.45858	6.69563	1.19465	0.00776884	0.479121	1	-0.16795	1	-0.47912	1	3
Atad3a	ENSMUSG00000029036	4.68587	4.09267	3.03501	2.09087	5.16406	4.56239	3.86049	3.35227	-1.9527	0.000690787	-0.418802	1	0.252954	1	0.418804	1	2
Atad5	ENSMUSG00000017550	4.95606	4.05333	3.80258	3.63345	3.53129	4.10965	0.975331	3.95204	-0.879211	0.177966	0.203217	1	-0.384887	1	-0.203216	1	2
Ate1	ENSMUSG00000030850	5.31742	5.37097	4.82511	5.26643	5.16406	5.29218	4.65262	4.96669	-0.432534	0.562954	0.287064	1	0.0296195	1	-0.287063	1	2
Atf1	ENSMUSG00000023027	5.25203	5.02963	4.74993	4.36179	5.63181	5.59622	5.37767	5.33922	-0.169307	0.895001	-0.484331	1	0.413696	1	0.484333	1	1
Atf2	ENSMUSG00000027104	5.03593	5.30551	5.02966	5.59307	5.16406	5.50931	5.16105	6.22304	0.0477755	0.981243	0.00473485	1	-0.0624624	1	-0.00473362	1	4
Atf3	ENSMUSG00000026628	7.41479	6.95402	9.242	8.01426	6.99708	6.82566	9.58692	8.75274	1.50414	0.000421052	-0.333204	1	-0.440216	1	0.333206	1	3
Atf4	ENSMUSG00000042406	7.33809	6.66532	7.81718	6.99239	7.4093	6.86119	7.68518	7.53333	0.321677	0.633521	-0.133469	1	-0.0131283	1	0.13347	1	3
Atf5	ENSMUSG00000038539	5.80165	4.6623	3.94421	4.24262	5.74977	5.4638	4.20082	4.37442	-0.87254	0.0882551	-0.328454	1	0.481914	1	0.328455	1	2
Atf6	ENSMUSG00000026663	6.16355	5.82086	5.36809	6.06643	5.53654	6.10606	6.03844	5.67273	-0.386334	0.596646	0.0821445	1	-0.381695	1	-0.0821433	1	4
Atf6b	ENSMUSG00000015461	5.43994	5.86697	6.24496	5.87936	6.34464	5.9332	6.88138	6.32129	0.290521	0.669595	-0.169887	1	0.0482355	1	0.169889	1	1
Atf7	ENSMUSG00000099083	5.11162	4.88028	5.09187	5.10498	5.36229	4.97295	5.44321	5.4301	-0.168242	0.866926	-0.185826	1	0.208883	1	0.185827	1	1
Atf7ip	ENSMUSG00000030213	5.25203	5.1833	4.67062	5.41161	5.03057	5.26591	4.90606	5.24222	-0.240783	0.835933	0.226753	1	-0.19778	1	-0.226752	1	4
Atg10	ENSMUSG00000021619	2.65562	2.97883	2.41086	3.19379	2.65097	2.88048	3.12577	2.92227	0.226364	0.912667	0.091381	1	0.246699	1	-0.0913789	1	4
Atg101	ENSMUSG00000037204	3.53635	4.05333	4.4026	4.62266	4.46751	4.68643	4.95181	4.83984	0.310082	0.732889	-0.270868	1	0.245429	1	0.270869	1	3
Atg12	ENSMUSG00000032905	5.43994	5.2544	5.20877	5.61723	5.28623	5.75577	5.85797	6.1447	0.157962	0.881132	-0.164071	1	-0.0990666	1	0.164072	1	4
Atg13	ENSMUSG00000027244	5.25203	4.63591	4.89657	4.75917	5.16406	4.9401	5.67911	5.55651	-0.0501728	0.978162	-0.16418	1	-0.157161	1	0.164181	1	1
Atg14	ENSMUSG00000037526	4.2227	3.74311	3.80258	4.17913	3.24023	3.70275	3.65456	2.30691	-0.397442	0.655068	0.129668	1	-0.273968	1	-0.129666	1	2
Atg16l1	ENSMUSG00000026289	5.43994	5.49359	5.79944	5.13875	5.63181	4.68643	5.73251	5.29154	0.217521	0.798013	0.0585646	1	0.0163065	1	-0.0585636	1	1
Atg16l2	ENSMUSG00000047767	3.91996	2.70194	3.26841	2.55828	2.05954	3.24569	2.95655	1.21168	-0.368809	0.740522	0.434911	1	-0.464776	1	-0.43491	1	2
Atg2a	ENSMUSG00000024773	4.95606	5.57917	5.46529	4.96141	5.03057	4.90648	5.67911	5.84778	0.235865	0.812496	-0.264878	1	-0.175067	1	0.264879	1	3
Atg2b	ENSMUSG00000041341	5.4975	5.44882	5.41751	4.17913	5.83232	5.75577	5.27343	4.70074	-0.963204	0.03333	-0.250773	1	0.0539241	1	0.250774	1	2
Atg3	ENSMUSG00000022663	6.39321	6.11636	6.07056	5.99449	6.1438	6.50466	6.32588	6.17129	-0.169798	0.857852	-0.078548	1	0.213621	1	0.0785491	1	2
Atg4a	ENSMUSG00000079418	4.47279	3.64067	3.26841	3.31689	3.39309	3.13392	3.12577	3.82382	-0.570042	0.784769	0.0603793	1	-0.498567	1	-0.060376	1	2
Atg4b	ENSMUSG00000026280	4.58326	3.97129	4.30093	3.96995	4.88347	4.56239	4.47599	4.27985	0.14226	0.906976	-0.0041784	1	0.104093	1	0.00417949	1	1
Atg4c	ENSMUSG00000028550	3.74086	3.92845	4.5867	4.11272	3.98062	3.8515	4.34496	4.06978	0.0445756	0.989527	-0.178759	1	0.133668	1	0.17876	1	3
Atg4d	ENSMUSG00000002820	4.35316	4.16826	5.26386	3.96995	3.53129	4.32854	4.95181	4.37442	0.396375	0.553006	0.0309365	1	0.015236	1	-0.0309353	1	3
Atg5	ENSMUSG00000038160	5.60616	5.74882	5.41751	5.38372	5.74977	6.3877	5.47489	5.4301	-0.2744	0.719059	-0.0467754	1	0.169538	1	0.0467764	1	2
Atg7	ENSMUSG00000030314	6.33123	5.53702	4.96465	4.36179	6.63263	6.29979	5.5951	5.24222	-1.25353	0.00183995	-0.137563	1	0.117426	1	0.137564	1	2
Atg9a	ENSMUSG00000033124	5.18353	4.96751	5.76166	5.29666	4.8309	5.31799	5.90524	5.33922	0.378717	0.586137	0.0655723	1	-0.140261	1	-0.065571	1	3
Atg9b	ENSMUSG00000038295	2.18082	1.24896	1.28647	0.859978	2.38535	1.64216	0.975331	2.92227	-2.1745	0.0254977	-1.27018	1	-0.533183	1	1.27019	1	2
Atic	ENSMUSG00000026192	6.0906	5.62013	4.5867	4.80195	6.18627	6.28678	4.59611	5.08329	-1.67885	5.44e-05	-0.785591	0.749662	0.412988	1	0.785593	0.749668	2
Atl2	ENSMUSG00000059811	4.58326	4.55373	4.19153	4.36179	4.39694	4.68643	3.7612	4.37442	-0.579504	0.39331	-0.0501921	1	-0.157741	1	0.0501934	1	2
Atl3	ENSMUSG00000024759	7.0987	7.18085	7.89776	8.40958	6.56986	7.17535	7.33424	7.69783	0.858838	0.0899517	0.750843	0.766673	-0.431578	1	-0.750841	0.76668	3
Atm	ENSMUSG00000034218	5.89028	5.91164	6.00741	6.20038	5.66222	5.69799	5.85797	6.09	0.277096	0.716232	0.220996	1	-0.173538	1	-0.220995	1	3
Atmin	ENSMUSG00000047388	4.8715	4.90259	5.83625	6.21628	5.12092	5.00507	5.67911	5.5963	1.00559	0.0502435	0.538831	1	-0.142236	1	-0.53883	1	3
Atn1	ENSMUSG00000004263	4.58326	3.92845	5.09187	4.57412	4.8309	4.42667	5.03918	4.62582	0.881846	0.102456	0.400319	1	0.450416	1	-0.400318	1	3
Atox1	ENSMUSG00000018585	5.7552	5.4639	5.46529	5.71	5.569	5.9332	6.21768	5.55651	0.152909	0.886698	-0.148831	1	0.0549235	1	0.148833	1	1
Atp10a	ENSMUSG00000025324	6.36255	5.87826	7.19347	6.69615	6.18627	6.35068	7.40995	6.97759	1.05129	0.00793003	-0.0105127	1	0.022162	1	0.0105138	1	3
Atp11a	ENSMUSG00000031441	6.76541	6.78421	6.60634	7.43436	6.70744	6.7328	6.71888	6.96244	0.354494	0.605169	0.494652	1	-0.0425672	1	-0.494651	1	4
Atp11b	ENSMUSG00000037400	5.84664	6.07768	6.78643	7.44114	5.9602	6.10606	7.06954	7.31224	0.958627	0.0469104	0.123425	1	-0.18862	1	-0.123424	1	3
Atp11c	ENSMUSG00000062949	5.60616	5.43358	5.15151	5.49219	4.59908	5.00507	4.99616	5.38537	0.0861355	0.953055	0.346008	1	-0.432059	1	-0.346007	1	4
Atp13a1	ENSMUSG00000031862	6.48144	6.19979	6.72886	6.52797	6.50423	5.89941	6.78357	6.90022	0.447818	0.396206	0.126075	1	-0.13192	1	-0.126074	1	3
Atp13a2	ENSMUSG00000036622	7.88276	8.03657	7.35439	6.40848	8.35007	8.04076	7.11046	7.00741	-1.10294	0.0056557	-0.015692	1	0.0432879	1	0.0156932	1	2
Atp13a3	ENSMUSG00000022533	7.61011	7.89355	7.45249	7.4069	7.89869	8.08276	8.08484	8.22761	-0.356343	0.571176	-0.615401	0.862712	0.126217	1	0.615403	0.862706	1
Atp1a1	ENSMUSG00000033161	9.07669	9.13149	9.02798	9.23281	9.30031	9.13738	9.57965	9.51456	-0.00124672	1	-0.2114	1	-0.110305	1	0.211401	1	1
Atp1a3	ENSMUSG00000040907	6.74178	6.35343	5.90717	5.93807	7.10063	6.31268	6.42653	6.43538	-0.69523	0.132469	-0.349424	1	-0.0385161	1	0.349425	1	2
Atp1b3	ENSMUSG00000032412	6.16355	5.79724	7.56643	7.64287	6.56986	6.13538	7.25433	7.88617	1.41987	0.000233507	0.00109228	1	0.070528	1	-0.00109102	1	3
Atp2a2	ENSMUSG00000029467	8.07464	7.75024	8.89908	8.50004	8.43617	7.92381	8.76092	8.90308	0.732081	0.0723688	-0.0918684	1	0.140381	1	0.0918695	1	3
Atp2a3	ENSMUSG00000020788	7.3846	7.56338	7.19347	6.9738	7.30716	7.34181	6.71888	6.74956	-0.514507	0.320013	0.610187	0.834374	-0.44621	1	-0.610186	0.83438	2
Atp2b1	ENSMUSG00000019943	7.97684	7.79564	7.7704	7.77757	7.71509	7.98145	7.93343	8.17602	-0.186687	0.839364	-0.0803069	1	-0.203258	1	0.0803082	1	4
Atp2b4	ENSMUSG00000026463	3.53635	3.83876	5.36809	5.64099	2.87521	4.27685	4.99616	5.4301	1.86105	0.000155328	0.531759	1	-0.423268	1	-0.531758	1	3
Atp2c1	ENSMUSG00000032570	6.36255	6.54286	6.27208	6.44942	6.24771	6.96282	6.16037	6.62043	-0.0287423	0.996165	0.209587	1	-0.112392	1	-0.209586	1	4
Atp5a1	ENSMUSG00000025428	8.93283	9.2329	8.97532	9.06294	9.40066	9.2639	9.12025	9.15366	-0.120612	0.903616	-0.0098208	1	0.0441807	1	0.00982192	1	2
Atp5b	ENSMUSG00000025393	9.01889	9.06382	9.27254	9.03183	9.38023	9.17316	9.39325	9.23784	-0.0329274	0.990289	-0.098622	1	0.104628	1	0.0986231	1	1
Atp5c1	ENSMUSG00000025781	6.69334	6.83729	6.24496	6.80531	7.11169	7.08807	6.70559	6.74956	-0.481615	0.379981	0.0113878	1	-0.130735	1	-0.0113868	1	2
Atp5d	ENSMUSG00000003072	5.84664	5.43358	6.10113	5.81815	6.32577	5.84721	6.25465	6.03315	0.20406	0.801266	-0.0602679	1	0.333629	1	0.0602689	1	1
Atp5e	ENSMUSG00000016252	5.18353	5.43358	6.40053	6.01281	6.20704	6.01435	6.19883	5.88037	0.330902	0.640869	-0.0341622	1	0.375657	1	0.0341632	1	3
Atp5g1	ENSMUSG00000006057	4.35316	3.74311	3.64552	3.31689	3.24023	4.16756	4.12297	4.27985	-0.202211	0.934247	-0.8507	1	0.601595	1	0.850702	1	1
Atp5g3	ENSMUSG00000018770	5.37998	5.1833	5.68301	4.80195	5.569	5.26591	5.85797	5.5963	-0.0474674	0.979452	-0.0320105	1	-0.00311734	1	0.0320116	1	1
Atp5h	ENSMUSG00000034566	6.64321	6.37752	6.27208	6.50225	6.52092	6.41186	6.5801	6.74956	-0.207511	0.848139	-0.0990184	1	-0.25433	1	0.0990195	1	4
Atp5j	ENSMUSG00000022890	5.03593	5.06961	4.74993	5.61723	5.569	5.41682	5.5951	5.13824	0.123322	0.916502	-0.074175	1	0.21978	1	0.074176	1	4
Atp5j2	ENSMUSG00000038690	6.36255	6.25284	5.94136	5.66436	6.41776	6.50466	5.97338	6.1447	-0.392902	0.537886	0.120125	1	-0.236002	1	-0.120124	1	2
Atp5k	ENSMUSG00000050856	4.58326	4.6623	5.20877	4.47186	5.20594	4.76357	5.08096	5.24222	0.0281258	0.998226	0.0348065	1	0.181122	1	-0.0348052	1	1
Atp5l	ENSMUSG00000038717	5.89028	6.78421	6.68917	6.1843	6.45297	6.84353	6.7451	6.99258	-0.0173592	1	-0.707798	0.871543	0.435863	1	0.707799	0.871537	4
Atp5md	ENSMUSG00000071528	5.11162	4.92455	5.26386	5.03498	4.8309	5.34334	5.16105	5.70948	0.473739	0.505717	-0.268064	1	0.488422	1	0.268065	1	3
Atp5mpl	ENSMUSG00000021290	3.29797	3.411	3.94421	3.81149	2.87521	4.47335	3.7612	3.82382	0.0443719	0.989829	-0.0326995	1	-0.0936347	1	0.0327009	1	4
Atp5o	ENSMUSG00000022956	5.7552	6.32068	5.87214	5.56851	6.38166	6.66404	6.17973	5.97397	-0.222998	0.807376	0.00952315	1	0.0254082	1	-0.00952209	1	2
Atp5pb	ENSMUSG00000000563	7.29003	7.22134	6.94651	7.05563	7.58623	7.31643	7.48189	7.37077	-0.380637	0.525	-0.0533722	1	-0.0422717	1	0.0533731	1	1
Atp6ap1	ENSMUSG00000019087	8.55312	8.73606	8.54048	8.73066	8.49226	8.84964	8.70189	9.16694	-0.0623875	0.966975	-0.0871836	1	-0.0964323	1	0.0871851	1	4
Atp6ap2	ENSMUSG00000031007	7.30623	7.83677	7.91507	8.08525	7.67837	7.7066	7.93912	8.46104	0.213217	0.83197	-0.0295219	1	-0.0705866	1	0.0295235	1	3
Atp6v0a1	ENSMUSG00000019302	7.88276	7.80751	6.87754	7.43436	8.29292	8.01733	6.97299	7.22609	-0.681446	0.196514	0.324288	1	0.0606309	1	-0.324286	1	2
Atp6v0a2	ENSMUSG00000038023	6.26648	6.32893	6.4249	6.68477	6.38166	6.51585	6.60894	6.90022	0.234774	0.770127	0.0345535	1	0.00613035	1	-0.0345525	1	3
Atp6v0b	ENSMUSG00000033379	7.20619	6.92707	7.59892	6.99239	7.76498	7.03461	8.16472	7.43801	0.232221	0.749508	-0.377689	1	0.185052	1	0.37769	1	1
Atp6v0c	ENSMUSG00000024121	8.42547	8.02645	8.41226	8.07657	8.8731	8.41113	8.83298	8.6619	-0.15958	0.88703	-0.0999673	1	0.126441	1	0.0999684	1	1
Atp6v0d1	ENSMUSG00000013160	6.96225	6.54286	6.94651	7.01983	7.07826	6.69391	7.16003	7.18753	0.0983317	0.92653	0.00766124	1	0.22582	1	-0.00766027	1	3
Atp6v0d2	ENSMUSG00000028238	6.66849	6.55699	5.02966	6.15159	7.06694	7.76873	5.56598	6.67719	-1.24409	0.0412773	-0.467339	1	0.638675	0.889742	0.467341	1	2
Atp6v0e	ENSMUSG00000015575	7.58378	7.697	7.89776	7.82501	8.00928	7.98548	8.09507	8.00918	0.0954426	0.934657	-0.140541	1	0.174622	1	0.140542	1	1
Atp6v1a	ENSMUSG00000052459	8.52571	8.36645	8.48939	8.39568	8.78257	8.65587	9.05099	8.91493	-0.0653891	0.960025	-0.351683	1	0.210614	1	0.351684	1	1
Atp6v1b2	ENSMUSG00000006273	8.67039	8.57873	8.01478	8.25651	9.02121	8.94794	8.6646	8.46641	-0.515273	0.309653	-0.192062	1	0.1283	1	0.192063	1	2
Atp6v1c1	ENSMUSG00000022295	7.81645	7.60817	7.10574	6.78413	7.91141	7.94879	7.62291	7.725	-0.694133	0.108575	-0.516577	1	0.142148	1	0.516578	1	2
Atp6v1d	ENSMUSG00000021114	5.60616	5.49359	6.44887	6.82619	6.03181	5.75577	6.3084	6.8352	1.01445	0.0411021	0.264527	1	-0.0659515	1	-0.264525	1	3
Atp6v1e1	ENSMUSG00000019210	6.81153	6.49961	8.04654	7.53288	7.16575	7.05009	7.98385	8.23393	0.872173	0.0283903	-0.292859	1	0.317954	1	0.29286	1	3
Atp6v1f	ENSMUSG00000004285	5.70721	6.14471	6.21732	6.26296	6.12209	6.51585	6.47434	6.11761	0.0067148	1	-0.145871	1	0.0207322	1	0.145872	1	4
Atp6v1g1	ENSMUSG00000039105	6.64321	6.2615	6.60634	6.67329	6.97303	6.66404	7.0059	7.32414	-0.107567	0.942915	-0.0449428	1	0.0347335	1	0.044944	1	1
Atp6v1h	ENSMUSG00000033793	6.56459	6.40121	6.58487	6.99239	6.73631	6.97909	7.27248	7.38219	0.134337	0.893317	-0.487008	1	0.210747	1	0.487009	1	3
Atp7a	ENSMUSG00000033792	5.55285	5.62013	6.07056	6.44942	5.9104	5.48673	6.59459	6.80155	0.909951	0.0672243	0.0354295	1	-0.0500352	1	-0.0354283	1	3
Atp8a1	ENSMUSG00000037685	4.2227	5.68591	5.59982	6.39457	5.43453	5.48673	4.80996	6.06186	0.577984	0.410306	0.586857	1	-0.31142	1	-0.586855	1	4
Atp8b2	ENSMUSG00000060671	5.03593	5.7114	5.55636	6.21628	5.83232	6.16412	5.53625	6.03315	-0.0776548	0.95867	0.24981	1	-0.117169	1	-0.249808	1	4
Atp8b4	ENSMUSG00000060131	7.36926	7.40442	6.87754	7.35038	7.58623	7.51911	6.82103	7.45974	-0.147981	0.893317	0.137653	1	0.0518763	1	-0.137652	1	2
Atp9a	ENSMUSG00000027546	1.46835	2.80026	1.95554	1.39507	1.03997	3.8515	2.54361	1.86082	-1.17235	0.174505	-0.813022	1	0.298911	1	0.813024	1	4
Atp9b	ENSMUSG00000024566	6.19868	5.98664	6.4249	6.59031	6.30665	5.99848	6.59459	6.39082	0.308077	0.655045	0.024079	1	-0.146102	1	-0.024078	1	3
Atpaf1	ENSMUSG00000028710	4.07925	4.16826	4.82511	4.41787	4.66062	4.56239	4.27469	5.78028	-0.73136	0.572082	0.217083	1	0.0886776	1	-0.21708	1	4
Atpaf2	ENSMUSG00000042709	3.53635	3.411	3.03501	2.91075	3.53129	4.10965	3.12577	3.6831	-0.817966	0.287467	-0.0474923	1	0.0845312	1	0.047494	1	2
Atpif1	ENSMUSG00000054428	5.11162	5.99705	5.41751	5.91876	5.16406	5.98243	5.78401	5.4301	-0.176301	0.890307	0.21098	1	-0.0575235	1	-0.210978	1	4
Atr	ENSMUSG00000032409	4.35316	4.92455	4.82511	5.29666	5.12092	4.56239	4.04067	3.95204	0.176657	0.884206	0.668344	1	-0.228078	1	-0.668342	1	4
Atraid	ENSMUSG00000013622	4.07925	3.92845	2.75643	3.31689	4.24451	3.8515	3.27722	3.15323	-0.813312	0.275374	-0.0270815	1	-0.0164668	1	0.027083	1	2
Atrip	ENSMUSG00000025646	3.74086	3.83876	3.46925	3.53545	4.1618	3.98634	4.12297	4.27985	2.10851	4.6e-09	0.139764	1	-0.354116	1	-0.139763	1	1
Atrn	ENSMUSG00000027312	5.7552	6.05794	5.83625	5.99449	6.03181	6.23355	5.75849	5.88037	-0.423216	0.515153	-0.171257	1	-0.111309	1	0.171259	1	4
Atrnl1	ENSMUSG00000054843	5.37998	5.99705	6.24496	6.57805	5.93551	6.13538	6.5801	6.49973	0.678472	0.227032	0.0396131	1	0.122468	1	-0.039612	1	3
Atrx	ENSMUSG00000031229	7.36926	7.64171	7.72205	8.56668	7.28779	7.63142	7.16974	7.67013	0.679218	0.299338	0.893922	0.704152	-0.332478	1	-0.89392	0.70416	4
Atxn1	ENSMUSG00000046876	6.74178	5.88948	6.21732	5.81815	6.60158	6.78923	6.53572	6.34484	-0.293238	0.672185	-0.16851	1	0.042967	1	0.168511	1	1
Atxn10	ENSMUSG00000016541	5.55285	5.69871	5.26386	5.49219	5.43453	5.82938	5.12156	5.74532	-0.441013	0.512501	0.053144	1	0.0263224	1	-0.0531427	1	4
Atxn1l	ENSMUSG00000069895	6.19868	6.52858	6.35052	6.06643	6.52092	6.19229	6.19883	5.97397	-0.263899	0.718573	0.2313	1	-0.18618	1	-0.231299	1	2
Atxn2	ENSMUSG00000042605	4.07925	4.2747	4.4026	4.71509	4.66062	4.37844	4.65262	4.54679	0.494484	0.469179	0.0503598	1	0.179725	1	-0.0503587	1	3
Atxn2l	ENSMUSG00000032637	6.23298	6.41679	6.64835	6.38052	7.00896	6.41186	7.07988	6.36801	0.183779	0.82085	0.0673197	1	0.190542	1	-0.0673187	1	1
Atxn3	ENSMUSG00000021189	5.25203	5.32216	4.4026	5.204	5.03057	5.77453	4.70699	5.55651	-0.424916	0.56233	0.177163	1	0.038614	1	-0.177162	1	4
Atxn7	ENSMUSG00000021738	4.47279	4.13096	4.5867	4.71509	4.24451	3.9205	5.12156	4.83984	0.852643	0.129697	0.469471	1	-0.370802	1	-0.46947	1	3
Atxn7l1	ENSMUSG00000020564	4.07925	3.58659	5.94136	5.75424	4.07405	4.68643	5.53625	5.19117	1.51063	0.000479836	0.480558	1	-0.184687	1	-0.480557	1	3
Atxn7l2	ENSMUSG00000048997	2.18082	1.90819	1.95554	1.39507	2.38535	1.64216	2.54361	1.86082	0.22212	0.929144	-0.259954	1	0.366907	1	0.259956	1	1
Atxn7l3	ENSMUSG00000059995	5.60616	4.81122	5.79944	5.79716	5.9602	5.55342	6.08024	5.88037	0.583945	0.258841	-0.179969	1	0.240379	1	0.17997	1	3
Atxn7l3b	ENSMUSG00000074748	5.65757	5.28868	6.10113	5.73229	5.9104	5.73676	5.85797	6.09	-0.0718781	0.959873	-0.102583	1	0.00983722	1	0.102584	1	3
AU022252	ENSMUSG00000078584	3.53635	3.97129	3.94421	4.41787	4.32274	4.83679	4.99616	4.17863	-0.261052	0.796272	-0.218106	1	-0.247448	1	0.218107	1	1
AU040320	ENSMUSG00000028830	5.25203	4.90259	5.36809	5.17175	5.20594	5.23915	5.5059	4.90466	0.176781	0.866139	-0.198335	1	0.183464	1	0.198336	1	1
Auh	ENSMUSG00000021460	3.53635	3.5304	3.80258	3.31689	3.88072	3.70275	3.41426	3.35227	-0.0709476	0.973129	0.0913357	1	0.0097405	1	-0.0913344	1	2
Aup1	ENSMUSG00000068328	6.48144	6.31237	6.18914	6.23201	6.89835	6.35068	6.37709	5.84778	-0.203295	0.797873	0.037814	1	0.0706585	1	-0.037813	1	2
Aurka	ENSMUSG00000027496	4.35316	5.04976	3.64552	3.63345	5.07645	5.39274	3.53941	3.15323	-1.56918	0.00358698	-0.0547943	1	-0.171802	1	0.0547958	1	2
Aurkaip1	ENSMUSG00000065990	5.11162	5.12757	5.41751	5.26643	5.83232	4.9401	5.30902	5.24222	-0.267191	0.725515	0.0368239	1	-0.0646564	1	-0.0368229	1	1
Aurkb	ENSMUSG00000020897	4.8715	5.12757	2.75643	3.72521	4.88347	4.76357	3.41426	3.35227	-1.40649	0.00640507	0.293557	1	-0.257277	1	-0.293555	1	2
Aven	ENSMUSG00000003604	3.29797	3.34738	4.07316	3.19379	3.65741	3.8515	4.12297	3.35227	0.0108108	1	-0.166033	1	0.308183	1	0.166035	1	1
Avl9	ENSMUSG00000029787	4.68587	4.71366	6.00741	6.65007	4.98319	4.80064	5.80909	5.91225	1.15147	0.0167391	0.408754	1	-0.259165	1	-0.408753	1	3
Avpi1	ENSMUSG00000018821	2.18082	3.47194	2.75643	3.19379	3.06923	3.34942	1.55198	2.30691	-0.0849124	0.970647	0.370943	1	-0.361431	1	-0.370941	1	4
AW146154	ENSMUSG00000074166	2.18082	1.72006	2.41086	2.55828	1.63801	2.88048	2.54361	1.21168	0.0510556	0.995725	0.921098	1	0.0859843	1	-0.921095	1	4
AW554918	ENSMUSG00000033632	3.29797	2.89231	3.03501	3.72521	2.05954	3.34942	2.54361	3.82382	-0.095303	0.9652	0.307839	1	-0.0984661	1	-0.307838	1	4
Axin1	ENSMUSG00000024182	4.58326	4.78744	5.15151	5.10498	5.07645	5.15576	5.37767	5.24222	-0.269178	0.741912	-0.394662	1	0.0434342	1	0.394663	1	3
Axl	ENSMUSG00000002602	8.2013	8.31125	9.86677	9.66087	7.79273	7.8898	9.73656	9.20282	1.41231	6.08e-05	0.47361	1	-0.679848	0.304306	-0.473609	1	3
Azi2	ENSMUSG00000039285	5.70721	5.32216	7.36703	6.84676	5.80533	5.65814	7.84526	7.25123	1.61634	1.35e-05	-0.239285	1	0.16824	1	0.239286	1	3
Azin1	ENSMUSG00000037458	6.83405	6.7782	5.79944	6.33755	7.08949	7.16828	6.48994	6.49973	-0.565904	0.303175	-0.0436212	1	0.0668538	1	0.0436224	1	2
B2m	ENSMUSG00000060802	8.50481	8.23199	9.75586	9.83575	8.28805	8.34679	9.73001	9.98451	1.42231	0.000216507	0.089297	1	-0.153212	1	-0.0892954	1	3
B3galnt1	ENSMUSG00000043300	2.18082	2.35898	1.28647	3.31689	2.65097	3.13392	2.7648	2.92227	0.614542	0.633791	0.408952	1	0.144943	1	-0.40895	1	4
B3galnt2	ENSMUSG00000039242	5.25203	4.40542	3.26841	3.4303	3.77338	4.47335	3.12577	3.95204	-0.799395	0.222934	-0.467362	1	0.0942984	1	0.467364	1	2
B3galt4	ENSMUSG00000067370	2.65562	1.90819	2.75643	1.39507	1.63801	1.27155	1.96284	2.30691	-0.671595	0.581312	-0.441276	1	-0.52243	1	0.441278	1	3
B3galt6	ENSMUSG00000050796	3.01225	2.89231	1.95554	2.09087	3.77338	3.53687	3.27722	3.15323	-1.0801	0.102549	-1.00327	0.681981	0.211305	1	1.00328	0.681976	2
B3gat3	ENSMUSG00000071649	3.53635	4.37383	4.07316	4.57412	4.71964	4.76357	4.70699	5.02617	-0.101754	0.939038	-0.0415746	1	0.0348419	1	0.0415757	1	4
B3gnt2	ENSMUSG00000051650	4.2227	5.6468	6.47245	6.57805	6.39982	5.50931	6.90484	6.34484	0.767872	0.062472	-0.113739	1	0.315664	1	0.11374	1	3
B3gnt3	ENSMUSG00000031803	3.91996	3.58659	3.94421	3.4303	3.65741	3.77904	3.41426	4.62582	0.360164	0.697984	0.311174	1	-0.164764	1	-0.311173	1	4
B3gnt5	ENSMUSG00000022686	3.29797	3.6928	5.68301	7.42754	3.24023	3.53687	5.53625	6.41327	3.62162	0.00790001	0.760187	1	-0.17461	1	-0.760177	1	3
B3gnt7	ENSMUSG00000079445	4.2227	4.52526	1.28647	0.859978	4.77634	4.32854	0.975331	1.21168	-3.38202	5.46e-10	0.184437	1	-0.105285	1	-0.184434	1	2
B3gnt8	ENSMUSG00000059479	3.74086	4.55373	3.64552	2.55828	4.53479	4.22324	3.86049	2.64715	-0.93356	0.058306	-0.161781	1	0.0779959	1	0.161782	1	2
B3gntl1	ENSMUSG00000046605	2.65562	2.48259	2.75643	1.78452	2.65097	3.70275	1.55198	2.30691	-0.657334	0.421806	0.113252	1	-0.198843	1	-0.113251	1	2
B4galnt1	ENSMUSG00000006731	5.03593	5.06961	4.67062	5.43898	5.46934	4.64626	4.12297	4.77196	0.138388	0.892855	0.749548	0.732132	-0.0633917	1	-0.749547	0.732137	2
B4galt1	ENSMUSG00000028413	7.18882	7.49895	7.32879	7.57048	8.17661	7.726	7.60154	7.43801	-0.190472	0.831266	0.00869947	1	0.255247	1	-0.00869846	1	1
B4galt3	ENSMUSG00000052423	2.18082	3.47194	3.64552	2.91075	4.1618	2.57283	4.20082	3.52714	0.0379907	0.994988	0.107241	1	0.070322	1	-0.107239	1	1
B4galt5	ENSMUSG00000017929	7.97684	7.64171	8.46609	8.19364	8.54216	7.68693	9.19587	8.45022	0.606343	0.171064	-0.424382	1	0.312655	1	0.424383	1	3
B4galt6	ENSMUSG00000056124	5.4975	5.63353	4.82511	5.41161	5.39886	5.86482	4.34496	5.38537	-0.480469	0.522869	0.5368	1	-0.27124	1	-0.536799	1	2
B4galt7	ENSMUSG00000021504	5.18353	4.98851	5.02966	4.24262	5.50333	4.80064	5.19949	4.90466	-1.0032	0.0528977	-0.561581	1	-0.0627545	1	0.561582	1	1
B9d2	ENSMUSG00000063439	3.74086	2.89231	3.03501	3.53545	2.05954	2.88048	4.41196	2.92227	-0.00927617	1	-0.470199	1	-0.0902892	1	0.4702	1	3
Babam1	ENSMUSG00000031820	5.4975	5.57917	5.26386	4.8435	6.1438	5.4638	5.65165	5.29154	-0.30718	0.671997	0.136607	1	-0.0156581	1	-0.136606	1	1
Babam2	ENSMUSG00000052139	3.29797	3.06046	3.94421	3.0592	3.39309	3.13392	3.7612	3.15323	0.405531	0.693727	-0.00208336	1	0.0134485	1	0.00208471	1	1
Bace1	ENSMUSG00000032086	3.53635	2.89231	3.03501	3.19379	3.53129	3.70275	3.12577	4.27985	0.184839	0.881029	0.252701	1	-0.305676	1	-0.2527	1	4
Bach1	ENSMUSG00000025612	6.89957	6.67183	6.2987	6.21628	6.89835	6.70373	7.34285	6.74956	-0.425011	0.445835	-0.631374	0.832086	-0.0762819	1	0.631375	0.83208	1
Bad	ENSMUSG00000024959	4.8715	4.34154	4.49758	3.89289	5.24665	4.04931	4.59611	4.17863	-0.430065	0.535767	-0.00266624	1	-0.180416	1	0.00266733	1	1
Bag1	ENSMUSG00000028416	6.69334	6.39336	6.58487	6.39457	6.45297	6.85239	6.32588	6.71383	-0.00320736	1	0.07654	1	-0.0100061	1	-0.0765388	1	4
Bag3	ENSMUSG00000030847	4.95606	3.58659	4.4026	4.36179	4.59908	4.42667	4.65262	4.70074	0.10115	0.942915	0.0785568	1	0.136675	1	-0.0785557	1	1
Bag4	ENSMUSG00000037316	4.35316	4.30851	3.03501	4.11272	4.77634	4.27685	3.65456	4.06978	-0.995426	0.0846802	0.160861	1	-0.139464	1	-0.160859	1	2
Bag5	ENSMUSG00000049792	4.2227	4.73868	3.26841	3.19379	4.53479	4.72551	3.65456	4.37442	-0.459968	0.599827	0.0891281	1	0.185775	1	-0.0891268	1	2
Bag6	ENSMUSG00000024392	6.39321	5.97616	6.84178	5.77586	6.38166	6.13538	6.93932	6.39082	0.353206	0.568192	-0.12671	1	0.235596	1	0.126711	1	1
Bahd1	ENSMUSG00000040007	5.25203	4.92455	5.79944	5.93807	5.39886	5.12685	6.08024	5.24222	0.754209	0.102109	0.38874	1	-0.102604	1	-0.388739	1	3
Baiap2	ENSMUSG00000025372	4.8715	5.08919	4.49758	4.17913	5.77782	5.39274	5.30902	4.70074	-1.03399	0.0457581	-0.738847	0.861563	0.373661	1	0.738848	0.861566	1
Bak1	ENSMUSG00000057789	6.53741	6.20877	6.85977	6.74081	6.85952	6.53798	7.54295	6.43538	0.454324	0.37698	-0.126908	1	0.0700667	1	0.126909	1	1
Banf1	ENSMUSG00000024844	5.03593	4.78744	4.89657	5.03498	5.692	5.23915	5.78401	5.13824	-0.0574199	0.972361	0.045413	1	0.257315	1	-0.0454119	1	1
Banp	ENSMUSG00000025316	3.01225	4.37383	3.94421	3.0592	4.39694	4.04931	4.12297	3.6831	-0.754185	0.234692	-0.365875	1	-0.0191667	1	0.365876	1	1
Bap1	ENSMUSG00000021901	5.60616	5.6066	5.94136	5.29666	5.80533	5.99848	6.12086	5.70948	-0.034262	0.990668	-0.0860235	1	-0.0146168	1	0.0860245	1	1
Bard1	ENSMUSG00000026196	5.11162	4.78744	2.75643	3.63345	4.53479	4.72551	2.7648	4.06978	-0.976075	0.0719431	0.638778	1	-0.549692	1	-0.638777	1	2
Basp1	ENSMUSG00000045763	7.75876	7.29486	8.8414	9.11264	8.10093	7.51911	9.50681	8.47711	1.53676	1.29e-05	-0.0157694	1	0.336656	1	0.0157709	1	3
Batf	ENSMUSG00000034266	3.91996	3.74311	4.89657	4.47186	3.53129	4.64626	5.44321	4.77196	0.581184	0.352828	-0.147337	1	0.159986	1	0.147338	1	3
Batf2	ENSMUSG00000039699	1.46835	1.24896	5.31691	5.07041	1.03997	0.771553	5.5951	4.83984	4.31906	9.65e-18	0.126468	1	-0.287349	1	-0.126466	1	3
Batf3	ENSMUSG00000026630	3.29797	3.5304	4.4026	3.53545	2.05954	2.73484	3.27722	3.52714	0.454874	0.57757	1.48839	0.0503135	-1.44938	0.0538242	-1.48838	0.0503141	3
Bax	ENSMUSG00000003873	6.89957	7.05705	6.6275	6.77342	7.64831	6.81664	7.22668	6.94714	-0.174564	0.837877	-0.047049	1	0.143945	1	0.0470499	1	1
Baz1a	ENSMUSG00000035021	7.04179	6.73534	7.07527	7.46795	7.23819	7.04237	6.77086	7.25123	0.369253	0.540151	0.281122	1	0.112521	1	-0.28112	1	4
Baz1b	ENSMUSG00000002748	7.63598	7.63839	7.45249	7.52652	7.57028	7.62626	7.60154	7.67013	-0.154805	0.862446	0.0331764	1	-0.09082	1	-0.0331753	1	4
Baz2a	ENSMUSG00000040054	6.33123	6.60539	7.32879	7.53922	6.6479	6.29979	7.53546	7.21335	0.895353	0.0275444	0.242376	1	-0.165387	1	-0.242375	1	3
Baz2b	ENSMUSG00000026987	6.23298	6.14471	6.2987	6.4359	6.1438	5.99848	6.08024	6.17129	0.181216	0.849857	0.29166	1	-0.171756	1	-0.291659	1	3
Bbc3	ENSMUSG00000002083	4.58326	4.52526	4.4026	4.11272	3.65741	4.10965	4.12297	3.82382	-0.392994	0.581584	0.754555	0.867577	-1.02118	0.174389	-0.754554	0.867583	2
Bbip1	ENSMUSG00000084957	3.91996	4.58165	4.30093	4.62266	4.32274	5.00507	4.34496	4.62582	-0.14847	0.908036	-0.141816	1	-0.161536	1	0.141818	1	4
Bbs1	ENSMUSG00000006464	3.01225	1.72006	3.46925	1.78452	2.38535	1.27155	3.12577	1.21168	0.752697	NA	-0.229141	1	0.606285	1	0.229144	1	1
Bbs4	ENSMUSG00000025235	2.65562	2.48259	1.95554	3.0592	2.05954	2.88048	2.7648	2.92227	-0.0392646	0.998705	-0.194124	1	0.0142291	1	0.194127	1	4
Bbs5	ENSMUSG00000063145	2.18082	1.24896	1.95554	1.39507	2.05954	2.18127	1.96284	1.21168	-0.362931	0.895001	-0.137438	1	0.439978	1	0.137441	1	1
Bbs7	ENSMUSG00000037325	3.01225	2.35898	1.28647	0.859978	2.87521	2.57283	1.96284	2.30691	-1.5832	0.105765	-0.21099	1	-0.182779	1	0.210993	1	2
Bbs9	ENSMUSG00000035919	3.74086	4.52526	3.26841	4.30343	4.39694	4.51855	3.27722	3.15323	-0.837298	0.306274	0.405855	1	-0.173459	1	-0.405854	1	2
Bbx	ENSMUSG00000022641	5.80165	5.65995	7.7893	7.82501	4.39694	5.63779	7.12051	7.59355	2.14358	2.18e-07	0.440938	1	-0.551638	1	-0.440936	1	3
BC004004	ENSMUSG00000052712	5.7552	5.08919	4.74993	5.17175	5.98447	5.61716	5.30902	5.13824	-0.388114	0.581584	-0.040882	1	0.105388	1	0.0408831	1	2
BC005537	ENSMUSG00000019132	9.11398	8.22979	8.13783	8.21754	9.19506	8.59121	7.92198	8.13609	-0.642653	0.179582	0.252509	1	0.107469	1	-0.252508	1	2
BC005624	ENSMUSG00000026851	4.8715	5.40262	4.89657	5.26643	4.88347	5.55342	5.5059	5.78028	-0.0838589	0.96338	-0.0618918	1	-0.00569014	1	0.0618932	1	4
BC024063	ENSMUSG00000112160	1.46835	2.0746	1.28647	1.39507	1.63801	2.18127	0.975331	1.21168	0.167291	NA	-0.491345	NA	0.218341	NA	0.49135	NA	2
BC028528	ENSMUSG00000038543	3.91996	2.80026	3.26841	3.53545	2.05954	3.62219	3.7612	4.17863	-0.0703852	0.980335	-0.274582	1	-0.201346	1	0.274584	1	3
BC029722	ENSMUSG00000074649	3.01225	4.0129	4.4026	4.66961	4.39694	3.70275	4.75939	4.83984	0.209209	0.84467	-0.0497921	1	0.371972	1	0.0497932	1	3
BC031181	ENSMUSG00000036299	5.55285	5.68591	6.00741	5.83884	6.10004	5.9332	6.19883	6.49973	0.229264	0.795919	-0.164931	1	0.104158	1	0.164932	1	3
BC035044	ENSMUSG00000090164	2.65562	2.22379	3.46925	4.8435	1.03997	1.93675	2.28225	3.52714	2.37047	0.000628972	1.47719	0.233956	-0.585157	1	-1.47719	0.233953	3
BC055324	ENSMUSG00000041406	2.65562	3.6928	1.28647	2.34342	2.87521	3.13392	1.55198	2.30691	-1.14186	0.0454653	-0.0301312	1	-0.210443	1	0.0301327	1	2
Bcap29	ENSMUSG00000020650	5.70721	5.67299	4.5867	5.26643	5.60075	5.69799	4.27469	4.96669	-0.718725	0.29595	0.386433	1	-0.142374	1	-0.386431	1	2
Bcap31	ENSMUSG00000002015	5.31742	5.21928	5.36809	5.66436	4.8309	5.1841	5.56598	6.1974	0.384873	0.651944	-0.157203	1	-0.0302744	1	0.157205	1	3
Bcar3	ENSMUSG00000028121	5.93263	4.90259	5.31691	3.63345	6.79237	5.29218	4.5373	4.17863	-0.946164	0.221491	0.0559149	1	0.580266	1	-0.0559127	1	2
Bcas2	ENSMUSG00000005687	5.31742	5.41818	5.02966	4.30343	5.60075	5.63779	5.53625	5.24222	-0.659931	0.237196	-0.16074	1	0.14098	1	0.160741	1	1
Bcas3	ENSMUSG00000059439	1.46835	3.411	3.26841	3.63345	3.24023	3.9205	3.41426	3.6831	0.0688764	0.978821	-0.262091	1	0.227346	1	0.262093	1	4
Bcat1	ENSMUSG00000030268	2.18082	1.72006	1.28647	0.859978	2.65097	3.24569	3.27722	4.27985	-0.934	0.563464	-3.30977	1.57e-05	1.10637	0.968935	3.30978	1.57e-05	1
Bcat2	ENSMUSG00000030826	4.68587	4.81122	5.15151	4.57412	5.39886	4.90648	5.19949	4.90466	0.0248164	0.997693	0.0145734	1	0.31078	1	-0.0145724	1	1
Bccip	ENSMUSG00000030983	5.65757	5.30551	4.5867	5.10498	5.28623	5.9332	5.12156	5.47348	-0.683375	0.227007	-0.212145	1	0.0171518	1	0.212147	1	2
Bcdin3d	ENSMUSG00000037525	2.18082	2.89231	3.46925	2.09087	2.38535	2.73484	3.53941	1.21168	0.173845	0.927849	-0.0898042	1	0.313674	1	0.0898061	1	1
Bckdha	ENSMUSG00000060376	4.78167	4.2747	4.30093	2.09087	4.1618	4.27685	4.59611	4.62582	-0.340592	0.677683	-0.119726	1	-0.0845692	1	0.119727	1	1
Bckdhb	ENSMUSG00000032263	3.29797	2.59643	3.46925	4.24262	2.87521	3.24569	4.20082	3.82382	1.24386	0.0268259	-0.149783	1	0.0084707	1	0.149784	1	3
Bckdk	ENSMUSG00000030802	4.2227	5.1833	4.89657	4.17913	5.72118	5.21189	4.5373	3.95204	-0.86157	0.0870475	0.1699	1	-0.0933905	1	-0.169899	1	2
Bcl10	ENSMUSG00000028191	4.35316	3.92845	5.87214	5.83884	4.07405	4.22324	5.85797	5.74532	1.09537	0.0155666	0.00132157	1	-0.0533809	1	-0.00132059	1	3
Bcl2	ENSMUSG00000057329	5.37998	5.47882	3.64552	4.80195	5.50333	5.71751	3.95339	3.95204	-1.74833	0.000320824	0.547103	1	0.00076453	1	-0.547101	1	2
Bcl2a1a	ENSMUSG00000102037	6.0906	5.52269	7.09058	7.44789	5.569	4.56239	7.28146	7.91005	1.48083	0.0106195	0.231891	1	-0.602593	1	-0.23189	1	3
Bcl2a1b	ENSMUSG00000089929	6.74178	6.74772	8.58442	9.12322	6.56986	6.97098	8.73825	9.13352	1.75201	0.000333142	0.389318	1	-0.341974	1	-0.389317	1	3
Bcl2a1c	ENSMUSG00000053820	3.29797	3.97129	5.87214	6.77342	4.46751	3.34942	6.34315	6.39082	2.31306	0.000423502	0.409778	1	-0.0682668	1	-0.409777	1	3
Bcl2a1d	ENSMUSG00000099974	6.16355	6.57098	7.83548	8.74169	6.32577	6.53798	7.82081	8.37786	2.0903	0.000690787	0.430048	1	-0.343616	1	-0.430046	1	3
Bcl2l1	ENSMUSG00000007659	7.24031	6.83149	7.52193	7.50078	7.67837	7.16117	7.67839	7.2005	0.464871	0.39103	0.388797	1	0.190064	1	-0.388796	1	1
Bcl2l11	ENSMUSG00000027381	5.31742	5.87826	7.09058	7.23804	5.60075	5.53153	6.73205	6.6396	1.35579	0.000431407	0.649641	0.760984	-0.383203	1	-0.64964	0.760978	3
Bcl2l12	ENSMUSG00000003190	2.18082	1.72006	1.95554	0.859978	2.65097	2.18127	1.96284	1.86082	-0.749037	0.509709	-0.00719597	1	-0.230675	1	0.00719821	1	1
Bcl2l13	ENSMUSG00000009112	5.65757	5.7114	5.20877	5.13875	5.80533	5.77453	5.03918	4.83984	-0.510257	0.365116	0.274185	1	-0.189492	1	-0.274184	1	2
Bcl2l2	ENSMUSG00000022194	4.58326	4.60904	3.80258	3.89289	5.28623	4.56239	4.27469	3.6831	-0.2846	0.772234	-0.0292742	1	0.222663	1	0.0292756	1	3
Bcl2l2	ENSMUSG00000089682	4.58326	4.68821	4.5867	5.17175	4.93419	5.15576	5.70606	5.51559	0.554833	0.326733	-0.0687227	1	0.0865447	1	0.0687237	1	3
Bcl3	ENSMUSG00000053175	2.65562	1.50365	4.07316	3.53545	3.24023	0.771553	4.95181	4.37442	2.53755	3.55e-07	-0.118292	1	0.33614	1	0.118293	1	3
Bcl6	ENSMUSG00000022508	3.29797	3.58659	5.02966	5.17175	3.39309	3.24569	4.59611	4.77196	0.952374	0.124459	0.397059	1	-0.535394	1	-0.397057	1	3
Bcl7b	ENSMUSG00000029681	4.07925	4.30851	4.82511	4.52389	4.77634	4.83679	5.03918	4.27985	0.322358	0.717118	-0.271599	1	0.336303	1	0.271601	1	1
Bcl7c	ENSMUSG00000030814	2.18082	2.89231	4.07316	3.89289	2.87521	2.88048	3.95339	3.15323	0.674202	0.383893	0.342777	1	0.135835	1	-0.342776	1	3
Bcl9	ENSMUSG00000038256	2.65562	3.21104	5.59982	6.24757	2.65097	3.44619	5.97338	5.08329	3.03544	9.4e-12	0.453232	1	0.1665	1	-0.453231	1	3
Bcl9l	ENSMUSG00000063382	3.74086	3.97129	4.30093	4.8435	3.06923	4.10965	4.5373	4.77196	0.86777	0.108575	0.296104	1	-0.0394457	1	-0.296103	1	3
Bclaf1	ENSMUSG00000037608	6.74178	6.80804	6.6275	6.89696	6.93617	7.16117	6.93932	7.18753	-1.66e-05	1	-0.135108	1	0.0774511	1	0.135109	1	4
Bclaf3	ENSMUSG00000044150	3.29797	2.70194	4.07316	3.81149	2.87521	2.73484	3.53941	3.95204	1.07147	0.112425	0.214428	1	0.0869799	1	-0.214426	1	3
Bcor	ENSMUSG00000040363	4.78167	5.72398	5.31691	5.64099	5.50333	5.69799	4.90606	5.47348	-0.109305	0.940319	0.766225	0.867577	-0.163913	1	-0.766223	0.867583	4
Bcorl1	ENSMUSG00000036959	3.74086	2.70194	3.64552	3.19379	3.65741	2.57283	2.7648	3.6831	0.370763	0.738499	0.360523	1	0.134173	1	-0.360522	1	1
Bcr	ENSMUSG00000009681	2.18082	2.59643	3.80258	2.09087	3.39309	3.9205	4.90606	4.27985	0.421227	0.735626	-1.43894	0.0576636	0.627144	1	1.43894	0.057663	1
Bcs1l	ENSMUSG00000026172	3.01225	2.59643	1.28647	2.09087	2.38535	3.24569	1.55198	1.86082	-1.34888	0.163242	-0.0198638	1	-0.0149678	1	0.0198667	1	2
Bdh1	ENSMUSG00000046598	4.68587	4.37383	3.46925	3.63345	4.24451	4.22324	3.12577	3.15323	-1.49426	0.00261327	0.525426	1	-0.329411	1	-0.525425	1	2
Bdp1	ENSMUSG00000049658	6.64321	6.07768	7.04414	6.84676	6.38166	6.44736	7.06954	6.81847	0.393172	0.491968	0.0502498	1	-0.127508	1	-0.0502488	1	3
Becn1	ENSMUSG00000035086	6.12754	6.13532	6.72886	6.59031	6.18627	6.45901	6.59459	6.56135	0.443234	0.454886	0.114991	1	0.0178853	1	-0.114989	1	3
Bend3	ENSMUSG00000038214	3.29797	3.21104	1.28647	2.74525	5.12092	3.62219	1.96284	3.95204	-0.665615	0.450018	-0.0534459	1	0.704947	1	0.0534476	1	2
Bend4	ENSMUSG00000092060	4.47279	5.10851	4.89657	4.75917	4.39694	4.90648	5.5951	5.19117	0.285181	0.748849	0.136494	1	-0.0568599	1	-0.136493	1	3
Bend6	ENSMUSG00000042182	3.29797	2.80026	2.75643	3.0592	2.65097	2.88048	3.7612	3.52714	-0.0787711	0.978821	-0.544024	1	0.47938	1	0.544025	1	3
Bet1	ENSMUSG00000032757	3.29797	3.411	3.26841	3.31689	3.88072	4.04931	3.41426	3.6831	-0.375328	0.709973	-0.359139	1	0.197166	1	0.35914	1	2
Bet1l	ENSMUSG00000025484	4.35316	4.13096	4.07316	3.89289	4.77634	4.87205	5.12156	4.77196	-0.0751844	0.96007	-0.484023	1	0.038935	1	0.484024	1	1
Bex3	ENSMUSG00000046432	3.91996	4.13096	4.4026	3.4303	4.07405	3.9205	4.04067	3.35227	-0.159492	0.912076	0.586618	1	-0.182189	1	-0.586617	1	1
Bfar	ENSMUSG00000022684	5.93263	5.82086	7.07527	7.27647	5.88484	5.71751	7.21735	7.53333	1.60027	6.59e-05	0.0248906	1	0.0588047	1	-0.0248894	1	3
Bhlhe40	ENSMUSG00000030103	7.11718	6.67831	8.29815	8.08958	7.10063	6.76129	8.2358	7.87003	1.10623	0.00376769	0.278689	1	-0.350982	1	-0.278688	1	3
Bhlhe41	ENSMUSG00000030256	6.0906	5.88948	5.46529	3.72521	6.1438	7.01896	5.65165	5.08329	-1.55808	0.000160324	-0.723346	0.809144	0.249491	1	0.723347	0.809138	2
Bicd2	ENSMUSG00000037933	6.66849	6.72286	6.54095	6.11813	7.12267	7.21022	6.50536	6.17129	-0.517757	0.320714	0.174509	1	-0.0064067	1	-0.174508	1	2
Bicra	ENSMUSG00000070808	3.91996	3.06046	3.46925	3.89289	3.53129	3.44619	2.95655	4.46318	0.400951	0.68232	0.541329	1	-0.234179	1	-0.541327	1	4
Bicral	ENSMUSG00000036568	3.53635	3.21104	2.75643	4.17913	3.77338	4.10965	3.12577	3.35227	-0.312234	0.773656	0.142491	1	0.00956936	1	-0.14249	1	4
Bid	ENSMUSG00000004446	5.11162	5.63353	4.74993	4.57412	6.12209	5.61716	5.99539	5.88037	-0.841971	0.070337	-0.72651	0.683918	0.0394998	1	0.726511	0.683913	1
Bin1	ENSMUSG00000024381	6.53741	6.68476	5.68301	6.23201	6.97303	7.03461	6.32588	6.45715	-0.620617	0.237209	-0.139153	1	0.344117	1	0.139154	1	2
Bin2	ENSMUSG00000098112	5.7552	6.02781	4.5867	4.8435	5.46934	5.9498	4.85881	4.17863	-1.45602	0.00190363	0.144406	1	-0.213496	1	-0.144405	1	2
Bin3	ENSMUSG00000022089	3.74086	4.55373	4.07316	4.66961	4.53479	4.68643	4.20082	4.62582	-0.542243	0.443094	0.0422822	1	-0.0977305	1	-0.042281	1	4
Birc2	ENSMUSG00000057367	5.25203	4.78744	6.13107	7.06444	4.53479	4.51855	5.75849	6.29734	1.74138	0.000482296	0.802032	0.862712	-0.5465	1	-0.80203	0.862706	3
Birc3	ENSMUSG00000032000	4.35316	5.2544	7.27618	7.68347	4.71964	4.64626	7.16003	7.49174	2.50872	8.53e-10	0.487364	1	-0.65395	1	-0.487363	1	3
Birc5	ENSMUSG00000017716	5.43994	5.69871	3.80258	4.57412	5.20594	5.21189	3.7612	4.54679	-1.40892	0.00876147	0.521484	1	-0.427817	1	-0.521482	1	2
Birc6	ENSMUSG00000024073	8.18387	8.05162	8.52365	8.2488	8.09537	8.06382	8.54655	8.50351	0.177034	0.819456	0.0882123	1	-0.196561	1	-0.0882112	1	3
Bivm	ENSMUSG00000041684	3.53635	3.97129	2.41086	3.19379	3.65741	3.53687	1.55198	3.82382	-0.441956	0.701179	-0.13228	1	-0.00317208	1	0.132282	1	2
Blcap	ENSMUSG00000067787	4.47279	4.81122	5.83625	4.71509	4.93419	4.87205	6.12086	5.51559	0.822697	0.11337	-0.336886	1	0.305476	1	0.336888	1	3
Blm	ENSMUSG00000030528	4.78167	4.88028	3.80258	2.91075	4.24451	4.72551	2.95655	3.35227	-0.929466	0.0968384	0.495735	1	-0.341364	1	-0.495733	1	2
Blmh	ENSMUSG00000020840	4.58326	4.88028	5.02966	5.03498	4.77634	4.9401	4.90606	4.90466	-0.0871384	0.950187	0.0987869	1	-0.182281	1	-0.0987858	1	3
Blnk	ENSMUSG00000061132	2.65562	3.28082	4.07316	4.62266	3.53129	3.62219	4.65262	4.27985	0.996382	0.166248	-0.230307	1	-0.18	1	0.230308	1	3
Bloc1s1	ENSMUSG00000090247	4.35316	4.20462	3.80258	4.11272	4.32274	3.77904	3.53941	3.6831	0.106961	0.948715	0.374946	1	-0.157156	1	-0.374944	1	2
Bloc1s2	ENSMUSG00000057506	4.78167	5.21928	4.07316	5.10498	4.32274	5.21189	4.5373	3.95204	0.020212	1	0.651712	1	-0.265476	1	-0.651709	1	4
Bloc1s3	ENSMUSG00000057667	2.65562	2.70194	3.94421	3.31689	3.06923	3.70275	5.03918	3.95204	0.479015	0.569727	-0.488195	1	0.2008	1	0.488196	1	3
Bloc1s4	ENSMUSG00000060708	4.35316	3.74311	4.49758	4.11272	3.88072	3.9205	4.12297	3.82382	0.288393	0.77367	-0.239597	1	0.413766	1	0.239598	1	3
Bloc1s5	ENSMUSG00000038982	2.65562	3.97129	4.19153	4.0431	3.77338	3.98634	3.86049	2.92227	0.038386	0.99565	0.0354082	1	0.256022	1	-0.0354068	1	4
Bloc1s6	ENSMUSG00000005804	4.95606	5.02963	4.5867	5.85924	5.07645	5.03649	5.47489	4.90466	0.347951	0.673839	0.254523	1	-0.229902	1	-0.254521	1	4
Blvra	ENSMUSG00000001999	5.55285	5.28868	4.96465	4.57412	5.36229	5.69799	4.95181	4.77196	-0.788999	0.116016	0.133352	1	0.0471594	1	-0.133351	1	2
Blvrb	ENSMUSG00000040466	5.11162	5.28868	6.68917	6.1843	6.22752	6.19229	7.78334	7.38219	1.21044	0.00403043	-0.945512	0.117586	0.913167	0.0982706	0.945513	0.117585	3
Blzf1	ENSMUSG00000026577	4.07925	3.28082	5.31691	3.81149	4.98319	4.37844	5.73251	3.35227	0.317855	0.762523	-0.0656475	1	0.116287	1	0.0656487	1	1
Bmf	ENSMUSG00000040093	5.25203	5.32216	4.67062	5.97592	3.88072	4.72551	4.70699	4.54679	0.0591249	0.978097	0.967605	0.496924	-1.28521	0.0282071	-0.967604	0.496928	4
Bmi1	ENSMUSG00000026739	4.95606	5.06961	4.89657	5.32627	4.59908	4.47335	4.75939	4.77196	0.357758	0.679538	0.45032	1	-0.201555	1	-0.450319	1	3
Bmp1	ENSMUSG00000022098	1.46835	2.0746	3.46925	4.30343	1.03997	2.18127	3.7612	3.15323	2.72947	1.02e-05	0.528096	1	0.262093	1	-0.528095	1	3
Bmp2k	ENSMUSG00000034663	7.72301	7.65491	8.49516	8.47383	7.45343	7.4624	8.01651	7.725	0.824633	0.0648576	0.804098	0.402764	-0.277166	1	-0.804097	0.402768	3
Bmpr1a	ENSMUSG00000021796	4.07925	2.97883	3.26841	2.91075	2.87521	3.01276	4.12297	4.54679	0.441955	0.663566	-0.687947	1	0.367491	1	0.687949	1	3
Bmpr2	ENSMUSG00000067336	6.85622	6.66532	7.07527	7.24581	6.53741	6.61285	7.22668	7.38219	0.562138	0.282182	-0.0376567	1	-0.0832289	1	0.0376577	1	3
Bms1	ENSMUSG00000030138	6.12754	6.19979	5.09187	5.35528	6.36327	6.19229	5.99539	5.33922	-0.718614	0.175671	-0.163298	1	0.0842926	1	0.163299	1	2
Bmt2	ENSMUSG00000042742	6.36255	5.9006	5.83625	6.40848	5.50333	5.39274	6.12086	5.4301	-0.273517	0.757178	0.329771	1	-0.89413	0.080052	-0.329769	1	3
Bnip1	ENSMUSG00000024191	2.18082	2.22379	1.95554	2.91075	2.05954	2.18127	2.28225	1.21168	-0.267659	0.888797	0.511669	1	-0.171205	1	-0.511667	1	4
Bnip2	ENSMUSG00000011958	6.66849	6.92707	7.04414	7.18246	7.1551	7.16117	7.43433	7.33594	0.285914	0.709607	0.0664096	1	0.0817291	1	-0.0664085	1	3
Bnip3	ENSMUSG00000078566	3.74086	4.05333	5.68301	3.53545	4.1618	4.22324	6.92791	5.47348	0.661615	0.682275	-1.51008	1	-0.505638	1	1.51009	1	3
Bnip3l	ENSMUSG00000022051	6.59128	5.99705	5.26386	5.95712	6.03181	6.65395	6.08024	6.11761	-0.710686	0.18219	-0.276173	1	-0.0263201	1	0.276174	1	2
Bod1	ENSMUSG00000044502	4.2227	3.34738	3.26841	3.31689	3.88072	4.32854	3.86049	4.06978	-0.277778	0.840273	-0.714066	1	0.177022	1	0.714068	1	2
Bod1l	ENSMUSG00000061755	6.29922	6.32068	6.51847	6.69615	6.22752	6.50466	6.19883	6.71383	0.0996335	0.939808	0.245605	1	-0.178517	1	-0.245603	1	4
Bola2	ENSMUSG00000047721	4.47279	5.04976	5.26386	4.88388	6.00833	5.65814	4.75939	4.77196	-0.428686	0.481988	-0.258827	1	0.3426	1	0.258828	1	1
Bola3	ENSMUSG00000045160	3.53635	3.83876	3.03501	3.0592	3.53129	3.77904	2.95655	2.64715	0.716225	0.433259	0.451135	1	0.216867	1	-0.451133	1	2
Bop1	ENSMUSG00000022557	5.80165	5.38688	4.82511	4.75917	6.16519	5.79304	5.5059	5.5963	-0.750616	0.111964	-0.562506	1	0.37742	1	0.562507	1	2
Borcs6	ENSMUSG00000045176	4.07925	3.74311	4.5867	3.89289	3.53129	3.53687	4.27469	4.06978	0.366688	0.62814	0.217323	1	-0.149129	1	-0.217322	1	3
Borcs7	ENSMUSG00000062376	3.91996	3.28082	4.07316	3.0592	3.39309	2.57283	3.27722	3.52714	-0.132484	0.94594	-0.349514	1	-0.18043	1	0.349516	1	3
Borcs8	ENSMUSG00000002345	2.18082	3.5304	2.75643	2.91075	2.38535	3.13392	2.7648	3.15323	-0.35208	0.807376	0.301379	1	0.0744489	1	-0.301377	1	4
Bpnt1	ENSMUSG00000026617	3.74086	2.59643	3.03501	2.91075	3.53129	3.53687	3.27722	2.92227	0.0531562	0.98952	0.193524	1	0.327574	1	-0.193522	1	2
Bpnt2	ENSMUSG00000066324	5.89028	6.5214	6.07056	6.52797	5.83232	6.7328	6.65116	6.8352	0.0398692	0.988685	-0.298922	1	0.0780145	1	0.298923	1	4
Bptf	ENSMUSG00000040481	6.76541	6.98047	6.94651	6.96442	6.92368	7.17535	7.31686	7.25123	0.203362	0.79949	-0.0865408	1	0.0809337	1	0.0865418	1	4
Braf	ENSMUSG00000002413	5.18353	5.33861	6.58487	6.35202	5.66222	5.63779	5.65165	6.52057	0.931829	0.0313187	0.501113	1	0.0243811	1	-0.501112	1	3
Brap	ENSMUSG00000029458	6.16355	6.30401	5.87214	5.83884	6.20704	6.43563	6.32588	6.273	-0.358394	0.584372	-0.266564	1	0.0567976	1	0.266565	1	2
Brat1	ENSMUSG00000000148	4.58326	4.0129	4.07316	3.53545	4.24451	4.68643	3.53941	4.06978	-0.728921	0.225257	-0.228766	1	0.053096	1	0.228768	1	2
Brca1	ENSMUSG00000017146	5.60616	5.2544	3.80258	4.57412	4.98319	5.00507	4.04067	3.82382	-0.851929	0.17218	0.72851	1	-0.529607	1	-0.728509	1	2
Brca2	ENSMUSG00000041147	4.35316	4.6623	3.26841	2.91075	3.65741	3.77904	2.28225	1.21168	-1.34925	0.0219099	0.0796962	1	-0.539847	1	-0.0796946	1	2
Brcc3	ENSMUSG00000031201	4.47279	4.34154	3.80258	4.47186	3.77338	4.64626	3.7612	3.82382	-0.235201	0.858228	0.568023	1	-0.134608	1	-0.568022	1	4
Brd1	ENSMUSG00000022387	6.19868	5.83253	6.07056	5.85924	6.39982	5.75577	6.80865	6.32129	-0.0168099	1	-0.101343	1	-0.0803002	1	0.101344	1	1
Brd2	ENSMUSG00000024335	8.01676	7.80751	8.6323	8.61846	8.41847	8.20879	9.04572	8.73502	0.658112	0.126288	-0.106776	1	0.172709	1	0.106777	1	3
Brd3	ENSMUSG00000026918	4.47279	4.24009	3.26841	3.63345	4.88347	4.47335	4.34496	4.06978	-0.465798	0.537886	-0.382036	1	0.0494626	1	0.382038	1	2
Brd4	ENSMUSG00000024002	5.70721	5.27164	6.32484	6.36634	6.20704	5.55342	6.69217	6.91603	0.681741	0.175069	0.0285605	1	0.146628	1	-0.0285596	1	3
Brd7	ENSMUSG00000031660	5.60616	5.62013	5.59982	5.49219	6.00833	5.4638	5.5059	5.51559	-0.109473	0.925947	0.046806	1	0.0298445	1	-0.0468049	1	2
Brd8	ENSMUSG00000003778	5.97377	5.37097	4.5867	4.99867	5.07645	5.53153	5.37767	5.33922	-0.554466	0.398173	-0.0313949	1	-0.131535	1	0.0313962	1	2
Brd9	ENSMUSG00000057649	4.78167	5.02963	5.55636	4.80195	5.28623	5.12685	5.08096	4.62582	0.0713816	0.963357	0.00585173	1	-0.140203	1	-0.00585067	1	1
Brf1	ENSMUSG00000011158	4.47279	4.0129	3.26841	4.0431	4.1618	4.9401	3.27722	4.54679	-0.562005	0.398489	-0.0815117	1	0.0760729	1	0.0815128	1	2
Brf2	ENSMUSG00000031487	2.18082	2.70194	3.03501	2.34342	3.06923	2.39029	2.7648	1.21168	-0.247984	0.883988	-0.13468	1	0.240002	1	0.134682	1	1
Bri3	ENSMUSG00000047843	4.35316	4.09267	4.5867	4.52389	5.12092	4.87205	5.16105	5.38537	0.490168	0.572082	-0.151534	1	0.581665	1	0.151536	1	1
Bri3bp	ENSMUSG00000037905	6.01378	6.05794	4.49758	4.80195	5.85882	6.09117	5.03918	5.02617	-1.35461	0.00272247	-0.0833534	1	-0.234237	1	0.0833545	1	2
Brip1	ENSMUSG00000034329	5.18353	4.49622	4.19153	3.53545	4.71964	4.32854	3.7612	3.35227	-1.09728	0.041507	0.381028	1	-0.448738	1	-0.381027	1	2
Brix1	ENSMUSG00000022247	3.91996	3.58659	3.64552	3.31689	4.24451	4.27685	3.7612	4.27985	-0.328483	0.734049	-0.369905	1	0.0825191	1	0.369907	1	1
Brk1	ENSMUSG00000033940	6.45263	6.32893	6.21732	6.51517	6.18627	6.10606	5.97338	6.41327	-0.113157	0.919176	0.0338493	1	-0.0182518	1	-0.0338483	1	4
Brms1	ENSMUSG00000080268	5.43994	4.76326	5.15151	5.07041	5.03057	5.36825	5.16105	4.70074	-0.241801	0.777806	-0.0135961	1	-0.113512	1	0.0135972	1	2
Brms1l	ENSMUSG00000012076	3.74086	3.74311	3.03501	2.55828	4.07405	3.70275	2.54361	4.27985	0.069837	0.972392	0.107294	1	0.0173922	1	-0.107293	1	2
Brox	ENSMUSG00000046836	5.55285	5.97616	6.70915	6.13496	6.36327	6.36312	6.55067	6.36801	0.46171	0.550642	0.302391	1	0.0488173	1	-0.302389	1	3
Brpf1	ENSMUSG00000001632	6.42322	5.49359	6.13107	5.49219	6.32577	6.27366	6.14075	5.84778	-0.0487116	0.977646	0.0541347	1	0.174997	1	-0.0541338	1	1
Brpf3	ENSMUSG00000063952	3.53635	3.47194	3.80258	3.72521	3.65741	3.24569	4.95181	4.54679	0.588031	0.40061	0.0792247	1	0.109224	1	-0.0792235	1	3
Brwd1	ENSMUSG00000022914	6.0906	6.17251	6.49564	6.04878	6.16519	6.26041	5.97338	6.24824	-0.102451	0.93608	-0.0621706	1	0.0355218	1	0.0621717	1	1
Brwd3	ENSMUSG00000063663	4.58326	4.96751	5.46529	5.32627	4.77634	5.1841	5.5951	5.74532	0.70018	0.282526	0.0340186	1	0.0354155	1	-0.0340173	1	3
Bscl2	ENSMUSG00000071657	4.07925	4.49622	4.30093	4.47186	4.46751	4.68643	4.12297	4.70074	-0.554732	0.424951	-0.0562617	1	-0.0538508	1	0.0562629	1	4
Bsdc1	ENSMUSG00000040859	4.2227	4.37383	4.89657	5.41161	4.46751	4.56239	5.34375	4.90466	0.880285	0.0827567	0.368414	1	-0.0759158	1	-0.368413	1	3
Bsg	ENSMUSG00000023175	7.68635	7.79862	8.05437	7.48117	8.28317	8.13813	8.90453	8.54477	0.1507	0.868237	-0.591914	0.796871	0.415222	1	0.591915	0.796865	1
Bst1	ENSMUSG00000029082	6.48144	6.77215	7.57734	7.72852	7.14437	7.80567	8.16957	8.70349	0.886952	0.0636093	-0.648424	0.914717	0.609696	1	0.648426	0.914711	3
Bst2	ENSMUSG00000046718	6.5097	6.71658	8.79541	8.43018	6.94856	6.83462	9.2334	8.72159	1.9396	2.49e-08	-0.0716468	1	-0.133376	1	0.071648	1	3
Btaf1	ENSMUSG00000040565	5.7552	6.20877	6.44887	6.56569	6.50423	6.29979	6.66496	6.85173	0.504968	0.406283	0.0710018	1	0.0644173	1	-0.0710007	1	3
Btbd1	ENSMUSG00000025103	6.01378	5.83253	4.82511	5.51808	5.60075	6.12079	5.12156	5.33922	-0.886394	0.127636	-0.0220329	1	-0.0465222	1	0.0220342	1	2
Btbd10	ENSMUSG00000038187	4.2227	4.60904	4.49758	4.36179	4.32274	4.76357	4.41196	5.08329	0.0600834	0.977407	0.19788	1	0.0330006	1	-0.197879	1	4
Btbd2	ENSMUSG00000003344	4.2227	3.411	3.03501	3.19379	3.77338	3.77904	3.53941	1.86082	-0.578778	0.431247	0.0380179	1	-0.100166	1	-0.0380164	1	2
Btbd3	ENSMUSG00000062098	3.29797	3.06046	3.03501	3.0592	3.53129	3.34942	1.96284	3.52714	-0.177849	0.930864	-0.195115	1	0.264307	1	0.195117	1	2
Btbd6	ENSMUSG00000002803	2.18082	3.06046	2.75643	2.09087	2.38535	2.39029	1.96284	1.21168	-0.860936	0.32002	0.152343	1	-0.215554	1	-0.152341	1	2
Btbd7	ENSMUSG00000041702	5.37998	5.50821	6.40053	6.16804	5.83232	5.71751	6.25465	6.11761	0.782556	0.0923203	0.315235	1	0.019478	1	-0.315234	1	3
Btbd8	ENSMUSG00000111375	3.53635	2.80026	3.03501	2.09087	3.06923	3.62219	3.12577	3.15323	-1.13228	0.139775	-0.646298	1	-0.311641	1	0.646299	1	1
Btbd9	ENSMUSG00000062202	4.07925	5.14639	5.59982	5.10498	4.59908	5.00507	5.34375	5.51559	0.186522	0.843534	0.18873	1	-0.078062	1	-0.188729	1	3
Btd	ENSMUSG00000021900	3.29797	2.97883	2.75643	3.0592	3.39309	3.34942	3.65456	4.06978	-0.296992	0.788167	-0.390464	1	0.119918	1	0.390466	1	1
Btf3	ENSMUSG00000021660	7.13543	7.09628	7.24913	7.3359	7.07826	7.36055	7.29039	7.39353	0.333213	0.697624	0.334748	1	-0.138652	1	-0.334747	1	3
Btf3l4	ENSMUSG00000028568	4.2227	4.46658	2.75643	3.89289	3.88072	4.04931	4.04067	4.77196	-0.216553	0.925654	0.209748	1	-0.0169705	1	-0.209745	1	4
Btg1	ENSMUSG00000036478	7.35376	6.89961	8.579	8.65392	7.10063	7.00314	8.51261	8.40052	1.64635	2.68e-05	0.35575	1	0.0281182	1	-0.355749	1	3
Btg2	ENSMUSG00000020423	6.81153	6.43986	6.4249	6.23201	5.66222	6.09117	6.03844	5.47348	-0.0719799	0.953055	0.756528	0.478147	-0.697611	0.385543	-0.756527	0.478151	2
Btg3	ENSMUSG00000022863	2.18082	2.48259	2.75643	2.09087	1.63801	3.01276	3.86049	3.35227	-0.0956271	NA	-0.455405	NA	0.470535	1	0.455411	NA	3
Btk	ENSMUSG00000031264	5.70721	5.52269	5.09187	5.17175	6.03181	5.82938	5.37767	5.19117	-0.597663	0.282485	0.00977753	1	0.0505138	1	-0.00977648	1	2
Btla	ENSMUSG00000052013	3.91996	5.06961	5.51154	6.88706	2.05954	4.80064	5.37767	6.09	2.05182	0.310947	1.0504	1	-0.720576	1	-1.05039	1	3
Btrc	ENSMUSG00000025217	3.01225	3.13771	3.80258	3.63345	2.38535	3.9205	3.53941	3.82382	0.628271	0.435661	0.325396	1	0.00814401	1	-0.325394	1	3
Bub1	ENSMUSG00000027379	5.4975	5.44882	4.07316	4.57412	5.569	5.06725	3.95339	3.52714	-1.52281	0.00177559	0.437819	1	-0.614945	0.854401	-0.437818	1	2
Bub1b	ENSMUSG00000040084	5.65757	5.87826	4.30093	4.80195	5.72118	5.6782	4.04067	5.13824	-1.37099	0.0180741	0.361257	1	-0.247006	1	-0.361255	1	2
Bub3	ENSMUSG00000066979	6.0906	6.16331	6.13107	5.77586	6.58581	6.67407	6.27279	5.81443	-0.359945	0.580708	0.0633637	1	0.072869	1	-0.0633627	1	2
Bud13	ENSMUSG00000032077	3.01225	2.97883	3.46925	2.34342	3.98062	3.24569	2.7648	3.6831	-0.0950571	0.963334	-0.166218	1	-0.0441468	1	0.16622	1	1
Bud23	ENSMUSG00000005378	4.58326	4.30851	4.07316	3.72521	4.8309	5.00507	3.86049	4.17863	-0.762188	0.185778	-0.153346	1	0.190017	1	0.153347	1	2
Bud31	ENSMUSG00000038722	5.4975	4.94619	5.15151	5.35528	5.36229	5.15576	5.78401	5.02617	-0.095492	0.941092	-0.126833	1	-0.106623	1	0.126834	1	1
Bysl	ENSMUSG00000023988	3.01225	3.79173	3.94421	2.55828	3.65741	4.42667	2.7648	3.6831	-1.07658	0.05282	-0.19127	1	0.234562	1	0.191272	1	2
Bzw1	ENSMUSG00000051223	7.98692	7.93202	7.82636	7.98671	8.36401	8.43786	8.0537	8.43932	-0.227065	0.781281	-0.195614	1	0.122799	1	0.195615	1	4
Bzw2	ENSMUSG00000020547	5.31742	4.73868	4.30093	3.81149	4.98319	4.51855	3.95339	4.96669	-0.980981	0.0825738	-0.647069	1	0.178014	1	0.647071	1	2
C1d	ENSMUSG00000000581	4.78167	5.9226	4.82511	5.54351	5.20594	5.59622	4.85881	4.96669	-0.2037	0.861424	0.177188	1	0.131358	1	-0.177187	1	4
C1galt1	ENSMUSG00000042460	6.12754	6.21769	5.72287	5.64099	6.45297	6.19229	4.90606	5.33922	-0.628879	0.221743	0.240758	1	-0.0187669	1	-0.240757	1	2
C1galt1c1	ENSMUSG00000048970	3.53635	4.63591	4.49758	4.52389	4.24451	4.83679	4.75939	4.83984	-0.127301	0.935689	-0.0459186	1	-0.132102	1	0.04592	1	4
C1qa	ENSMUSG00000036887	3.01225	3.6928	1.28647	3.53545	2.87521	3.44619	3.27722	4.06978	0.0154173	1	-0.143338	1	0.0849454	1	0.14334	1	4
C1qb	ENSMUSG00000036905	6.01378	5.7114	5.90717	5.97592	5.98447	5.23915	6.14075	5.78028	0.113327	0.925361	0.048027	1	-0.26081	1	-0.0480259	1	3
C1qbp	ENSMUSG00000018446	4.78167	4.46658	2.41086	3.53545	5.20594	5.21189	4.20082	3.95204	-1.22079	0.0156992	-0.426859	1	0.0833807	1	0.42686	1	2
C1qc	ENSMUSG00000036896	5.65757	4.71366	4.67062	4.99867	4.88347	4.42667	5.23693	4.54679	-0.382275	0.633812	-0.0701215	1	-0.352148	1	0.0701228	1	1
C1qtnf12	ENSMUSG00000023571	3.29797	2.35898	2.75643	1.39507	2.38535	3.34942	2.7648	1.86082	-0.765693	0.419709	0.215708	1	-0.240714	1	-0.215706	1	2
C1qtnf6	ENSMUSG00000022440	4.47279	4.2747	4.74993	3.4303	4.93419	3.34942	4.75939	4.17863	-0.0943646	0.952928	-0.01116	1	-0.0188557	1	0.0111614	1	1
C1ra	ENSMUSG00000055172	2.18082	3.28082	4.89657	4.75917	3.77338	3.01276	5.23693	4.77196	1.34638	0.127636	0.115354	1	-0.333445	1	-0.115352	1	3
C2cd2	ENSMUSG00000045975	4.07925	3.5304	3.64552	2.74525	2.87521	2.57283	2.28225	2.92227	-0.224161	0.8651	0.472375	1	-0.14469	1	-0.472374	1	2
C2cd2l	ENSMUSG00000032120	5.97377	5.56525	4.96465	4.30343	6.38166	5.73676	4.27469	4.70074	-1.32671	0.001798	-0.244588	1	0.138309	1	0.244589	1	2
C2cd3	ENSMUSG00000047248	3.74086	4.30851	5.02966	4.52389	4.66062	4.76357	4.85881	4.77196	0.182791	0.868913	0.195713	1	-0.112976	1	-0.195712	1	3
C2cd5	ENSMUSG00000030279	4.58326	4.24009	3.26841	3.81149	4.71964	3.77904	2.54361	2.64715	-0.705718	0.291062	0.599387	1	-0.0206121	1	-0.599386	1	2
C3	ENSMUSG00000024164	8.38028	7.54931	10.7136	10.5156	7.89869	7.30358	10.5492	10.4926	2.58602	7.54e-14	0.224802	1	-0.57775	1	-0.224801	1	3
C3ar1	ENSMUSG00000040552	8.13936	7.83677	6.18914	6.42225	8.44494	7.89409	6.52062	6.1447	-1.67163	5.36e-06	0.0615689	1	-0.085821	1	-0.0615679	1	2
C5ar1	ENSMUSG00000049130	6.76541	5.50821	7.52193	6.30818	7.64831	5.39274	6.70559	6.17129	0.829572	0.163707	0.723812	0.882246	0.602418	1	-0.72381	0.882252	1
C87436	ENSMUSG00000046679	3.91996	3.411	2.41086	2.91075	3.24023	3.77904	3.12577	2.64715	-0.780635	0.327531	-0.0859202	1	-0.116377	1	0.0859219	1	2
C9orf72	ENSMUSG00000028300	5.31742	5.65995	6.72886	6.82619	5.9602	5.73676	7.4974	7.13447	1.30512	0.00407259	-0.277321	1	0.231685	1	0.277322	1	3
Caap1	ENSMUSG00000028578	3.91996	3.47194	4.5867	4.11272	3.77338	4.04931	3.86049	3.82382	0.218665	0.849861	0.117724	1	-0.158427	1	-0.117723	1	3
Cab39	ENSMUSG00000036707	7.55695	7.62839	7.44059	7.63697	7.68579	8.07899	7.44237	7.68865	-0.152848	0.868004	0.168923	1	0.000113344	1	-0.168922	1	4
Cab39l	ENSMUSG00000021981	4.78167	4.94619	4.82511	5.61723	4.93419	5.09736	5.08096	5.74532	0.560019	0.382712	0.272051	1	-0.0340566	1	-0.27205	1	4
Cabin1	ENSMUSG00000020196	5.84664	5.41818	5.51154	5.61723	5.80533	6.03004	5.97338	5.19117	-0.219103	0.785629	0.0660633	1	0.125898	1	-0.0660624	1	1
Cables2	ENSMUSG00000038990	4.35316	3.97129	3.80258	4.0431	3.65741	3.98634	4.70699	4.27985	0.0754943	0.97196	-0.0901302	1	-0.415752	1	0.0901316	1	3
Cacfd1	ENSMUSG00000015488	4.35316	4.16826	4.4026	2.91075	3.65741	4.27685	3.7612	3.82382	0.144737	0.912076	0.303161	1	0.0828393	1	-0.30316	1	2
Cacna1a	ENSMUSG00000034656	3.01225	3.34738	2.41086	2.55828	2.38535	3.62219	0.975331	2.30691	-1.09783	0.165526	-0.217198	1	-0.268213	1	0.2172	1	2
Cacna1b	ENSMUSG00000004113	4.35316	2.97883	3.46925	3.4303	3.39309	2.39029	3.7612	3.6831	0.023919	1	-0.02769	1	-0.267735	1	0.0276915	1	3
Cacna1d	ENSMUSG00000015968	2.65562	2.35898	3.46925	3.53545	3.39309	2.88048	3.86049	3.35227	1.6283	0.0324738	0.0361781	1	0.916635	1	-0.0361766	1	3
Cacnb3	ENSMUSG00000003352	5.4975	5.7114	6.70915	7.34316	5.39886	5.03649	6.16037	6.24824	1.40376	0.00143596	1.18399	0.0419511	-0.941827	0.0982706	-1.18399	0.0419516	3
Cactin	ENSMUSG00000034889	5.25203	4.98851	4.4026	4.11272	5.43453	5.4638	5.30902	4.54679	-0.714126	0.18858	-0.23013	1	0.22872	1	0.230131	1	2
Cacul1	ENSMUSG00000033417	6.53741	6.64562	6.56308	6.71865	6.72194	6.97098	6.93932	6.93167	-0.0852278	0.94658	-0.132013	1	0.103217	1	0.132014	1	4
Cacybp	ENSMUSG00000014226	6.5097	6.63899	6.6275	7.29904	6.72194	6.97909	7.54295	7.81207	0.495532	0.422757	-0.535299	1	0.30757	1	0.5353	1	3
Cad	ENSMUSG00000013629	6.33123	5.82086	3.94421	4.0431	6.58581	6.01435	4.90606	3.52714	-1.99233	7.68e-08	-0.346507	1	-0.00457826	1	0.346508	1	2
Cadm1	ENSMUSG00000032076	3.01225	4.05333	3.46925	4.36179	4.66062	4.37844	3.12577	4.06978	-0.442774	0.731602	0.39219	1	0.138568	1	-0.392187	1	4
Calcb	ENSMUSG00000030666	2.18082	2.80026	3.46925	3.31689	2.38535	3.13392	2.54361	3.15323	0.976292	0.27265	0.759742	1	-0.179506	1	-0.75974	1	3
Calcoco1	ENSMUSG00000023055	3.01225	3.83876	4.19153	4.24262	3.77338	3.62219	3.7612	4.70074	0.351078	0.74392	0.177449	1	0.0252765	1	-0.177448	1	3
Calcrl	ENSMUSG00000059588	4.78167	4.76326	6.85977	6.82619	4.66062	4.42667	6.16037	6.6396	2.02427	4.39e-08	0.499989	1	-0.350618	1	-0.499988	1	3
Cald1	ENSMUSG00000029761	2.18082	2.35898	3.94421	1.78452	3.06923	4.56239	4.95181	5.13824	0.238846	0.903797	-1.90339	0.0280949	1.32286	0.361147	1.90339	0.0280945	1
Calhm2	ENSMUSG00000033033	3.01225	3.411	1.95554	0.859978	3.65741	3.24569	0.975331	1.86082	-1.4468	0.0213604	0.0482932	1	-0.188183	1	-0.0482914	1	2
Calm1	ENSMUSG00000001175	9.34713	9.49388	10.145	10.3041	9.80839	9.71846	10.0404	10.1203	0.757653	0.101837	0.283425	1	0.137122	1	-0.283424	1	3
Calm2	ENSMUSG00000036438	6.98255	7.41997	6.24496	6.66173	7.28779	7.60021	6.01708	7.03663	-0.429173	0.59841	0.159148	1	0.175146	1	-0.159147	1	2
Calm3	ENSMUSG00000019370	7.95645	7.87957	7.99863	7.97274	8.31701	8.10886	8.24041	8.22126	-0.0775383	0.94658	-0.0312593	1	0.141635	1	0.0312603	1	1
Calr	ENSMUSG00000003814	9.18139	9.18479	9.56071	9.64039	9.36875	9.27711	9.64378	9.96564	0.317576	0.621664	-0.179439	1	0.012962	1	0.17944	1	3
Calu	ENSMUSG00000029767	6.87806	7.1854	7.32879	7.0732	7.05553	7.41537	7.54295	8.15619	0.0987816	0.931865	-0.45144	1	0.216652	1	0.451442	1	3
Camk1	ENSMUSG00000030272	6.81153	6.43221	4.4026	4.36179	6.26763	5.99848	3.95339	4.96669	-2.20189	1.58e-09	0.109359	1	-0.562267	0.866029	-0.109358	1	2
Camk1d	ENSMUSG00000039145	4.95606	5.59295	3.80258	3.96995	5.12092	5.34334	4.85881	4.06978	-1.2447	0.0069898	0.0268883	1	-0.303219	1	-0.0268871	1	2
Camk2d	ENSMUSG00000053819	6.66849	5.91164	6.10113	5.73229	6.39982	6.37546	5.78401	5.67273	-0.375346	0.564085	0.0669863	1	0.0863854	1	-0.0669853	1	2
Camk2g	ENSMUSG00000021820	5.55285	5.44882	4.19153	3.53545	4.88347	5.41682	4.20082	3.95204	-1.30216	0.00468826	0.00140089	1	-0.0419308	1	-0.00139968	1	2
Camkk2	ENSMUSG00000029471	6.5097	6.40903	6.49564	6.1843	6.79237	6.31268	6.5801	6.06186	-0.143336	0.87399	0.241721	1	-0.0997866	1	-0.24172	1	1
Caml	ENSMUSG00000021501	4.47279	4.16826	4.96465	5.10498	4.46751	3.70275	4.75939	5.63502	1.08891	0.0252842	0.102124	1	0.128747	1	-0.102123	1	3
Camsap1	ENSMUSG00000026933	4.2227	4.43632	5.68301	5.204	4.71964	4.32854	6.25465	6.1974	0.828314	0.177178	-0.587777	1	0.1775	1	0.587778	1	3
Camsap2	ENSMUSG00000041570	5.97377	6.25284	6.10113	6.20038	6.36327	6.51585	6.37709	6.29734	-0.0978726	0.940946	-0.0953893	1	0.0453709	1	0.0953904	1	4
Camta2	ENSMUSG00000040712	4.68587	4.81122	6.44887	5.87936	5.9104	4.76357	6.32588	5.97397	0.960017	0.0266637	0.307996	1	0.136204	1	-0.307995	1	3
Cand1	ENSMUSG00000020114	6.19868	6.20877	6.64835	6.83651	6.60158	6.7328	6.59459	6.73181	0.35271	0.663566	0.137258	1	0.0883812	1	-0.137256	1	3
Cand2	ENSMUSG00000030319	1.46835	1.24896	1.28647	1.39507	1.63801	2.57283	2.28225	2.92227	-0.0429878	1	0.0617553	1	-0.0934199	1	-0.0617529	1	4
Cant1	ENSMUSG00000025575	5.65757	5.56525	5.68301	5.38372	5.83232	5.84721	5.90524	6.03315	-0.0148918	1	-0.0673223	1	-0.036259	1	0.0673232	1	1
Canx	ENSMUSG00000020368	9.18139	9.56203	9.34138	9.65213	9.3219	9.63367	9.59595	9.99757	-0.0132167	1	-0.149447	1	-0.106259	1	0.149449	1	4
Cap1	ENSMUSG00000028656	9.33534	9.20736	9.13157	9.21907	9.53818	9.4343	9.66968	9.45899	-0.0347812	0.989615	-0.158019	1	0.142023	1	0.15802	1	1
Capg	ENSMUSG00000056737	9.0814	8.94795	8.85492	8.48371	9.21571	9.09696	9.21944	8.80885	-0.29151	0.634667	-0.168171	1	-0.00406367	1	0.168172	1	1
Capn1	ENSMUSG00000024942	5.18353	5.82086	6.16039	6.32294	5.74977	5.69799	6.12086	6.24824	0.248077	0.749976	0.278016	1	-0.0531786	1	-0.278015	1	3
Capn10	ENSMUSG00000026270	1.46835	3.64067	3.03501	3.96995	2.87521	4.22324	3.7612	3.52714	0.369973	0.681342	-0.0144408	1	-0.0192643	1	0.014442	1	4
Capn15	ENSMUSG00000037326	5.4975	4.2747	4.19153	3.89289	4.32274	4.97295	4.27469	3.35227	-1.40123	0.00471582	-0.267917	1	-0.166303	1	0.267918	1	2
Capn2	ENSMUSG00000026509	7.84999	7.87393	6.87754	7.04676	8.5007	8.299	7.16003	7.37077	-0.93965	0.0309091	-0.306034	1	0.495154	0.919234	0.306036	1	2
Capn5	ENSMUSG00000035547	4.35316	3.21104	3.80258	3.0592	2.87521	2.57283	3.12577	1.21168	-0.244362	0.849861	0.389154	1	-0.19079	1	-0.389152	1	2
Capn7	ENSMUSG00000021893	5.89028	5.76108	5.55636	5.41161	5.80533	6.13538	5.41081	5.67273	-0.493487	0.418362	0.170833	1	-0.118749	1	-0.170832	1	2
Capns1	ENSMUSG00000001794	6.33123	6.08745	7.09058	6.67329	7.37299	6.50466	7.20795	6.99258	0.292296	0.654802	-0.120465	1	0.173389	1	0.120466	1	1
Caprin1	ENSMUSG00000027184	7.94615	7.66799	7.82636	7.96805	8.15539	7.91115	8.11532	8.24649	0.128183	0.899197	-0.055243	1	0.109753	1	0.0552442	1	1
Capza1	ENSMUSG00000070372	7.35376	6.99612	6.87754	7.4069	7.03243	6.88728	6.99501	6.93167	-0.44537	0.740711	0.0819772	1	-0.7478	1	-0.0819752	1	4
Capza2	ENSMUSG00000015733	8.13029	7.58767	8.2027	8.47383	7.9974	8.15969	8.4542	8.52429	0.460133	0.4133	0.0412731	1	-0.0845468	1	-0.0412719	1	3
Capzb	ENSMUSG00000028745	7.17124	7.13448	7.23542	7.23804	7.85329	7.62626	7.92198	7.49174	0.106338	0.91952	-0.195329	1	0.266534	1	0.19533	1	1
Car13	ENSMUSG00000027555	4.78167	4.6623	7.01232	6.68477	4.59908	4.90648	7.31686	7.06527	2.09577	4.67e-09	-0.281121	1	0.013052	1	0.281122	1	3
Car2	ENSMUSG00000027562	5.11162	4.43632	6.10113	6.76263	3.77338	4.04931	5.62365	5.33922	1.88807	2.67e-05	1.0577	0.227385	-0.855193	0.616256	-1.0577	0.227387	3
Car4	ENSMUSG00000000805	5.03593	5.28868	5.97476	5.41161	6.24771	5.86482	6.39376	6.273	0.704677	0.293169	-0.539485	1	0.806457	0.771511	0.539486	1	1
Car5b	ENSMUSG00000031373	2.65562	3.47194	3.64552	2.55828	3.77338	3.9205	3.27722	2.92227	-0.728393	0.386314	-0.0926087	1	0.126196	1	0.0926105	1	1
Card11	ENSMUSG00000036526	5.7552	5.8091	3.46925	4.66961	5.03057	5.4638	3.27722	3.82382	-1.43796	0.00252032	0.905928	0.865215	-1.09457	0.0361891	-0.905926	0.865224	2
Card19	ENSMUSG00000037960	4.35316	4.40542	5.31691	4.57412	5.50333	4.83679	5.8818	4.46318	0.193813	0.858557	-0.390302	1	0.592428	1	0.390304	1	1
Card6	ENSMUSG00000041849	1.46835	1.72006	3.46925	3.4303	1.03997	2.73484	2.28225	3.82382	1.53869	0.0870475	0.468421	1	0.256211	1	-0.46842	1	3
Card9	ENSMUSG00000026928	5.25203	6.06784	4.67062	4.36179	5.50333	5.89941	4.27469	4.77196	-1.71431	0.000122394	0.377619	1	-0.274527	1	-0.377618	1	2
Carf	ENSMUSG00000026017	3.29797	2.89231	3.46925	3.0592	2.05954	3.44619	2.28225	3.15323	-0.662551	0.520278	0.00957423	1	-0.0468105	1	-0.00957225	1	4
Carhsp1	ENSMUSG00000008393	5.7552	5.9226	6.99615	6.59031	5.88484	6.01435	6.92791	7.02209	0.882799	0.04339	0.0954953	1	-0.122668	1	-0.0954943	1	3
Carm1	ENSMUSG00000032185	3.91996	3.34738	3.94421	3.0592	4.39694	4.04931	3.65456	2.92227	-0.374586	0.63765	-0.240971	1	0.271453	1	0.240972	1	1
Carmil1	ENSMUSG00000021338	3.91996	4.05333	5.59982	5.79716	3.39309	3.98634	5.27343	5.33922	2.0603	1.71e-06	0.308741	1	-0.196216	1	-0.30874	1	3
Carnmt1	ENSMUSG00000024726	3.29797	3.64067	3.94421	3.4303	4.32274	4.04931	1.96284	4.46318	-0.138286	0.971463	-0.392712	1	0.538652	1	0.392715	1	4
Cars	ENSMUSG00000010755	4.2227	5.2544	5.46529	4.92317	4.88347	4.56239	5.65165	4.83984	-0.169284	0.868913	-0.316422	1	0.0410823	1	0.316423	1	3
Cars2	ENSMUSG00000056228	5.03593	4.13096	3.94421	3.81149	5.20594	4.10965	3.65456	3.6831	-1.27058	0.0209136	-0.122934	1	-0.14365	1	0.122935	1	2
Casc3	ENSMUSG00000078676	4.68587	5.08919	5.15151	5.43898	5.28623	5.06725	5.5951	5.24222	0.214955	0.815525	0.0826592	1	-0.0194769	1	-0.0826582	1	3
Casd1	ENSMUSG00000015189	2.65562	4.43632	4.67062	4.0431	4.8309	4.22324	4.47599	4.17863	0.133368	0.934129	0.283606	1	0.115339	1	-0.283605	1	1
Cask	ENSMUSG00000031012	4.35316	3.64067	5.20877	4.96141	3.39309	4.27685	4.41196	4.27985	1.17254	0.0133793	0.550428	1	-0.095024	1	-0.550427	1	3
Caskin2	ENSMUSG00000034471	3.53635	3.21104	3.94421	3.53545	3.88072	3.24569	4.27469	2.30691	0.287855	0.781281	0.189016	1	-0.19103	1	-0.189015	1	1
Casp1	ENSMUSG00000025888	4.78167	3.83876	6.10113	6.16804	3.77338	3.53687	5.90524	6.7671	1.95384	1.85e-06	-0.0841839	1	-0.292868	1	0.084185	1	3
Casp2	ENSMUSG00000029863	4.8715	4.94619	4.96465	4.62266	5.03057	4.90648	4.41196	4.83984	-0.373687	0.627686	0.143668	1	-0.126582	1	-0.143667	1	2
Casp3	ENSMUSG00000031628	5.97377	6.00738	6.60634	6.59031	5.24665	5.63779	6.96185	6.81847	0.817907	0.108552	0.0120594	1	-0.406024	1	-0.0120582	1	3
Casp4	ENSMUSG00000033538	3.01225	4.0129	6.60634	6.67329	2.38535	3.24569	7.39347	6.86808	3.10306	6.84e-16	-0.06162	1	-0.702437	1	0.0616211	1	3
Casp6	ENSMUSG00000027997	3.74086	4.20462	3.26841	2.09087	4.1618	3.9205	4.27469	2.92227	-0.932588	0.215933	-0.909846	0.768824	0.417263	1	0.909847	0.768817	1
Casp7	ENSMUSG00000025076	4.47279	4.78744	6.35052	6.20038	4.46751	4.90648	6.69217	6.6396	1.5455	5.3e-05	-0.0229558	1	-0.247174	1	0.0229567	1	3
Casp8	ENSMUSG00000026029	5.80165	6.11636	7.32879	6.93589	6.32577	6.39983	6.84548	6.97759	0.860127	0.0526005	0.12231	1	0.16083	1	-0.122309	1	3
Casp8ap2	ENSMUSG00000028282	5.55285	5.63353	4.82511	5.03498	5.60075	5.57498	5.27343	5.33922	-0.536236	0.400145	0.272992	1	-0.1472	1	-0.272991	1	2
Casp9	ENSMUSG00000028914	5.31742	4.88028	4.67062	4.11272	5.39886	5.09736	4.34496	2.92227	-0.978595	0.0356033	-0.053224	1	-0.18925	1	0.0532252	1	2
Cass4	ENSMUSG00000074570	2.65562	3.64067	3.26841	4.71509	3.24023	3.53687	1.96284	3.15323	0.71106	0.52743	1.50515	0.371907	-0.193056	1	-1.50515	0.371911	4
Cast	ENSMUSG00000021585	6.61748	6.82566	6.32484	6.24757	6.53741	7.05009	6.52062	6.32129	-0.457018	0.406173	0.103777	1	-0.310753	1	-0.103776	1	2
Castor2	ENSMUSG00000015944	5.65757	5.6468	6.47245	6.60246	5.07645	5.34334	5.95102	5.67273	0.909295	0.0395091	1.00997	0.12397	-0.62241	0.702007	-1.00997	0.123971	3
Casz1	ENSMUSG00000028977	2.18082	2.59643	4.4026	4.24262	2.65097	3.01276	4.12297	2.92227	0.912746	0.129343	0.168854	1	0.1182	1	-0.168853	1	3
Cat	ENSMUSG00000027187	6.26648	6.40121	6.56308	6.29326	6.50423	7.29711	7.17939	7.60335	-0.110222	0.929203	-0.841493	0.390798	0.589456	1	0.841494	0.390795	1
Cav1	ENSMUSG00000007655	3.74086	3.58659	7.72205	7.46795	4.39694	5.06725	8.38917	8.08106	3.9191	2.39e-29	-0.450302	1	1.01136	0.28569	0.450303	1	3
Cav2	ENSMUSG00000000058	6.59128	6.14471	6.32484	6.38052	6.60158	6.62323	6.77086	6.65852	-0.0338198	0.990289	-0.280113	1	0.335604	1	0.280114	1	1
Cavin1	ENSMUSG00000004044	3.01225	3.92845	2.41086	3.96995	4.88347	6.03004	6.01708	6.06186	-0.173363	0.901864	-2.09795	1.96e-05	1.56301	0.0085066	2.09795	1.96e-05	4
Cbfa2t2	ENSMUSG00000038533	4.8715	4.2747	5.02966	3.96995	3.98062	4.51855	4.75939	4.54679	0.0742357	0.965116	0.124436	1	-0.165077	1	-0.124435	1	1
Cbfa2t3	ENSMUSG00000006362	3.53635	4.0129	3.64552	4.52389	3.53129	3.44619	2.7648	4.17863	0.331391	0.784684	0.823274	1	-0.693304	1	-0.823272	1	4
Cbfb	ENSMUSG00000031885	6.23298	6.22656	6.07056	6.21628	6.28727	6.48201	5.37767	6.06186	-0.267794	0.760334	0.236349	1	0.131695	1	-0.236347	1	2
Cbl	ENSMUSG00000034342	7.50176	7.37681	8.25121	8.09818	7.42711	7.20331	8.12033	8.01653	0.677277	0.133632	0.334681	1	-0.223213	1	-0.33468	1	3
Cblb	ENSMUSG00000022637	5.65757	5.32216	6.07056	6.83651	6.36327	5.4638	6.01708	5.67273	0.781353	0.142435	0.600936	1	0.324576	1	-0.600935	1	3
Cbll1	ENSMUSG00000020659	2.18082	3.28082	3.46925	3.4303	3.39309	1.93675	3.27722	3.82382	0.185365	0.917227	0.408535	1	-0.0675187	1	-0.408533	1	3
Cbr1	ENSMUSG00000051483	3.01225	3.6928	2.41086	2.34342	3.65741	3.8515	3.41426	3.95204	-1.27852	0.0755476	-0.266981	1	0.000229099	1	0.266983	1	2
Cbr3	ENSMUSG00000022947	3.53635	3.13771	2.41086	2.91075	3.39309	3.34942	3.53941	3.6831	-0.707277	0.462061	-1.48332	0.119459	0.606641	1	1.48332	0.119457	1
Cbr4	ENSMUSG00000031641	3.53635	3.06046	2.41086	3.53545	2.38535	3.44619	1.96284	3.6831	0.474	0.689224	0.272711	1	-0.285259	1	-0.272709	1	4
Cbs	ENSMUSG00000024039	2.65562	1.24896	2.75643	0.859978	1.63801	2.18127	0.975331	1.86082	-0.408571	NA	-0.199038	NA	-0.68155	NA	0.199043	NA	2
Cbwd1	ENSMUSG00000024878	3.53635	2.48259	4.07316	2.74525	2.87521	2.88048	2.54361	2.64715	0.597107	0.549484	0.0572791	1	-0.325819	1	-0.0572775	1	1
Cbx1	ENSMUSG00000018666	4.95606	4.81122	4.4026	4.66961	4.98319	4.80064	4.5373	4.90466	-0.110299	0.939808	0.0174475	1	-0.125097	1	-0.0174462	1	2
Cbx2	ENSMUSG00000025577	2.65562	2.70194	1.28647	1.78452	2.05954	2.39029	2.54361	1.86082	-0.748511	0.533177	-0.114181	1	0.183662	1	0.114184	1	2
Cbx3	ENSMUSG00000029836	5.89028	5.49359	4.74993	4.8435	5.9104	5.65814	4.34496	5.74532	-0.797359	0.552653	-0.277405	1	0.461572	1	0.277407	1	2
Cbx4	ENSMUSG00000039989	3.53635	3.13771	3.46925	3.0592	3.39309	2.88048	3.41426	2.92227	0.463531	0.651211	0.4796	1	0.351159	1	-0.479598	1	1
Cbx5	ENSMUSG00000009575	6.94166	7.31993	6.00741	6.48922	6.77856	7.05776	5.90524	6.67719	-0.953734	0.0757628	0.245501	1	-0.425574	1	-0.2455	1	2
Cbx6	ENSMUSG00000089715	4.07925	3.6928	2.75643	1.78452	3.88072	4.76357	4.12297	3.35227	-2.36699	1.91e-05	-2.33465	0.000241342	0.257123	1	2.33465	0.000241338	2
Cbx7	ENSMUSG00000053411	1.46835	1.50365	3.64552	2.74525	1.03997	1.27155	2.28225	1.21168	0.243463	0.866557	1.41014	0.405102	-0.962849	1	-1.41014	0.405098	3
Cbx8	ENSMUSG00000025578	3.53635	1.72006	1.28647	1.78452	2.05954	2.39029	1.96284	1.21168	0.12854	0.953055	0.261359	1	0.521526	1	-0.261357	1	2
Cby1	ENSMUSG00000022428	1.46835	2.48259	2.41086	0.859978	2.65097	2.18127	0.975331	2.64715	-1.43837	0.138335	-0.345934	1	0.0168522	1	0.345936	1	2
Cc2d1a	ENSMUSG00000036686	4.95606	4.85762	4.4026	4.36179	5.24665	5.29218	4.85881	4.83984	-0.194991	0.845949	-0.325857	1	0.225875	1	0.325858	1	2
Cc2d1b	ENSMUSG00000028582	5.25203	5.2544	5.20877	4.8435	5.63181	5.34334	5.34375	4.83984	-0.315335	0.655068	-0.0125328	1	0.113612	1	0.0125338	1	1
Ccar1	ENSMUSG00000020074	6.36255	6.19075	6.16039	6.13496	5.93551	6.61285	6.21768	6.65852	-0.291259	0.738625	-0.197575	1	-0.0659737	1	0.197576	1	4
Ccar2	ENSMUSG00000033712	5.11162	5.04976	4.5867	4.36179	5.20594	5.03649	4.41196	4.06978	-0.524059	0.396849	0.180837	1	0.0214796	1	-0.180836	1	2
Ccbe1	ENSMUSG00000046318	2.65562	3.64067	1.95554	2.55828	4.24451	4.32854	3.27722	4.27985	-0.571019	0.587726	-1.35188	0.203878	0.775813	1	1.35188	0.203876	4
Ccdc107	ENSMUSG00000028461	3.53635	4.20462	1.28647	2.74525	3.24023	3.62219	3.65456	3.15323	0.474883	0.431247	-0.449392	1	0.0410078	1	0.449393	1	2
Ccdc115	ENSMUSG00000042111	5.89028	5.52269	3.64552	3.89289	5.63181	5.50931	4.41196	3.95204	-1.61267	0.000715211	-0.306136	1	0.0970885	1	0.306137	1	2
Ccdc117	ENSMUSG00000020482	4.78167	5.08919	4.5867	4.30343	4.98319	5.12685	4.41196	3.95204	-0.365434	0.615492	0.0664615	1	-0.352021	1	-0.0664604	1	2
Ccdc12	ENSMUSG00000019659	5.55285	5.96561	5.09187	5.43898	5.63181	5.71751	4.65262	4.96669	-0.255614	0.806425	0.357623	1	0.00351025	1	-0.357622	1	2
Ccdc126	ENSMUSG00000050786	2.65562	2.59643	2.75643	2.74525	2.38535	2.39029	2.54361	3.6831	-0.453055	0.759596	-0.661852	1	-0.320724	1	0.661854	1	3
Ccdc127	ENSMUSG00000021578	4.78167	5.06961	4.19153	5.10498	4.8309	5.00507	3.95339	4.27985	-0.559148	0.417942	0.0353217	1	-0.17526	1	-0.0353203	1	2
Ccdc134	ENSMUSG00000068114	3.91996	3.28082	2.41086	2.74525	4.88347	3.8515	3.53941	2.64715	-1.18028	0.057395	-0.435601	1	0.0177755	1	0.435602	1	2
Ccdc137	ENSMUSG00000049957	3.74086	3.34738	3.03501	3.89289	3.98062	4.37844	4.04067	2.92227	-1.44639	0.0452388	-0.864036	1	0.262343	1	0.864038	1	2
Ccdc138	ENSMUSG00000038010	2.18082	0.93945	1.28647	0.859978	1.03997	0.771553	1.96284	1.86082	-0.602195	0.761617	0.269411	1	-0.71889	1	-0.269408	1	1
Ccdc14	ENSMUSG00000022833	3.29797	3.47194	2.41086	2.34342	2.38535	1.93675	1.96284	1.86082	-0.505303	0.658102	0.354297	1	-0.229928	1	-0.354295	1	2
Ccdc157	ENSMUSG00000051427	1.46835	2.22379	1.28647	0.859978	1.63801	2.18127	1.96284	2.92227	-0.299403	0.893015	-0.592641	1	0.049245	1	0.592643	1	4
Ccdc167	ENSMUSG00000024018	2.65562	2.48259	3.94421	2.74525	3.06923	2.73484	4.34496	3.35227	1.19575	0.00368001	0.119464	1	-0.107529	1	-0.119463	1	3
Ccdc174	ENSMUSG00000034083	3.74086	3.74311	4.30093	3.89289	3.53129	4.32854	4.41196	4.27985	-0.00537278	1	-0.163262	1	-0.225809	1	0.163263	1	3
Ccdc18	ENSMUSG00000056531	2.65562	3.06046	2.41086	1.39507	2.65097	3.44619	0.975331	2.92227	-0.358662	0.851966	1.05299	1	-0.427045	1	-1.05299	1	2
Ccdc186	ENSMUSG00000035173	5.70721	5.21928	5.51154	5.81815	5.28623	5.63779	5.80909	5.70948	0.0280611	0.996357	0.0285012	1	-0.165683	1	-0.0285001	1	3
Ccdc22	ENSMUSG00000031143	5.18353	5.04976	4.67062	4.80195	5.88484	5.21189	5.44321	5.08329	-0.824337	0.104401	-0.389574	1	0.199935	1	0.389575	1	1
Ccdc25	ENSMUSG00000022035	5.18353	4.94619	6.10113	6.01281	4.88347	4.60493	6.37709	6.601	1.23712	0.00418193	-0.0828198	1	-0.1187	1	0.0828208	1	3
Ccdc28b	ENSMUSG00000028795	2.18082	2.48259	2.41086	2.09087	1.63801	2.88048	2.28225	2.92227	-0.0686665	0.977407	0.63211	1	-0.637522	1	-0.632109	1	4
Ccdc30	ENSMUSG00000028637	2.65562	1.50365	2.41086	1.78452	1.63801	1.27155	2.54361	1.86082	0.545671	NA	-0.357386	NA	0.983428	NA	0.357392	NA	3
Ccdc32	ENSMUSG00000039983	4.35316	4.24009	3.03501	3.31689	4.32274	4.27685	3.7612	4.62582	-0.806591	0.242446	-0.371844	1	-0.139912	1	0.371845	1	2
Ccdc34	ENSMUSG00000027160	3.74086	3.64067	1.28647	1.78452	3.39309	3.62219	1.55198	2.30691	-1.39206	0.0982316	-0.455241	1	-0.0288704	1	0.455244	1	2
Ccdc43	ENSMUSG00000020925	4.35316	5.00922	4.67062	4.0431	4.77634	4.76357	4.47599	3.95204	-0.749707	0.19923	-0.0319417	1	-0.346201	1	0.031943	1	2
Ccdc47	ENSMUSG00000078622	5.43994	6.28716	5.59982	5.81815	5.88484	6.31268	5.53625	6.09	-0.331219	0.737549	-0.130343	1	-0.0090789	1	0.130345	1	4
Ccdc50	ENSMUSG00000038127	6.96225	6.66532	8.38145	8.75536	6.56986	6.77066	7.81464	8.27741	1.83235	6.3e-06	0.623764	0.986977	-0.210092	1	-0.623763	0.98697	3
Ccdc51	ENSMUSG00000025645	3.29797	2.70194	2.75643	2.34342	3.06923	3.8515	3.12577	3.52714	-0.885068	0.297993	-0.272596	1	0.113608	1	0.272597	1	1
Ccdc59	ENSMUSG00000019897	4.95606	4.46658	4.67062	4.47186	4.24451	4.37844	5.12156	4.06978	-0.264231	0.783509	-0.164131	1	-0.198789	1	0.164132	1	1
Ccdc6	ENSMUSG00000048701	5.80165	5.68591	6.96324	6.40848	6.30665	6.10606	6.27279	6.71383	0.815253	0.058255	0.158084	1	0.0370476	1	-0.158083	1	3
Ccdc61	ENSMUSG00000074358	3.29797	3.64067	3.26841	3.31689	2.65097	3.44619	3.41426	3.15323	-0.527926	0.583777	-0.515761	1	0.123988	1	0.515762	1	4
Ccdc63	ENSMUSG00000043036	1.46835	0.54488	2.75643	1.39507	1.03997	0.771553	1.55198	2.30691	0.766914	0.737614	0.666442	1	-1.70493	NA	-0.666438	1	3
Ccdc66	ENSMUSG00000046753	1.46835	2.22379	2.75643	2.55828	2.38535	3.01276	2.95655	1.86082	0.211106	0.890307	0.132937	1	0.171224	1	-0.132935	1	1
Ccdc71	ENSMUSG00000049305	5.18353	4.85762	4.67062	5.23555	5.36229	5.21189	5.19949	5.33922	-0.0831594	0.951633	0.00690846	1	-0.120635	1	-0.0069074	1	4
Ccdc71l	ENSMUSG00000090946	6.87806	6.74154	7.35439	7.4207	7.65588	7.04237	7.76424	7.34764	0.564288	0.240877	0.0426559	1	0.352986	1	-0.0426547	1	3
Ccdc77	ENSMUSG00000030177	3.91996	3.47194	3.03501	2.74525	3.24023	3.9205	3.65456	3.35227	-0.540686	0.546813	-0.129015	1	-0.109742	1	0.129016	1	2
Ccdc82	ENSMUSG00000079084	4.35316	4.52526	3.46925	4.75917	3.24023	4.68643	4.04067	4.27985	-0.173914	0.907747	0.805315	1	-0.423153	1	-0.805313	1	4
Ccdc85b	ENSMUSG00000095098	4.07925	3.47194	3.46925	2.55828	3.98062	4.47335	4.12297	3.52714	-0.969313	0.247906	-1.4733	0.283668	0.642375	1	1.4733	0.283665	1
Ccdc86	ENSMUSG00000024732	4.78167	4.49622	5.68301	5.54351	5.12092	4.60493	5.8818	5.88037	1.29664	0.00230516	0.176478	1	0.13147	1	-0.176477	1	3
Ccdc88a	ENSMUSG00000032740	6.74178	6.84882	6.78643	7.85071	6.43547	7.05009	7.4583	7.8537	0.683439	0.263135	-0.0476506	1	-0.00581708	1	0.0476522	1	3
Ccdc88b	ENSMUSG00000047810	6.39321	6.66532	8.40615	7.88095	6.80605	6.58124	7.93912	7.56376	1.30888	0.000709551	0.422094	1	-0.182135	1	-0.422093	1	3
Ccdc88c	ENSMUSG00000021182	4.35316	4.43632	2.41086	3.53545	4.46751	3.62219	3.53941	1.21168	-1.02508	0.0913379	0.82612	1	-0.668892	1	-0.826119	1	2
Ccdc9	ENSMUSG00000041375	3.01225	4.24009	4.74993	4.47186	3.88072	3.62219	4.65262	4.62582	0.262317	0.779121	0.0165515	1	-0.0348818	1	-0.0165504	1	3
Ccdc90b	ENSMUSG00000030613	3.01225	3.58659	3.80258	3.81149	2.65097	3.70275	4.27469	4.17863	0.225234	0.865078	-0.306985	1	-0.138774	1	0.306986	1	3
Ccdc91	ENSMUSG00000030301	2.65562	3.92845	4.07316	3.4303	4.32274	4.60493	3.86049	3.6831	0.110215	0.944465	0.0392411	1	0.15054	1	-0.0392399	1	1
Ccdc93	ENSMUSG00000026339	5.7552	5.56525	5.31691	5.41161	5.12092	5.82938	5.65165	5.5963	-0.519328	0.380514	-0.0158859	1	-0.187447	1	0.015887	1	4
Ccdc97	ENSMUSG00000002608	3.74086	4.37383	5.41751	4.52389	4.8309	4.47335	5.41081	4.46318	0.313479	0.696639	0.020329	1	0.0303721	1	-0.0203278	1	3
Cchcr1	ENSMUSG00000040312	3.29797	3.47194	2.75643	3.19379	3.06923	3.01276	3.12577	3.35227	-0.125795	0.941773	0.0750955	1	-0.0155652	1	-0.0750941	1	4
Ccl12	ENSMUSG00000035352	4.2227	4.30851	6.58487	5.26643	6.47026	4.10965	6.5801	5.70948	1.44302	0.000689389	-0.160617	1	0.735328	1	0.160619	1	3
Ccl17	ENSMUSG00000031780	6.48144	6.28716	8.66336	9.8751	5.03057	5.71751	8.2496	8.18909	3.26619	9.25e-12	1.24834	0.208822	-0.913467	0.28569	-1.24834	0.20882	3
Ccl2	ENSMUSG00000035385	9.75671	9.08348	11.3477	10.2218	10.5403	9.34143	11.5842	11.0605	1.30574	0.000530026	-0.448159	1	0.507571	1	0.448161	1	3
Ccl22	ENSMUSG00000031779	7.84999	8.2165	11.6422	12.3025	6.8196	7.21709	10.6559	10.6732	3.84602	3.21e-22	1.47918	0.00573766	-1.09528	0.00522645	-1.47918	0.00573779	3
Ccl3	ENSMUSG00000000982	5.18353	4.16826	9.07109	7.35038	5.46934	3.62219	7.73836	7.05102	3.20489	3.36e-13	1.03116	0.369782	0.0561129	1	-1.03116	0.369787	3
Ccl4	ENSMUSG00000018930	7.29003	7.04707	9.89757	8.43698	8.36863	6.78923	9.29016	8.95374	1.99473	1.82e-06	0.286133	1	0.312603	1	-0.286132	1	3
Ccl5	ENSMUSG00000035042	4.2227	4.0129	9.80543	8.61846	2.65097	3.44619	9.48558	9.17353	5.29138	5.17e-50	0.179238	1	-0.859777	0.659857	-0.179237	1	3
Ccl6	ENSMUSG00000018927	12.3772	11.7397	11.4477	11.2078	12.6267	12.6675	12.0981	12.2773	-0.856623	0.0301646	-0.701842	0.510754	0.382605	1	0.701844	0.510748	2
Ccl7	ENSMUSG00000035373	8.02657	7.53152	9.69954	8.66555	9.1231	7.75462	9.25865	9.61966	1.43555	0.000193553	-0.0679331	1	0.536066	1	0.0679346	1	3
Ccl9	ENSMUSG00000019122	10.2041	9.32867	10.3029	9.64333	10.5072	10.1684	10.9643	10.5239	0.0957184	0.940259	-0.565057	0.952972	0.291325	1	0.565059	0.952963	1
Ccm2	ENSMUSG00000000378	5.18353	4.83461	4.5867	5.41161	5.74977	5.4638	5.80909	5.29154	-0.31481	0.679538	-0.301437	1	0.282392	1	0.301438	1	1
Ccn3	ENSMUSG00000037362	9.78009	8.95464	8.46021	7.91545	9.93208	9.04962	8.45022	8.18909	-1.26226	0.000931134	-0.077789	1	0.0720477	1	0.0777901	1	2
Ccna2	ENSMUSG00000027715	6.48144	6.78421	4.5867	5.38372	6.8196	6.98715	4.34496	5.47348	-1.70396	0.000125477	0.182112	1	-0.130533	1	-0.18211	1	2
Ccnb1	ENSMUSG00000041431	5.89028	6.49961	4.5867	4.41787	6.39982	5.82938	4.47599	5.13824	-1.95754	0.00404611	-0.267034	1	-0.256594	1	0.267037	1	2
Ccnb2	ENSMUSG00000032218	5.37998	5.7114	4.4026	4.36179	5.46934	5.57498	3.53941	4.06978	-1.14044	0.019819	0.817248	0.768824	-0.115319	1	-0.817246	0.768817	2
Ccnc	ENSMUSG00000028252	5.18353	4.81122	4.49758	4.88388	4.88347	5.31799	4.99616	5.08329	-0.110552	0.940946	-0.0684911	1	0.0611958	1	0.0684924	1	4
Ccnd1	ENSMUSG00000070348	7.54335	8.31956	5.64202	6.20038	8.48377	8.30869	6.27279	6.39082	-2.3172	2.05e-07	-0.347072	1	0.298538	1	0.347074	1	2
Ccnd2	ENSMUSG00000000184	7.32225	8.16206	10.2339	11.3641	7.68579	7.81022	10.2979	10.3399	2.95716	3.39e-09	0.809243	0.791908	-0.44491	1	-0.809241	0.791901	3
Ccnd3	ENSMUSG00000034165	6.36255	6.60539	5.51154	5.49219	6.84634	6.31268	5.44321	5.13824	-0.939353	0.0505166	0.47361	1	-0.104147	1	-0.473609	1	2
Ccndbp1	ENSMUSG00000023572	3.53635	3.79173	3.80258	5.03498	4.59908	4.37844	4.70699	5.5963	0.431729	0.641576	-0.119778	1	0.0461965	1	0.119779	1	4
Ccne1	ENSMUSG00000002068	4.8715	4.90259	3.46925	4.0431	5.07645	5.12685	3.86049	3.6831	-1.21414	0.0159929	0.284883	1	-0.184782	1	-0.284881	1	2
Ccne2	ENSMUSG00000028212	5.80165	5.43358	3.03501	3.4303	5.43453	5.26591	2.28225	1.86082	-2.04681	3.59e-06	0.355815	1	-0.402347	1	-0.355814	1	2
Ccnf	ENSMUSG00000072082	5.43994	5.99705	4.4026	3.4303	5.72118	5.4638	4.12297	3.95204	-2.24073	6.08e-08	-0.439307	1	-0.431604	1	0.439308	1	2
Ccng1	ENSMUSG00000020326	8.53948	8.83651	7.74158	8.29071	7.8923	8.64316	7.37679	8.15619	-0.672395	0.265122	0.482268	1	-0.50766	1	-0.482267	1	2
Ccng2	ENSMUSG00000029385	4.68587	4.96751	6.6689	6.74081	4.1618	4.68643	6.69217	6.17129	1.85024	4.2e-06	0.379125	1	-0.821078	0.609824	-0.379124	1	3
Ccnh	ENSMUSG00000021548	3.29797	3.47194	1.28647	2.91075	3.88072	3.34942	3.41426	2.30691	-0.849653	0.338861	-0.10726	1	0.0903237	1	0.107262	1	2
Ccni	ENSMUSG00000063015	6.64321	6.9433	6.84178	7.34316	6.48734	6.70373	7.05912	6.90022	0.193135	0.845491	0.367457	1	-0.489621	1	-0.367456	1	3
Ccnj	ENSMUSG00000025010	3.74086	2.97883	4.82511	4.17913	3.06923	2.57283	2.7648	3.82382	1.55691	0.00309519	0.692326	1	-0.0529997	1	-0.692325	1	3
Ccnk	ENSMUSG00000021258	4.95606	4.60904	4.5867	4.96141	4.93419	4.76357	5.03918	5.19117	0.0988881	0.942843	-0.0459608	1	0.0189283	1	0.0459618	1	4
Ccnl1	ENSMUSG00000027829	5.97377	6.06784	6.92957	6.95497	6.26763	5.79304	6.60894	6.45715	0.667874	0.156496	0.256154	1	0.00661243	1	-0.256153	1	3
Ccnl2	ENSMUSG00000029068	6.16355	5.63353	6.21732	6.1011	5.98447	5.61716	6.27279	6.24824	0.361376	0.56233	0.024118	1	0.0680933	1	-0.0241171	1	3
Ccnq	ENSMUSG00000049489	3.53635	2.89231	1.28647	1.39507	3.65741	3.01276	2.7648	1.21168	-0.726845	0.561441	-0.160146	1	0.376202	1	0.160149	1	2
Ccnt1	ENSMUSG00000011960	6.23298	6.13532	5.87214	6.55323	6.18627	6.19229	6.55067	6.62043	0.0826431	0.948998	-0.00806563	1	-0.13636	1	0.0080667	1	4
Ccnt2	ENSMUSG00000026349	5.4975	5.08919	5.64202	5.38372	5.32476	4.9401	5.47489	5.47348	0.11589	0.92653	0.302984	1	-0.413013	1	-0.302983	1	3
Ccny	ENSMUSG00000024286	6.53741	6.47749	5.87214	5.68736	7.16575	6.89587	6.71888	6.273	-1.16575	0.00286222	-0.740419	0.576193	0.194162	1	0.74042	0.576188	2
Ccnyl1	ENSMUSG00000070871	2.65562	3.47194	4.4026	4.92317	4.07405	3.24569	4.75939	4.17863	0.623952	0.594606	0.267195	1	-0.00413481	1	-0.267193	1	3
Ccp110	ENSMUSG00000033904	4.35316	3.97129	3.46925	2.34342	4.07405	4.27685	3.27722	3.52714	-0.895155	0.214704	-0.196623	1	-0.199796	1	0.196624	1	2
Ccpg1	ENSMUSG00000034563	4.2227	4.71366	3.46925	4.47186	4.77634	5.21189	4.04067	4.77196	-0.393497	0.685841	-0.0703412	1	-0.0472329	1	0.0703428	1	4
Ccr1	ENSMUSG00000025804	7.25708	7.19447	6.27208	5.79716	7.7509	7.54666	7.10034	6.5411	-1.33671	0.00180138	-0.789557	0.497503	0.146265	1	0.789558	0.497498	2
Ccr2	ENSMUSG00000049103	7.45893	6.43221	5.41751	4.36179	7.21786	6.42379	4.5373	3.52714	-2.2282	1.09e-07	0.735984	0.920328	-0.313014	1	-0.735983	0.920334	2
Ccr3	ENSMUSG00000035448	1.46835	2.22379	1.28647	0.859978	2.65097	2.57283	2.28225	1.21168	-0.374095	0.873638	-0.145143	1	-0.0705922	1	0.145146	1	2
Ccr5	ENSMUSG00000079227	7.68635	7.24335	6.44887	6.33755	7.47072	7.36675	6.14075	5.94344	-1.0892	0.00465543	0.508831	1	-0.240367	1	-0.50883	1	2
Ccr7	ENSMUSG00000037944	7.58378	7.63507	9.67942	10.2702	7.20759	6.85239	9.52015	9.26586	2.4732	5.39e-10	0.871762	0.428291	-0.67411	0.28569	-0.871761	0.428287	3
Ccrl2	ENSMUSG00000043953	3.53635	3.411	9.15362	8.5194	3.24023	2.39029	9.00832	8.75274	5.76855	4.08e-62	0.14976	1	-0.718772	1	-0.149759	1	3
Ccs	ENSMUSG00000034108	3.53635	2.89231	3.26841	2.91075	2.65097	3.13392	3.27722	2.30691	-0.367927	0.743889	0.0235173	1	0.15563	1	-0.0235158	1	2
Ccser2	ENSMUSG00000058690	5.03593	5.63353	7.05979	7.0819	5.39886	5.6782	6.47434	6.56135	1.2692	0.00936921	0.467153	1	-0.243958	1	-0.467151	1	3
Cct2	ENSMUSG00000034024	7.22335	7.55987	7.47601	7.29904	7.94271	7.86376	7.79594	7.91792	-0.117088	0.912731	-0.166127	1	0.185883	1	0.166128	1	1
Cct3	ENSMUSG00000001416	6.78866	6.93791	7.71218	7.90077	7.39126	7.16828	7.95043	8.20848	0.847899	0.0725082	-0.013118	1	0.267719	1	0.0131192	1	3
Cct4	ENSMUSG00000007739	6.98255	7.09144	6.97979	6.85694	7.32628	7.13237	7.0167	7.10718	-0.267541	0.720557	-0.0369862	1	-0.0374164	1	0.0369874	1	1
Cct5	ENSMUSG00000022234	7.82771	7.7223	7.60959	7.50726	7.96727	8.07143	7.74488	7.73395	-0.308343	0.633791	-0.00823637	1	0.0506111	1	0.00823741	1	2
Cct6a	ENSMUSG00000029447	7.57043	7.75331	7.09058	7.32127	7.96727	7.83724	7.4583	7.51269	-0.474295	0.386075	-0.141321	1	0.165654	1	0.141322	1	2
Cct7	ENSMUSG00000030007	7.44437	7.39659	7.17922	7.09056	7.73669	7.54119	7.40995	7.44892	-0.186788	0.831701	-0.217841	1	0.153399	1	0.217842	1	2
Cct8	ENSMUSG00000025613	6.0527	6.40903	5.72287	6.42225	6.89835	6.54891	6.55067	7.12089	0.0521262	0.979452	-0.225379	1	0.273827	1	0.22538	1	4
Ccz1	ENSMUSG00000029617	5.60616	5.62013	6.00741	6.21628	5.60075	5.59622	6.25465	6.1974	0.511287	0.398962	0.0169647	1	0.137418	1	-0.0169636	1	3
Cd109	ENSMUSG00000046186	4.07925	4.76326	3.94421	4.96141	4.59908	5.09736	5.08096	4.77196	-0.367379	0.711865	-0.421577	1	-0.161565	1	0.421579	1	4
Cd14	ENSMUSG00000051439	7.3846	7.47683	11.2081	10.1676	8.35473	7.94051	10.934	11.1257	3.20173	7.09e-18	-0.10219	1	0.557191	0.635405	0.102192	1	3
Cd151	ENSMUSG00000025510	5.25203	5.00922	4.49758	4.0431	5.39886	5.81133	4.95181	5.24222	-0.937214	0.0576637	-0.663462	0.911565	0.239009	1	0.663463	0.911559	2
Cd164	ENSMUSG00000019818	8.20994	8.31333	8.56262	8.59736	8.62168	8.51796	8.80521	8.93834	0.110032	0.918318	-0.234251	1	0.0258867	1	0.234252	1	3
Cd180	ENSMUSG00000021624	6.42322	6.11636	5.09187	5.23555	6.1438	6.04557	5.65165	5.81443	-1.04316	0.0131723	-0.216144	1	-0.280323	1	0.216145	1	2
Cd1d1	ENSMUSG00000028076	4.07925	4.60904	6.16039	6.06643	5.36229	4.90648	6.23628	6.58131	1.46811	0.001337	-0.256118	1	0.370885	1	0.256119	1	3
Cd200	ENSMUSG00000022661	1.46835	3.21104	5.94136	6.91656	2.87521	3.44619	6.42653	6.43538	3.58455	1.54e-17	0.607263	0.986977	0.101366	1	-0.607262	0.98697	3
Cd200r1	ENSMUSG00000022667	6.98255	6.61217	4.49758	5.03498	7.10063	7.57903	5.37767	5.81443	-2.09476	3.28e-07	-0.717146	0.972322	0.254658	1	0.717148	0.972315	2
Cd200r4	ENSMUSG00000062082	6.59128	6.40903	5.72287	5.83884	6.75053	7.11776	6.3084	6.45715	-0.730969	0.155274	-0.243094	1	0.160968	1	0.243096	1	2
Cd22	ENSMUSG00000030577	3.29797	3.21104	3.64552	3.19379	3.77338	4.16756	2.54361	4.06978	-0.514394	0.630719	-0.25418	1	0.0939343	1	0.254182	1	4
Cd244a	ENSMUSG00000004709	2.65562	3.8843	1.28647	3.19379	3.06923	3.8515	1.55198	2.92227	-0.949937	0.744658	0.789184	1	-0.678738	1	-0.789181	1	4
Cd247	ENSMUSG00000005763	2.65562	0.93945	3.80258	3.89289	1.63801	1.27155	2.28225	2.30691	1.46137	0.0309091	0.805059	0.82859	-0.0122031	1	-0.805058	0.828595	3
Cd24a	ENSMUSG00000047139	7.64874	7.70018	6.6689	7.55806	7.43594	7.56832	6.71888	7.05102	-0.404316	0.625593	0.409083	1	-0.323238	1	-0.409082	1	2
Cd274	ENSMUSG00000016496	7.29003	6.98047	10.1866	10.1563	7.35448	7.23074	10.3828	10.4674	3.00708	2.49e-21	-0.0386285	1	-0.0548684	1	0.0386298	1	3
Cd276	ENSMUSG00000035914	4.07925	4.68821	2.75643	2.55828	5.12092	4.56239	2.95655	3.82382	-1.83271	0.00915668	-0.475367	1	0.2464	1	0.475369	1	2
Cd28	ENSMUSG00000026012	5.70721	5.49359	2.75643	2.09087	5.93551	5.65814	3.65456	2.92227	-3.34585	1.85e-15	-0.474803	1	-0.302779	1	0.474805	1	2
Cd2ap	ENSMUSG00000061665	6.0906	6.24413	6.13107	6.67329	5.692	6.36312	6.08024	6.17129	0.393857	0.585135	0.228365	1	-0.170855	1	-0.228364	1	4
Cd2bp2	ENSMUSG00000042502	5.93263	5.4639	5.46529	5.71	4.93419	5.26591	5.47489	5.33922	0.141731	0.901348	0.0488836	1	-0.192019	1	-0.0488825	1	3
Cd300a	ENSMUSG00000034652	6.81153	6.75386	4.5867	5.13875	6.10004	6.88728	4.85881	6.09	-2.10016	8.44e-05	-0.663469	1	-0.190737	1	0.663471	1	2
Cd300c2	ENSMUSG00000044811	5.60616	6.24413	5.46529	5.64099	6.24771	6.79842	5.30902	6.09	-0.633429	0.325263	-0.190045	1	0.251192	1	0.190046	1	2
Cd300e	ENSMUSG00000048498	1.46835	3.58659	1.28647	2.55828	1.03997	3.70275	1.96284	2.30691	-1.36958	0.214339	0.187608	1	-0.569892	1	-0.187606	1	4
Cd300lb	ENSMUSG00000063193	6.69334	6.08745	1.95554	1.78452	7.26815	6.86994	3.86049	1.86082	-4.2999	3.14e-27	-0.599206	1	0.129643	1	0.599207	1	2
Cd300ld	ENSMUSG00000034641	4.07925	5.23695	3.64552	3.19379	4.98319	4.42667	3.7612	5.02617	-1.77966	0.000296574	-0.77767	1	0.106195	1	0.777672	1	2
Cd300lf	ENSMUSG00000047798	7.59701	6.88848	6.94651	5.49219	8.06155	7.4566	7.24518	6.4786	-0.871161	0.143926	-0.334576	1	0.26	1	0.334578	1	1
Cd302	ENSMUSG00000060703	5.25203	4.98851	5.72287	5.95712	5.72118	5.31799	5.73251	6.17129	0.859459	0.0697048	0.0287178	1	0.193421	1	-0.0287167	1	3
Cd33	ENSMUSG00000004609	7.35376	7.30326	6.87754	6.39457	7.50467	7.75462	7.17939	7.00741	-0.789454	0.0680083	-0.225139	1	-0.0564098	1	0.22514	1	2
Cd34	ENSMUSG00000016494	3.91996	6.40903	3.26841	4.88388	4.39694	6.26041	5.16105	5.5963	-1.64237	0.457457	-1.08861	0.675585	-0.175648	1	1.08861	0.675578	4
Cd36	ENSMUSG00000002944	6.64321	7.23898	6.4249	7.99134	7.72952	8.13086	7.96166	8.88713	0.370033	0.72584	-0.938837	0.829676	0.778259	0.495379	0.938839	0.829666	4
Cd37	ENSMUSG00000030798	3.74086	4.52526	4.67062	4.47186	4.71964	5.00507	3.53941	4.70074	0.248998	0.795893	0.305229	1	0.318484	1	-0.305228	1	4
Cd38	ENSMUSG00000029084	4.95606	3.5304	8.41226	7.14972	4.88347	3.13392	8.16957	7.22609	3.73839	1.88e-14	0.27987	1	-0.369796	1	-0.279869	1	3
Cd40	ENSMUSG00000017652	3.01225	3.64067	9.14996	9.63596	2.65097	3.13392	9.32317	9.16032	6.34934	1.53e-57	0.453032	1	-1.14441	0.824367	-0.45303	1	3
Cd44	ENSMUSG00000005087	8.95868	9.02495	9.49891	9.61062	9.26855	9.23879	9.4581	9.93299	0.600671	0.205446	0.00392699	1	0.15954	1	-0.00392539	1	3
Cd47	ENSMUSG00000055447	7.24031	6.99612	8.78603	8.65392	7.35448	7.11776	8.59421	8.6335	1.68004	6.29e-07	0.264406	1	0.0104783	1	-0.264405	1	3
Cd48	ENSMUSG00000015355	5.84664	5.93347	5.41751	6.75176	5.66222	6.04557	5.44321	6.11761	0.173814	0.894961	0.59937	1	-0.447823	1	-0.599369	1	4
Cd52	ENSMUSG00000000682	6.12754	6.564	7.47601	7.63697	6.93617	7.1894	7.60869	7.716	0.955205	0.0799574	-0.000657127	1	0.372136	1	0.00065857	1	3
Cd53	ENSMUSG00000040747	8.78463	8.58392	8.84592	8.73894	9.12037	9.04962	9.29461	9.28729	0.0251089	0.996552	-0.329176	1	0.125747	1	0.329177	1	1
Cd63	ENSMUSG00000025351	8.93283	8.67095	8.46609	8.75808	9.0387	9.34771	9.06667	9.44271	-0.211073	0.790338	-0.472191	1	0.276339	1	0.472192	1	4
Cd68	ENSMUSG00000018774	6.83405	5.95498	6.2987	6.1843	7.13356	6.85239	6.77086	7.14792	-0.375926	0.565407	-0.489283	1	0.134712	1	0.489285	1	1
Cd69	ENSMUSG00000030156	3.91996	3.79173	7.22157	8.14463	2.65097	3.98634	6.17973	7.31224	4.32358	2.7e-20	1.07674	0.639528	-0.533417	1	-1.07674	0.639523	3
Cd72	ENSMUSG00000028459	2.18082	3.92845	3.26841	5.03498	1.63801	3.70275	3.27722	4.06978	0.464012	0.627686	0.911204	0.729092	-0.302585	1	-0.911203	0.729085	4
Cd74	ENSMUSG00000024610	9.33534	10.2028	10.6696	11.6908	8.73688	9.77195	10.1573	11.0272	1.40111	0.0161528	0.779745	0.980022	-0.630979	1	-0.779742	0.98003	3
Cd80	ENSMUSG00000075122	5.4975	6.13532	7.82636	8.49353	5.93551	5.86482	7.09014	7.70694	2.15665	2.45e-06	0.772606	0.832086	-0.448991	1	-0.772604	0.83208	3
Cd81	ENSMUSG00000037706	6.66849	7.10111	6.58487	6.51517	7.13356	7.42133	7.48189	7.44892	-0.297843	0.704424	-0.607697	0.809144	0.279898	1	0.607698	0.809138	1
Cd82	ENSMUSG00000027215	4.95606	5.79724	6.49564	7.37892	5.692	5.9164	6.66496	7.14792	1.48204	0.00159823	0.425873	1	-0.163666	1	-0.425872	1	3
Cd83	ENSMUSG00000015396	5.4975	5.87826	8.41834	9.2032	5.24665	5.4638	8.22186	8.12253	3.03623	3.07e-14	0.83394	0.497678	-0.80748	0.325705	-0.833938	0.497684	3
Cd84	ENSMUSG00000038147	7.3846	6.88848	5.20877	5.71	6.91107	7.1894	5.62365	6.1447	-1.51729	0.000409105	-0.0714502	1	-0.260741	1	0.0714516	1	2
Cd86	ENSMUSG00000022901	5.60616	6.96466	8.61121	9.49642	5.80533	6.69391	8.2358	8.74391	2.40779	5.26e-06	0.764685	0.879637	-0.419701	1	-0.764683	0.879646	3
Cd9	ENSMUSG00000030342	7.92533	7.81635	7.81718	7.44789	8.18186	8.22593	8.11532	8.01653	-0.386536	0.475753	-0.326794	1	0.128936	1	0.326795	1	1
Cd93	ENSMUSG00000027435	9.20318	8.99412	7.52193	7.59502	9.49448	9.1446	7.92198	8.12932	-1.69891	1.06e-06	-0.410145	1	0.0879644	1	0.410146	1	2
Cd99l2	ENSMUSG00000035776	4.35316	4.55373	3.94421	3.63345	4.66062	5.00507	3.86049	4.17863	-1.21039	0.0339832	-0.594686	1	0.191489	1	0.594688	1	2
Cdadc1	ENSMUSG00000021982	4.35316	4.05333	4.07316	4.30343	3.77338	4.68643	4.5373	5.02617	0.124871	0.929005	-0.153054	1	0.0973887	1	0.153055	1	4
Cdan1	ENSMUSG00000027284	4.68587	4.85762	3.03501	3.4303	4.39694	5.09736	4.47599	3.95204	-0.733054	0.185466	0.154753	1	-0.146802	1	-0.154752	1	2
Cdc123	ENSMUSG00000039128	3.91996	4.94619	4.74993	4.75917	4.98319	5.09736	4.41196	4.62582	-0.20962	0.845949	0.111184	1	0.101517	1	-0.111183	1	4
Cdc14a	ENSMUSG00000033502	3.91996	5.10851	4.49758	4.62266	3.53129	4.42667	2.7648	4.17863	0.186866	0.895001	0.771829	1	-0.330238	1	-0.771827	1	4
Cdc14b	ENSMUSG00000033102	4.07925	4.0129	2.75643	2.91075	4.07405	4.16756	3.65456	3.95204	-0.544017	0.508054	0.0322296	1	-0.192212	1	-0.0322281	1	2
Cdc16	ENSMUSG00000038416	5.03593	5.08919	4.5867	4.96141	5.43453	5.06725	5.03918	5.02617	-0.283368	0.729322	0.164892	1	0.00722863	1	-0.16489	1	2
Cdc20	ENSMUSG00000006398	4.95606	5.47882	3.03501	3.31689	5.28623	5.4638	3.53941	4.06978	-2.04494	0.000782933	-0.987156	0.960604	0.0479078	1	0.987158	0.960598	2
Cdc23	ENSMUSG00000024370	5.7552	5.35488	3.46925	3.96995	5.50333	5.34334	3.7612	4.46318	-1.49848	0.000440163	0.0870019	1	-0.296598	1	-0.0870007	1	2
Cdc25a	ENSMUSG00000032477	3.74086	4.52526	3.80258	3.72521	5.32476	4.47335	2.7648	4.46318	-0.813385	0.17484	-0.0176091	1	0.325295	1	0.0176104	1	2
Cdc25b	ENSMUSG00000027330	6.19868	5.82086	3.94421	3.4303	6.05492	5.48673	3.41426	3.6831	-2.63852	3.93e-12	0.0423751	1	-0.273495	1	-0.0423738	1	2
Cdc26	ENSMUSG00000066149	2.65562	4.13096	4.74993	3.89289	4.71964	4.87205	4.75939	4.54679	-0.0169383	1	-0.0330905	1	-0.0116502	1	0.0330926	1	1
Cdc27	ENSMUSG00000020687	6.01378	5.73645	5.97476	6.24757	6.1438	6.44736	6.23628	6.1447	0.270423	0.771798	0.0893409	1	0.103638	1	-0.0893396	1	4
Cdc34	ENSMUSG00000020307	6.16355	6.13532	5.83625	5.73229	6.67798	6.33812	6.29071	6.06186	-0.263542	0.733981	-0.0546003	1	0.40935	1	0.0546014	1	1
Cdc37	ENSMUSG00000019471	6.29922	6.68476	7.27618	7.25354	6.96085	6.71349	7.07988	6.85173	0.363967	0.53741	0.39864	1	-0.104981	1	-0.39864	1	3
Cdc37l1	ENSMUSG00000024780	5.11162	4.49622	3.03501	4.66961	4.59908	4.80064	4.65262	4.46318	-0.16887	0.884504	0.0989337	1	-0.00643852	1	-0.0989325	1	2
Cdc40	ENSMUSG00000038446	4.07925	4.20462	4.19153	4.88388	4.71964	4.22324	4.59611	4.54679	0.438478	0.553325	0.110795	1	0.0789901	1	-0.110794	1	3
Cdc42	ENSMUSG00000006699	8.70134	8.94123	8.71862	9.06074	9.08152	9.15538	9.00561	8.91886	0.0447843	0.983783	0.115258	1	-0.00271331	1	-0.115257	1	4
Cdc42bpa	ENSMUSG00000026490	4.58326	4.98851	5.55636	5.54351	4.93419	5.73676	5.70606	5.55651	0.269989	0.755159	-0.197799	1	0.302429	1	0.197801	1	3
Cdc42bpb	ENSMUSG00000021279	6.74178	6.91066	6.80512	6.81579	7.17633	7.32918	7.30809	7.17445	0.0738086	0.951481	-0.173335	1	0.246559	1	0.173335	1	1
Cdc42bpg	ENSMUSG00000024769	2.65562	4.46658	4.67062	4.88388	3.77338	3.8515	4.27469	3.82382	0.691435	0.296252	1.01239	0.233956	-0.514738	1	-1.01239	0.233953	3
Cdc42ep2	ENSMUSG00000045664	4.2227	3.79173	6.2987	5.85924	5.07645	3.53687	6.50536	5.84778	1.7443	1.51e-05	-0.0548852	1	-0.0584857	1	0.0548862	1	3
Cdc42ep3	ENSMUSG00000036533	5.31742	4.6623	3.64552	4.24262	4.59908	4.9401	2.95655	3.15323	-1.119	0.0561131	0.441933	1	-0.00535805	1	-0.441932	1	2
Cdc42ep4	ENSMUSG00000041598	4.8715	4.96751	5.09187	4.96141	5.43453	5.12685	5.41081	4.70074	-0.0188486	1	0.104054	1	0.0307522	1	-0.104053	1	1
Cdc42se1	ENSMUSG00000046722	6.87806	6.65878	7.15027	7.11621	7.22806	6.61285	6.78357	6.65852	0.22545	0.795255	0.361892	1	0.133652	1	-0.361891	1	3
Cdc42se2	ENSMUSG00000052298	6.94166	7.0269	6.60634	6.63831	6.99708	6.74236	6.86951	6.97759	-0.180153	0.848473	-0.0567114	1	-0.0521696	1	0.0567125	1	2
Cdc45	ENSMUSG00000000028	5.37998	4.98851	4.19153	3.72521	5.36229	4.51855	3.53941	3.6831	-1.09267	0.0263883	-0.0874445	1	-0.104462	1	0.0874458	1	2
Cdc5l	ENSMUSG00000023932	5.4975	5.98664	5.83625	5.95712	5.98447	6.01435	5.62365	6.03315	-0.0946917	0.953055	0.0722941	1	-0.146993	1	-0.0722928	1	4
Cdc6	ENSMUSG00000017499	5.11162	4.55373	3.03501	3.4303	5.24665	5.09736	2.7648	3.35227	-2.45622	3.35e-06	-0.493842	1	-0.000614707	1	0.493844	1	2
Cdc73	ENSMUSG00000026361	4.8715	4.85762	4.49758	4.8435	4.77634	5.06725	4.99616	5.02617	-0.153476	0.895001	-0.0970911	1	-0.097972	1	0.0970925	1	4
Cdca2	ENSMUSG00000048922	4.58326	5.23695	3.46925	3.53545	4.39694	4.9401	2.7648	2.30691	-1.47536	0.0117396	0.935218	1	-0.462961	1	-0.935216	1	2
Cdca3	ENSMUSG00000023505	5.43994	5.47882	3.46925	4.41787	5.53654	5.63779	4.04067	4.06978	-1.59299	0.000423502	0.459121	1	-0.385162	1	-0.459119	1	2
Cdca4	ENSMUSG00000047832	4.8715	4.68821	4.89657	4.17913	5.77782	5.00507	4.75939	4.27985	-0.644084	0.221885	-0.0540313	1	0.00884412	1	0.0540323	1	1
Cdca5	ENSMUSG00000024791	4.07925	4.20462	2.41086	3.19379	4.46751	3.98634	2.95655	2.92227	-1.5593	0.00569722	0.69978	1	-0.164835	1	-0.699778	1	2
Cdca7	ENSMUSG00000055612	4.68587	4.40542	2.41086	1.39507	5.74977	4.76357	2.54361	2.64715	-4.5268	1.43e-09	-2.01768	0.791434	0.52612	1	2.01769	0.791441	2
Cdca7l	ENSMUSG00000021175	5.03593	4.43632	1.28647	0.859978	5.32476	5.21189	1.55198	1.21168	-4.397	2.67e-14	-1.12865	1	0.193626	1	1.12865	1	2
Cdca8	ENSMUSG00000028873	5.18353	4.94619	4.30093	4.11272	5.36229	5.4405	3.86049	3.95204	-1.06306	0.0260671	0.0961159	1	-0.177653	1	-0.0961148	1	2
Cdh1	ENSMUSG00000000303	7.52962	8.21204	4.89657	6.56569	7.85329	8.00547	5.03918	6.17129	-2.0087	0.166526	0.407142	1	-0.0984163	1	-0.407132	1	2
Cdh17	ENSMUSG00000028217	4.47279	7.01159	2.41086	4.47186	4.1618	6.63355	3.27722	4.83984	-2.50354	0.352828	0.105145	1	-0.68063	1	-0.105132	1	4
Cdh2	ENSMUSG00000024304	1.46835	3.28082	2.41086	4.11272	2.05954	3.34942	3.53941	3.52714	-0.0644008	0.987154	-0.254992	1	-0.38304	1	0.254994	1	4
Cdip1	ENSMUSG00000004071	3.01225	4.05333	4.49758	3.63345	3.77338	4.10965	3.65456	3.82382	0.0797615	0.956575	0.063229	1	0.120633	1	-0.063228	1	4
Cdipt	ENSMUSG00000030682	5.31742	5.4639	5.51154	5.73229	5.77782	5.12685	5.97338	5.78028	0.385132	0.584031	0.00427672	1	0.252485	1	-0.00427575	1	3
Cdk1	ENSMUSG00000019942	5.93263	6.09715	5.41751	5.10498	6.34464	6.01435	5.30902	5.38537	-0.915718	0.0452019	0.0642519	1	0.0309912	1	-0.0642508	1	2
Cdk10	ENSMUSG00000033862	3.01225	3.06046	3.03501	2.09087	3.65741	2.73484	3.12577	3.35227	-0.270947	0.887276	0.0252475	1	0.301391	1	-0.0252452	1	1
Cdk11b	ENSMUSG00000029062	3.91996	4.20462	4.74993	4.36179	4.8309	4.10965	5.12156	5.19117	0.374779	0.6223	0.228538	1	0.0386024	1	-0.228537	1	3
Cdk12	ENSMUSG00000003119	5.80165	5.79724	6.49564	6.44942	6.34464	6.10606	6.56546	6.11761	0.329082	0.63514	0.202619	1	-0.0985652	1	-0.202618	1	3
Cdk13	ENSMUSG00000041297	6.12754	5.8091	6.68917	6.4359	6.30665	6.32546	6.65116	6.1447	0.238503	0.748101	0.154555	1	0.0827668	1	-0.154554	1	3
Cdk14	ENSMUSG00000028926	5.93263	5.28868	5.15151	4.80195	6.05492	5.59622	5.78401	5.84778	-0.656456	0.213778	-0.441862	1	0.35469	1	0.441863	1	1
Cdk16	ENSMUSG00000031065	4.58326	3.6928	5.15151	3.96995	4.39694	4.16756	4.99616	4.46318	0.227776	0.822901	-0.112351	1	0.110041	1	0.112352	1	1
Cdk17	ENSMUSG00000020015	5.37998	4.94619	5.20877	4.75917	5.28623	5.12685	5.44321	5.55651	0.0642997	0.965374	0.0992203	1	0.033143	1	-0.0992193	1	1
Cdk18	ENSMUSG00000026437	5.93263	5.49359	4.4026	3.63345	6.60158	6.14982	4.65262	4.27985	-1.38306	0.00275105	0.0913615	1	0.38932	1	-0.0913601	1	2
Cdk19	ENSMUSG00000038481	5.25203	5.10851	4.5867	5.29666	4.59908	4.9401	4.59611	4.06978	-0.320539	0.738625	0.261072	1	-0.176288	1	-0.261071	1	2
Cdk2	ENSMUSG00000025358	5.37998	5.52269	4.49758	4.8435	5.46934	5.09736	4.04067	4.37442	-1.06086	0.026588	0.460863	1	-0.430763	1	-0.460861	1	2
Cdk2ap2	ENSMUSG00000024856	3.01225	3.64067	3.03501	2.55828	3.24023	3.98634	4.34496	3.6831	-0.230465	0.846747	-0.201115	1	0.106432	1	0.201116	1	1
Cdk4	ENSMUSG00000006728	7.04179	6.06784	4.82511	4.80195	7.08949	6.47056	5.73251	5.74532	-1.52297	5.34e-05	-0.582265	0.949643	0.0265502	1	0.582266	0.94965	2
Cdk5	ENSMUSG00000028969	3.29797	3.74311	3.46925	3.72521	4.07405	4.37844	4.34496	4.54679	-0.444032	0.584895	-0.114371	1	0.0985724	1	0.114372	1	4
Cdk5rap1	ENSMUSG00000027487	1.46835	2.89231	3.03501	2.09087	2.87521	2.18127	2.54361	2.64715	-0.155433	0.941773	0.121521	1	-0.220757	1	-0.121519	1	1
Cdk5rap2	ENSMUSG00000039298	5.80165	5.87826	6.10113	5.41161	6.58581	5.89941	6.70559	6.06186	-0.437123	0.461224	-0.202596	1	0.0948571	1	0.202597	1	1
Cdk5rap3	ENSMUSG00000018669	4.8715	4.46658	3.94421	4.36179	4.39694	5.06725	4.27469	3.6831	-0.522815	0.420413	-0.0644127	1	-0.114014	1	0.0644138	1	2
Cdk6	ENSMUSG00000040274	7.89352	7.33231	7.70224	7.48774	8.07856	7.36675	7.39347	7.23871	-0.201815	0.792365	0.379479	1	-0.0312522	1	-0.379478	1	2
Cdk7	ENSMUSG00000069089	4.47279	3.83876	4.07316	3.63345	4.8309	4.22324	5.47489	5.02617	0.172959	0.88188	-0.78069	0.684379	0.228958	1	0.780691	0.684374	1
Cdk8	ENSMUSG00000029635	4.68587	4.76326	4.5867	3.96995	4.8309	4.37844	3.86049	4.90466	-0.0703245	0.972048	0.0615043	1	0.28661	1	-0.0615031	1	2
Cdk9	ENSMUSG00000009555	5.93263	5.9006	5.55636	5.35528	6.67798	6.33812	6.23628	6.09	-0.271973	0.740506	-0.434333	1	0.375464	1	0.434334	1	1
Cdkal1	ENSMUSG00000006191	4.2227	3.8843	2.75643	3.31689	3.65741	4.10965	3.27722	3.82382	-0.606218	0.454354	0.296851	1	-0.408868	1	-0.29685	1	2
Cdkl2	ENSMUSG00000029403	4.07925	4.40542	3.26841	4.11272	3.77338	5.1841	4.12297	4.27985	-0.728735	0.326344	-0.0707965	1	0.00597372	1	0.0707981	1	4
Cdkl3	ENSMUSG00000020389	2.18082	1.24896	1.28647	2.09087	1.03997	2.18127	0.975331	2.64715	0.524224	0.801026	-0.265344	1	0.537155	1	0.265347	1	4
Cdkl5	ENSMUSG00000031292	3.74086	3.8843	3.64552	3.96995	3.88072	3.53687	2.95655	3.82382	0.296843	0.778905	0.736169	1	-0.39959	1	-0.736167	1	4
Cdkn1a	ENSMUSG00000023067	8.11198	8.31333	9.6667	9.67388	7.86641	7.83277	9.57052	9.02472	1.39937	0.000188544	0.477436	1	-0.446499	1	-0.477435	1	3
Cdkn1b	ENSMUSG00000003031	5.31742	5.27164	6.44887	6.24757	4.66062	5.79304	6.10069	6.24824	0.998972	0.0300657	0.378812	1	-0.249475	1	-0.378811	1	3
Cdkn2a	ENSMUSG00000044303	2.18082	2.97883	2.41086	3.72521	3.98062	3.13392	3.86049	3.52714	0.754347	0.381399	-0.0714603	1	0.563179	1	0.0714618	1	4
Cdkn2aip	ENSMUSG00000038069	3.29797	3.79173	3.64552	4.11272	3.39309	3.98634	4.20082	2.30691	0.185728	0.900268	0.0510515	1	0.0238459	1	-0.0510501	1	4
Cdkn2aipnl	ENSMUSG00000020392	5.80165	5.16496	4.4026	4.62266	5.77782	5.26591	4.27469	4.06978	-1.18416	0.00663254	0.173931	1	-0.131643	1	-0.17393	1	2
Cdkn2b	ENSMUSG00000073802	2.18082	3.21104	3.94421	4.24262	2.87521	2.57283	4.80996	4.27985	1.67554	0.00138578	0.0985476	1	-0.0318208	1	-0.0985463	1	3
Cdkn2c	ENSMUSG00000028551	5.18353	4.63591	2.75643	2.34342	4.71964	5.00507	3.41426	3.82382	-2.05054	1.31e-05	-1.33406	0.129998	0.0214809	1	1.33406	0.129996	2
Cdkn2d	ENSMUSG00000096472	4.58326	4.09267	4.19153	4.0431	3.06923	3.77904	4.85881	4.27985	-0.386783	0.597904	0.243869	1	-0.660377	0.897702	-0.243868	1	3
Cdkn3	ENSMUSG00000037628	3.74086	3.8843	1.95554	3.72521	3.53129	2.88048	1.96284	1.86082	-0.666097	0.382273	-0.896059	0.857575	-0.293006	1	0.89606	0.857581	2
Cdon	ENSMUSG00000038119	1.46835	3.21104	2.75643	3.19379	2.87521	2.73484	1.96284	1.86082	0.103594	0.96763	0.139649	1	-0.240965	1	-0.139647	1	4
Cdr2	ENSMUSG00000030878	3.01225	3.34738	3.64552	2.74525	3.77338	3.9205	4.12297	2.64715	-0.581813	0.513222	0.125372	1	-0.0176461	1	-0.12537	1	1
Cds1	ENSMUSG00000029330	4.07925	3.47194	4.07316	4.41787	3.88072	3.44619	4.34496	4.06978	0.507487	0.497456	0.247188	1	-0.372281	1	-0.247187	1	3
Cds2	ENSMUSG00000058793	7.41479	7.62168	7.04414	7.02886	7.51304	7.55753	7.40995	7.2005	-0.513925	0.351436	-0.113031	1	-0.102906	1	0.113032	1	2
Cdt1	ENSMUSG00000006585	4.07925	4.05333	3.94421	3.0592	5.60075	4.32854	4.65262	3.95204	-0.841378	0.19522	-0.368245	1	0.263911	1	0.368247	1	1
Cdv3	ENSMUSG00000032803	8.08406	7.80456	7.65151	7.64287	8.44494	7.92381	8.35126	7.82886	-0.073111	0.958608	-0.354397	1	0.432759	1	0.354398	1	1
Cdyl	ENSMUSG00000059288	5.18353	4.09267	5.55636	5.26643	4.71964	4.76357	5.23693	4.83984	0.802673	0.110823	0.412281	1	-0.0656315	1	-0.412279	1	3
Cdyl2	ENSMUSG00000031758	3.29797	2.70194	4.19153	4.24262	3.77338	2.57283	3.95339	4.06978	1.55061	0.00257321	0.369852	1	0.347934	1	-0.36985	1	3
Ceacam1	ENSMUSG00000074272	4.95606	4.96751	4.49758	4.47186	4.88347	5.21189	2.54361	3.95204	-1.16394	0.0657234	-1.28e-05	1	-0.389481	1	1.46e-05	1	2
Ceacam15	ENSMUSG00000078795	2.18082	2.0746	1.95554	2.09087	1.63801	1.27155	1.55198	1.21168	-1.03065	0.55836	-0.462764	1	-0.622596	1	0.462768	1	2
Cebpa	ENSMUSG00000034957	5.89028	6.31237	3.64552	3.81149	6.16519	6.65395	4.20082	4.54679	-2.02469	6.9e-05	0.205879	1	0.123593	1	-0.205877	1	2
Cebpb	ENSMUSG00000056501	8.85238	8.17587	10.1022	8.87037	9.53202	8.96641	10.8699	9.86743	0.908474	0.113422	-0.673059	1	0.559516	1	0.673062	1	3
Cebpd	ENSMUSG00000071637	4.8715	5.27164	4.89657	4.80195	5.93551	5.75577	5.83373	6.00386	-0.195861	0.848763	-0.69658	0.818049	0.688707	0.612428	0.696581	0.818055	1
Cebpe	ENSMUSG00000052435	2.18082	1.72006	2.75643	0.859978	1.03997	1.27155	3.12577	1.21168	0.294943	0.895001	0.339682	1	-0.616226	1	-0.339679	1	1
Cebpg	ENSMUSG00000056216	5.55285	5.5512	4.96465	5.51808	5.12092	5.65814	5.47489	5.4301	-0.249395	0.797224	-0.0422269	1	-0.0864704	1	0.0422282	1	4
Cebpz	ENSMUSG00000024081	5.11162	4.71366	3.80258	4.17913	4.39694	4.80064	4.27469	4.17863	-1.38534	0.00892715	-0.561178	1	-0.10165	1	0.561179	1	2
Cebpzos	ENSMUSG00000062691	2.65562	2.48259	2.75643	1.78452	2.87521	2.18127	2.95655	1.21168	-0.556647	0.661907	0.0285165	1	0.0994543	1	-0.0285145	1	1
Celf1	ENSMUSG00000005506	6.5097	5.87826	6.35052	6.08387	6.41776	6.04557	6.91642	6.49973	-0.036239	0.98935	-0.134364	1	-0.0297013	1	0.134365	1	1
Celf2	ENSMUSG00000002107	7.11718	6.45503	6.44887	6.08387	6.66302	6.69391	5.56598	6.09	-0.670975	0.213981	0.650545	0.986793	-0.0612699	1	-0.650543	0.9868	2
Celsr3	ENSMUSG00000023473	4.07925	2.35898	2.75643	0.859978	3.98062	3.24569	3.53941	2.92227	-0.75841	0.492859	-0.29683	1	0.0701537	1	0.296832	1	1
Cemip2	ENSMUSG00000024754	5.37998	5.10851	8.01478	7.84048	5.20594	5.4405	7.98934	7.70694	2.53891	7.04e-14	0.221181	1	-0.0297005	1	-0.22118	1	3
Cenpa	ENSMUSG00000029177	6.0906	5.76108	5.02966	5.07041	5.93551	5.71751	5.30902	4.96669	-0.936529	0.0604698	0.225355	1	-0.133729	1	-0.225354	1	2
Cenpb	ENSMUSG00000068267	7.9148	7.30745	6.99615	6.36634	8.24851	7.64167	7.39347	6.4786	-1.05669	0.0101904	-0.0992959	1	0.184059	1	0.099297	1	2
Cenpc1	ENSMUSG00000029253	4.07925	4.63591	3.46925	4.24262	4.24451	4.60493	4.41196	4.46318	-0.431834	0.669894	0.0904459	1	-0.298187	1	-0.0904442	1	4
Cenpe	ENSMUSG00000045328	6.5097	6.38546	5.51154	6.75176	5.98447	6.39983	5.27343	5.91225	-0.198336	0.856813	0.603659	1	-0.378147	1	-0.603658	1	4
Cenpf	ENSMUSG00000026605	6.29922	6.53574	2.75643	4.88388	6.10004	6.70373	4.41196	5.4301	-2.06907	0.000303274	-0.571643	1	-0.11135	1	0.571645	1	2
Cenpi	ENSMUSG00000031262	3.91996	4.55373	1.95554	4.11272	4.39694	4.47335	3.65456	3.6831	-1.00392	0.151184	0.452197	1	-0.142995	1	-0.452195	1	2
Cenpj	ENSMUSG00000064128	3.91996	4.81122	5.36809	5.64099	4.66062	4.42667	5.5059	5.33922	0.992935	0.0568134	0.253679	1	-0.574867	1	-0.253678	1	3
Cenpl	ENSMUSG00000026708	4.47279	3.64067	4.4026	3.89289	3.98062	3.8515	3.41426	3.35227	0.228949	0.856522	0.184203	1	-0.274787	1	-0.184201	1	2
Cenpo	ENSMUSG00000020652	3.01225	3.74311	3.03501	2.55828	3.88072	3.9205	2.7648	2.64715	-0.95602	0.125779	0.209263	1	-0.257984	1	-0.209262	1	2
Cenpq	ENSMUSG00000023919	4.47279	4.34154	3.26841	3.31689	3.98062	4.10965	2.95655	2.64715	-1.06259	0.0783861	0.390127	1	-0.582004	1	-0.390125	1	2
Cenpt	ENSMUSG00000036672	3.29797	4.05333	4.30093	3.72521	3.65741	2.88048	3.95339	3.82382	0.2023	0.864752	0.571797	1	-0.212841	1	-0.571796	1	3
Cenpx	ENSMUSG00000025144	5.03593	4.60904	4.07316	3.96995	4.59908	4.72551	4.34496	4.27985	-0.724939	0.172763	-0.060636	1	-0.125778	1	0.0606371	1	2
Cep104	ENSMUSG00000039523	4.47279	4.63591	4.07316	4.36179	5.12092	4.60493	4.99616	4.62582	-0.0366429	0.991128	-0.326818	1	0.269377	1	0.326819	1	1
Cep120	ENSMUSG00000048799	4.95606	5.27164	5.02966	5.41161	5.07645	5.29218	4.90606	4.62582	0.0379928	0.991967	0.149523	1	-0.0938187	1	-0.149522	1	4
Cep128	ENSMUSG00000061533	4.47279	4.49622	3.94421	3.89289	3.98062	4.68643	3.41426	3.52714	-0.966187	0.102178	0.40344	1	-0.276096	1	-0.403439	1	2
Cep135	ENSMUSG00000036403	4.58326	3.64067	3.80258	4.24262	4.1618	4.16756	4.27469	4.54679	-0.0711439	0.968024	0.0486432	1	-0.281472	1	-0.048642	1	4
Cep152	ENSMUSG00000068394	4.78167	4.58165	3.80258	4.88388	5.12092	4.60493	4.41196	3.52714	-0.501429	0.492662	0.123152	1	-0.223399	1	-0.123151	1	2
Cep162	ENSMUSG00000056919	3.91996	3.5304	2.41086	2.34342	3.06923	3.44619	2.54361	3.15323	-0.926418	0.242173	0.0937037	1	-0.53207	1	-0.0937016	1	2
Cep164	ENSMUSG00000043987	3.01225	4.09267	3.64552	3.31689	4.8309	4.04931	3.86049	2.30691	-0.547242	0.468574	-0.341791	1	0.310082	1	0.341793	1	2
Cep170	ENSMUSG00000057335	5.97377	5.88948	6.91244	6.85694	6.69278	6.57054	6.89316	7.07937	0.536813	0.328466	-0.0233551	1	0.260334	1	0.0233562	1	3
Cep170b	ENSMUSG00000072825	5.43994	5.50821	3.94421	4.24262	5.53654	5.65814	4.65262	4.37442	-1.43037	0.00101194	0.0554691	1	-0.232791	1	-0.0554679	1	2
Cep19	ENSMUSG00000035790	1.46835	3.411	1.95554	2.74525	1.63801	3.24569	3.27722	3.35227	-0.568624	0.66368	-0.393397	1	0.0488506	1	0.393399	1	4
Cep192	ENSMUSG00000024542	5.80165	6.30401	6.03933	6.11813	6.07766	5.61716	6.32588	6.273	-0.0715586	0.961213	0.136353	1	-0.175679	1	-0.136352	1	3
Cep20	ENSMUSG00000022677	4.58326	4.43632	4.07316	4.24262	4.8309	5.21189	5.03918	3.95204	-0.381802	0.634806	-0.399196	1	0.0859481	1	0.399197	1	2
Cep250	ENSMUSG00000038241	6.96225	6.57098	5.64202	5.71	6.94856	6.33812	5.65165	5.29154	-0.773993	0.0826191	0.267818	1	-0.0264356	1	-0.267817	1	2
Cep290	ENSMUSG00000019971	4.78167	4.24009	3.94421	4.47186	5.03057	4.27685	4.27469	3.15323	0.015975	1	0.070335	1	0.0233003	1	-0.0703334	1	2
Cep295	ENSMUSG00000046111	4.58326	5.1833	4.49758	3.81149	4.71964	5.09736	3.41426	4.77196	-0.520964	0.457012	0.180248	1	-0.268259	1	-0.180246	1	2
Cep350	ENSMUSG00000033671	7.00257	6.83729	8.04654	8.35676	6.53741	6.45901	7.66472	8.00179	1.24568	0.00120854	0.571166	0.981949	-0.499089	1	-0.571165	0.981957	3
Cep41	ENSMUSG00000029790	1.46835	1.24896	1.28647	0.859978	3.24023	1.93675	0.975331	2.92227	-1.17796	0.37698	-0.481256	1	0.377072	1	0.481259	1	1
Cep43	ENSMUSG00000069135	4.07925	3.97129	4.07316	3.31689	3.24023	3.98634	3.53941	2.64715	-0.116703	0.944886	-0.021303	1	-0.193032	1	0.0213046	1	2
Cep44	ENSMUSG00000038215	3.53635	3.06046	3.26841	2.55828	2.87521	3.01276	2.7648	2.30691	-0.42845	0.752805	0.504993	1	-0.136443	1	-0.504991	1	2
Cep55	ENSMUSG00000024989	4.68587	4.98851	4.19153	3.81149	4.59908	4.9401	3.7612	4.17863	-1.31995	0.0238421	0.0552889	1	-0.0863315	1	-0.0552872	1	2
Cep57	ENSMUSG00000031922	4.68587	4.46658	4.30093	4.17913	4.71964	4.37844	3.86049	3.52714	-0.193274	0.866234	0.448317	1	-0.263061	1	-0.448316	1	2
Cep57l1	ENSMUSG00000019813	2.18082	2.22379	1.28647	2.34342	2.05954	3.01276	1.55198	3.15323	-1.11724	0.420925	0.229763	1	-0.22393	1	-0.229759	1	4
Cep63	ENSMUSG00000032534	3.74086	3.5304	3.80258	3.31689	3.88072	3.98634	3.12577	4.62582	-0.117792	0.937789	-0.339235	1	0.0548355	1	0.339236	1	4
Cep68	ENSMUSG00000044066	3.74086	3.83876	2.75643	3.0592	3.65741	3.98634	2.95655	3.15323	-1.11517	0.0945315	0.237343	1	-0.0380074	1	-0.237342	1	2
Cep70	ENSMUSG00000056267	2.65562	2.48259	3.46925	2.74525	3.06923	3.53687	1.55198	2.30691	-0.207943	0.902564	0.617238	1	-0.288319	1	-0.617236	1	2
Cep72	ENSMUSG00000021572	1.46835	3.411	1.95554	2.09087	2.05954	1.64216	0.975331	1.86082	-1.29513	0.26823	0.461478	1	-0.115037	1	-0.461475	1	4
Cep76	ENSMUSG00000073542	3.91996	4.37383	3.80258	4.17913	4.07405	4.10965	3.12577	3.52714	-0.882956	0.18706	-0.119136	1	-0.179738	1	0.119137	1	2
Cep78	ENSMUSG00000041491	3.53635	4.2747	4.07316	2.74525	4.32274	4.16756	3.41426	4.17863	-1.03961	0.0719077	-0.00306798	1	0.0753713	1	0.0030694	1	2
Cep83	ENSMUSG00000020024	5.70721	5.83253	5.79944	6.01281	5.53654	6.36312	5.67911	6.00386	0.0881258	0.951481	0.0825629	1	0.0322056	1	-0.0825616	1	4
Cep85	ENSMUSG00000037443	4.68587	3.97129	3.03501	3.63345	4.39694	4.60493	3.7612	3.52714	-0.802173	0.236534	-0.0393587	1	-0.0180568	1	0.0393601	1	2
Cep85l	ENSMUSG00000038594	3.74086	3.21104	5.02966	4.99867	3.06923	3.53687	4.65262	4.54679	1.39888	0.00339901	0.617828	1	-0.604679	1	-0.617827	1	3
Cep95	ENSMUSG00000018372	3.01225	3.58659	3.80258	3.19379	3.77338	3.53687	3.53941	3.35227	0.0947601	0.960025	0.331739	1	-0.147684	1	-0.331738	1	1
Cep97	ENSMUSG00000022604	3.29797	2.22379	1.28647	2.09087	2.65097	3.13392	1.96284	1.21168	-2.03701	0.0297648	-1.08245	1	-0.331607	1	1.08245	1	2
Cept1	ENSMUSG00000040774	6.12754	5.40262	6.85977	7.0819	5.692	5.63779	7.17939	7.10718	1.49098	0.000133552	0.0548103	1	-0.185064	1	-0.0548092	1	3
Cercam	ENSMUSG00000039787	3.91996	3.6928	3.03501	2.74525	3.06923	3.70275	0.975331	3.82382	-0.698058	0.315024	0.401971	1	-0.494321	1	-0.40197	1	2
Cerk	ENSMUSG00000035891	6.98255	6.31237	5.02966	4.71509	6.92368	6.39983	5.41081	4.77196	-1.95947	1.23e-07	0.0949202	1	-0.0415956	1	-0.0949191	1	2
Cers2	ENSMUSG00000015714	5.89028	5.49359	5.94136	5.13875	6.26763	5.9498	5.95102	6.03315	-0.406996	0.519549	-0.129951	1	0.0812247	1	0.129952	1	1
Cers5	ENSMUSG00000023021	5.60616	6.07768	4.67062	5.17175	5.80533	5.9498	4.47599	4.70074	-1.16993	0.0247164	0.322594	1	-0.0942237	1	-0.322593	1	2
Cers6	ENSMUSG00000027035	7.39977	7.19447	9.26918	9.60761	7.19724	7.36675	8.70189	8.88312	2.18617	2.92e-10	0.698298	0.649479	-0.245597	1	-0.698297	0.649473	3
Cert1	ENSMUSG00000021669	6.48144	6.40903	5.97476	6.51517	7.03243	6.47056	6.36022	6.86808	-0.32063	0.636857	-0.260511	1	0.11285	1	0.260512	1	4
Cetn2	ENSMUSG00000031347	4.2227	3.8843	3.26841	3.72521	3.24023	4.27685	3.27722	3.95204	-0.532375	0.612539	-0.0204561	1	-0.309451	1	0.020458	1	4
Cetn3	ENSMUSG00000021537	4.68587	5.52269	4.19153	5.64099	5.36229	5.36825	4.85881	5.08329	-0.29394	0.773547	0.147463	1	-0.137204	1	-0.147462	1	4
Cfap20	ENSMUSG00000031796	4.78167	3.47194	4.4026	2.91075	4.53479	3.8515	4.12297	3.6831	-0.260751	0.818048	-0.0661221	1	0.209808	1	0.0661235	1	1
Cfap36	ENSMUSG00000020462	4.2227	3.8843	3.26841	4.30343	3.65741	4.60493	3.65456	4.06978	-0.024083	1	-0.365863	1	0.143276	1	0.365865	1	4
Cfap410	ENSMUSG00000020284	3.01225	2.48259	2.75643	1.78452	3.24023	3.53687	2.28225	2.64715	-0.982832	0.262446	-0.218649	1	-0.0757319	1	0.218651	1	2
Cfap97	ENSMUSG00000031631	3.53635	4.16826	3.26841	3.53545	3.88072	4.04931	3.53941	4.37442	-0.162797	0.903765	0.201348	1	-0.0523235	1	-0.201347	1	4
Cfb	ENSMUSG00000090231	4.47279	1.90819	10.0678	9.11476	3.24023	2.39029	9.8036	9.13352	6.35269	5.2e-51	0.263183	1	-0.746414	1	-0.263181	1	3
Cfdp1	ENSMUSG00000031954	5.55285	5.37097	5.20877	5.59307	5.74977	5.63779	5.34375	5.91225	-0.0688282	0.965116	0.0145196	1	-0.00480705	1	-0.0145184	1	4
Cfl1	ENSMUSG00000056201	9.55459	9.50941	9.83529	9.73035	9.93986	9.66291	10.0483	9.77076	0.105356	0.921183	-0.0125838	1	0.0794014	1	0.0125851	1	1
Cfl2	ENSMUSG00000062929	3.01225	3.21104	3.80258	2.55828	3.53129	3.9205	4.27469	3.52714	-0.11867	0.947811	-0.56224	1	-0.0058814	1	0.562241	1	1
Cflar	ENSMUSG00000026031	6.78866	6.83729	9.78204	9.88881	7.47072	7.03461	9.9531	9.88761	2.77122	1.94e-15	0.153362	1	-0.052276	1	-0.15336	1	3
Cfp	ENSMUSG00000001128	8.3955	8.81315	8.53489	8.2982	8.83356	8.91873	8.71522	8.85058	-0.298018	0.669894	-0.115506	1	-0.0642142	1	0.115507	1	1
Cgas	ENSMUSG00000032344	4.95606	4.6623	5.26386	4.96141	4.71964	4.68643	5.12156	5.08329	0.474026	0.470724	0.475145	1	-0.145011	1	-0.475143	1	3
Cggbp1	ENSMUSG00000054604	6.96225	6.54994	6.92957	7.53288	6.30665	6.69391	6.78357	7.00741	0.53308	0.382378	0.400912	1	-0.136853	1	-0.400911	1	3
Cgnl1	ENSMUSG00000032232	4.78167	4.94619	4.30093	5.26643	5.20594	5.09736	4.99616	4.37442	-0.251123	0.79949	-0.0381239	1	0.123959	1	0.0381252	1	2
Cgrrf1	ENSMUSG00000055128	3.91996	3.92845	2.75643	3.89289	3.65741	4.56239	3.7612	4.46318	-0.426282	0.644769	-0.124926	1	0.142491	1	0.124927	1	4
Ch25h	ENSMUSG00000050370	4.68587	6.14471	7.64114	7.39996	7.57028	6.20617	8.20779	7.33594	1.6004	0.000141748	-0.210026	1	0.922065	0.441137	0.210027	1	3
Chac2	ENSMUSG00000020309	2.18082	2.35898	2.41086	2.09087	1.63801	1.64216	2.28225	2.30691	0.185136	0.94163	0.0714005	1	-0.230435	1	-0.0713982	1	3
Chaf1a	ENSMUSG00000002835	5.37998	5.12757	4.74993	4.0431	5.569	5.53153	4.47599	4.27985	-0.671336	0.15584	-0.22153	1	-0.0291759	1	0.221531	1	2
Chaf1b	ENSMUSG00000022945	5.18353	4.46658	2.41086	2.55828	4.77634	4.10965	3.41426	3.82382	-1.74808	0.000816086	-0.459603	1	-0.0311019	1	0.459605	1	2
Champ1	ENSMUSG00000047710	3.91996	4.60904	4.4026	4.36179	4.59908	4.68643	4.12297	4.70074	-0.092421	0.951426	0.287286	1	0.266051	1	-0.287284	1	4
Chchd1	ENSMUSG00000063787	4.2227	4.60904	4.49758	4.62266	4.66062	4.90648	4.85881	4.06978	-0.242935	0.813843	-0.0490617	1	0.223987	1	0.0490629	1	1
Chchd10	ENSMUSG00000049422	2.65562	2.48259	3.03501	1.78452	2.87521	3.24569	2.95655	2.30691	-0.445155	0.7175	-0.200923	1	0.156265	1	0.200925	1	1
Chchd2	ENSMUSG00000070493	7.22335	7.49162	7.51058	7.5828	7.63304	7.69679	8.18402	8.12932	0.476462	0.516702	-0.25823	1	0.276431	1	0.258231	1	3
Chchd3	ENSMUSG00000053768	5.93263	5.65995	5.59982	5.13875	5.60075	5.9498	5.75849	5.38537	-0.256201	0.751039	-0.0416432	1	0.117108	1	0.0416442	1	2
Chchd4	ENSMUSG00000034203	4.8715	4.60904	3.80258	3.53545	5.83232	5.00507	3.95339	3.95204	-1.47026	0.00291235	-0.382483	1	0.267469	1	0.382484	1	2
Chchd5	ENSMUSG00000037938	2.18082	3.47194	2.41086	1.39507	3.65741	3.34942	3.53941	3.15323	-0.511002	0.624288	-0.0493281	1	0.0509461	1	0.0493297	1	1
Chchd6	ENSMUSG00000030086	4.07925	3.34738	3.64552	2.55828	2.87521	3.98634	2.95655	3.35227	-0.520167	0.613601	-0.273542	1	0.0802559	1	0.273544	1	2
Chchd7	ENSMUSG00000042198	2.18082	2.97883	1.95554	2.91075	3.06923	3.24569	3.95339	2.92227	0.00964347	1	0.0833881	1	0.123868	1	-0.0833866	1	1
Chd1	ENSMUSG00000023852	6.16355	6.69118	7.52193	7.7722	6.66302	6.71349	7.0167	7.77787	1.14151	0.0124271	0.310806	1	0.108505	1	-0.310804	1	3
Chd1l	ENSMUSG00000028089	2.65562	3.47194	2.41086	2.74525	3.53129	3.77904	3.12577	3.15323	-0.65047	0.430382	0.252589	1	0.0110791	1	-0.252588	1	2
Chd2	ENSMUSG00000078671	6.33123	6.45503	6.76749	6.80531	6.32577	6.48201	6.75804	6.4786	0.31992	0.628809	0.132199	1	-0.230152	1	-0.132198	1	3
Chd3	ENSMUSG00000018474	6.29922	5.68591	5.79944	5.61723	5.28623	6.29979	4.90606	5.5963	-0.419404	0.514026	0.473669	1	-0.494981	1	-0.473668	1	2
Chd4	ENSMUSG00000063870	7.94615	8.21872	8.3178	8.67709	8.18186	8.28272	8.27232	8.52429	0.204836	0.806001	0.222155	1	-0.23376	1	-0.222154	1	3
Chd6	ENSMUSG00000057133	4.58326	4.24009	4.07316	4.36179	3.88072	4.56239	4.04067	4.37442	-0.289659	0.759091	-0.197721	1	-0.323736	1	0.197723	1	4
Chd7	ENSMUSG00000041235	5.84664	5.44882	6.91244	6.98313	6.03181	5.75577	6.85754	6.6396	1.32808	0.000343442	0.479509	1	0.0361794	1	-0.479508	1	3
Chd8	ENSMUSG00000053754	7.22335	6.89961	6.97979	7.39996	7.04403	7.09555	7.06954	7.17445	0.0092496	1	0.38622	1	-0.288577	1	-0.386219	1	4
Chd9	ENSMUSG00000056608	6.26648	6.08745	6.56308	6.57805	5.83232	5.79304	5.47489	5.88037	0.11883	0.911221	0.567879	0.986977	-0.382787	1	-0.567878	0.98697	3
Chek1	ENSMUSG00000032113	4.35316	2.89231	1.95554	2.74525	3.39309	2.88048	1.96284	3.52714	-1.66892	0.0515084	-0.452043	1	-0.147347	1	0.452045	1	2
Chek2	ENSMUSG00000029521	4.58326	4.16826	1.28647	2.34342	3.98062	4.10965	2.7648	2.64715	-2.21493	3.09e-05	-0.240649	1	-0.535773	1	0.240651	1	2
Cherp	ENSMUSG00000052488	4.8715	4.63591	4.96465	4.8435	5.85882	5.15576	5.37767	4.96669	-0.193907	0.841712	-0.0487121	1	0.0136949	1	0.0487131	1	1
Chfr	ENSMUSG00000014668	5.25203	5.8441	5.64202	5.49219	5.77782	5.77453	5.37767	5.5963	-0.209018	0.813269	0.259164	1	-0.171667	1	-0.259163	1	4
Chic2	ENSMUSG00000029229	4.2227	4.6623	6.03933	5.51808	4.24451	5.12685	6.01708	6.00386	1.1141	0.0141008	-0.176463	1	0.264765	1	0.176464	1	3
Chid1	ENSMUSG00000025512	5.18353	5.40262	5.15151	5.07041	5.39886	5.34334	5.5951	4.83984	-0.202581	0.82446	-0.0367188	1	0.236582	1	0.0367198	1	1
Chil1	ENSMUSG00000064246	1.46835	1.24896	5.41751	6.04878	2.38535	1.64216	4.12297	4.96669	5.12741	5.65e-26	1.17176	0.121878	0.574323	1	-1.17176	0.121879	3
Chil3	ENSMUSG00000040809	5.60616	5.86697	6.80512	6.52797	6.47026	5.57498	6.97299	5.97397	0.551064	0.324201	0.315792	1	-0.381368	1	-0.315791	1	3
Chka	ENSMUSG00000024843	4.2227	3.5304	5.36809	4.30343	3.98062	3.70275	4.65262	4.06978	0.65355	0.34288	0.766745	0.832086	-0.383331	1	-0.766744	0.83208	3
Chkb	ENSMUSG00000022617	2.65562	2.89231	3.94421	3.4303	3.53129	3.24569	3.65456	4.06978	0.439392	0.658206	-0.100077	1	0.472366	1	0.100079	1	3
Chm	ENSMUSG00000025531	4.95606	5.08919	4.74993	5.64099	4.53479	5.31799	5.44321	6.17129	0.184055	0.874561	-0.045154	1	-0.217269	1	0.0451553	1	4
Chml	ENSMUSG00000078185	4.2227	4.16826	1.95554	4.11272	4.1618	4.56239	3.27722	3.15323	-0.727059	0.322448	0.258971	1	-0.176824	1	-0.258969	1	2
Chmp1a	ENSMUSG00000000743	6.48144	6.564	6.60634	6.32294	7.00896	6.70373	7.03807	6.601	-0.0557741	0.971659	-0.187874	1	0.120029	1	0.187875	1	1
Chmp1b	ENSMUSG00000109901	4.78167	4.98851	5.31691	5.89919	5.80533	5.29218	6.12086	5.74532	0.56567	0.338269	-0.170193	1	0.105898	1	0.170194	1	3
Chmp2a	ENSMUSG00000033916	5.18353	5.08919	5.90717	5.79716	5.83232	5.21189	6.17973	5.84778	0.665197	0.208219	-0.226124	1	0.22783	1	0.226125	1	3
Chmp2b	ENSMUSG00000004843	5.31742	6.15404	5.36809	5.81815	5.83232	6.12079	6.05949	5.5963	-0.126235	0.922551	-0.153164	1	-0.00339269	1	0.153165	1	4
Chmp3	ENSMUSG00000053119	6.26648	6.25284	6.32484	5.89919	6.50423	6.65395	6.37709	6.1447	-0.511616	0.356941	-0.198773	1	0.0605532	1	0.198774	1	1
Chmp4b	ENSMUSG00000038467	7.82771	7.31578	8.73821	8.44037	7.54603	7.60021	9.09753	8.57495	1.04264	0.00420672	-0.197081	1	0.0867887	1	0.197082	1	3
Chmp5	ENSMUSG00000028419	6.39321	6.18166	6.72886	6.98313	6.03181	6.28678	6.5801	7.32414	0.752634	0.132967	-0.02495	1	-0.0725748	1	0.0249512	1	3
Chmp6	ENSMUSG00000025371	5.55285	4.85762	4.74993	3.89289	5.16406	4.76357	4.12297	4.06978	-0.752791	0.165059	-0.228721	1	-0.0236456	1	0.228722	1	2
Chmp7	ENSMUSG00000034190	5.31742	5.41818	5.31691	5.13875	5.692	5.48673	5.95102	5.67273	0.0221987	0.99927	-0.0792053	1	0.0466927	1	0.0792063	1	1
Chn2	ENSMUSG00000004633	1.46835	4.09267	2.41086	2.34342	3.39309	3.34942	1.55198	1.86082	-1.96867	0.0055053	0.850226	1	-0.803785	1	-0.850224	1	2
Chordc1	ENSMUSG00000001774	5.55285	5.85558	5.68301	5.87936	5.53654	6.04557	6.14075	6.17129	0.0900848	0.947048	0.00616417	1	-0.251266	1	-0.00616304	1	4
Chp1	ENSMUSG00000014077	5.70721	6.22656	6.78643	6.65007	6.48734	6.43563	7.43433	7.23871	0.718217	0.139672	-0.0677092	1	-0.0592869	1	0.0677102	1	3
Chpf2	ENSMUSG00000038181	5.93263	5.98664	6.80512	6.72978	6.53741	6.67407	7.71202	7.39353	0.551907	0.256804	-0.614302	0.791434	0.2514	1	0.614303	0.791441	3
Chpt1	ENSMUSG00000060002	4.2227	3.8843	4.49758	5.26643	3.06923	3.34942	4.85881	5.5963	1.3151	0.00876147	-0.0917614	1	-0.177947	1	0.0917626	1	3
Chrac1	ENSMUSG00000068391	4.58326	3.21104	4.4026	3.96995	3.88072	4.04931	4.41196	4.06978	-0.0251361	0.999262	-0.159309	1	0.152614	1	0.15931	1	3
Chst11	ENSMUSG00000034612	5.65757	5.4639	6.64835	5.93807	5.98447	5.75577	7.42625	6.24824	0.453498	0.426494	-0.439985	1	0.0816196	1	0.439986	1	3
Chst12	ENSMUSG00000036599	3.01225	3.83876	3.26841	2.74525	4.07405	4.16756	4.27469	3.15323	-0.875841	0.210838	-0.662575	1	0.557377	1	0.662576	1	1
Chst14	ENSMUSG00000074916	2.65562	3.21104	1.95554	3.0592	3.65741	3.01276	3.95339	2.30691	-0.307758	0.808075	-0.106669	1	0.249515	1	0.106671	1	1
Chst15	ENSMUSG00000030930	2.18082	1.24896	2.41086	3.31689	1.03997	0.771553	2.7648	1.21168	0.858814	0.450894	0.542395	1	-1.07242	1	-0.542394	1	3
Chst7	ENSMUSG00000037347	3.29797	2.0746	3.03501	2.55828	1.63801	1.64216	1.96284	1.21168	0.350923	0.797541	1.15542	0.818049	-1.1452	1	-1.15542	0.818055	3
Chsy1	ENSMUSG00000032640	5.31742	5.32216	5.79944	4.41787	5.85882	5.84721	4.95181	5.29154	-0.700512	0.165195	-0.208739	1	0.0525434	1	0.20874	1	2
Chsy3	ENSMUSG00000058152	2.18082	3.06046	2.75643	3.72521	2.65097	3.13392	2.7648	4.06978	0.275285	0.842069	0.0304088	1	-0.38987	1	-0.0304073	1	4
Chtf18	ENSMUSG00000019214	3.91996	3.92845	1.28647	2.74525	3.98062	3.13392	2.28225	1.21168	-1.50363	0.0146684	-0.185059	1	-0.11194	1	0.185061	1	2
Chtf8	ENSMUSG00000046691	5.7552	5.00922	4.89657	4.66961	6.10004	5.79304	4.99616	5.02617	-0.370248	0.594114	-0.0562528	1	0.216229	1	0.0562538	1	2
Chtop	ENSMUSG00000001017	6.0906	6.02781	5.68301	6.08387	6.18627	6.35068	6.55067	6.52057	0.0749315	0.960025	-0.183542	1	0.186873	1	0.183543	1	4
Chuk	ENSMUSG00000025199	5.65757	6.07768	5.83625	6.40848	5.66222	5.81133	5.75849	6.17129	0.201804	0.843513	0.275043	1	-0.256948	1	-0.275042	1	4
Churc1	ENSMUSG00000090258	4.07925	3.64067	3.46925	4.0431	3.06923	4.04931	3.7612	3.15323	-0.025654	0.999408	0.0586589	1	-0.228274	1	-0.0586576	1	4
Ciao1	ENSMUSG00000003662	4.95606	4.90259	4.67062	4.62266	5.07645	5.00507	4.41196	4.77196	-0.318537	0.705748	-0.0104144	1	-0.0908552	1	0.0104156	1	2
Ciao2a	ENSMUSG00000032381	5.65757	6.32893	4.82511	5.66436	6.22752	6.72317	4.85881	5.67273	-0.968906	0.120334	0.207163	1	0.0444189	1	-0.207161	1	2
Ciao2b	ENSMUSG00000031879	3.91996	2.0746	4.07316	2.74525	3.06923	2.88048	4.04067	3.52714	1.01156	0.111896	-0.07265	1	0.278308	1	0.0726512	1	1
Ciao3	ENSMUSG00000002280	4.68587	4.40542	3.64552	3.81149	4.8309	4.76357	4.75939	4.27985	-0.821695	0.134468	0.106555	1	-0.160318	1	-0.106554	1	2
Ciapin1	ENSMUSG00000031781	5.11162	4.0129	5.51154	5.35528	4.98319	4.76357	5.03918	5.47348	0.71725	0.171766	0.283207	1	-0.0621406	1	-0.283206	1	3
Cib1	ENSMUSG00000030538	5.18353	4.83461	4.5867	5.13875	4.88347	5.00507	4.95181	4.54679	0.0219177	1	-0.139771	1	0.186114	1	0.139772	1	2
Cibar1	ENSMUSG00000028218	1.46835	2.0746	1.95554	1.78452	2.38535	3.13392	0.975331	2.30691	-1.02355	0.340333	-0.214244	1	-0.191028	1	0.214247	1	4
Cic	ENSMUSG00000005442	6.87806	6.91066	7.05979	6.84676	7.17633	6.92134	7.29927	6.6396	-0.270254	0.678601	0.0530472	1	-0.0615952	1	-0.0530462	1	1
Ciita	ENSMUSG00000022504	6.45263	7.46188	6.96324	8.58517	6.20704	7.13237	6.98404	7.725	0.763891	0.74891	0.675203	1	-0.654086	1	-0.6752	1	4
Cinp	ENSMUSG00000021276	4.07925	4.24009	3.26841	2.91075	4.46751	4.60493	4.20082	2.92227	-1.19839	0.0435864	-0.424481	1	0.25697	1	0.424482	1	2
Cip2a	ENSMUSG00000033031	5.11162	5.2544	3.64552	4.8435	4.71964	4.9401	4.5373	4.46318	-0.948124	0.135499	0.0230414	1	-0.343769	1	-0.0230397	1	2
Cipc	ENSMUSG00000034157	5.11162	4.05333	3.94421	3.53545	5.39886	5.12685	5.08096	3.6831	-1.11396	0.0352741	-0.771359	0.904193	0.24847	1	0.771361	0.9042	2
Cir1	ENSMUSG00000041777	2.18082	3.83876	3.80258	3.96995	1.63801	4.42667	3.12577	3.15323	-0.306731	0.924763	-0.352054	1	0.169684	1	0.352058	1	4
Cirbp	ENSMUSG00000045193	2.65562	3.21104	3.26841	3.53545	3.39309	2.57283	3.27722	2.30691	0.315673	0.808543	0.470774	1	-0.0148248	1	-0.470772	1	3
Cisd1	ENSMUSG00000037710	4.2227	4.13096	3.26841	3.4303	2.87521	4.68643	2.7648	3.52714	-0.80852	0.340891	0.0940235	1	-0.206591	1	-0.0940216	1	2
Cisd2	ENSMUSG00000028165	5.37998	5.32216	4.96465	5.51808	5.50333	5.71751	5.44321	5.70948	-0.185629	0.865452	-0.234868	1	0.0708264	1	0.234869	1	4
Cish	ENSMUSG00000032578	6.26648	6.30401	7.26272	6.83651	5.98447	6.09117	7.32558	6.8352	0.755145	0.0692581	0.241843	1	-0.393557	1	-0.241842	1	3
Cit	ENSMUSG00000029516	4.95606	3.92845	3.94421	4.41787	5.36229	4.68643	4.5373	4.17863	-0.45971	0.525195	0.278341	1	0.0819962	1	-0.27834	1	2
Cited2	ENSMUSG00000039910	5.4975	5.32216	6.13107	5.97592	5.43453	5.12685	5.41081	5.08329	-0.200241	0.886292	0.609168	0.911999	-1.31323	1	-0.609167	0.912005	3
Ciz1	ENSMUSG00000039205	4.07925	4.49622	5.36809	4.66961	4.1618	4.27685	4.47599	3.82382	0.263382	0.776227	0.210501	1	-0.122465	1	-0.2105	1	3
Ckap2	ENSMUSG00000037725	2.65562	3.34738	1.28647	1.39507	2.38535	3.98634	2.28225	2.30691	-1.56424	0.0889996	-0.276257	1	-0.0951546	1	0.276259	1	2
Ckap2l	ENSMUSG00000048327	4.68587	5.16496	4.07316	4.92317	4.88347	4.87205	3.7612	3.6831	-0.95861	0.0909208	0.724485	1	-0.460699	1	-0.724484	1	2
Ckap4	ENSMUSG00000046841	5.70721	5.21928	4.74993	3.89289	5.63181	5.77453	5.95102	6.29734	-0.817684	0.0915089	-1.23383	0.0249949	0.428628	1	1.23383	0.0249946	1
Ckap5	ENSMUSG00000040549	6.59128	6.80212	6.40053	6.62646	6.43547	7.12508	6.12086	6.81847	-0.289456	0.722731	0.123575	1	-0.159241	1	-0.123574	1	4
Ckb	ENSMUSG00000001270	6.48144	7.17169	4.30093	5.93807	6.47026	6.90441	5.5951	5.38537	-1.40636	0.0219099	0.00723894	1	-0.388772	1	-0.00723758	1	2
Cklf	ENSMUSG00000054400	3.91996	4.09267	3.03501	3.89289	3.98062	4.60493	3.95339	3.82382	0.150865	0.925409	0.219316	1	0.226569	1	-0.219315	1	2
Cks1b	ENSMUSG00000028044	3.29797	4.85762	2.41086	4.24262	4.46751	4.90648	3.65456	4.06978	-0.608568	0.575311	0.11309	1	0.239412	1	-0.113088	1	4
Cks2	ENSMUSG00000062248	1.46835	4.09267	2.75643	3.81149	3.06923	3.9205	2.54361	1.86082	-0.825772	0.656481	0.28082	NA	0.471687	1	-0.280816	NA	4
Clasp1	ENSMUSG00000064302	6.01378	5.85558	6.21732	6.54065	5.63181	6.14982	6.08024	5.81443	0.403303	0.53741	0.131592	1	-0.0134503	1	-0.131591	1	3
Clasp2	ENSMUSG00000033392	5.37998	5.8441	6.97979	6.70745	5.692	5.79304	6.56546	6.74956	0.812082	0.0606753	0.06781	1	-0.0987192	1	-0.067809	1	3
Clasrp	ENSMUSG00000061028	3.01225	3.79173	2.75643	3.89289	4.32274	4.60493	3.53941	2.64715	-0.492594	0.52743	-0.0755559	1	0.129451	1	0.0755572	1	2
Clba1	ENSMUSG00000037594	2.18082	2.0746	1.95554	0.859978	2.05954	2.39029	2.95655	3.35227	-0.295751	0.893317	-1.35843	0.637095	0.732631	1	1.35844	0.637089	1
Clcc1	ENSMUSG00000027884	4.78167	4.83461	3.64552	4.57412	4.46751	5.1841	3.41426	3.82382	-0.819814	0.203424	0.206013	1	-0.13071	1	-0.206011	1	2
Clcn2	ENSMUSG00000022843	1.46835	0.93945	2.75643	1.39507	1.03997	1.27155	2.7648	1.21168	1.4741	0.443045	0.071701	1	0.838212	1	-0.0716977	1	3
Clcn3	ENSMUSG00000004319	5.11162	5.6066	5.41751	5.204	5.77782	5.06725	6.19883	5.94344	0.0819614	0.953969	-0.124755	1	-0.00371684	1	0.124756	1	1
Clcn4	ENSMUSG00000000605	6.33123	5.91164	5.41751	5.46583	6.30665	6.43563	6.14075	6.36801	-0.45566	0.438354	-0.465686	1	0.0655814	1	0.465687	1	2
Clcn5	ENSMUSG00000004317	6.12754	6.67183	7.16482	7.26122	6.61719	6.58124	6.88138	7.61308	0.670278	0.195452	0.0860696	1	-0.224099	1	-0.0860682	1	3
Clcn6	ENSMUSG00000029016	4.58326	3.74311	4.89657	3.96995	4.8309	4.60493	5.16105	4.77196	0.188965	0.855011	0.0817834	1	-0.180887	1	-0.0817824	1	1
Clcn7	ENSMUSG00000036636	6.81153	6.83149	8.67864	8.23326	6.61719	7.05009	8.76733	8.45564	1.5438	5.33e-06	0.00489761	1	-0.215786	1	-0.00489652	1	3
Cldn1	ENSMUSG00000022512	4.58326	5.8091	5.20877	7.59502	3.24023	5.23915	4.20082	6.67719	1.54285	0.573278	1.04147	1	-0.691451	1	-1.04145	1	4
Cldn12	ENSMUSG00000046798	2.65562	2.70194	3.26841	3.0592	2.87521	3.62219	3.7612	3.95204	0.384315	0.779242	-0.810785	1	0.492238	1	0.810786	1	3
Cldnd1	ENSMUSG00000022744	5.31742	5.68591	5.94136	6.48922	5.63181	5.82938	6.50536	6.41327	0.679725	0.218322	0.211425	1	-0.216188	1	-0.211424	1	3
Clec10a	ENSMUSG00000000318	5.60616	4.0129	3.64552	3.0592	4.46751	3.9205	3.86049	3.15323	-1.58496	0.0433889	0.376824	1	-1.54216	0.131387	-0.376821	1	2
Clec12a	ENSMUSG00000053063	6.29922	6.14471	6.8951	6.92626	5.07645	5.31799	6.17973	5.70948	0.368938	0.532345	0.681437	0.678953	-1.1969	0.00125756	-0.681436	0.678948	3
Clec16a	ENSMUSG00000068663	5.11162	5.16496	4.74993	5.73229	5.46934	5.4405	5.30902	5.5963	0.439541	0.575057	0.497098	1	-0.103337	1	-0.497096	1	4
Clec2d	ENSMUSG00000030157	5.97377	5.08919	6.91244	7.54552	5.53654	5.41682	7.05912	7.14792	1.94739	2.02e-06	0.436034	1	-0.141641	1	-0.436033	1	3
Clec2i	ENSMUSG00000030365	3.29797	3.74311	3.80258	4.71509	3.06923	3.01276	3.53941	4.37442	0.429964	0.738625	0.238273	1	-0.962516	1	-0.238271	1	3
Clec4a2	ENSMUSG00000030148	4.95606	4.92455	2.41086	4.11272	5.12092	5.31799	4.04067	4.77196	-1.69374	0.0132284	-0.773147	1	0.233506	1	0.77315	1	2
Clec4a3	ENSMUSG00000043832	3.29797	2.0746	1.28647	0.859978	2.38535	1.64216	1.55198	2.64715	-1.49108	0.257424	-0.147866	1	-0.101056	1	0.14787	1	2
Clec4d	ENSMUSG00000030144	7.73503	7.26073	8.92495	8.21754	8.80999	8.75128	9.61918	9.44816	0.859963	0.0367319	-0.931701	0.153681	1.01811	0.00170369	0.931702	0.153679	1
Clec4e	ENSMUSG00000030142	6.96225	5.96561	11.2556	10.668	6.8196	6.24704	11.5918	11.2795	4.5559	2.33e-43	-0.318884	1	-0.157031	1	0.318885	1	3
Clec4n	ENSMUSG00000023349	9.07196	8.81756	8.44241	8.88288	9.66184	9.9204	9.97542	10.3207	-0.25798	0.76974	-1.27674	0.061974	0.676771	0.455663	1.27674	0.0619729	1
Clec5a	ENSMUSG00000029915	6.92077	7.27362	6.94651	7.09916	7.83339	7.74514	6.59459	7.38219	-0.0382966	0.989898	0.15441	1	0.348279	1	-0.154408	1	2
Clic1	ENSMUSG00000007041	7.93578	7.91566	8.27822	7.87595	8.47951	8.26955	8.47001	8.46104	-0.0901755	0.937666	-0.257587	1	0.291053	1	0.257588	1	1
Clic4	ENSMUSG00000037242	6.96225	7.10111	9.69704	9.83447	7.18682	7.00314	9.89426	9.86336	2.7174	1.49e-16	0.121727	1	-0.166883	1	-0.121726	1	3
Clint1	ENSMUSG00000006169	6.81153	6.36151	6.82357	6.70745	7.27801	6.74236	6.60894	6.81847	0.043033	0.980551	0.0398218	1	0.153247	1	-0.0398208	1	1
Clip1	ENSMUSG00000049550	6.0527	5.93347	6.18914	6.1843	5.63181	5.84721	6.03844	5.81443	0.210396	0.805757	0.321101	1	-0.285638	1	-0.3211	1	3
Clip2	ENSMUSG00000063146	5.97377	5.74882	6.76749	6.65007	6.45297	6.14982	7.23596	6.5411	0.654809	0.149728	-0.192764	1	0.253732	1	0.192765	1	3
Clk1	ENSMUSG00000026034	6.23298	5.88948	5.90717	6.38052	5.83232	6.27366	6.39376	6.45715	0.18569	0.850803	0.129189	1	-0.308297	1	-0.129188	1	4
Clk2	ENSMUSG00000068917	4.07925	4.20462	3.64552	4.11272	3.88072	4.27685	4.75939	3.52714	-0.445041	0.585079	-0.276581	1	0.0312389	1	0.276582	1	1
Clk3	ENSMUSG00000032316	5.25203	5.21928	5.76166	5.46583	5.46934	5.06725	6.05949	5.33922	0.443313	0.436116	0.0917276	1	-0.00887868	1	-0.0917266	1	3
Clk4	ENSMUSG00000020385	4.58326	5.23695	5.20877	4.96141	4.66062	5.23915	5.37767	5.67273	0.0754542	0.963597	-0.0550811	1	-0.0118266	1	0.0550821	1	3
Clmn	ENSMUSG00000021097	2.18082	1.90819	2.41086	2.74525	1.03997	1.93675	1.96284	2.64715	1.38943	0.0684919	0.778635	1	-0.780821	1	-0.778633	1	3
Clmp	ENSMUSG00000032024	4.2227	3.8843	6.40053	6.46281	4.59908	5.12685	7.62996	7.49174	2.53227	2.46e-09	-1.03635	0.0585983	0.939958	0.77477	1.03635	0.0585977	3
Cln3	ENSMUSG00000030720	5.65757	5.44882	5.97476	4.88388	6.05492	4.80064	5.80909	5.38537	-0.211433	0.802397	-0.0156432	1	0.0114703	1	0.0156442	1	1
Cln5	ENSMUSG00000022125	6.78866	6.53574	6.74831	6.70745	7.18682	6.92973	6.75804	6.62043	-0.0871861	0.94111	-0.0645846	1	0.119665	1	0.0645856	1	1
Cln6	ENSMUSG00000032245	2.65562	3.411	2.75643	3.4303	4.1618	3.01276	2.95655	1.21168	-1.10706	0.0688355	0.638995	1	-0.184637	1	-0.638993	1	2
Cln8	ENSMUSG00000026317	6.81153	6.32893	5.51154	5.13875	6.88552	6.51585	6.97299	5.91225	-1.22795	0.0027591	-0.809365	0.595675	-0.202317	1	0.809366	0.59567	1
Clns1a	ENSMUSG00000025439	5.25203	4.85762	4.19153	4.30343	5.46934	5.26591	4.85881	5.4301	-0.8122	0.155694	-0.432579	1	0.176725	1	0.43258	1	2
Clock	ENSMUSG00000029238	5.43994	5.37097	4.74993	5.59307	5.50333	5.98243	5.23693	5.4301	-0.475061	0.46728	0.0408208	1	-0.0296363	1	-0.0408195	1	4
Clp1	ENSMUSG00000027079	3.74086	3.8843	4.4026	4.36179	3.39309	3.77904	4.34496	4.06978	0.478752	0.573106	0.244181	1	-0.0796223	1	-0.24418	1	3
Clpb	ENSMUSG00000001829	4.2227	4.16826	4.19153	3.72521	4.39694	4.32854	4.5373	4.54679	-0.495159	0.533397	-0.389778	1	0.241727	1	0.389779	1	1
Clpp	ENSMUSG00000002660	4.07925	3.83876	4.30093	3.81149	4.46751	4.76357	3.7612	4.37442	-0.665677	0.322683	-0.3029	1	0.376175	1	0.302901	1	2
Clptm1	ENSMUSG00000002981	6.12754	6.31237	6.6689	6.26296	6.6479	6.52696	7.11046	6.6396	0.0830343	0.945302	-0.189419	1	0.117502	1	0.18942	1	1
Clptm1l	ENSMUSG00000021610	6.48144	6.58484	6.60634	6.33755	6.99708	6.95462	6.93932	6.62043	-0.163263	0.853796	-0.12975	1	0.186124	1	0.129751	1	1
Clpx	ENSMUSG00000015357	4.58326	4.83461	4.07316	5.32627	4.39694	4.97295	5.03918	4.90466	-0.14063	0.911961	-0.00245921	1	-0.137508	1	0.00246049	1	4
Clspn	ENSMUSG00000042489	5.65757	5.9006	3.03501	3.53545	5.43453	5.89941	3.86049	4.46318	-2.2511	6.52e-07	0.0887186	1	-0.231466	1	-0.0887171	1	2
Clstn1	ENSMUSG00000039953	3.53635	3.79173	4.82511	5.79716	4.1618	4.97295	5.67911	5.47348	1.79	0.00127299	0.0230899	1	0.701781	1	-0.0230886	1	3
Clta	ENSMUSG00000028478	7.7109	7.59111	7.44059	7.61315	7.98543	7.78269	7.5652	7.32414	-0.177668	0.832067	0.0994841	1	0.056191	1	-0.0994831	1	2
Cltb	ENSMUSG00000047547	3.91996	4.6623	2.41086	3.4303	4.66062	4.60493	3.53941	3.35227	-1.43632	0.00618844	-0.116235	1	-0.0864391	1	0.116236	1	2
Cltc	ENSMUSG00000047126	9.40844	9.33995	9.64092	9.68963	9.63334	9.69773	10.0937	10.1984	0.213317	0.773857	-0.277187	1	0.0422839	1	0.277189	1	3
Cluap1	ENSMUSG00000014232	2.18082	2.70194	1.28647	1.39507	2.38535	3.24569	2.7648	1.21168	-0.951832	0.425186	-0.159613	1	0.294474	1	0.159616	1	2
Cluh	ENSMUSG00000020741	6.59128	5.93347	4.89657	4.0431	7.11169	6.32546	4.65262	5.02617	-2.00264	2.37e-07	-0.573496	1	0.336928	1	0.573497	1	2
Clybl	ENSMUSG00000025545	2.65562	2.48259	1.95554	1.39507	2.38535	1.64216	1.55198	1.21168	-1.27523	0.285032	-0.553663	1	-0.336168	1	0.553666	1	2
Cmas	ENSMUSG00000030282	5.70721	6.00738	5.26386	5.13875	6.45297	6.27366	5.27343	5.24222	-0.772071	0.14279	-0.0208176	1	0.281837	1	0.0208186	1	2
Cmc1	ENSMUSG00000039163	3.01225	3.74311	3.64552	4.17913	3.39309	3.77904	4.70699	4.06978	0.281761	0.832067	0.040387	1	-0.000273097	1	-0.0403856	1	3
Cmc2	ENSMUSG00000014633	3.53635	4.09267	3.80258	3.0592	3.53129	3.77904	3.53941	3.52714	-0.0523918	0.985372	0.256895	1	-0.0372454	1	-0.256893	1	2
Cmip	ENSMUSG00000034390	5.18353	5.23695	6.4249	5.59307	6.24771	5.4638	6.48994	6.22304	0.640885	0.201726	-0.105682	1	0.254576	1	0.105683	1	3
Cmklr1	ENSMUSG00000042190	5.31742	5.08919	6.54095	5.77586	6.34464	5.39274	6.48994	6.36801	0.811603	0.114385	-0.176144	1	0.282107	1	0.176145	1	3
Cmpk1	ENSMUSG00000028719	6.12754	6.04797	6.44887	6.78413	6.28727	6.54891	6.41024	6.49973	0.151082	0.886935	0.264147	1	0.081584	1	-0.264146	1	3
Cmpk2	ENSMUSG00000020638	4.07925	1.24896	10.4482	9.31079	3.53129	0.771553	10.6498	9.74665	7.22453	1.79e-56	-0.20406	1	-0.435863	1	0.204062	1	3
Cmtm3	ENSMUSG00000031875	5.03593	4.78744	5.20877	4.71509	5.83232	5.36825	5.53625	4.77196	-0.368358	0.588024	-0.384123	1	0.277674	1	0.384124	1	1
Cmtm4	ENSMUSG00000096188	3.91996	4.30851	4.07316	3.31689	4.66062	5.12685	4.41196	4.17863	-1.10215	0.0356675	-0.645037	1	0.343477	1	0.645038	1	1
Cmtm6	ENSMUSG00000032434	7.11718	7.62504	8.46609	8.92461	7.47072	7.25097	8.3427	8.53456	1.22979	0.0104048	0.360684	1	-0.19527	1	-0.360683	1	3
Cmtm7	ENSMUSG00000032436	5.80165	6.09715	6.03933	6.04878	6.32577	6.07613	6.05949	5.84778	0.0871119	0.950357	0.329881	1	0.0696618	1	-0.329879	1	1
Cmtr1	ENSMUSG00000024019	5.89028	6.19075	7.81718	7.70053	6.67798	6.14982	7.91622	7.49174	1.43109	6.32e-05	0.108806	1	-0.0642957	1	-0.108805	1	3
Cmtr2	ENSMUSG00000046441	3.01225	3.64067	1.95554	1.39507	3.24023	3.62219	2.7648	3.15323	-0.688228	0.433921	-0.327432	1	0.205197	1	0.327434	1	2
Cnbp	ENSMUSG00000030057	7.75876	7.59454	6.6689	7.15797	8.08978	7.88117	7.42625	7.65136	-0.762565	0.0870276	-0.363826	1	0.327803	1	0.363827	1	2
Cndp2	ENSMUSG00000024644	8.14837	8.08126	8.54604	7.90077	8.89247	8.58591	9.14754	8.56997	0.0583971	0.966517	-0.464889	1	0.417709	1	0.46489	1	1
Cnep1r1	ENSMUSG00000036810	4.95606	4.34154	4.96465	5.13875	4.46751	4.87205	4.99616	5.67273	0.206648	0.853796	-0.0702762	1	-0.0905334	1	0.0702774	1	3
Cnih1	ENSMUSG00000015759	5.43994	5.27164	4.82511	5.23555	5.60075	5.36825	5.12156	5.70948	-0.337216	0.692004	0.12849	1	0.16875	1	-0.128489	1	4
Cnih4	ENSMUSG00000062169	5.25203	4.90259	5.41751	4.99867	5.12092	5.29218	4.85881	4.96669	0.0732857	0.960721	0.0363286	1	0.100203	1	-0.0363275	1	2
Cnksr3	ENSMUSG00000015202	4.78167	3.5304	4.89657	3.72521	3.06923	3.53687	4.20082	4.06978	0.378136	0.683863	0.395277	1	-0.485214	1	-0.395276	1	3
Cnn2	ENSMUSG00000004665	5.37998	6.14471	6.68917	7.46795	5.66222	6.41186	6.59459	6.71383	1.22397	0.0142496	0.701357	0.839648	-0.0879548	1	-0.701355	0.839656	3
Cnn3	ENSMUSG00000053931	1.46835	1.50365	4.30093	4.99867	2.05954	4.04931	5.73251	5.55651	4.14536	1.46e-10	-0.479077	1	2.24816	0.319491	0.479078	1	3
Cnnm2	ENSMUSG00000064105	1.46835	3.06046	3.03501	3.0592	3.65741	4.27685	3.7612	3.52714	-0.54306	0.572746	-0.599884	1	0.377616	1	0.599886	1	4
Cnnm3	ENSMUSG00000001138	4.35316	4.05333	4.07316	2.34342	4.88347	3.77904	3.53941	2.92227	-0.859331	0.156844	-0.156651	1	0.156243	1	0.156653	1	2
Cnnm4	ENSMUSG00000037408	4.07925	4.68821	4.19153	3.81149	4.46751	4.51855	3.95339	3.52714	-0.163435	0.888312	0.341801	1	-0.280491	1	-0.3418	1	2
Cnot1	ENSMUSG00000036550	7.11718	7.23018	7.27618	7.39996	7.64069	7.50795	7.41812	7.58369	0.103761	0.922499	0.154491	1	-0.0479407	1	-0.15449	1	1
Cnot10	ENSMUSG00000056167	5.18353	4.76326	4.4026	4.99867	4.66062	5.00507	4.70699	4.77196	-0.434442	0.600921	-0.0704171	1	-0.0672326	1	0.0704184	1	4
Cnot11	ENSMUSG00000003135	4.47279	3.6928	3.64552	4.11272	4.32274	4.10965	3.86049	3.52714	0.120124	0.929516	0.306847	1	0.215298	1	-0.306846	1	2
Cnot2	ENSMUSG00000020166	4.35316	4.0129	3.80258	4.24262	3.39309	4.04931	4.90606	4.37442	0.127515	0.925648	-0.204861	1	-0.148404	1	0.204862	1	3
Cnot3	ENSMUSG00000035632	3.74086	4.24009	4.89657	4.47186	4.59908	4.64626	4.41196	4.83984	0.248276	0.805542	0.180904	1	0.129691	1	-0.180903	1	3
Cnot4	ENSMUSG00000038784	4.35316	4.16826	3.80258	4.47186	4.24451	4.10965	4.75939	4.54679	0.448148	0.567783	0.12579	1	-0.207571	1	-0.125789	1	4
Cnot6	ENSMUSG00000020362	6.36255	6.32068	6.96324	6.68477	6.48734	6.68402	6.55067	6.94714	0.304831	0.651249	0.178717	1	-0.0526329	1	-0.178716	1	3
Cnot6l	ENSMUSG00000034724	5.70721	5.9006	5.31691	5.68736	5.46934	5.89941	4.27469	5.63502	-0.254349	0.788996	0.682632	1	-0.281459	1	-0.682631	1	4
Cnot7	ENSMUSG00000031601	4.35316	4.6623	5.36809	4.99867	4.07405	4.76357	5.08096	4.77196	0.425166	0.537886	0.0869971	1	-0.0577584	1	-0.086996	1	3
Cnot8	ENSMUSG00000020515	4.07925	5.30551	5.31691	4.71509	4.66062	5.15576	4.75939	5.24222	-0.0331129	0.995728	0.0704902	1	-0.18533	1	-0.070489	1	4
Cnot9	ENSMUSG00000026174	6.23298	6.19075	5.83625	5.26643	6.70744	6.35068	6.12086	5.84778	-0.598995	0.226446	-0.0575629	1	0.00115566	1	0.0575639	1	2
Cnp	ENSMUSG00000006782	5.18353	5.23695	5.87214	6.77342	4.8309	5.21189	5.80909	5.81443	0.991662	0.0692581	0.75838	0.861563	-0.306697	1	-0.758379	0.861566	3
Cnppd1	ENSMUSG00000033159	4.95606	5.5512	5.55636	5.43898	5.53654	5.4405	6.14075	5.74532	0.269643	0.728481	-0.166909	1	0.078631	1	0.16691	1	3
Cnpy2	ENSMUSG00000025381	4.2227	5.1833	5.68301	5.51808	5.24665	5.69799	5.16105	5.24222	-0.0763344	0.960025	0.0581201	1	0.022347	1	-0.0581189	1	4
Cnpy3	ENSMUSG00000023973	6.33123	6.29561	6.03933	5.75424	6.60158	6.47056	6.29071	6.1974	-0.538368	0.329641	-0.280272	1	0.0472851	1	0.280273	1	2
Cnpy4	ENSMUSG00000036968	3.29797	3.64067	1.28647	2.55828	3.24023	3.53687	2.95655	2.92227	-0.874076	0.341889	-0.48786	1	-0.0868619	1	0.487862	1	2
Cnst	ENSMUSG00000038949	4.78167	4.81122	4.19153	3.72521	4.8309	4.51855	3.86049	3.15323	-0.550509	0.412174	0.327871	1	-0.0922121	1	-0.32787	1	2
Cntrl	ENSMUSG00000057110	6.12754	6.47004	6.6275	7.17435	6.07766	6.19229	6.52062	6.80155	0.603231	0.288609	0.574069	1	-0.382441	1	-0.574068	1	3
Coa3	ENSMUSG00000017188	4.78167	4.16826	3.94421	3.81149	4.1618	4.51855	3.7612	4.62582	-0.641879	0.306738	-0.0753929	1	-0.127003	1	0.0753941	1	2
Coa4	ENSMUSG00000044881	1.46835	2.80026	1.28647	1.78452	3.06923	3.01276	2.7648	2.30691	-0.567257	0.615842	0.00085338	1	-0.0672678	1	-0.000851445	1	1
Coa5	ENSMUSG00000026112	6.53741	6.70393	7.72205	7.64287	6.99708	6.61285	7.96166	7.77787	0.872257	0.0309996	-0.0375456	1	-0.0466059	1	0.0375466	1	3
Coa6	ENSMUSG00000051671	1.46835	3.5304	2.41086	1.39507	3.77338	3.9205	2.95655	3.35227	-0.955821	0.249169	-0.526272	1	0.237778	1	0.526274	1	1
Coa7	ENSMUSG00000048351	3.01225	3.06046	2.75643	2.55828	3.65741	2.88048	2.7648	2.92227	-0.952784	0.223996	-0.858401	1	0.152154	1	0.858403	1	2
Coa8	ENSMUSG00000037787	1.46835	2.97883	3.26841	2.09087	3.77338	2.57283	2.7648	3.15323	-0.225983	0.881692	0.574353	1	-0.0151176	1	-0.574352	1	1
Coasy	ENSMUSG00000001755	3.53635	3.74311	3.80258	3.19379	3.77338	4.37844	3.27722	3.35227	-0.689406	0.346076	-0.338537	1	0.259095	1	0.338538	1	2
Cobll1	ENSMUSG00000034903	1.46835	0.93945	1.95554	0.859978	3.39309	2.88048	1.96284	3.35227	0.827743	0.623513	-0.665592	1	1.45087	0.872282	0.665595	1	1
Cog1	ENSMUSG00000018661	4.68587	4.60904	5.51154	4.92317	5.53654	5.09736	5.67911	5.33922	-0.0598654	0.968743	-0.0772874	1	0.147441	1	0.0772884	1	1
Cog2	ENSMUSG00000031979	5.03593	5.12757	5.31691	5.204	5.07645	5.53153	5.37767	5.4301	0.218408	0.799836	-0.00136549	1	0.0267761	1	0.00136648	1	4
Cog3	ENSMUSG00000034893	6.0527	5.86697	5.55636	5.41161	5.77782	6.06093	6.03844	5.13824	-0.162911	0.866242	-0.0712043	1	0.0182869	1	0.0712053	1	2
Cog4	ENSMUSG00000031753	5.43994	5.1833	5.46529	5.68736	5.66222	5.4405	5.37767	5.70948	0.267542	0.726448	0.237833	1	-0.135859	1	-0.237832	1	4
Cog5	ENSMUSG00000035933	5.18353	5.00922	3.64552	4.11272	4.93419	5.29218	4.70699	4.46318	-0.0881424	0.946967	-0.0161517	1	-0.131402	1	0.0161527	1	2
Cog6	ENSMUSG00000027742	5.18353	4.90259	4.96465	4.99867	4.88347	4.97295	5.08096	4.17863	-0.471384	0.450018	-0.00269991	1	-0.392314	1	0.00270094	1	2
Cog7	ENSMUSG00000034951	3.74086	3.6928	3.64552	3.63345	4.53479	4.42667	3.7612	3.95204	-0.37076	0.680825	-0.183167	1	0.274783	1	0.183168	1	2
Cog8	ENSMUSG00000031916	4.95606	4.96751	5.20877	4.88388	5.692	5.12685	5.56598	5.08329	-0.0670835	0.963075	-0.0908382	1	0.137034	1	0.0908392	1	1
Coil	ENSMUSG00000033983	2.65562	3.411	3.03501	3.19379	3.98062	4.27685	2.54361	3.52714	-0.642694	0.451423	-0.520527	1	-0.0532457	1	0.520529	1	4
Col11a2	ENSMUSG00000024330	2.18082	1.50365	3.03501	2.34342	1.03997	0.771553	1.55198	2.92227	1.444	0.120827	0.459238	1	-0.187676	1	-0.459237	1	3
Col18a1	ENSMUSG00000001435	1.46835	2.59643	1.95554	3.81149	2.87521	2.88048	4.12297	3.82382	0.809203	0.471417	-0.690627	1	0.566381	1	0.690629	1	4
Col23a1	ENSMUSG00000063564	1.46835	2.80026	3.26841	2.09087	3.06923	2.73484	1.96284	1.21168	0.0186362	1	0.92536	1	-0.38832	1	-0.925358	1	1
Col27a1	ENSMUSG00000045672	2.18082	0.93945	4.5867	4.88388	1.63801	2.73484	5.08096	4.54679	3.02342	6.68e-10	0.18272	1	0.505106	1	-0.182719	1	3
Col4a2	ENSMUSG00000031503	2.65562	1.24896	6.10113	4.11272	5.24665	4.83679	7.12051	5.63502	3.99826	6.37e-11	-1.22356	0.390712	3.96613	1.95e-17	1.22356	0.390708	3
Col5a1	ENSMUSG00000026837	3.53635	4.24009	5.20877	5.10498	4.1618	4.76357	5.99539	5.4301	1.2547	0.0544351	-0.77713	0.584504	1.04877	0.54262	0.777131	0.5845	3
Colec12	ENSMUSG00000036103	4.58326	4.94619	2.41086	4.30343	5.66222	5.77453	4.90606	5.5963	-1.21524	0.0757628	-1.1751	0.542986	0.734997	0.758048	1.1751	0.542991	4
Colgalt1	ENSMUSG00000034807	8.28541	8.52403	7.20759	7.79885	8.35473	8.49552	7.52035	7.75168	-0.984272	0.0370875	0.114238	1	-0.319994	1	-0.114237	1	2
Commd1	ENSMUSG00000051355	4.07925	4.2747	3.64552	3.81149	4.39694	4.87205	4.99616	4.46318	-0.328532	0.682275	-0.348832	1	0.230474	1	0.348833	1	1
Commd10	ENSMUSG00000042705	4.2227	4.05333	3.03501	4.62266	4.53479	4.60493	3.53941	4.27985	-0.228094	0.860033	0.197279	1	0.314063	1	-0.197278	1	4
Commd2	ENSMUSG00000036513	5.55285	4.52526	4.74993	4.57412	5.12092	4.83679	5.08096	3.6831	-0.515361	0.431789	-0.126484	1	-0.0255288	1	0.126485	1	2
Commd3	ENSMUSG00000051154	5.4975	5.9226	5.15151	5.43898	5.53654	6.20617	4.85881	5.02617	-0.512549	0.401764	0.309906	1	-0.192554	1	-0.309905	1	2
Commd4	ENSMUSG00000032299	4.58326	4.60904	4.07316	3.96995	4.1618	3.62219	4.12297	3.15323	-0.097542	0.949196	0.104592	1	0.0153429	1	-0.10459	1	2
Commd5	ENSMUSG00000055041	3.74086	4.20462	2.41086	2.91075	4.66062	3.44619	3.65456	3.6831	-0.212738	0.857852	-0.0905821	1	0.229865	1	0.0905834	1	2
Commd6	ENSMUSG00000075486	4.35316	5.14639	3.46925	4.41787	4.93419	5.1841	4.47599	4.17863	-0.524135	0.550642	0.0171279	1	-0.0717313	1	-0.0171264	1	2
Commd7	ENSMUSG00000056941	4.8715	4.92455	4.49758	4.62266	5.80533	5.23915	4.90606	4.06978	-0.386414	0.612015	-0.257605	1	0.403687	1	0.257606	1	2
Commd8	ENSMUSG00000029213	5.97377	6.09715	4.74993	5.43898	5.9602	5.63779	5.73251	5.67273	-0.590679	0.338024	-0.0932319	1	-0.181206	1	0.0932331	1	2
Commd9	ENSMUSG00000027163	4.07925	4.49622	4.4026	3.31689	4.66062	4.51855	4.99616	4.27985	-0.35395	0.701108	-0.152996	1	0.28363	1	0.152997	1	1
Comt	ENSMUSG00000000326	6.23298	5.99705	3.64552	4.41787	6.16519	6.14982	4.47599	4.62582	-1.62915	8.56e-05	0.140313	1	-0.05393	1	-0.140312	1	2
Comtd1	ENSMUSG00000021773	3.01225	3.74311	4.19153	3.53545	4.39694	4.10965	3.27722	2.30691	-0.413022	0.633791	-0.0193582	1	0.294398	1	0.0193595	1	2
Cop1	ENSMUSG00000040782	5.4975	5.83253	6.32484	6.59031	5.74977	5.96621	5.62365	5.81443	0.743891	0.288139	0.608607	1	-0.206993	1	-0.608606	1	3
Copa	ENSMUSG00000026553	7.9042	7.74408	8.69877	8.34957	8.07291	7.88117	8.70189	8.41171	0.708156	0.0944845	0.0554178	1	-0.0520432	1	-0.0554168	1	3
Copb1	ENSMUSG00000030754	6.5097	6.36954	6.92957	7.0016	6.77856	6.76129	6.69217	7.02209	0.270105	0.725436	0.0957333	1	-0.0958687	1	-0.095732	1	3
Copb2	ENSMUSG00000032458	6.78866	7.15321	6.74831	6.95497	7.20759	7.47965	7.21735	7.48115	-0.10861	0.923265	-0.210203	1	-0.0088033	1	0.210205	1	4
Cope	ENSMUSG00000055681	5.37998	6.03792	6.24496	5.97592	6.36327	6.48201	6.59459	6.62043	0.270041	0.716256	-0.170672	1	0.332709	1	0.170673	1	1
Copg1	ENSMUSG00000030058	6.42322	6.01763	6.74831	6.61451	6.53741	6.13538	6.63722	6.93167	0.389039	0.515397	0.00410428	1	0.0430174	1	-0.0041033	1	3
Copg2	ENSMUSG00000025607	4.35316	4.68821	4.07316	4.8435	4.39694	4.80064	4.80996	4.70074	-0.033636	0.996165	-0.192087	1	-0.0335482	1	0.192089	1	4
Coprs	ENSMUSG00000031458	3.53635	2.22379	1.95554	1.39507	3.39309	2.73484	2.54361	2.30691	-1.27913	0.0851039	-0.581093	1	0.206263	1	0.581095	1	2
Cops2	ENSMUSG00000027206	6.33123	6.07768	5.94136	6.32294	6.38166	6.45901	6.21768	6.78443	-0.169429	0.870507	-0.0766924	1	-0.0978995	1	0.0766937	1	4
Cops3	ENSMUSG00000019373	4.95606	5.06961	4.30093	4.88388	5.20594	4.9401	4.34496	4.70074	-0.792089	0.169081	-0.179264	1	-0.0851952	1	0.179265	1	2
Cops4	ENSMUSG00000035297	5.11162	4.71366	4.74993	4.66961	4.24451	4.80064	5.03918	4.96669	-0.332932	0.68232	-0.232503	1	-0.140919	1	0.232504	1	3
Cops5	ENSMUSG00000025917	5.84664	5.68591	5.97476	6.15159	6.00833	6.04557	5.99539	6.1447	-0.0300838	0.995601	-0.117958	1	-0.0168625	1	0.117959	1	3
Cops6	ENSMUSG00000019494	4.8715	4.63591	4.82511	5.10498	4.66062	4.97295	5.12156	5.33922	0.0865647	0.948725	-0.0358337	1	0.0977346	1	0.0358348	1	3
Cops7a	ENSMUSG00000030127	4.35316	4.37383	3.46925	4.11272	4.77634	4.83679	4.41196	4.46318	-0.483317	0.47014	-0.64627	0.96392	0.256576	1	0.646272	0.963914	2
Cops7b	ENSMUSG00000026240	4.35316	3.74311	4.67062	3.81149	3.88072	4.10965	3.41426	4.54679	-0.17031	0.883186	0.0986896	1	-0.0499528	1	-0.0986884	1	4
Cops8	ENSMUSG00000034432	4.8715	5.10851	5.02966	5.07041	4.98319	4.90648	5.41081	5.24222	-0.164528	0.878415	-0.254089	1	-0.0196414	1	0.25409	1	3
Cops9	ENSMUSG00000073616	4.2227	5.67299	5.79944	5.71	5.80533	6.10606	5.8818	6.45715	0.19038	0.872139	-0.125785	1	0.322747	1	0.125786	1	4
Copz1	ENSMUSG00000060992	6.01378	6.13532	5.94136	5.97592	6.16519	6.04557	6.27279	6.1447	-0.158704	0.867659	0.0389229	1	-0.0261813	1	-0.0389219	1	1
Copz2	ENSMUSG00000018672	1.46835	0.54488	1.28647	0.859978	2.05954	2.39029	1.55198	3.35227	-0.82727	0.648106	-1.05631	1	0.348152	1	1.05631	1	1
Coq10a	ENSMUSG00000039914	3.74086	3.74311	1.28647	2.55828	3.06923	3.24569	3.12577	1.21168	-1.04401	0.143762	0.0233738	1	-0.262432	1	-0.023372	1	2
Coq10b	ENSMUSG00000025981	3.74086	2.89231	4.67062	3.96995	4.1618	4.10965	5.12156	4.90466	1.31873	0.0260671	0.0225725	1	0.319782	1	-0.0225713	1	3
Coq2	ENSMUSG00000029319	3.91996	4.55373	3.80258	3.89289	4.93419	4.16756	3.65456	4.46318	-0.67002	0.370282	0.142561	1	-0.00197579	1	-0.142559	1	2
Coq3	ENSMUSG00000028247	3.01225	2.70194	3.64552	3.53545	3.77338	3.98634	3.86049	3.52714	-0.0295472	0.998705	-0.494457	1	0.503892	1	0.494459	1	1
Coq4	ENSMUSG00000026798	2.65562	2.0746	1.28647	2.34342	2.87521	2.18127	2.95655	3.15323	-0.121119	0.95133	-0.264482	1	0.358982	1	0.264484	1	1
Coq5	ENSMUSG00000041733	5.31742	4.20462	3.94421	3.81149	4.77634	4.27685	4.65262	4.17863	-0.67369	0.290604	0.00744645	1	-0.0541347	1	-0.00744516	1	2
Coq6	ENSMUSG00000021235	3.53635	3.06046	3.46925	2.34342	3.77338	2.57283	2.28225	2.92227	-0.55999	0.586086	0.192551	1	0.261608	1	-0.192549	1	2
Coq7	ENSMUSG00000030652	1.46835	2.22379	2.41086	2.09087	3.39309	2.73484	3.53941	2.64715	0.173129	0.918666	-0.290294	1	0.24494	1	0.290296	1	1
Coq8b	ENSMUSG00000003762	3.53635	2.97883	4.4026	2.91075	3.77338	3.77904	3.7612	3.6831	-0.0087348	1	-0.363016	1	0.0931422	1	0.363017	1	1
Coq9	ENSMUSG00000031782	4.95606	4.76326	4.07316	3.81149	4.24451	4.32854	3.86049	4.27985	-0.591281	0.349188	0.232127	1	-0.294088	1	-0.232125	1	2
Coro1a	ENSMUSG00000030707	6.96225	8.24077	7.88902	8.00514	7.98543	8.12357	7.48966	7.68865	0.130595	0.920475	0.625364	0.862712	0.0360227	1	-0.625362	0.862706	4
Coro1b	ENSMUSG00000024835	7.67392	7.51714	8.29153	7.8146	7.7509	7.79193	8.49726	8.13609	0.397217	0.453516	-0.149147	1	-0.00570167	1	0.149148	1	3
Coro1c	ENSMUSG00000004530	7.8051	7.78668	6.70915	6.46281	8.3026	8.10145	7.15025	6.96244	-1.19282	0.00151019	-0.204608	1	0.334821	1	0.204609	1	2
Coro2a	ENSMUSG00000028337	7.96668	7.76249	7.05979	7.30649	8.33599	7.81928	7.33424	6.8352	-0.85859	0.0365557	0.317891	1	-0.108147	1	-0.31789	1	2
Coro7	ENSMUSG00000039637	4.78167	5.10851	5.51154	4.62266	5.07645	4.87205	4.99616	4.27985	0.0157454	1	0.412555	1	-0.107064	1	-0.412554	1	1
Cotl1	ENSMUSG00000031827	8.46928	8.55252	7.81718	7.39996	9.13399	8.58325	8.46607	7.83719	-0.767372	0.0584555	-0.302927	1	0.325367	1	0.302928	1	2
Cox10	ENSMUSG00000042148	3.01225	3.6928	2.75643	2.34342	4.1618	3.53687	2.95655	3.15323	-1.33996	0.0362486	-0.408202	1	0.157214	1	0.408204	1	2
Cox11	ENSMUSG00000020544	3.01225	2.70194	1.95554	2.09087	2.87521	3.13392	4.34496	3.35227	-0.261634	0.860941	-0.926492	0.860907	0.401508	1	0.926494	0.860901	1
Cox14	ENSMUSG00000023020	3.91996	4.16826	4.5867	4.11272	4.32274	3.98634	4.34496	4.83984	0.189455	0.862452	-0.135561	1	0.223956	1	0.135562	1	3
Cox15	ENSMUSG00000040018	4.8715	4.52526	5.26386	4.96141	4.32274	4.47335	5.67911	5.33922	0.642688	0.261441	-0.143084	1	0.192879	1	0.143085	1	3
Cox16	ENSMUSG00000091803	4.78167	4.73868	3.94421	3.72521	4.59908	5.00507	3.95339	3.52714	-0.676733	0.294401	-0.10196	1	-0.232661	1	0.101962	1	2
Cox17	ENSMUSG00000046516	4.78167	4.55373	5.64202	5.93807	4.59908	4.87205	5.70606	5.55651	1.19801	0.0148213	0.231176	1	0.145543	1	-0.231175	1	3
Cox19	ENSMUSG00000045438	3.74086	3.79173	2.41086	2.74525	3.65741	3.98634	3.86049	3.82382	-0.833515	0.270902	-0.49758	1	0.0715942	1	0.497581	1	2
Cox20	ENSMUSG00000026500	2.65562	2.89231	1.95554	2.91075	2.38535	3.34942	2.54361	2.64715	0.0161881	1	0.23477	1	-0.00546858	1	-0.234768	1	4
Cox4i1	ENSMUSG00000031818	7.30623	7.53152	7.59892	7.52652	7.72233	7.4566	8.07453	7.58369	0.152814	0.86464	0.0596748	1	0.0233859	1	-0.0596737	1	1
Cox5a	ENSMUSG00000000088	5.60616	4.85762	4.5867	5.46583	4.98319	4.72551	5.03918	5.13824	0.151507	0.896125	0.172922	1	-0.00405858	1	-0.172921	1	4
Cox5b	ENSMUSG00000061518	5.55285	5.52269	5.59982	5.83884	5.39886	6.24704	5.70606	6.24824	-0.108141	0.952781	0.235925	1	-0.341368	1	-0.235923	1	4
Cox6a1	ENSMUSG00000041697	6.0906	6.10679	6.91244	6.36634	6.76461	6.72317	7.0167	6.91603	0.356643	0.579885	-0.278881	1	0.379809	1	0.278882	1	1
Cox6b1	ENSMUSG00000036751	4.58326	4.30851	3.94421	4.24262	4.53479	3.53687	4.75939	4.17863	0.0555361	0.978455	0.000766841	1	-0.07022	1	-0.000765715	1	1
Cox6c	ENSMUSG00000014313	6.59128	6.89405	6.68917	6.86705	6.99708	7.13962	6.99501	7.53333	0.0870231	0.943813	-0.194842	1	0.0905481	1	0.194843	1	4
Cox7a2	ENSMUSG00000032330	6.87806	5.43358	6.2987	5.87936	6.39982	5.9164	6.44265	6.39082	0.113787	0.923265	-0.279388	1	0.177196	1	0.279389	1	1
Cox7a2l	ENSMUSG00000024248	5.97377	6.83149	6.80512	7.03784	5.98447	6.55977	6.66496	6.34484	0.361862	0.622024	0.405522	1	-0.242992	1	-0.405521	1	3
Cox7b	ENSMUSG00000031231	6.42322	6.10679	6.10113	6.15159	6.43547	6.64378	5.92832	6.36801	-0.258972	0.770127	0.157671	1	-0.118008	1	-0.15767	1	2
Cox7c	ENSMUSG00000017778	4.95606	5.08919	5.59982	5.38372	5.77782	5.61716	5.90524	5.70948	0.327973	0.79949	-0.854218	0.969389	0.91053	1	0.85422	0.969381	1
Cox8a	ENSMUSG00000035885	6.53741	6.10679	6.87754	6.27819	6.8196	6.44736	6.93932	6.41327	-0.0185553	1	-0.189591	1	0.0660523	1	0.189592	1	1
Cpd	ENSMUSG00000020841	8.46207	8.85664	10.8571	10.4047	9.231	9.0801	10.8098	10.5634	1.80854	6.07e-07	0.0408292	1	0.202282	1	-0.040828	1	3
Cpeb1	ENSMUSG00000025586	2.65562	3.64067	1.28647	2.09087	2.87521	3.24569	1.55198	3.6831	-1.4482	0.0884832	-0.826508	1	0.0145376	1	0.82651	1	4
Cpeb2	ENSMUSG00000039782	4.35316	4.52526	5.83625	4.71509	4.71964	4.22324	5.75849	4.37442	0.948725	0.0785494	0.132294	1	0.0468035	1	-0.132293	1	3
Cpeb3	ENSMUSG00000039652	1.46835	1.50365	3.03501	2.55828	2.05954	1.93675	2.54361	2.92227	1.3086	0.175174	0.513694	1	-0.156608	1	-0.513692	1	3
Cpeb4	ENSMUSG00000020300	7.15345	6.4849	8.23062	8.37458	7.12267	6.80756	8.62984	8.76588	1.67663	2.48e-06	-0.084209	1	0.0529161	1	0.0842101	1	3
Cplane1	ENSMUSG00000039801	5.31742	5.04976	4.5867	4.47186	4.24451	5.21189	4.75939	5.13824	-0.180047	0.868913	-0.0737492	1	-0.156619	1	0.0737502	1	4
Cpne1	ENSMUSG00000074643	4.07925	4.63591	5.09187	5.81815	4.59908	4.90648	6.05949	5.81443	0.721658	0.176937	0.0869942	1	0.298509	1	-0.0869932	1	3
Cpne2	ENSMUSG00000034361	4.2227	4.63591	4.82511	5.59307	5.07645	4.60493	5.37767	5.4301	0.717231	0.179538	0.298484	1	0.0130032	1	-0.298483	1	3
Cpne3	ENSMUSG00000028228	5.89028	6.18166	6.78643	6.87709	6.05492	6.32546	6.78357	6.86808	0.549868	0.301374	0.191807	1	-0.295399	1	-0.191806	1	3
Cpne8	ENSMUSG00000052560	3.53635	2.59643	3.03501	3.0592	3.06923	2.88048	3.12577	1.21168	0.0229535	1	0.322261	1	0.467889	1	-0.322259	1	2
Cpox	ENSMUSG00000022742	4.2227	4.46658	3.94421	4.17913	4.46751	4.83679	4.04067	3.6831	-0.504476	0.468692	0.121783	1	0.152811	1	-0.121782	1	2
Cpped1	ENSMUSG00000065979	4.47279	4.94619	4.19153	4.0431	4.88347	4.83679	3.65456	4.54679	-1.04894	0.0430806	-0.325786	1	-0.058191	1	0.325787	1	2
Cpq	ENSMUSG00000039007	2.65562	3.6928	3.46925	3.53545	3.06923	4.22324	4.12297	4.27985	0.17244	0.912308	-0.304689	1	0.0168617	1	0.304691	1	4
Cpsf1	ENSMUSG00000034022	6.0527	5.85558	5.51154	5.51808	6.24771	6.07613	5.5951	5.81443	-0.822673	0.0699068	-0.089847	1	-0.0436838	1	0.089848	1	2
Cpsf2	ENSMUSG00000041781	6.23298	6.33715	6.74831	6.81579	6.24771	6.64378	6.90484	6.67719	0.371407	0.577579	0.013079	1	0.0771129	1	-0.0130779	1	3
Cpsf3	ENSMUSG00000054309	4.2227	4.20462	4.30093	4.30343	4.93419	4.56239	4.5373	4.54679	-0.500514	0.47213	-0.326148	1	0.166925	1	0.326149	1	1
Cpsf4	ENSMUSG00000029625	4.35316	3.92845	3.64552	4.30343	4.46751	3.70275	4.41196	3.35227	-0.277294	0.769649	0.0573097	1	-0.0642739	1	-0.0573085	1	2
Cpsf6	ENSMUSG00000055531	5.25203	5.41818	5.51154	5.41161	5.24665	5.65814	5.5059	5.38537	-0.338247	0.636895	-0.140182	1	-0.0827245	1	0.140183	1	4
Cpsf7	ENSMUSG00000034820	5.37998	5.08919	5.83625	5.89919	5.63181	5.63779	5.99539	5.55651	0.592448	0.29467	0.207744	1	0.188027	1	-0.207743	1	3
Cpt1a	ENSMUSG00000024900	5.43994	6.32893	6.00741	6.11813	6.87258	7.38517	6.67863	6.81847	-0.631657	0.212643	-0.759394	0.561906	0.86551	0.117516	0.759395	0.561911	4
Cpt2	ENSMUSG00000028607	4.2227	2.70194	2.75643	3.63345	3.06923	3.34942	3.65456	3.82382	-0.0412391	0.994776	-0.279912	1	-0.188931	1	0.279914	1	4
Cptp	ENSMUSG00000029073	3.74086	3.79173	4.89657	5.17175	3.88072	3.62219	4.20082	4.70074	1.605	0.00116934	0.529989	1	0.0486822	1	-0.529988	1	3
Cr1l	ENSMUSG00000016481	5.70721	5.7114	5.09187	5.73229	5.32476	5.84721	5.65165	6.09	0.0225128	1	-0.0712675	1	-0.108688	1	0.0712691	1	4
Cracr2b	ENSMUSG00000048200	3.01225	2.59643	2.41086	1.39507	2.38535	3.13392	1.55198	2.30691	-2.6518	0.00612573	-0.120543	NA	-0.142338	1	0.120547	NA	2
Crat	ENSMUSG00000026853	4.78167	5.16496	4.67062	4.62266	4.8309	4.90648	4.41196	4.62582	-0.77762	0.129155	0.101894	1	-0.0644031	1	-0.101893	1	2
Crbn	ENSMUSG00000005362	3.74086	4.71366	5.46529	5.46583	4.07405	4.42667	5.5059	6.00386	0.450099	0.534234	0.0390419	1	-0.584849	1	-0.0390406	1	3
Crcp	ENSMUSG00000025532	3.91996	4.90259	3.64552	4.11272	4.32274	4.90648	4.70699	4.06978	-0.281573	0.769445	-0.17887	1	-0.0936677	1	0.178871	1	4
Creb1	ENSMUSG00000025958	5.70721	5.73645	5.72287	6.52797	5.43453	6.07613	5.5059	6.34484	0.231059	0.829142	0.594705	1	-0.373146	1	-0.594703	1	4
Creb3	ENSMUSG00000028466	6.33123	6.06784	6.27208	6.24757	5.88484	6.07613	6.08024	6.5411	0.114155	0.918318	0.189043	1	-0.0194089	1	-0.189042	1	3
Creb3l2	ENSMUSG00000038648	3.29797	3.06046	3.80258	4.0431	3.53129	3.70275	4.20082	3.35227	0.166268	0.912572	-0.186806	1	0.269515	1	0.186807	1	3
Creb5	ENSMUSG00000053007	7.54335	6.9325	8.01478	8.05904	7.16575	7.21022	8.32107	8.33146	1.20237	0.00101775	0.0886443	1	0.0877397	1	-0.0886432	1	3
Crebbp	ENSMUSG00000022521	7.20619	6.49228	7.48763	7.37892	7.16575	6.88728	7.70535	7.26364	0.463638	0.367598	0.108759	1	0.0318369	1	-0.108758	1	3
Crebl2	ENSMUSG00000032652	3.91996	4.24009	4.82511	5.73229	4.07405	4.64626	4.34496	5.02617	1.08042	0.0665714	0.582074	1	-0.348328	1	-0.582073	1	3
Crebrf	ENSMUSG00000048249	4.78167	4.60904	4.67062	5.56851	3.88072	3.62219	4.5373	5.13824	0.673259	0.28776	0.420963	1	-0.753168	1	-0.420962	1	3
Crebzf	ENSMUSG00000051451	4.47279	4.68821	5.15151	4.47186	6.03181	5.23915	5.12156	5.08329	-0.209445	0.829746	-0.0066624	1	0.476547	1	0.00666357	1	1
Creg1	ENSMUSG00000040713	7.94615	8.40212	7.4643	8.28318	8.55031	9.25391	8.31233	9.07839	-0.296886	0.737937	-0.495357	1	0.452192	1	0.495359	1	4
Creld1	ENSMUSG00000030284	4.35316	4.34154	4.67062	4.99867	4.07405	4.16756	5.12156	5.81443	0.516958	0.446112	-0.381766	1	0.0178632	1	0.381767	1	3
Creld2	ENSMUSG00000023272	6.01378	6.14471	6.40053	6.23201	6.67798	6.27366	7.29927	6.86808	0.252126	0.735604	-0.583827	0.867577	0.239668	1	0.583828	0.867583	1
Crem	ENSMUSG00000063889	3.91996	4.49622	6.24496	6.52797	4.24451	4.80064	6.82103	7.2005	2.17695	5.83e-07	-0.210042	1	0.404166	1	0.210043	1	3
Crim1	ENSMUSG00000024074	4.2227	3.8843	5.68301	5.07041	3.39309	3.9205	5.41081	5.55651	1.71623	4.53e-05	0.234087	1	-0.0379951	1	-0.234086	1	3
Crip1	ENSMUSG00000006360	5.70721	5.49359	5.97476	5.95712	5.85882	5.31799	5.67911	5.33922	0.130896	0.901348	0.36619	1	-0.198285	1	-0.366188	1	3
Cript	ENSMUSG00000024146	4.47279	4.46658	4.5867	4.62266	4.71964	5.23915	5.19949	5.24222	0.449054	0.589501	-0.119891	1	0.274732	1	0.119892	1	1
Crisp1	ENSMUSG00000025431	5.60616	6.13532	6.03933	5.83884	6.1438	6.62323	6.48994	6.90022	-0.188686	0.848204	-0.785336	0.637095	0.429135	1	0.785337	0.637089	4
Crisp3	ENSMUSG00000025433	2.18082	1.72006	1.95554	1.39507	2.05954	0.771553	2.28225	2.30691	-0.0485655	NA	-0.726946	1	0.055185	1	0.72695	1	1
Crispld2	ENSMUSG00000031825	2.18082	2.59643	2.41086	2.55828	2.05954	1.27155	0.975331	1.21168	-0.280292	0.891646	1.27378	1	-0.937149	1	-1.27378	1	2
Crk	ENSMUSG00000017776	6.71777	6.40903	6.97979	7.0016	6.79237	6.77066	7.25433	7.05102	0.338761	0.581312	-0.245989	1	0.17631	1	0.245989	1	3
Crkl	ENSMUSG00000006134	5.31742	5.4639	5.83625	6.40848	5.83232	5.50931	5.78401	6.17129	0.580126	0.262333	0.0729399	1	0.0642016	1	-0.0729389	1	3
Crlf2	ENSMUSG00000033467	5.37998	4.78744	6.32484	5.64099	4.71964	4.97295	6.37709	5.78028	0.785704	0.0943017	-0.0691881	1	-0.0744311	1	0.0691892	1	3
Crlf3	ENSMUSG00000017561	5.18353	5.68591	6.76749	6.9738	5.46934	5.57498	6.52062	6.96244	1.20355	0.00402849	0.401889	1	-0.117564	1	-0.401888	1	3
Crls1	ENSMUSG00000027357	3.91996	4.24009	4.30093	3.72521	4.53479	4.80064	4.20082	4.37442	-0.723322	0.236534	-0.0104879	1	0.0600136	1	0.0104892	1	1
Crnkl1	ENSMUSG00000001767	5.31742	4.85762	5.02966	5.29666	4.24451	4.68643	5.12156	5.67273	-0.0180236	1	0.0827221	1	-0.282444	1	-0.0827207	1	3
Crocc	ENSMUSG00000040860	3.53635	3.34738	1.95554	0.859978	2.05954	2.57283	2.7648	1.21168	-1.22465	0.157019	-0.491488	1	-0.0274293	1	0.49149	1	2
Crot	ENSMUSG00000003623	4.8715	4.73868	4.4026	4.47186	5.24665	5.03649	4.41196	3.95204	-0.92992	0.109838	-0.0961049	1	-0.106117	1	0.0961062	1	2
Crtap	ENSMUSG00000032431	4.2227	4.34154	4.07316	4.36179	4.24451	4.64626	4.99616	4.96669	-0.007407	1	-0.283144	1	0.289443	1	0.283145	1	4
Crtc1	ENSMUSG00000003575	2.65562	3.28082	3.26841	2.34342	3.39309	3.44619	2.95655	1.86082	-0.651735	0.476892	-0.536637	1	0.234788	1	0.536639	1	2
Crtc2	ENSMUSG00000027936	3.91996	3.34738	4.82511	5.13875	3.65741	3.34942	5.56598	4.77196	1.31059	0.00561176	0.272836	1	-0.195481	1	-0.272835	1	3
Crtc3	ENSMUSG00000030527	5.18353	5.04976	5.15151	3.81149	5.88484	5.57498	4.95181	4.37442	-0.46064	0.462884	0.163744	1	-0.0089615	1	-0.163742	1	2
Cry1	ENSMUSG00000020038	3.74086	3.6928	4.89657	4.88388	4.32274	3.44619	4.04067	4.46318	0.486024	0.489455	0.470886	1	0.243396	1	-0.470885	1	3
Cry2	ENSMUSG00000068742	3.29797	2.22379	1.28647	1.78452	3.06923	2.57283	2.7648	1.21168	-0.379635	0.795471	-0.148078	1	0.120501	1	0.14808	1	2
Crybg1	ENSMUSG00000019866	6.19868	6.60539	7.40428	7.95863	6.45297	6.43563	7.16003	7.14792	1.03721	0.0293926	0.702429	0.769925	-0.431018	1	-0.702428	0.769931	3
Crybg3	ENSMUSG00000022723	6.29922	6.24413	5.94136	6.61451	6.10004	6.36312	5.83373	6.1974	0.262586	0.77676	0.532508	1	-0.37221	1	-0.532507	1	4
Cryl1	ENSMUSG00000021947	4.2227	3.8843	3.26841	3.0592	4.07405	3.8515	2.7648	3.52714	-0.993754	0.147345	-0.00801141	1	0.0874922	1	0.008013	1	2
Cryz	ENSMUSG00000028199	3.01225	2.35898	1.95554	2.55828	3.24023	3.13392	3.53941	3.15323	-0.871873	0.389915	-0.874075	1	-0.0168845	1	0.874077	1	1
Cryzl1	ENSMUSG00000058240	4.47279	4.0129	4.49758	3.53545	4.1618	4.60493	3.7612	4.46318	-0.372196	0.671981	-0.189396	1	0.111067	1	0.189397	1	2
Cs	ENSMUSG00000005683	7.15345	7.20348	7.26272	7.5518	7.07826	7.22393	7.57254	7.73395	0.232108	0.770127	0.0213671	1	-0.0911591	1	-0.021366	1	3
Csde1	ENSMUSG00000068823	8.43286	8.67095	9.10919	9.35456	8.77216	9.11915	9.21944	9.60267	0.577127	0.251033	0.0551719	1	0.112448	1	-0.0551706	1	3
Cse1l	ENSMUSG00000002718	6.36255	6.06784	4.96465	5.66436	6.12209	6.29979	5.27343	5.78028	-0.898818	0.0614044	0.0448934	1	-0.231646	1	-0.0448922	1	2
Csf1	ENSMUSG00000014599	6.59128	5.79724	7.92364	7.70053	5.88484	6.72317	7.75136	7.76046	1.59002	4.31e-06	0.211022	1	0.0846572	1	-0.211021	1	3
Csf1r	ENSMUSG00000024621	9.11857	9.05514	9.06335	8.52579	8.97654	8.95206	8.87218	8.86694	-0.201612	0.791747	0.185005	1	-0.202313	1	-0.185003	1	2
Csf2ra	ENSMUSG00000059326	6.98255	7.31993	8.08528	7.83534	7.55416	7.52466	8.16957	8.25273	0.731368	0.0909208	-0.023171	1	0.195901	1	0.0231721	1	3
Csf2rb	ENSMUSG00000071713	10.711	10.5893	11.2479	10.991	11.5035	11.0432	11.9037	11.3698	0.372479	0.484064	-0.384824	1	0.361979	1	0.384825	1	1
Csf2rb2	ENSMUSG00000071714	8.95355	8.73606	9.71444	9.65359	9.60427	8.93965	10.1114	9.64122	0.676085	0.116301	-0.136164	1	0.141777	1	0.136165	1	3
Csgalnact2	ENSMUSG00000042042	4.8715	5.06961	4.19153	4.96141	5.32476	5.36825	4.80996	5.02617	-0.534025	0.472038	0.0216751	1	-0.0708788	1	-0.0216738	1	2
Csk	ENSMUSG00000032312	6.5097	6.32893	6.37574	6.26296	6.53741	6.27366	6.56546	6.62043	-0.137029	0.884202	0.0111982	1	0.0175313	1	-0.0111972	1	1
Csnk1a1	ENSMUSG00000024576	7.50176	7.89355	8.31128	8.31306	7.70052	8.04076	8.30353	8.37214	0.434461	0.431414	0.0617881	1	0.0276395	1	-0.061787	1	3
Csnk1d	ENSMUSG00000025162	6.0527	6.06784	6.64835	6.77342	6.52092	6.26041	6.78357	6.29734	0.530066	0.325674	0.0719449	1	0.203273	1	-0.0719439	1	3
Csnk1e	ENSMUSG00000022433	4.35316	4.20462	4.07316	4.36179	4.1618	4.47335	4.12297	4.37442	-0.450643	0.527454	0.0371707	1	-0.179021	1	-0.0371695	1	4
Csnk1g1	ENSMUSG00000032384	5.84664	5.73645	5.76166	6.1843	5.77782	5.73676	6.32588	6.32129	0.281583	0.723875	0.0721434	1	-0.379917	1	-0.0721423	1	3
Csnk1g2	ENSMUSG00000003345	6.45263	6.40121	5.26386	5.54351	6.1438	6.33812	6.21768	6.09	-0.79695	0.0844684	-0.336361	1	-0.0963807	1	0.336362	1	2
Csnk1g3	ENSMUSG00000073563	4.95606	5.2544	4.96465	5.51808	5.36229	5.69799	6.27279	6.00386	0.623312	0.304401	-0.128532	1	0.196386	1	0.128533	1	4
Csnk2a1	ENSMUSG00000074698	6.19868	6.43986	5.90717	6.32294	6.88552	6.86994	6.10069	6.09	-0.282093	0.740714	-0.00817057	1	0.114793	1	0.00817189	1	2
Csnk2a2	ENSMUSG00000046707	5.25203	5.00922	5.02966	4.99867	5.32476	5.15576	5.56598	5.33922	-0.00668358	1	-0.0468215	1	0.0571306	1	0.0468225	1	1
Csnk2b	ENSMUSG00000024387	5.03593	5.16496	5.41751	5.73229	5.53654	5.34334	6.08024	5.38537	0.320076	0.68075	-0.162967	1	0.148425	1	0.162968	1	3
Cspp1	ENSMUSG00000056763	3.01225	3.83876	4.49758	4.57412	3.39309	4.37844	3.65456	4.06978	0.380658	0.68129	0.236814	1	0.0673339	1	-0.236813	1	4
Csrnp1	ENSMUSG00000032515	4.68587	4.46658	7.65151	6.79476	5.07645	3.70275	7.40995	5.67273	2.57737	1.51e-13	0.37945	1	-0.0375468	1	-0.379449	1	3
Csrnp2	ENSMUSG00000044636	2.18082	2.22379	2.41086	2.74525	2.65097	3.01276	2.95655	3.95204	-0.77951	0.381402	-0.762343	1	0.0708395	1	0.762345	1	4
Csrp1	ENSMUSG00000026421	6.61748	6.62564	7.6307	8.02784	6.34464	6.14982	7.10034	7.05102	1.24683	0.00409742	0.914712	0.33217	-0.561463	0.692272	-0.914711	0.332174	3
Csrp2	ENSMUSG00000020186	3.29797	2.59643	4.4026	3.72521	3.53129	4.32854	3.53941	4.77196	0.740774	0.286695	0.0618174	1	0.309013	1	-0.0618161	1	3
Cst3	ENSMUSG00000027447	9.23737	9.86577	10.1266	10.9464	9.26112	9.59989	10.2901	10.4767	0.936941	0.110619	0.449272	1	-0.338523	1	-0.44927	1	3
Cst7	ENSMUSG00000068129	1.46835	2.89231	3.94421	3.63345	1.03997	2.18127	4.5373	3.95204	1.56744	0.00517274	0.311225	1	-0.560931	1	-0.311223	1	3
Csta2	ENSMUSG00000095620	5.37998	6.24413	6.24496	7.73405	6.66302	6.79842	7.91044	7.89417	1.24879	0.0808724	-0.273776	1	0.59558	1	0.273778	1	3
Cstb	ENSMUSG00000005054	7.39977	7.07189	7.94065	7.16618	7.99143	7.42133	8.36823	7.95665	0.302504	0.641995	-0.465047	1	0.393174	1	0.465048	1	1
Cstdc4	ENSMUSG00000079597	4.78167	6.28716	6.74831	7.35038	7.89869	7.34809	8.53533	8.14282	1.5058	0.00859693	-1.10325	0.129998	2.07762	1.53e-06	1.10325	0.129996	1
Cstdc5	ENSMUSG00000071561	3.01225	1.72006	3.64552	3.96995	4.1618	1.93675	4.34496	4.37442	1.20758	0.37212	-0.325193	1	0.622633	1	0.325195	1	3
Cstf1	ENSMUSG00000027498	4.58326	5.00922	4.19153	3.53545	5.07645	5.12685	4.85881	3.82382	-0.860864	0.0973829	-0.260963	1	0.105572	1	0.260964	1	2
Cstf2	ENSMUSG00000031256	5.31742	4.96751	4.89657	4.57412	5.28623	5.4405	4.41196	4.77196	-0.541658	0.388205	0.219303	1	-0.0624078	1	-0.219302	1	2
Cstf2t	ENSMUSG00000053536	4.95606	5.2014	4.5867	5.13875	5.46934	5.00507	5.08096	5.08329	-0.106593	0.932871	0.0297565	1	-0.0329086	1	-0.0297554	1	2
Cstf3	ENSMUSG00000027176	4.78167	4.24009	4.4026	5.23555	4.39694	4.51855	4.59611	5.29154	0.664562	0.355211	0.170544	1	-0.376746	1	-0.170542	1	4
Ctbp1	ENSMUSG00000037373	6.69334	6.91066	6.87754	6.32294	7.12267	7.33551	6.93932	6.71383	-0.447086	0.391996	-0.0550769	1	0.284024	1	0.0550779	1	1
Ctbp2	ENSMUSG00000030970	6.0527	5.74882	5.59982	5.23555	6.41776	5.65814	5.73251	5.63502	-0.414405	0.514026	-0.0348785	1	0.238483	1	0.0348795	1	2
Ctbs	ENSMUSG00000028189	3.29797	3.64067	3.46925	3.81149	3.98062	3.44619	3.12577	3.52714	0.589828	0.578037	0.457826	1	0.177396	1	-0.457825	1	4
Ctc1	ENSMUSG00000020898	3.91996	4.55373	3.46925	4.0431	4.39694	4.56239	3.65456	3.15323	-0.520677	0.460797	0.572346	1	-0.361977	1	-0.572345	1	2
Ctcf	ENSMUSG00000005698	5.65757	5.98664	5.46529	5.73229	6.24771	6.37546	5.5951	5.4301	-0.221581	0.805527	0.136025	1	0.0654879	1	-0.136024	1	2
Ctdnep1	ENSMUSG00000018559	5.18353	5.30551	6.03933	5.73229	6.26763	5.48673	6.19883	5.78028	0.308782	0.66681	0.166316	1	0.160337	1	-0.166315	1	1
Ctdp1	ENSMUSG00000033323	5.37998	5.06961	5.09187	4.62266	6.32577	5.61716	5.80909	4.96669	-0.639425	0.265419	-0.506353	1	0.345345	1	0.506354	1	1
Ctdsp1	ENSMUSG00000026176	5.84664	5.94426	5.68301	5.13875	6.58581	6.41186	6.29071	5.51559	-0.623863	0.276992	-0.119656	1	0.24246	1	0.119657	1	1
Ctdsp2	ENSMUSG00000078429	5.93263	5.97616	5.59982	5.89919	5.66222	5.9164	5.65165	6.29734	-0.424235	0.539035	0.0769392	1	-0.188154	1	-0.076938	1	4
Ctdspl	ENSMUSG00000047409	3.53635	3.6928	3.03501	1.78452	3.88072	3.13392	2.54361	2.30691	-1.9382	0.00365762	-0.102812	1	0.0275301	1	0.102814	1	2
Ctdspl2	ENSMUSG00000033411	5.18353	4.83461	3.46925	4.24262	3.77338	5.03649	3.7612	5.33922	-0.414523	0.613047	-0.0123908	1	-0.253757	1	0.0123922	1	4
Ctif	ENSMUSG00000052928	2.65562	3.06046	3.46925	3.63345	1.03997	2.88048	3.86049	3.95204	0.934872	0.146689	-0.250226	1	0.173743	1	0.250227	1	3
Ctnna1	ENSMUSG00000037815	6.71777	7.19898	7.55543	8.00971	7.24825	7.63142	7.83919	7.95665	0.517158	0.414082	0.0676139	1	0.0806478	1	-0.0676126	1	3
Ctnna3	ENSMUSG00000060843	3.29797	2.0746	1.95554	3.63345	2.65097	4.04931	3.12577	4.96669	0.858155	0.651426	-0.298566	1	0.752113	1	0.298569	1	4
Ctnnb1	ENSMUSG00000006932	8.85789	8.5908	8.27822	8.22542	9.22592	9.21152	8.96435	8.93834	-0.589725	0.21221	-0.535036	0.986977	0.304732	1	0.535038	0.98697	1
Ctnnbl1	ENSMUSG00000027649	5.18353	4.52526	3.94421	4.36179	5.32476	5.09736	4.20082	4.70074	-0.489688	0.475123	-0.0441891	1	0.245668	1	0.0441903	1	2
Ctnnd1	ENSMUSG00000034101	6.78866	6.79021	6.27208	7.05563	6.60158	7.04237	6.70559	5.84778	0.0603545	0.967221	0.117958	1	-0.076578	1	-0.117957	1	2
Ctnnd2	ENSMUSG00000022240	1.46835	4.6623	4.67062	2.91075	4.46751	4.47335	4.41196	4.83984	-0.0724322	0.980201	-0.200345	1	0.131976	1	0.200346	1	1
Ctns	ENSMUSG00000005949	4.35316	4.30851	3.03501	3.72521	3.77338	3.8515	3.41426	2.30691	-1.17311	0.0366424	0.460956	1	-0.514997	1	-0.460954	1	2
Ctps	ENSMUSG00000028633	4.2227	4.37383	1.28647	0.859978	4.98319	4.42667	4.04067	3.82382	-3.0086	2.12e-07	-2.26441	0.00800674	0.355144	1	2.26441	0.00800664	2
Ctps2	ENSMUSG00000031360	4.68587	4.60904	4.5867	4.17913	5.07645	5.1841	4.80996	5.13824	-0.606812	0.300737	0.0634876	1	0.119098	1	-0.0634865	1	1
Ctr9	ENSMUSG00000005609	5.18353	5.68591	5.20877	5.29666	5.63181	5.4638	5.75849	5.88037	-0.442743	0.492551	-0.229525	1	-0.280357	1	0.229526	1	1
Ctsa	ENSMUSG00000017760	9.12771	9.04389	8.61121	8.96517	9.08433	9.17669	8.85723	9.36133	-0.246736	0.740536	-0.0790474	1	-0.12934	1	0.0790488	1	4
Ctsb	ENSMUSG00000021939	11.8654	11.4843	11.5696	11.7007	11.5886	11.5666	11.6134	11.9094	-0.0627302	0.961951	0.0391717	1	-0.30102	1	-0.0391701	1	4
Ctsc	ENSMUSG00000030560	8.83015	8.45023	10.5487	10.0867	9.12037	8.60437	10.3144	10.2998	1.5781	1.82e-06	0.103692	1	-0.131652	1	-0.103691	1	3
Ctsd	ENSMUSG00000007891	12.4677	11.8596	12.0899	11.8808	12.3642	12.1269	12.1563	12.3306	-0.104732	0.915463	-0.150785	1	-0.00520212	1	0.150787	1	1
Ctsf	ENSMUSG00000083282	4.07925	2.59643	1.95554	2.91075	3.06923	3.44619	2.7648	3.35227	-0.14614	0.935721	-0.208313	1	-0.366082	1	0.208316	1	2
Ctsh	ENSMUSG00000032359	7.6231	7.92113	7.7893	8.27561	7.58623	8.05234	7.52793	8.18909	0.137582	0.91188	0.170909	1	-0.197214	1	-0.170907	1	4
Ctsk	ENSMUSG00000028111	5.11162	5.57917	4.82511	5.26643	5.98447	6.52696	5.5059	6.78443	-0.364465	0.710287	-1.01903	0.726119	0.634714	1	1.01903	0.726125	4
Ctsl	ENSMUSG00000021477	8.76132	8.86944	8.60589	9.26566	10.0286	9.65534	9.90593	10.4085	0.157204	0.8857	-1.01654	0.302829	0.890236	0.0213889	1.01654	0.302825	1
Ctso	ENSMUSG00000028015	3.91996	4.34154	3.46925	4.0431	3.88072	3.9205	3.7612	4.46318	0.0182145	1	0.119034	1	-0.201257	1	-0.119033	1	4
Ctss	ENSMUSG00000038642	10.8278	11.1319	10.6696	11.3998	10.6247	11.3612	10.8082	11.8266	0.0708343	0.965619	-0.140886	1	-0.132217	1	0.140888	1	4
Ctsz	ENSMUSG00000016256	9.52028	9.57511	10.2646	10.1849	9.81686	9.72209	10.6245	10.4001	0.587872	0.194216	-0.125698	1	0.013718	1	0.125699	1	3
Cttn	ENSMUSG00000031078	2.18082	3.13771	4.82511	3.96995	4.07405	5.29218	4.99616	5.29154	0.30554	0.807395	-1.19592	0.192989	1.05569	0.56645	1.19592	0.192987	3
Cttnbp2nl	ENSMUSG00000062127	5.7552	5.83253	6.49564	6.96442	5.83232	5.71751	6.32588	5.97397	0.828025	0.114665	0.485775	1	0.0428067	1	-0.485773	1	3
Ctu1	ENSMUSG00000038888	1.46835	2.89231	3.80258	2.74525	3.06923	3.34942	3.7612	1.86082	0.541564	0.558172	0.098363	1	0.364885	1	-0.0983615	1	1
Ctu2	ENSMUSG00000049482	4.78167	4.60904	3.64552	3.19379	5.32476	4.04931	4.59611	3.82382	0.521405	0.29526	-0.343012	1	0.273807	1	0.343013	1	2
Cuedc2	ENSMUSG00000036748	5.55285	5.56525	5.26386	5.35528	5.72118	5.4638	5.5059	5.63502	-0.242104	0.761617	0.130055	1	-0.182866	1	-0.130054	1	2
Cul1	ENSMUSG00000029686	5.60616	6.09715	6.40053	5.89919	5.85882	6.27366	5.95102	5.94344	0.0412181	0.985282	0.144853	1	-0.0439367	1	-0.144852	1	4
Cul2	ENSMUSG00000024231	4.78167	5.2544	5.20877	5.91876	4.77634	5.21189	5.83373	6.1447	0.77134	0.15347	0.190058	1	-0.145641	1	-0.190057	1	3
Cul3	ENSMUSG00000004364	5.89028	6.09715	5.90717	6.38052	6.1438	6.39983	5.97338	6.8352	0.322723	0.682291	-0.0202179	1	0.152362	1	0.0202193	1	4
Cul4a	ENSMUSG00000031446	6.0527	6.29561	5.59982	5.97592	6.48734	6.45901	6.19883	6.1974	-0.263792	0.72881	-0.064035	1	0.256973	1	0.064036	1	2
Cul4b	ENSMUSG00000031095	4.95606	4.49622	4.67062	4.99867	4.71964	4.80064	4.95181	5.08329	0.258348	0.813884	0.0535217	1	0.175923	1	-0.0535203	1	3
Cul5	ENSMUSG00000032030	5.11162	5.2544	4.74993	5.29666	5.20594	5.86482	5.27343	5.5963	-0.2283	0.805572	-0.146881	1	0.0497325	1	0.146882	1	4
Cul7	ENSMUSG00000038545	3.91996	3.5304	3.94421	3.72521	2.65097	3.34942	4.47599	3.95204	0.378465	0.676635	0.0143992	1	-0.233236	1	-0.014398	1	3
Cul9	ENSMUSG00000040327	3.91996	3.79173	3.80258	3.96995	4.39694	3.9205	3.7612	4.17863	0.0760744	0.964519	0.0809234	1	-0.0912623	1	-0.0809221	1	1
Cuta	ENSMUSG00000024194	4.2227	4.63591	3.64552	3.4303	4.1618	4.60493	3.86049	4.17863	-0.324692	0.692465	-0.0740711	1	-0.134908	1	0.0740722	1	2
Cux1	ENSMUSG00000029705	7.50176	7.52435	6.37574	6.62646	7.7509	7.85497	6.93932	7.00741	-0.913481	0.0320802	0.0388002	1	0.127507	1	-0.0387992	1	2
Cwc15	ENSMUSG00000004096	5.55285	5.94426	6.76749	6.48922	5.77782	6.21993	6.48994	6.49973	0.57232	0.315986	0.115412	1	-0.223298	1	-0.115411	1	3
Cwc22	ENSMUSG00000027014	5.18353	4.85762	3.64552	4.41787	5.36229	4.9401	4.34496	5.13824	0.172639	0.893642	0.367243	1	0.0654279	1	-0.367241	1	2
Cwc25	ENSMUSG00000018541	3.74086	4.30851	4.30093	4.47186	4.1618	4.37844	4.90606	4.77196	0.0281668	0.996851	-0.209891	1	-0.0003303	1	0.209892	1	3
Cwc27	ENSMUSG00000021715	3.29797	3.34738	3.46925	4.24262	4.24451	4.04931	3.12577	3.6831	0.407923	0.673612	0.106755	1	0.130079	1	-0.106753	1	4
Cwf19l1	ENSMUSG00000025200	4.2227	3.64067	2.41086	2.74525	3.53129	3.34942	2.95655	3.95204	-1.00161	0.169653	-0.270423	1	-0.151908	1	0.270424	1	2
Cwf19l2	ENSMUSG00000025898	4.07925	4.76326	4.19153	4.71509	4.07405	4.60493	4.27469	5.33922	0.0880657	0.960025	-0.0708911	1	-0.0979618	1	0.0708926	1	4
Cx3cl1	ENSMUSG00000031778	2.65562	3.21104	5.41751	6.01281	3.39309	2.39029	4.85881	4.90466	2.55898	5.24e-07	0.630274	1	-0.310928	1	-0.630272	1	3
Cxcl16	ENSMUSG00000018920	5.89028	6.10679	8.90343	9.32002	5.32476	5.89941	9.43613	9.24098	2.96386	1.04e-17	0.0307963	1	-0.703434	0.680244	-0.0307951	1	3
Cxcl2	ENSMUSG00000058427	4.95606	3.47194	10.749	9.13791	6.00833	4.80064	10.0391	9.49364	5.54337	2.68e-32	0.392285	1	0.946644	1	-0.392283	1	3
Cxcl3	ENSMUSG00000029379	3.74086	2.70194	10.1866	8.8296	7.16575	5.23915	10.6679	10.3817	6.54426	7.61e-47	-0.861663	0.552355	3.31026	0.0583778	0.861665	0.552351	3
Cxcr4	ENSMUSG00000045382	5.4975	5.37097	5.31691	5.29666	5.32476	5.4405	5.03918	2.64715	-0.577982	0.309306	0.789452	0.752362	-0.377997	1	-0.789451	0.752369	2
Cxxc1	ENSMUSG00000024560	5.31742	4.96751	5.51154	4.96141	5.60075	4.90648	5.62365	5.51559	-0.113161	0.922941	-0.395982	1	0.265759	1	0.395983	1	1
Cyb561	ENSMUSG00000019590	3.29797	2.70194	1.28647	2.34342	2.38535	2.73484	1.55198	2.92227	-1.64845	0.025074	-0.11814	1	0.0204754	1	0.118142	1	2
Cyb561a3	ENSMUSG00000034445	4.68587	5.83253	6.18914	6.84676	5.24665	5.9164	5.65165	5.81443	0.597552	0.398173	0.567313	1	-0.465399	1	-0.567312	1	3
Cyb561d1	ENSMUSG00000048796	3.29797	3.79173	3.80258	4.47186	3.53129	3.9205	4.34496	4.17863	0.436193	0.633791	0.0932002	1	0.165491	1	-0.093199	1	3
Cyb561d2	ENSMUSG00000037190	3.74086	2.80026	3.46925	2.74525	3.65741	3.62219	3.41426	2.92227	0.0872418	0.962111	0.00846024	1	0.191806	1	-0.00845894	1	1
Cyb5a	ENSMUSG00000024646	7.11718	7.13918	6.8951	6.74081	8.05583	8.57257	7.95043	8.15619	-0.493477	0.355498	-1.16812	0.016611	0.860092	0.113333	1.16813	0.0166107	1
Cyb5b	ENSMUSG00000031924	7.73503	7.19447	6.07056	6.61451	7.4003	7.2906	6.25465	6.36801	-0.975178	0.0265632	0.139171	1	-0.301685	1	-0.13917	1	2
Cyb5d1	ENSMUSG00000044795	3.53635	3.06046	1.95554	2.34342	2.38535	3.34942	2.28225	3.35227	0.760905	NA	0.276818	NA	0.492285	NA	-0.276813	NA	2
Cyb5d2	ENSMUSG00000057778	3.74086	3.21104	3.64552	2.91075	3.53129	3.34942	3.65456	3.52714	-0.210132	0.890307	-0.0730167	1	-0.0321716	1	0.0730183	1	1
Cyb5r1	ENSMUSG00000026456	5.18353	4.96751	4.07316	3.63345	5.24665	5.26591	4.59611	5.08329	-1.03105	0.0421489	0.188562	1	-0.2018	1	-0.188561	1	2
Cyb5r3	ENSMUSG00000018042	6.0906	6.40121	6.84178	6.40848	6.55373	6.42379	7.09014	6.8352	0.451863	0.449237	-0.191338	1	0.220526	1	0.191339	1	3
Cyb5r4	ENSMUSG00000032872	4.58326	4.78744	5.09187	5.26643	4.88347	4.9401	4.99616	5.24222	-0.0333406	0.996357	0.0908981	1	0.00339977	1	-0.0908967	1	3
Cyba	ENSMUSG00000006519	7.9042	7.73167	8.20973	7.61914	8.14466	7.9069	8.28578	8.03836	0.05914	0.963334	-0.116702	1	0.137144	1	0.116703	1	1
Cybb	ENSMUSG00000015340	9.46364	9.29534	11.1572	11.1328	8.68968	8.93757	11.2912	11.4295	1.6886	7.02e-07	-0.0367832	1	-0.765534	0.2592	0.0367846	1	3
Cybc1	ENSMUSG00000039294	5.80165	5.50821	5.72287	5.35528	5.80533	5.4638	5.90524	5.5963	-0.176973	0.842351	-0.0669687	1	-0.406344	1	0.0669697	1	1
Cyc1	ENSMUSG00000022551	5.70721	5.83253	6.03933	5.66436	6.47026	6.06093	6.34315	5.88037	-0.263385	0.729471	-0.183856	1	0.131496	1	0.183857	1	1
Cycs	ENSMUSG00000063694	4.47279	3.79173	3.03501	3.4303	3.06923	3.44619	2.95655	2.64715	-0.341222	NA	0.490369	NA	0.190944	1	-0.490365	NA	2
Cyfip1	ENSMUSG00000030447	7.95645	7.72543	8.69877	8.268	8.05009	7.74989	8.38501	8.20205	0.691732	0.0983256	0.174943	1	-0.0338468	1	-0.174941	1	3
Cyfip2	ENSMUSG00000020340	5.03593	5.79724	5.83625	6.60246	4.93419	5.99848	5.70606	6.34484	0.776987	0.204109	0.669144	1	-0.469813	1	-0.669142	1	4
Cyld	ENSMUSG00000036712	5.60616	6.22656	6.64835	6.92626	5.50333	5.79304	6.41024	6.91603	0.716248	0.193348	0.111188	1	-0.290799	1	-0.111187	1	3
Cyp11a1	ENSMUSG00000032323	4.58326	4.60904	2.41086	3.0592	4.07405	4.60493	1.96284	3.52714	-1.64323	0.00075013	0.296499	1	-0.101538	1	-0.296497	1	2
Cyp1b1	ENSMUSG00000024087	2.18082	3.79173	3.80258	4.30343	3.53129	3.70275	5.16105	5.13824	1.16582	0.0876602	-0.812589	0.796005	0.0106872	1	0.81259	0.795999	3
Cyp20a1	ENSMUSG00000049439	4.95606	4.71366	3.64552	3.89289	5.03057	4.76357	4.27469	4.27985	-0.749871	0.204357	-0.11255	1	0.179323	1	0.112552	1	2
Cyp26b1	ENSMUSG00000063415	2.18082	2.0746	2.41086	2.55828	2.38535	1.27155	4.5373	1.21168	0.618572	0.634667	-1.37903	0.233956	-0.0381083	1	1.37904	0.233953	1
Cyp2j6	ENSMUSG00000052914	1.46835	1.90819	2.41086	2.91075	2.65097	3.24569	2.28225	4.06978	0.877727	0.517727	-0.4032	1	0.604935	1	0.403202	1	4
Cyp4f13	ENSMUSG00000024055	2.18082	1.72006	2.41086	1.39507	1.03997	1.93675	2.28225	2.30691	0.19112	0.934443	-0.0359959	1	-0.158777	1	0.0359981	1	3
Cyp4f16	ENSMUSG00000048440	5.11162	6.39336	4.67062	4.11272	5.20594	5.81133	3.7612	4.17863	-2.01366	0.000192888	0.389715	1	-0.727861	1	-0.389714	1	2
Cyp4f18	ENSMUSG00000003484	3.29797	3.21104	4.4026	3.31689	4.1618	3.34942	4.27469	3.15323	-0.283632	0.815597	-0.50052	1	-0.0464672	1	0.500522	1	1
Cyp4v3	ENSMUSG00000079057	5.11162	4.85762	5.64202	5.77586	4.77634	4.87205	5.85797	6.34484	0.84112	0.0725082	-0.274355	1	-0.160046	1	0.274356	1	3
Cyp51	ENSMUSG00000001467	6.83405	6.80212	5.15151	6.29326	4.66062	5.61716	5.19949	5.08329	-1.19463	0.0284154	0.782963	0.941659	-1.60542	4.15e-05	-0.782962	0.941652	2
Cyria	ENSMUSG00000020589	5.37998	5.72398	6.2987	7.71739	4.1618	4.80064	5.62365	6.1974	1.58789	0.00607338	1.69268	0.0220509	-1.31308	0.0360589	-1.69268	0.0220513	3
Cyrib	ENSMUSG00000022378	6.29922	6.36954	6.87754	7.32127	6.6479	6.49338	6.88138	7.30024	0.79652	0.0980171	0.273338	1	0.0141563	1	-0.273337	1	3
Cysltr1	ENSMUSG00000052821	4.2227	4.49622	3.64552	4.36179	4.66062	4.68643	3.41426	3.6831	-0.808337	0.248989	0.55218	1	-0.510202	1	-0.552179	1	2
Cyth1	ENSMUSG00000017132	6.26648	6.00738	7.10574	6.88706	6.56986	6.27366	6.95063	6.86808	0.901905	0.0242588	0.346329	1	0.262164	1	-0.346328	1	3
Cyth2	ENSMUSG00000003269	4.07925	4.13096	5.09187	4.52389	4.24451	4.47335	5.44321	5.67273	0.600566	0.301298	-0.198892	1	0.110708	1	0.198893	1	3
Cyth3	ENSMUSG00000018001	5.11162	4.81122	5.02966	4.80195	4.71964	5.34334	6.16037	5.84778	0.121228	0.918101	-0.847554	0.395454	0.0815251	1	0.847555	0.395451	1
Cyth4	ENSMUSG00000018008	8.28541	8.06157	7.48763	6.72978	8.26347	8.14174	7.16974	7.03663	-1.10542	0.00646226	0.123963	1	0.0121177	1	-0.123962	1	2
Cytip	ENSMUSG00000026832	7.24031	7.36078	8.69377	9.40051	6.83303	7.09555	8.84818	8.84233	1.79615	1.17e-05	0.463012	1	-0.501462	1	-0.46301	1	3
Czib	ENSMUSG00000028608	3.91996	4.52526	4.19153	4.11272	3.77338	4.47335	4.12297	4.62582	-0.0217302	1	-0.026368	1	0.160962	1	0.0263692	1	4
D11Wsu47e	ENSMUSG00000041623	3.53635	3.34738	4.07316	3.53545	3.88072	3.77904	3.7612	2.64715	-0.259071	0.81645	-0.499666	1	0.0941786	1	0.499667	1	1
D16Ertd472e	ENSMUSG00000022864	3.53635	4.0129	6.10113	5.51808	3.77338	5.09736	6.08024	6.09	1.61931	0.000610188	-0.0568023	1	0.360908	1	0.0568033	1	3
D17H6S53E	ENSMUSG00000043311	3.53635	4.40542	4.67062	4.36179	4.71964	4.42667	4.80996	4.54679	0.248781	0.78557	-0.00629352	1	0.224994	1	0.00629454	1	1
D2hgdh	ENSMUSG00000073609	2.18082	3.13771	2.41086	1.78452	3.65741	3.34942	1.96284	2.92227	-0.900564	0.398173	0.148576	1	0.0225637	1	-0.148574	1	2
D5Ertd579e	ENSMUSG00000029190	4.68587	5.23695	5.94136	5.85924	5.43453	5.82938	5.85797	5.51559	0.497045	0.430382	0.169118	1	-0.00416574	1	-0.169117	1	3
D6Wsu163e	ENSMUSG00000030347	5.03593	5.63353	3.94421	3.81149	5.16406	5.57498	4.04067	4.37442	-1.33106	0.0209352	0.389165	1	-0.223518	1	-0.389163	1	2
D8Ertd738e	ENSMUSG00000019362	5.03593	5.43358	5.36809	4.71509	5.07645	5.09736	5.44321	4.83984	-0.655389	0.206078	-0.238472	1	-0.164123	1	0.238473	1	1
Daam1	ENSMUSG00000034574	5.11162	4.46658	5.83625	6.16804	4.46751	4.80064	5.99539	6.24824	1.48272	0.000669156	0.0515463	1	-0.264845	1	-0.0515452	1	3
Dab2	ENSMUSG00000022150	8.56663	8.02391	8.03866	7.24581	9.23607	8.50959	8.09507	7.88617	-0.939505	0.0458706	-0.245571	1	0.212432	1	0.245572	1	2
Dab2ip	ENSMUSG00000026883	2.18082	3.13771	1.95554	2.09087	4.07405	3.53687	3.12577	3.15323	-1.36228	0.0924343	-1.10493	0.818049	0.847106	0.866395	1.10494	0.818055	1
Dach1	ENSMUSG00000055639	3.29797	2.80026	3.80258	4.36179	3.77338	3.13392	3.53941	4.06978	1.06792	0.0926957	-0.255174	1	0.609109	1	0.255176	1	3
Dact2	ENSMUSG00000048826	1.46835	0.54488	1.95554	1.39507	2.38535	2.18127	1.96284	2.92227	0.39309	0.857039	-0.764301	1	0.536139	1	0.764303	1	1
Dad1	ENSMUSG00000022174	3.53635	3.5304	3.26841	3.31689	3.53129	4.22324	3.65456	3.6831	-0.194151	0.873638	-0.15435	1	-0.0170114	1	0.154351	1	4
Dag1	ENSMUSG00000039952	6.59128	6.12587	5.55636	5.51808	6.16519	6.27366	6.17973	6.09	-0.833634	0.0539149	-0.376534	1	-0.0504457	1	0.376535	1	2
Dagla	ENSMUSG00000035735	3.74086	3.06046	1.95554	0.859978	3.39309	3.70275	1.55198	2.30691	-2.74701	5.69e-05	-1.43771	0.768824	0.343481	1	1.43771	0.768817	2
Daglb	ENSMUSG00000039206	5.37998	5.12757	3.46925	3.96995	4.66062	4.72551	2.54361	2.30691	-0.542891	0.387107	0.3751	1	-0.314055	1	-0.375098	1	2
Dalrd3	ENSMUSG00000019039	3.53635	3.92845	3.26841	2.34342	3.65741	3.70275	3.53941	3.82382	-0.417326	0.687669	-0.161184	1	-0.0760482	1	0.161186	1	1
Dap	ENSMUSG00000039168	3.91996	4.2747	4.67062	5.43898	4.8309	4.22324	4.75939	5.38537	0.603149	0.309653	0.155145	1	0.0457544	1	-0.155143	1	3
Dap3	ENSMUSG00000068921	4.58326	4.92455	5.02966	4.71509	5.32476	5.34334	5.37767	4.83984	-0.0549005	0.975681	-0.159875	1	0.314306	1	0.159876	1	1
Dapk1	ENSMUSG00000021559	6.19868	5.96561	5.31691	5.61723	6.26763	6.35068	5.67911	6.36801	-0.682226	0.17438	-0.379906	1	-0.168312	1	0.379907	1	2
Dapk3	ENSMUSG00000034974	4.58326	4.94619	4.96465	4.36179	5.03057	4.10965	5.12156	4.17863	0.035687	0.993838	-0.207659	1	-0.120615	1	0.207661	1	1
Dapp1	ENSMUSG00000028159	3.91996	4.90259	5.02966	6.50225	4.59908	5.21189	5.37767	5.51559	1.00902	0.157272	0.742777	1	-0.348304	1	-0.742775	1	3
Dars	ENSMUSG00000026356	5.70721	5.6468	4.82511	4.17913	5.46934	6.32546	4.75939	5.33922	-0.926757	0.0529992	-0.177281	1	0.143778	1	0.177282	1	2
Dars2	ENSMUSG00000026709	4.07925	4.05333	2.75643	3.4303	3.65741	3.9205	3.12577	4.27985	-0.856799	0.228307	-0.385793	1	-0.288279	1	0.385795	1	2
Daxx	ENSMUSG00000002307	4.68587	6.04797	8.05437	8.30936	5.93551	6.49338	8.45022	8.39489	3.13355	4.51e-19	0.142745	1	0.133399	1	-0.142744	1	3
Dazap1	ENSMUSG00000069565	5.55285	5.79724	5.26386	5.51808	6.16519	6.16412	5.80909	5.55651	-0.221925	0.78388	-0.0115752	1	0.237496	1	0.0115762	1	2
Dazap2	ENSMUSG00000000346	6.83405	6.46256	6.58487	6.76263	7.1551	6.86994	7.30809	7.03663	-0.126742	0.907747	-0.269792	1	-0.0169343	1	0.269793	1	1
Dbf4	ENSMUSG00000002297	5.60616	5.76108	4.30093	4.36179	5.50333	5.9332	4.47599	4.17863	-1.18322	0.00854606	0.0612729	1	-0.187255	1	-0.0612717	1	2
Dbi	ENSMUSG00000026385	5.97377	5.77324	6.10113	5.85924	5.85882	5.9164	5.97338	6.24824	-0.00304625	1	0.0675868	1	-0.413132	1	-0.0675856	1	3
Dbnl	ENSMUSG00000020476	6.29922	7.01159	8.06216	7.90077	6.93617	6.96282	8.36823	8.05987	1.09401	0.0111031	-0.0776845	1	0.00579214	1	0.0776856	1	3
Dbr1	ENSMUSG00000032469	3.53635	3.97129	3.94421	4.11272	4.07405	4.16756	4.20082	3.95204	0.00109496	1	0.349504	1	0.0924963	1	-0.349502	1	4
Dbt	ENSMUSG00000000340	3.29797	3.97129	3.94421	3.4303	3.06923	3.77904	4.12297	3.35227	-0.135015	0.929144	0.156561	1	-0.365619	1	-0.15656	1	3
Dcaf1	ENSMUSG00000040325	4.07925	4.55373	4.30093	4.88388	4.24451	4.42667	5.16105	4.62582	-0.126134	0.922499	-0.314589	1	0.00887956	1	0.31459	1	3
Dcaf10	ENSMUSG00000035572	4.35316	4.43632	4.4026	4.96141	4.53479	5.15576	4.85881	4.90466	0.151199	0.893617	0.163685	1	0.0192657	1	-0.163684	1	4
Dcaf11	ENSMUSG00000022214	4.47279	5.27164	5.31691	5.26643	5.03057	5.1841	5.62365	5.55651	0.497547	0.429158	0.242488	1	-0.171716	1	-0.242487	1	3
Dcaf12	ENSMUSG00000028436	5.4975	6.10679	6.54095	6.21628	5.60075	6.24704	7.0167	6.36801	0.252189	0.747712	-0.33842	1	0.0249049	1	0.338421	1	3
Dcaf13	ENSMUSG00000022300	4.58326	5.2544	5.90717	4.71509	5.24665	4.76357	5.27343	6.00386	0.746757	0.225257	-0.114695	1	0.50691	1	0.114696	1	3
Dcaf15	ENSMUSG00000037103	1.46835	4.13096	3.80258	3.53545	3.65741	4.51855	4.04067	4.27985	0.100309	0.946001	0.0410409	1	0.0503845	1	-0.0410397	1	4
Dcaf17	ENSMUSG00000041966	5.03593	4.52526	4.07316	3.72521	4.46751	4.97295	3.7612	3.35227	-0.732219	0.337146	-0.14419	1	0.0376243	1	0.144191	1	2
Dcaf5	ENSMUSG00000049106	5.03593	4.76326	5.31691	4.62266	4.88347	5.03649	4.59611	4.62582	-0.141042	0.901845	0.2626	1	-0.115224	1	-0.262598	1	2
Dcaf6	ENSMUSG00000026571	4.78167	4.60904	4.19153	4.36179	4.77634	4.68643	4.20082	4.77196	0.0695713	0.970745	0.395215	1	-0.00150373	1	-0.395213	1	2
Dcaf7	ENSMUSG00000049354	6.69334	7.20348	7.09058	6.83651	7.29751	7.13962	7.04863	6.85173	-0.323352	0.619648	-0.0284263	1	0.0240791	1	0.0284273	1	1
Dcaf8	ENSMUSG00000026554	4.78167	5.1833	5.26386	5.32627	4.88347	5.36825	5.47489	5.24222	-0.128677	0.914741	0.167794	1	-0.14096	1	-0.167792	1	3
Dcakd	ENSMUSG00000020935	3.29797	2.59643	4.49758	2.55828	4.07405	3.98634	4.59611	3.82382	0.709261	0.296423	-0.131537	1	0.372796	1	0.131539	1	1
Dcbld2	ENSMUSG00000035107	5.89028	4.09267	7.96578	7.09056	4.39694	4.10965	7.75781	6.93167	2.45153	3.77e-10	0.366394	1	-0.942022	0.287342	-0.366392	1	3
Dck	ENSMUSG00000029366	6.36255	5.67299	7.26272	6.96442	5.98447	5.41682	7.40995	7.21335	0.974624	0.0177087	-0.197656	1	-0.485213	1	0.197657	1	3
Dclre1a	ENSMUSG00000025077	4.35316	4.13096	4.30093	3.31689	4.53479	4.51855	3.86049	3.82382	-0.491982	0.50061	0.365236	1	-0.192718	1	-0.365234	1	2
Dclre1b	ENSMUSG00000027845	4.68587	4.55373	4.07316	3.19379	4.53479	3.8515	3.65456	3.6831	-0.952737	0.0848744	0.132545	1	0.045119	1	-0.132544	1	2
Dclre1c	ENSMUSG00000026648	4.2227	4.71366	5.02966	5.85924	3.88072	4.22324	5.16105	4.96669	0.831744	0.119345	0.492416	1	-0.547865	1	-0.492415	1	3
Dcp1a	ENSMUSG00000021962	5.11162	4.90259	5.46529	5.71	5.39886	5.12685	5.30902	5.55651	0.808122	0.100404	0.14669	1	0.206062	1	-0.146689	1	3
Dcp2	ENSMUSG00000024472	5.97377	6.30401	7.8714	7.94438	6.63263	6.51585	7.47407	7.8537	1.44817	0.000277147	0.278849	1	-0.166735	1	-0.278847	1	3
Dcps	ENSMUSG00000032040	4.78167	4.40542	2.75643	3.19379	4.53479	3.98634	2.7648	3.15323	-1.06711	0.0725082	-0.106137	1	-0.0394625	1	0.106138	1	2
Dcstamp	ENSMUSG00000022303	4.35316	5.14639	5.31691	5.13875	3.88072	4.32854	4.85881	5.19117	0.241421	0.813182	0.152672	1	-0.84753	0.753406	-0.152671	1	3
Dctn1	ENSMUSG00000031865	6.71777	7.19447	7.44059	7.01983	7.25823	7.04237	7.27248	6.99258	0.0444683	0.980201	0.23296	1	-0.00562244	1	-0.232959	1	1
Dctn2	ENSMUSG00000025410	6.5097	6.60539	6.49564	6.72978	6.45297	6.76129	6.67863	6.601	0.114892	0.913983	0.179918	1	-0.059289	1	-0.179917	1	4
Dctn3	ENSMUSG00000028447	4.35316	4.60904	4.67062	4.36179	4.24451	4.97295	4.59611	4.96669	0.271679	0.774598	0.136031	1	0.0674981	1	-0.13603	1	4
Dctn4	ENSMUSG00000024603	6.16355	5.95498	6.16039	6.1011	6.22752	6.10606	6.47434	6.17129	0.14535	0.884934	-0.0903876	1	-0.0369228	1	0.0903887	1	1
Dctn5	ENSMUSG00000030868	3.91996	3.28082	4.07316	3.53545	3.65741	3.9205	3.86049	3.82382	-0.321197	0.778905	-0.109718	1	-0.12645	1	0.10972	1	1
Dctn6	ENSMUSG00000031516	4.35316	4.40542	4.07316	3.96995	4.53479	4.87205	4.34496	4.83984	-0.505927	0.511194	-0.131111	1	0.261407	1	0.131113	1	4
Dctpp1	ENSMUSG00000042462	4.35316	4.43632	3.26841	2.09087	4.32274	4.10965	3.7612	3.15323	-1.29843	0.0431071	-0.629328	1	0.144621	1	0.629329	1	2
Dcun1d1	ENSMUSG00000027708	5.03593	5.38688	4.96465	5.73229	4.1618	5.36825	5.12156	5.51559	0.175706	0.918694	0.586381	1	0.0460444	1	-0.586379	1	4
Dcun1d2	ENSMUSG00000038506	5.43994	4.92455	4.74993	4.30343	5.32476	5.00507	4.5373	4.70074	-0.724397	0.18679	-0.216518	1	-0.0179129	1	0.216519	1	2
Dcun1d3	ENSMUSG00000048787	5.03593	5.08919	5.79944	4.71509	5.39886	5.12685	6.08024	5.47348	0.345472	0.676665	0.0583004	1	-0.0174056	1	-0.0582991	1	1
Dcun1d4	ENSMUSG00000051674	2.18082	2.70194	3.03501	2.34342	3.39309	3.01276	2.95655	2.92227	0.0647137	0.989445	-0.466691	1	0.625635	1	0.466693	1	1
Dcun1d5	ENSMUSG00000032002	5.84664	6.05794	6.16039	6.1843	6.1438	6.54891	5.80909	6.273	0.0467956	0.979452	0.182374	1	0.194624	1	-0.182373	1	4
Dcxr	ENSMUSG00000039450	3.91996	4.92455	3.94421	4.36179	3.06923	3.77904	3.41426	4.17863	-0.264818	0.78424	0.456805	1	-0.601537	1	-0.456804	1	4
Dda1	ENSMUSG00000074247	3.91996	4.20462	4.07316	4.36179	4.77634	3.98634	4.80996	4.27985	0.119959	0.925962	0.00352798	1	0.0188645	1	-0.00352682	1	1
Ddb1	ENSMUSG00000024740	8.61944	8.4968	8.52365	8.32777	8.6294	8.88028	8.49726	8.49301	-0.176935	0.829132	-0.065136	1	0.136394	1	0.0651372	1	2
Ddc	ENSMUSG00000020182	2.65562	1.50365	3.03501	1.39507	2.38535	0.771553	1.55198	2.30691	1.09757	NA	0.72025	NA	-1.60963	NA	-0.720244	NA	1
Ddhd1	ENSMUSG00000037697	7.22335	6.57098	7.37955	7.80412	6.98511	6.92973	7.5652	7.30024	0.495082	0.388821	0.192019	1	-0.185184	1	-0.192018	1	3
Ddhd2	ENSMUSG00000061313	5.11162	5.00922	4.49758	4.66961	5.46934	5.31799	3.53941	4.77196	-0.528213	0.410957	0.238026	1	0.0433772	1	-0.238025	1	2
Ddi2	ENSMUSG00000078515	6.78866	6.89961	6.13107	6.32294	6.99708	7.16117	6.3084	6.00386	-0.935216	0.0252794	0.121998	1	-0.000388524	1	-0.121997	1	2
Ddias	ENSMUSG00000030641	4.68587	5.12757	2.75643	4.52389	3.65741	4.76357	3.86049	3.15323	-1.17977	0.0526482	0.81626	1	-0.90093	0.581871	-0.816258	1	2
Ddit3	ENSMUSG00000025408	1.46835	2.35898	3.03501	2.91075	4.07405	2.39029	2.54361	2.92227	-0.368433	0.734049	0.330371	1	-0.285415	1	-0.330369	1	1
Ddit4	ENSMUSG00000020108	3.29797	4.34154	6.82357	4.66961	3.98062	3.24569	7.55041	5.33922	1.99553	0.00116427	-0.475468	1	-0.598194	1	0.475484	1	3
Ddost	ENSMUSG00000028757	7.00257	6.90514	7.13558	6.91656	7.19724	6.97909	7.15025	6.99258	-0.1048	0.923265	-0.122978	1	-0.0396774	1	0.122979	1	1
Ddr1	ENSMUSG00000003534	2.18082	2.80026	2.41086	1.39507	2.05954	2.57283	2.7648	2.92227	-0.980242	0.464402	-1.22982	0.902611	-0.0301124	1	1.22982	0.902604	1
Ddrgk1	ENSMUSG00000068290	4.35316	4.58165	4.19153	4.17913	4.39694	4.83679	4.5373	4.70074	-0.217004	0.845455	-0.13728	1	0.120292	1	0.137281	1	4
Ddt	ENSMUSG00000001666	2.65562	3.97129	4.07316	4.17913	3.88072	2.88048	3.53941	4.06978	0.617702	0.398173	0.359896	1	-0.215326	1	-0.359895	1	3
Ddx1	ENSMUSG00000037149	6.36255	6.40903	5.79944	5.83884	6.58581	6.50466	6.05949	6.601	-0.35836	0.590966	-0.0442143	1	-0.0716018	1	0.0442155	1	2
Ddx10	ENSMUSG00000053289	4.78167	5.2544	4.5867	4.88388	5.20594	5.15576	5.08096	5.19117	-0.24835	0.798032	-0.0756212	1	0.0535183	1	0.0756225	1	4
Ddx11	ENSMUSG00000035842	3.29797	3.83876	2.75643	2.34342	3.06923	3.70275	3.27722	2.64715	-1.29356	0.0369574	-0.289998	1	-0.278227	1	0.29	1	2
Ddx17	ENSMUSG00000055065	7.78212	7.48054	7.96578	7.75053	7.90507	7.73081	7.69866	7.49174	0.086103	0.939808	0.341658	1	-0.0222075	1	-0.341657	1	1
Ddx18	ENSMUSG00000001674	5.11162	4.92455	3.26841	3.89289	4.77634	4.64626	4.47599	4.77196	-1.22155	0.22414	-0.868869	1	-0.0872284	1	0.868872	1	2
Ddx19a	ENSMUSG00000015023	4.2227	5.23695	4.4026	4.30343	5.12092	5.21189	4.47599	4.37442	-1.18236	0.05282	-0.287179	1	-0.427696	1	0.287181	1	2
Ddx19b	ENSMUSG00000033658	5.60616	5.12757	5.09187	5.204	5.36229	5.21189	5.12156	4.96669	-0.362779	0.64262	0.288825	1	-0.383768	1	-0.288824	1	2
Ddx20	ENSMUSG00000027905	4.78167	4.60904	3.94421	3.96995	4.32274	4.60493	3.41426	3.35227	-1.18393	0.0297864	-0.105516	1	-0.145746	1	0.105517	1	2
Ddx21	ENSMUSG00000020075	7.35376	7.07189	6.37574	6.15159	8.02691	7.44494	6.48994	6.88424	-1.22796	0.00144759	-0.443464	1	0.219785	1	0.443465	1	2
Ddx23	ENSMUSG00000003360	5.89028	5.72398	6.35052	5.89919	6.38166	6.14982	6.55067	5.55651	-0.189435	0.8227	-0.186496	1	0.111449	1	0.186497	1	1
Ddx24	ENSMUSG00000041645	6.26648	6.30401	7.42859	7.22238	6.99708	6.10606	7.61582	7.49174	1.00597	0.0143527	-0.0767389	1	0.0646896	1	0.0767399	1	3
Ddx27	ENSMUSG00000017999	5.03593	5.16496	4.74993	3.96995	5.32476	5.73676	4.99616	5.02617	-0.903263	0.0793851	-0.341475	1	0.147148	1	0.341477	1	2
Ddx28	ENSMUSG00000045538	3.74086	3.8843	3.46925	2.55828	4.59908	3.44619	3.65456	2.92227	-1.2946	0.0255421	-0.502528	1	0.0143796	1	0.50253	1	2
Ddx31	ENSMUSG00000026806	5.31742	4.30851	3.46925	0.859978	4.39694	4.80064	3.41426	3.15323	-1.66225	0.0013496	-0.522675	1	0.031391	1	0.522677	1	2
Ddx39a	ENSMUSG00000005481	5.31742	5.53702	5.09187	5.13875	5.74977	5.71751	5.53625	5.55651	-0.678268	0.164251	-0.315609	1	0.119665	1	0.31561	1	2
Ddx39b	ENSMUSG00000019432	6.29922	6.14471	5.79944	5.87936	6.89835	6.51585	6.50536	5.97397	-0.245514	0.748659	-0.119735	1	0.187582	1	0.119736	1	1
Ddx3x	ENSMUSG00000000787	8.49777	8.2668	8.06216	8.22934	8.44931	8.58059	7.97833	8.39489	-0.306392	0.669107	-0.0171128	1	-0.00415694	1	0.0171142	1	2
Ddx3y	ENSMUSG00000069045	4.78167	4.09267	4.74993	5.10498	4.98319	4.76357	4.80996	4.62582	0.168545	0.877845	-0.0920004	1	0.114112	1	0.0920015	1	3
Ddx41	ENSMUSG00000021494	5.37998	5.79724	5.41751	4.62266	6.05492	5.6782	6.01708	5.47348	-0.511744	0.345314	-0.267061	1	0.127183	1	0.267062	1	1
Ddx42	ENSMUSG00000020705	6.01378	5.67299	6.18914	6.08387	6.20704	5.81133	6.19883	5.78028	0.116922	0.916733	0.11956	1	-0.0408484	1	-0.119559	1	1
Ddx46	ENSMUSG00000021500	5.93263	6.00738	5.26386	5.68736	6.48734	6.37546	5.75849	5.78028	-0.426808	0.509758	0.106206	1	0.152953	1	-0.106205	1	2
Ddx47	ENSMUSG00000030204	4.95606	5.62013	5.31691	5.79716	5.74977	5.75577	5.95102	5.63502	-0.117715	0.923265	-0.0489426	1	0.232408	1	0.0489437	1	4
Ddx49	ENSMUSG00000057788	5.25203	4.83461	5.46529	4.92317	5.36229	4.9401	4.99616	5.33922	-0.173857	0.850839	-0.0280228	1	0.0908204	1	0.0280238	1	1
Ddx5	ENSMUSG00000020719	8.62591	8.49129	8.85492	8.89528	8.61781	8.68838	8.70857	8.89513	0.261741	0.7175	0.31584	1	-0.134435	1	-0.315839	1	3
Ddx50	ENSMUSG00000020076	5.18353	5.62013	5.64202	5.64099	5.692	5.99848	5.47489	5.67273	-0.203258	0.850161	-0.0985931	1	0.131009	1	0.0985943	1	4
Ddx51	ENSMUSG00000029504	4.35316	4.40542	3.80258	3.4303	4.88347	4.87205	4.04067	4.06978	-1.28921	0.00982658	-0.505032	1	0.361371	1	0.505033	1	2
Ddx52	ENSMUSG00000020677	5.4975	4.49622	4.5867	4.80195	4.39694	4.42667	4.5373	4.96669	0.0286082	0.996819	-0.0421447	1	-0.0681663	1	0.0421458	1	4
Ddx54	ENSMUSG00000029599	6.16355	6.40121	6.10113	5.51808	6.76461	6.43563	6.93932	6.29734	-0.212591	0.791906	-0.324977	1	0.336954	1	0.324978	1	1
Ddx55	ENSMUSG00000029389	3.29797	3.28082	2.41086	3.0592	4.07405	3.53687	3.53941	2.92227	-0.317594	0.79949	-0.0040476	1	0.275644	1	0.00404915	1	2
Ddx56	ENSMUSG00000004393	5.11162	4.60904	3.03501	3.63345	5.569	4.56239	3.53941	4.06978	-1.37243	0.00419259	-0.530495	1	0.175974	1	0.530496	1	2
Ddx59	ENSMUSG00000026404	3.01225	2.70194	2.75643	2.34342	2.65097	2.73484	3.27722	1.21168	-0.364859	0.782507	-0.315665	1	-0.0112218	1	0.315667	1	1
Ddx6	ENSMUSG00000032097	8.08406	8.04662	8.71369	9.13791	7.91772	8.23611	8.66803	8.88713	0.92862	0.041847	0.342267	1	-0.15841	1	-0.342266	1	3
Ddx60	ENSMUSG00000037921	2.18082	2.48259	6.76749	6.88706	2.38535	1.64216	6.82103	6.88424	4.68218	9.16e-30	0.177668	1	-0.325841	1	-0.177666	1	3
Deaf1	ENSMUSG00000058886	4.35316	3.83876	3.03501	3.0592	4.32274	3.53687	3.53941	3.15323	-0.563591	0.489146	0.00616983	1	0.125812	1	-0.00616841	1	2
Decr1	ENSMUSG00000028223	3.91996	3.21104	3.26841	3.96995	4.24451	3.9205	3.27722	3.15323	0.0703589	0.975329	0.48498	1	-0.289443	1	-0.484978	1	2
Decr2	ENSMUSG00000036775	4.2227	4.71366	4.49758	4.47186	4.66062	5.03649	4.59611	4.06978	-0.323343	0.778324	0.206233	1	-0.102848	1	-0.206231	1	2
Dedd	ENSMUSG00000013973	4.07925	4.43632	4.67062	5.204	4.32274	4.60493	4.85881	4.54679	0.568177	0.370024	-0.0195674	1	0.0318775	1	0.0195685	1	3
Dedd2	ENSMUSG00000054499	4.2227	3.79173	3.03501	2.91075	3.77338	4.16756	3.41426	1.86082	-0.897775	0.126288	-0.154314	1	-0.392407	1	0.154315	1	2
[truncated: 7,590 more rows]
