# Supplementary material for: Mmp12 Is Translationally Regulated in Macrophages during the Course of Inflammation
Source: Int J Mol Sci. 2023 Nov 30;24(23):16981. doi: 10.3390/ijms242316981 (PMC10707645; doi:10.3390/ijms242316981)
Supplement: Supplementary file 1 [file ijms-24-16981-s001.zip › Kuntschar et al - Table S2 (RNAseq - enriched GO terms).xlsx]

## Sheet: Heatmap_Cluster1
Annotation Cluster 1	Enrichment Score: 2.745031331159453
Category	Term	Count	%	PValue	Genes	List Total	Pop Hits	Pop Total	Fold Enrichment	Bonferroni	Benjamini	FDR
GOTERM_BP_ALL	GO:0007033~vacuole organization	67	3.40793	6.26698e-05	RAB7, ARF1, UBXN2B, PHF23, LYST, AP4M1, MAP1LC3B, NAGLU, GNPTAB, CHMP1A, PIP4K2C, CTSD, TRP53INP2, VPS18, AKTIP, GAA, WIPI2, ATG13, RAB33B, VAMP8, PACS2, RAB34, FEZ2, ULK3, CHMP3, TBC1D25, ATG4B, ULK1, TMEM9, SEC22B, CHMP7, ATP6V0C, RALB, MTMR3, WDR45B, NPRL2, VPS4B, GBA, NPRL3, CLN8, GABARAP, CLN5, TMEM165, CLN3, BAG3, RAB23, UBQLN1, ZKSCAN3, VPS11, MFN2, UBQLN2, VPS16, UVRAG, HSPA8, SNAPIN, SMU…	1808	211	9012	1.58276	0.442847	0.584897	0.584897
GOTERM_BP_ALL	GO:0080171~lytic vacuole organization	25	1.27162	0.0096366	ARF1, RAB7, GBA, CLN8, LYST, CLN5, TMEM165, CLN3, NAGLU, GNPTAB, ZKSCAN3, VPS18, HSPA8, SNAPIN, AKTIP, GAA, HPS1, HPS4, MCOLN1, RAB34, TPP1, TMEM9, PI4KB, LAMTOR1, ATP6V0C	1808	75	9012	1.6615	1	1	1
GOTERM_BP_ALL	GO:0007040~lysosome organization	25	1.27162	0.0096366	ARF1, RAB7, GBA, CLN8, LYST, CLN5, TMEM165, CLN3, NAGLU, GNPTAB, ZKSCAN3, VPS18, HSPA8, SNAPIN, AKTIP, GAA, HPS1, HPS4, MCOLN1, RAB34, TPP1, TMEM9, PI4KB, LAMTOR1, ATP6V0C	1808	75	9012	1.6615	1	1	1
Annotation Cluster 2	Enrichment Score: 2.5650788231627724
Category	Term	Count	%	PValue	Genes	List Total	Pop Hits	Pop Total	Fold Enrichment	Bonferroni	Benjamini	FDR
GOTERM_BP_ALL	GO:0007033~vacuole organization	67	3.40793	6.26698e-05	RAB7, ARF1, UBXN2B, PHF23, LYST, AP4M1, MAP1LC3B, NAGLU, GNPTAB, CHMP1A, PIP4K2C, CTSD, TRP53INP2, VPS18, AKTIP, GAA, WIPI2, ATG13, RAB33B, VAMP8, PACS2, RAB34, FEZ2, ULK3, CHMP3, TBC1D25, ATG4B, ULK1, TMEM9, SEC22B, CHMP7, ATP6V0C, RALB, MTMR3, WDR45B, NPRL2, VPS4B, GBA, NPRL3, CLN8, GABARAP, CLN5, TMEM165, CLN3, BAG3, RAB23, UBQLN1, ZKSCAN3, VPS11, MFN2, UBQLN2, VPS16, UVRAG, HSPA8, SNAPIN, SMU…	1808	211	9012	1.58276	0.442847	0.584897	0.584897
GOTERM_BP_ALL	GO:0016236~macroautophagy	65	3.30621	0.00317974	RAB7, RETREG3, UBXN2B, PHF23, AP4M1, UFL1, MAP1LC3B, CHMP1A, PIP4K2C, LGALS8, CTSD, UBXN6, TRP53INP2, GAA, TSC2, YOD1, WIPI2, ATG13, SIRT1, RAB33B, VAMP8, WDR81, PACS2, PEX5, FEZ2, TRIM13, ULK3, TBC1D25, ATG4B, PLAA, VDAC1, WDFY3, ULK1, SEC22B, CHMP7, RALB, MTMR3, WDR45B, NPRL2, UBA5, VPS4B, GBA, NPRL3, WDR24, GABARAP, HDAC6, CLN3, BAG3, RAB23, UBQLN1, MFN2, MAPK3, UBQLN2, VPS16, VTI1B, UVRAG, SN…	1808	232	9012	1.39652	1	1	1
GOTERM_BP_ALL	GO:1905037~autophagosome organization	30	1.52594	0.0152281	RAB7, RALB, UBXN2B, WDR45B, PHF23, GBA, GABARAP, AP4M1, CLN3, MAP1LC3B, BAG3, RAB23, UBQLN1, MFN2, PIP4K2C, CTSD, TRP53INP2, UBQLN2, SMURF1, WIPI2, ATG13, RAB33B, VMP1, PACS2, ATG16L1, FEZ2, ULK3, ATG4B, ULK1, SEC22B	1808	98	9012	1.52587	1	1	1
GOTERM_BP_ALL	GO:0000045~autophagosome assembly	28	1.42421	0.0180962	RAB7, RALB, UBXN2B, WDR45B, PHF23, GABARAP, AP4M1, MAP1LC3B, BAG3, RAB23, UBQLN1, MFN2, PIP4K2C, CTSD, TRP53INP2, UBQLN2, SMURF1, WIPI2, ATG13, RAB33B, VMP1, PACS2, ATG16L1, FEZ2, ULK3, ATG4B, ULK1, SEC22B	1808	91	9012	1.5337	1	1	1
Annotation Cluster 3	Enrichment Score: 2.2620247781062144
Category	Term	Count	%	PValue	Genes	List Total	Pop Hits	Pop Total	Fold Enrichment	Bonferroni	Benjamini	FDR
GOTERM_BP_ALL	GO:0007034~vacuolar transport	45	2.28891	0.00168117	VPS29, ARF1, PXK, RAB7, LRP1, MGRN1, VPS4B, TRAK1, LYST, AP4M1, CLN3, CCDC91, LAMP1, GNPTAB, AP1G2, RNF215, VPS52, PSAP, CHMP1A, VPS8, MVB12A, VPS11, AP3S1, VPS39, UBXN6, VPS16, VTI1B, VPS18, HGSNAT, HSPA8, SNAPIN, SMURF1, AKTIP, STX8, VPS37B, SNF8, RHOB, GAK, RAB34, CHMP3, PLEKHM2, VIPAS39, CHMP7, VPS25, MON1A	1808	144	9012	1.55766	1	1	1
GOTERM_BP_ALL	GO:0007041~lysosomal transport	34	1.7294	0.00437523	ARF1, PXK, RAB7, LRP1, MGRN1, VPS4B, TRAK1, LYST, AP4M1, CLN3, CCDC91, LAMP1, GNPTAB, VPS52, PSAP, CHMP1A, MVB12A, VPS11, VPS39, UBXN6, VPS16, VPS18, HGSNAT, HSPA8, SNAPIN, AKTIP, STX8, RHOB, GAK, RAB34, CHMP3, PLEKHM2, VIPAS39, CHMP7	1808	106	9012	1.59881	1	1	1
GOTERM_BP_ALL	GO:0008333~endosome to lysosome transport	20	1.01729	0.0222491	VPS18, PXK, RAB7, SNAPIN, MGRN1, AKTIP, STX8, VPS4B, TRAK1, LYST, RHOB, CHMP1A, MVB12A, VPS11, CHMP3, VIPAS39, CHMP7, UBXN6, VPS39, VPS16	1808	60	9012	1.6615	1	1	1
Annotation Cluster 4	Enrichment Score: 2.2272060550349058
Category	Term	Count	%	PValue	Genes	List Total	Pop Hits	Pop Total	Fold Enrichment	Bonferroni	Benjamini	FDR
GOTERM_BP_ALL	GO:0006914~autophagy	107	5.44252	0.00031921	RETREG3, UBXN2B, PARK7, STK11, NAGLU, TRIM27, PIP4K2C, LGALS8, VPS39, ARSA, VPS18, TSC2, YOD1, TICAM1, ATG13, WDR81, RRAGC, DDIT3, FEZ2, TRIM13, ULK3, FKBP8, PLAA, TBC1D25, VDAC1, WDFY3, ULK1, S100A8, MTMR3, UBA5, NPRL2, NPRL3, GABARAP, STK35, BAG3, ZKSCAN3, VPS11, ABL1, VPS16, VTI1B, UVRAG, HSPA8, PLK3, XBP1, SNAPIN, SMURF1, SEC16A, HMGA1, KLHL22, IFT20, ATG16L1, TOLLIP, CALM3, RETREG2, RNF185, …	1808	390	9012	1.36755	0.94919	0.993062	0.993062
GOTERM_BP_ALL	GO:0016236~macroautophagy	65	3.30621	0.00317974	RAB7, RETREG3, UBXN2B, PHF23, AP4M1, UFL1, MAP1LC3B, CHMP1A, PIP4K2C, LGALS8, CTSD, UBXN6, TRP53INP2, GAA, TSC2, YOD1, WIPI2, ATG13, SIRT1, RAB33B, VAMP8, WDR81, PACS2, PEX5, FEZ2, TRIM13, ULK3, TBC1D25, ATG4B, PLAA, VDAC1, WDFY3, ULK1, SEC22B, CHMP7, RALB, MTMR3, WDR45B, NPRL2, UBA5, VPS4B, GBA, NPRL3, WDR24, GABARAP, HDAC6, CLN3, BAG3, RAB23, UBQLN1, MFN2, MAPK3, UBQLN2, VPS16, VTI1B, UVRAG, SN…	1808	232	9012	1.39652	1	1	1
GOTERM_BP_ALL	GO:0010506~regulation of autophagy	58	2.95015	0.205075	GSK3B, GSK3A, PHF23, RPTOR, TRIM8, UFL1, FLCN, STK11, KAT8, TRIM27, PIP4K2C, TRP53INP2, SREBF1, TSC2, TICAM1, ATG13, SIRT1, SIRT2, RRAGC, DDIT3, FEZ2, FKBP8, TRIM13, ULK3, TBC1D25, TRIB3, VDAC1, ULK1, SEC22B, RALB, MTMR3, NPRL2, GBA, NPRL3, FOXK2, WDR24, HDAC6, CLN3, BAG3, ORMDL3, UBQLN1, ZKSCAN3, MFN2, BID, MAPK3, UBQLN2, UVRAG, PLK3, XBP1, USP20, SMURF1, KLHL22, RMC1, IFT20, ATG16L1, TRIM32, TE…	1808	256	9012	1.1293	1	1	1
Annotation Cluster 5	Enrichment Score: 1.958630346189476
Category	Term	Count	%	PValue	Genes	List Total	Pop Hits	Pop Total	Fold Enrichment	Bonferroni	Benjamini	FDR
GOTERM_BP_ALL	GO:0009199~ribonucleoside triphosphate metabolic process	72	3.66226	0.000449752	PID1, COX4I1, ENO1B, MPI, NUDT2, PARK7, ENO1, COX6A1, COX7C, RPTOR, GPI1, FLCN, MLX, PRKACA, GIT1, COA6, COX8A, TPI1, PGAM1, CTPS2, SDHC, RHOA, COX6B1, PKM, NCOR1, NME6, NME7, PDE12, NDUFS5, UQCRC1, PPIF, NDUFS2, ALDOA, GAPDH, ATP6V1A, PFKFB1, ALDOART2, NDUFB5, ATP5K, RASL2-9, FOXK2, UQCR11, COX7A2, UQCR10, LDHA, RAB23, MFN1, PGK1, CYC1, NDUFV3, BID, ZBTB7A, NDUFV1, GADD45GIP1, NDUFA9, HSPA8, NDU…	1808	245	9012	1.46484	0.984982	1	1
GOTERM_BP_ALL	GO:0009141~nucleoside triphosphate metabolic process	74	3.76399	0.000799771	PID1, COX4I1, ENO1B, MPI, NUDT2, PARK7, ENO1, COX6A1, COX7C, RPTOR, GPI1, FLCN, MLX, PRKACA, GIT1, COA6, COX8A, TPI1, PGAM1, CTPS2, SDHC, RHOA, COX6B1, PKM, NCOR1, NME6, NME7, PDE12, NDUFS5, UQCRC1, PPIF, NDUFS2, ALDOA, GAPDH, ATP6V1A, PFKFB1, DTYMK, ALDOART2, NDUFB5, ATP5K, RASL2-9, FOXK2, UQCR11, COX7A2, UQCR10, TYMS, LDHA, RAB23, MFN1, PGK1, CYC1, NDUFV3, BID, ZBTB7A, NDUFV1, GADD45GIP1, NDUFA…	1808	258	9012	1.42967	0.999428	1	1
GOTERM_BP_ALL	GO:0009205~purine ribonucleoside triphosphate metabolic process	69	3.50966	0.0010132	PID1, COX4I1, ENO1B, MPI, NUDT2, PARK7, ENO1, COX6A1, COX7C, RPTOR, GPI1, FLCN, MLX, PRKACA, GIT1, COA6, COX8A, TPI1, PGAM1, SDHC, RHOA, COX6B1, PKM, NCOR1, NME6, NME7, PDE12, NDUFS5, UQCRC1, PPIF, NDUFS2, ALDOA, GAPDH, ATP6V1A, PFKFB1, ALDOART2, NDUFB5, ATP5K, RASL2-9, FOXK2, UQCR11, COX7A2, UQCR10, LDHA, RAB23, MFN1, PGK1, CYC1, NDUFV3, BID, ZBTB7A, NDUFV1, GADD45GIP1, NDUFA9, HSPA8, NDUFA7, PK…	1808	239	9012	1.43904	0.999922	1	1
GOTERM_BP_ALL	GO:0009144~purine nucleoside triphosphate metabolic process	69	3.50966	0.00162581	PID1, COX4I1, ENO1B, MPI, NUDT2, PARK7, ENO1, COX6A1, COX7C, RPTOR, GPI1, FLCN, MLX, PRKACA, GIT1, COA6, COX8A, TPI1, PGAM1, SDHC, RHOA, COX6B1, PKM, NCOR1, NME6, NME7, PDE12, NDUFS5, UQCRC1, PPIF, NDUFS2, ALDOA, GAPDH, ATP6V1A, PFKFB1, ALDOART2, NDUFB5, ATP5K, RASL2-9, FOXK2, UQCR11, COX7A2, UQCR10, LDHA, RAB23, MFN1, PGK1, CYC1, NDUFV3, BID, ZBTB7A, NDUFV1, GADD45GIP1, NDUFA9, HSPA8, NDUFA7, PK…	1808	243	9012	1.41536	1	1	1
GOTERM_BP_ALL	GO:0019693~ribose phosphate metabolic process	91	4.62869	0.00192566	PID1, COX4I1, ENO1B, MPI, NUDT2, PARK7, ENO1, COX6A1, COX7C, NUDT4, RPTOR, GPI1, FLCN, MLX, PDE4A, PRKACA, PDE8A, GIT1, COA6, CAP1, COX8A, TPI1, PDE4D, PGAM1, DCAKD, CTPS2, TALDO1, SDHC, PGD, RHOA, APRT, COX6B1, PKM, NCOR1, NME6, ADORA2B, NME7, PDE12, NDUFS5, G6PDX, UQCRC1, PPIF, NDUFS2, ORAI1, ALDOA, RAF1, GAPDH, ATP6V1A, PFKFB1, ALDOART2, H6PD, NDUFB5, ATP5K, RASL2-9, FOXK2, UQCR11, COX7A2, UQC…	1808	339	9012	1.33803	1	1	1
GOTERM_BP_ALL	GO:0006091~generation of precursor metabolites and energy	82	4.17091	0.00258175	GSK3B, GSK3A, COX4I1, GBE1, ENO1B, MPI, IRS2, MTFR1L, PARK7, ENO1, COX6A1, COX7C, RPTOR, GPI1, GYS1, FLCN, CHCHD5, MLX, SLC37A4, PRKACA, GIT1, COA6, COX8A, TPI1, GAA, PGAM1, SDHC, RHOA, COX6B1, PPP1R3F, POR, PKM, NCOR1, POLG2, PPP1R3B, NOA1, PDE12, NDUFS5, FDX1, CAT, UQCRC1, PPIF, NDUFS2, ALDOA, GAPDH, PLEC, PFKFB1, ALDOART2, NDUFB5, GBA, IREB2, DLST, FOXK2, UQCR11, COX7A2, UQCR10, LDHA, PGK1, MF…	1808	303	9012	1.34894	1	1	1
GOTERM_BP_ALL	GO:0046034~ATP metabolic process	62	3.15361	0.00275279	PID1, COX4I1, ENO1B, MPI, NUDT2, PARK7, ENO1, COX6A1, COX7C, RPTOR, GPI1, FLCN, MLX, PRKACA, GIT1, COA6, COX8A, TPI1, PGAM1, SDHC, RHOA, COX6B1, PKM, NCOR1, PDE12, NDUFS5, UQCRC1, PPIF, NDUFS2, ALDOA, GAPDH, ATP6V1A, PFKFB1, ALDOART2, NDUFB5, ATP5K, FOXK2, UQCR11, COX7A2, UQCR10, LDHA, PGK1, CYC1, NDUFV3, BID, ZBTB7A, NDUFV1, GADD45GIP1, NDUFA9, HSPA8, NDUFA7, PKLR, ATP5PB, BAD, NDUFA2, CHCHD10, …	1808	218	9012	1.41761	1	1	1
GOTERM_BP_ALL	GO:0009150~purine ribonucleotide metabolic process	83	4.22177	0.00333037	PID1, COX4I1, ENO1B, MPI, NUDT2, PARK7, ENO1, COX6A1, COX7C, NUDT4, RPTOR, GPI1, FLCN, MLX, PDE4A, PRKACA, PDE8A, GIT1, COA6, CAP1, COX8A, TPI1, PDE4D, PGAM1, DCAKD, SDHC, RHOA, APRT, COX6B1, PKM, NCOR1, NME6, ADORA2B, NME7, PDE12, NDUFS5, UQCRC1, PPIF, NDUFS2, ORAI1, ALDOA, RAF1, GAPDH, ATP6V1A, PFKFB1, ALDOART2, NDUFB5, ATP5K, RASL2-9, FOXK2, UQCR11, COX7A2, UQCR10, PAPSS2, LDHA, RAB23, MFN1, P…	1808	310	9012	1.33456	1	1	1
GOTERM_BP_ALL	GO:0009259~ribonucleotide metabolic process	86	4.37436	0.00362232	PID1, COX4I1, ENO1B, MPI, NUDT2, PARK7, ENO1, COX6A1, COX7C, NUDT4, RPTOR, GPI1, FLCN, MLX, PDE4A, PRKACA, PDE8A, GIT1, COA6, CAP1, COX8A, TPI1, PDE4D, PGAM1, DCAKD, CTPS2, SDHC, RHOA, APRT, COX6B1, PKM, NCOR1, NME6, ADORA2B, NME7, PDE12, NDUFS5, UQCRC1, PPIF, NDUFS2, ORAI1, ALDOA, RAF1, GAPDH, ATP6V1A, PFKFB1, ALDOART2, NDUFB5, ATP5K, RASL2-9, FOXK2, UQCR11, COX7A2, UQCR10, PAPSS2, LDHA, RAB23, …	1808	324	9012	1.32305	1	1	1
GOTERM_BP_ALL	GO:0009126~purine nucleoside monophosphate metabolic process	66	3.35707	0.00523854	PID1, COX4I1, ENO1B, MPI, NUDT2, PARK7, ENO1, COX6A1, COX7C, NUDT4, RPTOR, GPI1, FLCN, MLX, PRKACA, GIT1, COA6, COX8A, TPI1, PGAM1, SDHC, RHOA, APRT, COX6B1, PKM, NCOR1, PDE12, NDUFS5, UQCRC1, PPIF, NDUFS2, ALDOA, GAPDH, ATP6V1A, PFKFB1, ALDOART2, NDUFB5, ATP5K, FOXK2, UQCR11, COX7A2, UQCR10, LDHA, PGK1, CYC1, NDUFV3, BID, XDH, ZBTB7A, NDUFV1, GADD45GIP1, NDUFA9, HSPA8, NDUFA7, PKLR, ATP5PB, BAD,…	1808	241	9012	1.36505	1	1	1
GOTERM_BP_ALL	GO:0009167~purine ribonucleoside monophosphate metabolic process	66	3.35707	0.00523854	PID1, COX4I1, ENO1B, MPI, NUDT2, PARK7, ENO1, COX6A1, COX7C, NUDT4, RPTOR, GPI1, FLCN, MLX, PRKACA, GIT1, COA6, COX8A, TPI1, PGAM1, SDHC, RHOA, APRT, COX6B1, PKM, NCOR1, PDE12, NDUFS5, UQCRC1, PPIF, NDUFS2, ALDOA, GAPDH, ATP6V1A, PFKFB1, ALDOART2, NDUFB5, ATP5K, FOXK2, UQCR11, COX7A2, UQCR10, LDHA, PGK1, CYC1, NDUFV3, BID, XDH, ZBTB7A, NDUFV1, GADD45GIP1, NDUFA9, HSPA8, NDUFA7, PKLR, ATP5PB, BAD,…	1808	241	9012	1.36505	1	1	1
GOTERM_BP_ALL	GO:0006119~oxidative phosphorylation	25	1.27162	0.00550464	COX4I1, COX7A2, UQCR11, PARK7, UQCR10, COX6A1, COX7C, CYC1, NDUFV3, BID, NDUFV1, COA6, COX8A, GADD45GIP1, NDUFA7, CHCHD10, SDHC, COQ7, RHOA, COX6B1, UQCRQ, PDE12, UQCRC1, PPIF, NDUFS2	1808	72	9012	1.73073	1	1	1
GOTERM_BP_ALL	GO:0009161~ribonucleoside monophosphate metabolic process	68	3.4588	0.00727924	PID1, COX4I1, ENO1B, MPI, NUDT2, PARK7, ENO1, COX6A1, COX7C, NUDT4, RPTOR, GPI1, FLCN, MLX, PRKACA, GIT1, COA6, COX8A, TPI1, PGAM1, SDHC, RHOA, APRT, COX6B1, PKM, NCOR1, PDE12, NDUFS5, UQCRC1, PPIF, NDUFS2, ALDOA, GAPDH, ATP6V1A, PFKFB1, ALDOART2, NDUFB5, ATP5K, FOXK2, UQCR11, COX7A2, UQCR10, LDHA, PGK1, CYC1, NDUFV3, BID, XDH, ZBTB7A, NDUFV1, GADD45GIP1, NDUFA9, HSPA8, NDUFA7, PKLR, ATP5PB, BAD,…	1808	253	9012	1.33971	1	1	1
GOTERM_BP_ALL	GO:0006163~purine nucleotide metabolic process	84	4.27263	0.00778381	PID1, COX4I1, ENO1B, MPI, NUDT2, PARK7, ENO1, COX6A1, COX7C, NUDT4, RPTOR, GPI1, FLCN, MLX, PDE4A, PRKACA, PDE8A, GIT1, COA6, CAP1, COX8A, TPI1, PDE4D, PGAM1, DCAKD, SDHC, RHOA, APRT, COX6B1, PKM, NCOR1, NME6, ADORA2B, NME7, PDE12, NDUFS5, UQCRC1, PPIF, NDUFS2, ORAI1, ALDOA, RAF1, GAPDH, ATP6V1A, PFKFB1, ALDOART2, NDUFB5, ATP5K, RASL2-9, FOXK2, UQCR11, COX7A2, UQCR10, PAPSS2, PRPSAP1, LDHA, RAB23…	1808	324	9012	1.29228	1	1	1
GOTERM_BP_ALL	GO:0006753~nucleoside phosphate metabolic process	106	5.39166	0.00949252	PID1, MPI, NUDT2, PARK7, ENO1, COX6A1, NUDT4, FLAD1, FDXR, PRKACA, PDE8A, NUDT13, TALDO1, SDHC, PGD, COX6B1, PDE12, FDX1, UQCRC1, PPIF, ORAI1, RAF1, ATP6V1A, PFKFB1, ALDOART2, H6PD, ATP5K, COX7A2, PRPSAP1, LDHA, PGK1, CYC1, NDUFV3, ZBTB7A, NDUFV1, PCK2, HSPA8, CHCHD10, COQ7, DERA, UCKL1, GNAL, UCK1, UQCRQ, OGDH, CALM3, BCL2L1, GALK1, COX4I1, ENO1B, COX7C, RPTOR, GPI1, FLCN, NNT, MLX, PDE4A, COA6,…	1808	425	9012	1.2432	1	1	1
GOTERM_BP_ALL	GO:0009117~nucleotide metabolic process	105	5.34079	0.00984148	PID1, MPI, NUDT2, PARK7, ENO1, COX6A1, NUDT4, FLAD1, FDXR, PRKACA, PDE8A, NUDT13, TALDO1, SDHC, PGD, COX6B1, PDE12, FDX1, UQCRC1, PPIF, ORAI1, RAF1, ATP6V1A, PFKFB1, ALDOART2, H6PD, ATP5K, COX7A2, PRPSAP1, LDHA, PGK1, CYC1, NDUFV3, ZBTB7A, NDUFV1, PCK2, HSPA8, CHCHD10, COQ7, DERA, UCKL1, GNAL, UCK1, UQCRQ, OGDH, CALM3, BCL2L1, GALK1, COX4I1, ENO1B, COX7C, RPTOR, GPI1, FLCN, NNT, MLX, PDE4A, COA6,…	1808	421	9012	1.24317	1	1	1
GOTERM_BP_ALL	GO:0009123~nucleoside monophosphate metabolic process	69	3.50966	0.0101794	PID1, COX4I1, ENO1B, MPI, NUDT2, PARK7, ENO1, COX6A1, COX7C, NUDT4, RPTOR, GPI1, FLCN, MLX, PRKACA, GIT1, COA6, COX8A, TPI1, PGAM1, SDHC, RHOA, APRT, COX6B1, PKM, NCOR1, PDE12, NDUFS5, UQCRC1, PPIF, NDUFS2, ALDOA, GAPDH, ATP6V1A, PFKFB1, ALDOART2, NDUFB5, ATP5K, FOXK2, UQCR11, COX7A2, UQCR10, TYMS, LDHA, PGK1, CYC1, NDUFV3, BID, XDH, ZBTB7A, NDUFV1, GADD45GIP1, NDUFA9, HSPA8, NDUFA7, PKLR, ATP5PB…	1808	261	9012	1.31774	1	1	1
GOTERM_BP_ALL	GO:0055086~nucleobase-containing small molecule metabolic process	109	5.54425	0.0141209	PID1, MPI, NUDT2, PARK7, ENO1, COX6A1, NUDT4, FLAD1, FDXR, PRKACA, PDE8A, NUDT13, TALDO1, SDHC, PGD, COX6B1, MTAP, PDE12, FDX1, UQCRC1, PPIF, ORAI1, RAF1, ATP6V1A, PFKFB1, ALDOART2, H6PD, ATP5K, COX7A2, PRPSAP1, LDHA, OARD1, PGK1, CYC1, NDUFV3, ZBTB7A, NDUFV1, PCK2, HSPA8, ICMT, CHCHD10, COQ7, DERA, UCKL1, GNAL, UCK1, UQCRQ, OGDH, CALM3, BCL2L1, GALK1, COX4I1, ENO1B, COX7C, RPTOR, GPI1, FLCN, NNT…	1808	444	9012	1.22368	1	1	1
GOTERM_BP_ALL	GO:0072521~purine-containing compound metabolic process	87	4.42523	0.0163714	PID1, COX4I1, ENO1B, MPI, NUDT2, PARK7, ENO1, COX6A1, COX7C, NUDT4, RPTOR, GPI1, FLCN, MLX, PDE4A, PRKACA, PDE8A, GIT1, COA6, CAP1, COX8A, TPI1, PDE4D, PGAM1, DCAKD, SDHC, RHOA, APRT, COX6B1, MTAP, PKM, NCOR1, NME6, ADORA2B, NME7, PDE12, NDUFS5, UQCRC1, PPIF, NDUFS2, ORAI1, ALDOA, RAF1, GAPDH, ATP6V1A, PFKFB1, ALDOART2, NDUFB5, ATP5K, RASL2-9, FOXK2, UQCR11, COX7A2, UQCR10, PAPSS2, PRPSAP1, LDHA,…	1808	347	9012	1.24972	1	1	1
GOTERM_BP_ALL	GO:0046031~ADP metabolic process	25	1.27162	0.0252673	PFKFB1, ALDOART2, ENO1B, MPI, FOXK2, ENO1, RPTOR, GPI1, FLCN, LDHA, PGK1, MLX, PRKACA, GIT1, TPI1, PKLR, BAD, PGAM1, PFKL, NCOR1, PKM, OGDH, ALDOA, GAPDH, GALK1	1808	81	9012	1.53843	1	1	1
GOTERM_BP_ALL	GO:0009135~purine nucleoside diphosphate metabolic process	25	1.27162	0.033447	PFKFB1, ALDOART2, ENO1B, MPI, FOXK2, ENO1, RPTOR, GPI1, FLCN, LDHA, PGK1, MLX, PRKACA, GIT1, TPI1, PKLR, BAD, PGAM1, PFKL, NCOR1, PKM, OGDH, ALDOA, GAPDH, GALK1	1808	83	9012	1.50136	1	1	1
GOTERM_BP_ALL	GO:0009179~purine ribonucleoside diphosphate metabolic process	25	1.27162	0.033447	PFKFB1, ALDOART2, ENO1B, MPI, FOXK2, ENO1, RPTOR, GPI1, FLCN, LDHA, PGK1, MLX, PRKACA, GIT1, TPI1, PKLR, BAD, PGAM1, PFKL, NCOR1, PKM, OGDH, ALDOA, GAPDH, GALK1	1808	83	9012	1.50136	1	1	1
GOTERM_BP_ALL	GO:1901135~carbohydrate derivative metabolic process	166	8.44354	0.0344154	PID1, MPI, NUDT2, PARK7, ENO1, COX6A1, GALNT10, NUDT4, NDST2, ABHD10, NAGLU, GNPTAB, POFUT1, BANF1, PRKACA, PDE8A, ACOT8, ALG2, TALDO1, SDHC, ALG12, ALG11, PGD, COX6B1, DPM1, DPM2, MTAP, TMEM258, PDE12, UQCRC1, PPIF, ORAI1, RAF1, ATP6V1A, PFKFB1, ALDOART2, H6PD, RPN1, ATP5K, COX7A2, GNS, SLC9A1, PRPSAP1, NEU3, LDHA, OARD1, CHST12, AMDHD2, NEU1, PSAP, PGK1, CYC1, CHST14, NDUFV3, ZBTB7A, NDUFV1, MP…	1808	725	9012	1.14128	1	1	1
GOTERM_BP_ALL	GO:0009185~ribonucleoside diphosphate metabolic process	26	1.32248	0.0673731	PFKFB1, ALDOART2, CANT1, ENO1B, MPI, FOXK2, ENO1, RPTOR, GPI1, FLCN, LDHA, PGK1, MLX, PRKACA, GIT1, TPI1, PKLR, BAD, PGAM1, PFKL, NCOR1, PKM, OGDH, ALDOA, GAPDH, GALK1	1808	93	9012	1.39352	1	1	1
GOTERM_BP_ALL	GO:0009132~nucleoside diphosphate metabolic process	27	1.37335	0.0800541	PFKFB1, DTYMK, ALDOART2, CANT1, ENO1B, MPI, FOXK2, ENO1, RPTOR, GPI1, FLCN, LDHA, PGK1, MLX, PRKACA, GIT1, TPI1, PKLR, BAD, PGAM1, PFKL, NCOR1, PKM, OGDH, ALDOA, GAPDH, GALK1	1808	99	9012	1.35941	1	1	1
GOTERM_BP_ALL	GO:0046390~ribose phosphate biosynthetic process	38	1.93286	0.127901	ALDOART2, PID1, NDUFB5, ENO1B, ATP5K, NUDT2, ENO1, PAPSS2, PRPSAP1, FLCN, NDUFV3, NDUFV1, CAP1, NDUFA9, NDUFA7, PKLR, ATP5PB, DCAKD, NDUFA2, CTPS2, SDHC, UCKL1, APRT, GNAL, UCK1, PKM, NME6, ADORA2B, IMPDH1, NME7, NDUFS5, G6PDX, NDUFS2, ORAI1, CALM3, RAF1, ALDOA, BCL2L1	1808	154	9012	1.22994	1	1	1
GOTERM_BP_ALL	GO:0019637~organophosphate metabolic process	155	7.88403	0.198575	SLC27A1, PID1, CD81, MPI, GDE1, INPPL1, NUDT2, PARK7, ENO1, COX6A1, NUDT4, FLAD1, OSBP, FDXR, PIP4K2C, PRKACA, SBF1, PDE8A, NUDT13, TALDO1, SDHC, PGD, PISD, COX6B1, DPM1, DPM2, WDR81, PDE12, DGKQ, FDX1, UQCRC1, PGP, PPIF, ORAI1, RAF1, PLBD2, ATP6V1A, PFKFB1, ALDOART2, MTMR3, H6PD, ATP5K, PDGFA, COX7A2, PLA2G6, PRPSAP1, PGS1, PTDSS2, LDHA, DHRS7B, PGK1, PIP5K1C, CYC1, NDUFV3, IP6K1, ZBTB7A, NDUFV1…	1808	721	9012	1.07157	1	1	1
GOTERM_BP_ALL	GO:0009165~nucleotide biosynthetic process	42	2.13632	0.248071	DTYMK, ALDOART2, PID1, NDUFB5, ENO1B, ATP5K, NUDT2, ENO1, TYMS, PAPSS2, PRPSAP1, FLCN, FLAD1, MAPK1, NDUFV3, NDUFV1, CAP1, NDUFA9, NDUFA7, PKLR, ATP5PB, DCAKD, NDUFA2, CTPS2, SDHC, UCKL1, APRT, GNAL, UCK1, PKM, NME6, ADORA2B, IMPDH1, NME7, NDUFS5, G6PDX, NDUFS2, ORAI1, CALM3, RAF1, ALDOA, BCL2L1	1808	184	9012	1.13777	1	1	1
GOTERM_BP_ALL	GO:1901293~nucleoside phosphate biosynthetic process	42	2.13632	0.260295	DTYMK, ALDOART2, PID1, NDUFB5, ENO1B, ATP5K, NUDT2, ENO1, TYMS, PAPSS2, PRPSAP1, FLCN, FLAD1, MAPK1, NDUFV3, NDUFV1, CAP1, NDUFA9, NDUFA7, PKLR, ATP5PB, DCAKD, NDUFA2, CTPS2, SDHC, UCKL1, APRT, GNAL, UCK1, PKM, NME6, ADORA2B, IMPDH1, NME7, NDUFS5, G6PDX, NDUFS2, ORAI1, CALM3, RAF1, ALDOA, BCL2L1	1808	185	9012	1.13162	1	1	1
Annotation Cluster 6	Enrichment Score: 1.854637835859013
Category	Term	Count	%	PValue	Genes	List Total	Pop Hits	Pop Total	Fold Enrichment	Bonferroni	Benjamini	FDR
GOTERM_BP_ALL	GO:0032006~regulation of TOR signaling	31	1.57681	0.00248927	GSK3B, GSK3A, HDAC3, SEH1L, NPRL2, GBA, NPRL3, WDR24, SLC7A1, RPTOR, FLCN, STK11, STAMBPL1, FNIP1, SZT2, XBP1, SEC13, MIOS, PIH1D1, TSC2, KLHL22, SIRT1, RRAGC, RHEB, DGKQ, AKT1S1, MAPKAPK5, LAMTOR2, LAMTOR1, TELO2, LAMTOR5	1808	91	9012	1.69802	1	1	1
GOTERM_BP_ALL	GO:0031929~TOR signaling	34	1.7294	0.00313533	GSK3B, GSK3A, HDAC3, SEH1L, NPRL2, NPRL3, WDR24, RPTOR, FLCN, STK11, STAMBPL1, EIF4EBP1, FNIP1, SZT2, XBP1, SEC13, ICMT, MIOS, PIH1D1, RPS6, MEAK7, TSC2, KLHL22, SIRT1, RRAGC, RHEB, DGKQ, AKT1S1, RPS6KB2, MAPKAPK5, LAMTOR2, LAMTOR1, TELO2, LAMTOR5	1808	104	9012	1.62955	1	1	1
GOTERM_BP_ALL	GO:0032008~positive regulation of TOR signaling	18	0.915565	0.0057953	XBP1, SEC13, HDAC3, SEH1L, MIOS, PIH1D1, KLHL22, WDR24, RPTOR, FLCN, STAMBPL1, RRAGC, RHEB, LAMTOR2, LAMTOR1, FNIP1, TELO2, LAMTOR5	1808	46	9012	1.95046	1	1	1
GOTERM_BP_ALL	GO:1903432~regulation of TORC1 signaling	17	0.8647	0.013917	SEC13, SZT2, SEH1L, MIOS, NPRL2, PIH1D1, NPRL3, TSC2, KLHL22, WDR24, FLCN, STK11, STAMBPL1, RRAGC, DGKQ, TELO2, LAMTOR5	1808	46	9012	1.8421	1	1	1
GOTERM_BP_ALL	GO:0038202~TORC1 signaling	18	0.915565	0.0261708	SEC13, SZT2, SEH1L, MIOS, NPRL2, PIH1D1, NPRL3, TSC2, KLHL22, WDR24, RPTOR, FLCN, STK11, STAMBPL1, LAMTOR2, LAMTOR1, TELO2, LAMTOR5	1808	53	9012	1.69285	1	1	1
GOTERM_BP_ALL	GO:1904263~positive regulation of TORC1 signaling	10	0.508647	0.0598039	FLCN, SEC13, SEH1L, STAMBPL1, MIOS, PIH1D1, KLHL22, WDR24, TELO2, LAMTOR5	1808	26	9012	1.91712	1	1	1
GOTERM_BP_ALL	GO:0032007~negative regulation of TOR signaling	12	0.610376	0.105684	FLCN, GSK3B, STK11, SZT2, GSK3A, NPRL2, NPRL3, AKT1S1, TSC2, MAPKAPK5, FNIP1, SIRT1	1808	37	9012	1.6166	1	1	1
Annotation Cluster 7	Enrichment Score: 1.8416679162589953
Category	Term	Count	%	PValue	Genes	List Total	Pop Hits	Pop Total	Fold Enrichment	Bonferroni	Benjamini	FDR
GOTERM_BP_ALL	GO:0061615~glycolytic process through fructose-6-phosphate	14	0.712106	0.000217957	PFKFB1, TPI1, MPI, ENO1B, FOXK2, ENO1, GPI1, PFKL, PKM, PGK1, ALDOA, PRKACA, GAPDH, GALK1	1808	24	9012	2.90763	0.869243	0.993062	0.993062
GOTERM_BP_ALL	GO:0006734~NADH metabolic process	17	0.8647	0.00156723	TPI1, PCX, MDH2, ENO1B, FOXK2, DLST, ENO1, GPI1, PFKL, LDHA, PKM, OGDH, PGK1, ALDOA, GAPDH, NUDT13, PCK2	1808	38	9012	2.22991	1	1	1
GOTERM_BP_ALL	GO:0019320~hexose catabolic process	15	0.76297	0.00196544	TPI1, BAD, MPI, ENO1B, FOXK2, ENO1, GPI1, PFKL, LDHA, PKM, GLB1, PGK1, ALDOA, GAPDH, GALK1	1808	32	9012	2.33649	1	1	1
GOTERM_BP_ALL	GO:0061621~canonical glycolysis	10	0.508647	0.00260449	GPI1, PFKL, TPI1, PKM, ENO1B, PGK1, FOXK2, ENO1, ALDOA, GAPDH	1808	17	9012	2.93207	1	1	1
GOTERM_BP_ALL	GO:0061718~glucose catabolic process to pyruvate	10	0.508647	0.00260449	GPI1, PFKL, TPI1, PKM, ENO1B, PGK1, FOXK2, ENO1, ALDOA, GAPDH	1808	17	9012	2.93207	1	1	1
GOTERM_BP_ALL	GO:0006735~NADH regeneration	10	0.508647	0.00260449	GPI1, PFKL, TPI1, PKM, ENO1B, PGK1, FOXK2, ENO1, ALDOA, GAPDH	1808	17	9012	2.93207	1	1	1
GOTERM_BP_ALL	GO:0061620~glycolytic process through glucose-6-phosphate	11	0.559512	0.00261745	GPI1, PFKL, TPI1, PKM, ENO1B, PGK1, FOXK2, ENO1, ALDOA, GAPDH, GALK1	1808	20	9012	2.74148	1	1	1
GOTERM_BP_ALL	GO:0046034~ATP metabolic process	62	3.15361	0.00275279	PID1, COX4I1, ENO1B, MPI, NUDT2, PARK7, ENO1, COX6A1, COX7C, RPTOR, GPI1, FLCN, MLX, PRKACA, GIT1, COA6, COX8A, TPI1, PGAM1, SDHC, RHOA, COX6B1, PKM, NCOR1, PDE12, NDUFS5, UQCRC1, PPIF, NDUFS2, ALDOA, GAPDH, ATP6V1A, PFKFB1, ALDOART2, NDUFB5, ATP5K, FOXK2, UQCR11, COX7A2, UQCR10, LDHA, PGK1, CYC1, NDUFV3, BID, ZBTB7A, NDUFV1, GADD45GIP1, NDUFA9, HSPA8, NDUFA7, PKLR, ATP5PB, BAD, NDUFA2, CHCHD10, …	1808	218	9012	1.41761	1	1	1
GOTERM_BP_ALL	GO:0006007~glucose catabolic process	12	0.610376	0.00382108	GPI1, PFKL, LDHA, TPI1, PKM, BAD, ENO1B, PGK1, FOXK2, ENO1, ALDOA, GAPDH	1808	24	9012	2.49226	1	1	1
GOTERM_BP_ALL	GO:0009126~purine nucleoside monophosphate metabolic process	66	3.35707	0.00523854	PID1, COX4I1, ENO1B, MPI, NUDT2, PARK7, ENO1, COX6A1, COX7C, NUDT4, RPTOR, GPI1, FLCN, MLX, PRKACA, GIT1, COA6, COX8A, TPI1, PGAM1, SDHC, RHOA, APRT, COX6B1, PKM, NCOR1, PDE12, NDUFS5, UQCRC1, PPIF, NDUFS2, ALDOA, GAPDH, ATP6V1A, PFKFB1, ALDOART2, NDUFB5, ATP5K, FOXK2, UQCR11, COX7A2, UQCR10, LDHA, PGK1, CYC1, NDUFV3, BID, XDH, ZBTB7A, NDUFV1, GADD45GIP1, NDUFA9, HSPA8, NDUFA7, PKLR, ATP5PB, BAD,…	1808	241	9012	1.36505	1	1	1
GOTERM_BP_ALL	GO:0009167~purine ribonucleoside monophosphate metabolic process	66	3.35707	0.00523854	PID1, COX4I1, ENO1B, MPI, NUDT2, PARK7, ENO1, COX6A1, COX7C, NUDT4, RPTOR, GPI1, FLCN, MLX, PRKACA, GIT1, COA6, COX8A, TPI1, PGAM1, SDHC, RHOA, APRT, COX6B1, PKM, NCOR1, PDE12, NDUFS5, UQCRC1, PPIF, NDUFS2, ALDOA, GAPDH, ATP6V1A, PFKFB1, ALDOART2, NDUFB5, ATP5K, FOXK2, UQCR11, COX7A2, UQCR10, LDHA, PGK1, CYC1, NDUFV3, BID, XDH, ZBTB7A, NDUFV1, GADD45GIP1, NDUFA9, HSPA8, NDUFA7, PKLR, ATP5PB, BAD,…	1808	241	9012	1.36505	1	1	1
GOTERM_BP_ALL	GO:0006090~pyruvate metabolic process	29	1.47508	0.00594661	PFKFB1, ALDOART2, PCX, ENO1B, MPI, FOXK2, ENO1, RPTOR, GPI1, FLCN, LDHA, PGK1, MLX, PRKACA, SLC16A3, GIT1, PCK2, SLC16A1, TPI1, PKLR, PGAM1, PFKL, NCOR1, PKM, OGDH, VDAC1, ALDOA, GAPDH, GALK1	1808	88	9012	1.64262	1	1	1
GOTERM_BP_ALL	GO:0046365~monosaccharide catabolic process	16	0.813835	0.0060939	TPI1, BAD, MPI, ENO1B, AKR1A1, FOXK2, ENO1, GPI1, PFKL, LDHA, PKM, GLB1, PGK1, ALDOA, GAPDH, GALK1	1808	39	9012	2.04493	1	1	1
GOTERM_BP_ALL	GO:0006733~oxidoreduction coenzyme metabolic process	44	2.23805	0.00686496	PFKFB1, UBIAD1, ALDOART2, H6PD, PCX, ENO1B, MPI, DLST, FOXK2, ENO1, RPTOR, GPI1, FLCN, LDHA, AIFM2, NNT, FDXR, PGK1, MLX, PDSS2, PRKACA, GIT1, NUDT13, PCK2, NDUFA9, TPI1, PKLR, MDH2, PGAM1, TALDO1, PGD, COQ7, COQ4, COQ3, PFKL, NCOR1, PKM, FDX1, G6PDX, OGDH, COQ8B, ALDOA, GAPDH, GALK1	1808	150	9012	1.46212	1	1	1
GOTERM_BP_ALL	GO:0006757~ATP generation from ADP	23	1.16989	0.0134387	PFKFB1, ALDOART2, TPI1, PKLR, PGAM1, MPI, ENO1B, FOXK2, ENO1, RPTOR, GPI1, FLCN, PFKL, NCOR1, PKM, MLX, OGDH, PGK1, ALDOA, PRKACA, GAPDH, GIT1, GALK1	1808	69	9012	1.6615	1	1	1
GOTERM_BP_ALL	GO:0006096~glycolytic process	23	1.16989	0.0134387	PFKFB1, ALDOART2, TPI1, PKLR, PGAM1, MPI, ENO1B, FOXK2, ENO1, RPTOR, GPI1, FLCN, PFKL, NCOR1, PKM, MLX, OGDH, PGK1, ALDOA, PRKACA, GAPDH, GIT1, GALK1	1808	69	9012	1.6615	1	1	1
GOTERM_BP_ALL	GO:0019674~NAD metabolic process	17	0.8647	0.0212142	TPI1, PCX, MDH2, ENO1B, FOXK2, DLST, ENO1, GPI1, PFKL, LDHA, PKM, OGDH, PGK1, ALDOA, GAPDH, NUDT13, PCK2	1808	48	9012	1.76535	1	1	1
GOTERM_BP_ALL	GO:0044724~single-organism carbohydrate catabolic process	32	1.62767	0.0247996	PFKFB1, ALDOART2, ENO1B, MPI, FOXK2, ENO1, RPTOR, GPI1, FLCN, NEU3, ABHD10, LDHA, NEU1, PGK1, MLX, PRKACA, GIT1, TPI1, PKLR, BAD, PGAM1, GAA, AKR1A1, PGD, PFKL, NCOR1, PKM, GLB1, OGDH, ALDOA, GAPDH, GALK1	1808	110	9012	1.45004	1	1	1
GOTERM_BP_ALL	GO:0046031~ADP metabolic process	25	1.27162	0.0252673	PFKFB1, ALDOART2, ENO1B, MPI, FOXK2, ENO1, RPTOR, GPI1, FLCN, LDHA, PGK1, MLX, PRKACA, GIT1, TPI1, PKLR, BAD, PGAM1, PFKL, NCOR1, PKM, OGDH, ALDOA, GAPDH, GALK1	1808	81	9012	1.53843	1	1	1
GOTERM_BP_ALL	GO:0009135~purine nucleoside diphosphate metabolic process	25	1.27162	0.033447	PFKFB1, ALDOART2, ENO1B, MPI, FOXK2, ENO1, RPTOR, GPI1, FLCN, LDHA, PGK1, MLX, PRKACA, GIT1, TPI1, PKLR, BAD, PGAM1, PFKL, NCOR1, PKM, OGDH, ALDOA, GAPDH, GALK1	1808	83	9012	1.50136	1	1	1
GOTERM_BP_ALL	GO:0009179~purine ribonucleoside diphosphate metabolic process	25	1.27162	0.033447	PFKFB1, ALDOART2, ENO1B, MPI, FOXK2, ENO1, RPTOR, GPI1, FLCN, LDHA, PGK1, MLX, PRKACA, GIT1, TPI1, PKLR, BAD, PGAM1, PFKL, NCOR1, PKM, OGDH, ALDOA, GAPDH, GALK1	1808	83	9012	1.50136	1	1	1
GOTERM_BP_ALL	GO:0006165~nucleoside diphosphate phosphorylation	23	1.16989	0.0348365	PFKFB1, ALDOART2, TPI1, PKLR, PGAM1, MPI, ENO1B, FOXK2, ENO1, RPTOR, GPI1, FLCN, PFKL, NCOR1, PKM, MLX, OGDH, PGK1, ALDOA, PRKACA, GAPDH, GIT1, GALK1	1808	75	9012	1.52858	1	1	1
GOTERM_BP_ALL	GO:0016052~carbohydrate catabolic process	35	1.78026	0.0441243	PFKFB1, ALDOART2, ENO1B, MPI, FOXK2, ENO1, RPTOR, GPI1, FLCN, NEU3, ABHD10, LDHA, NEU1, PGK1, MLX, PRKACA, ZBTB7A, GIT1, TPI1, PKLR, BAD, PGAM1, GAA, AKR1A1, PGD, DERA, PFKL, NCOR1, PKM, PPP1R3B, GLB1, OGDH, ALDOA, GAPDH, GALK1	1808	128	9012	1.36295	1	1	1
GOTERM_BP_ALL	GO:0046496~nicotinamide nucleotide metabolic process	36	1.83113	0.0518225	PFKFB1, ALDOART2, H6PD, PCX, ENO1B, MPI, DLST, FOXK2, ENO1, RPTOR, GPI1, FLCN, LDHA, NNT, FDXR, PGK1, MLX, PRKACA, GIT1, NUDT13, PCK2, TPI1, PKLR, MDH2, PGAM1, TALDO1, PGD, PFKL, NCOR1, PKM, FDX1, G6PDX, OGDH, ALDOA, GAPDH, GALK1	1808	134	9012	1.33912	1	1	1
GOTERM_BP_ALL	GO:0019362~pyridine nucleotide metabolic process	36	1.83113	0.0518225	PFKFB1, ALDOART2, H6PD, PCX, ENO1B, MPI, DLST, FOXK2, ENO1, RPTOR, GPI1, FLCN, LDHA, NNT, FDXR, PGK1, MLX, PRKACA, GIT1, NUDT13, PCK2, TPI1, PKLR, MDH2, PGAM1, TALDO1, PGD, PFKL, NCOR1, PKM, FDX1, G6PDX, OGDH, ALDOA, GAPDH, GALK1	1808	134	9012	1.33912	1	1	1
GOTERM_BP_ALL	GO:0046939~nucleotide phosphorylation	23	1.16989	0.0521681	PFKFB1, ALDOART2, TPI1, PKLR, PGAM1, MPI, ENO1B, FOXK2, ENO1, RPTOR, GPI1, FLCN, PFKL, NCOR1, PKM, MLX, OGDH, PGK1, ALDOA, PRKACA, GAPDH, GIT1, GALK1	1808	78	9012	1.46979	1	1	1
GOTERM_BP_ALL	GO:0051186~cofactor metabolic process	78	3.96745	0.0569456	ISCA2, MOCS3, ENO1B, MPI, ENO1, RPTOR, GPI1, FLCN, AIFM2, NNT, FLAD1, MLX, FDXR, DIP2A, METTL16, CIAO2B, PRKACA, GIT1, NUDT13, PDK1, ACOT8, TPI1, DGAT1, PPTC7, PGAM1, OXSM, DCAKD, RSAD1, AKR1A1, TALDO1, PGD, PKM, NCOR1, BTD, G6PDX, FDX1, BOLA2, VDAC1, ALDOA, GAPDH, PFKFB1, UBIAD1, ALDOART2, H6PD, PCX, IREB2, DLST, IBA57, FOXK2, TYMS, SNX3, HMGCL, LDHA, MTHFD1L, PGK1, PDSS2, PCBD2, XDH, ZBTB7A, HM…	1808	325	9012	1.19628	1	1	1
GOTERM_BP_ALL	GO:0009185~ribonucleoside diphosphate metabolic process	26	1.32248	0.0673731	PFKFB1, ALDOART2, CANT1, ENO1B, MPI, FOXK2, ENO1, RPTOR, GPI1, FLCN, LDHA, PGK1, MLX, PRKACA, GIT1, TPI1, PKLR, BAD, PGAM1, PFKL, NCOR1, PKM, OGDH, ALDOA, GAPDH, GALK1	1808	93	9012	1.39352	1	1	1
GOTERM_BP_ALL	GO:0005996~monosaccharide metabolic process	48	2.44151	0.0695396	PFKFB1, ALDOART2, B4GALT1, H6PD, PCX, ENO1B, MPI, INPPL1, FOXK2, IRS2, GPT, ENO1, GPI1, NLN, STK11, LDHA, POFUT1, FPGT, PGK1, COX11, FAM3A, SLC37A4, PRKACA, PCK2, PDK1, TPI1, MDH2, BAD, PGAM1, PMM2, AKR1A1, PGD, SIRT1, CLK2, PER2, PPP1R3F, PFKL, GCLC, PKM, PPP1R3B, GLB1, DGKQ, G6PDX, PGP, SIK1, ALDOA, GAPDH, GALK1	1808	191	9012	1.25265	1	1	1
GOTERM_BP_ALL	GO:0019318~hexose metabolic process	45	2.28891	0.0724413	PFKFB1, ALDOART2, B4GALT1, H6PD, PCX, ENO1B, MPI, INPPL1, FOXK2, IRS2, GPT, ENO1, GPI1, NLN, STK11, LDHA, POFUT1, FPGT, PGK1, COX11, FAM3A, SLC37A4, PRKACA, PCK2, PDK1, TPI1, MDH2, BAD, PGAM1, PMM2, SIRT1, CLK2, PER2, PPP1R3F, PFKL, PKM, PPP1R3B, GLB1, DGKQ, G6PDX, PGP, SIK1, ALDOA, GAPDH, GALK1	1808	178	9012	1.26013	1	1	1
GOTERM_BP_ALL	GO:0072524~pyridine-containing compound metabolic process	36	1.83113	0.0745151	PFKFB1, ALDOART2, H6PD, PCX, ENO1B, MPI, DLST, FOXK2, ENO1, RPTOR, GPI1, FLCN, LDHA, NNT, FDXR, PGK1, MLX, PRKACA, GIT1, NUDT13, PCK2, TPI1, PKLR, MDH2, PGAM1, TALDO1, PGD, PFKL, NCOR1, PKM, FDX1, G6PDX, OGDH, ALDOA, GAPDH, GALK1	1808	138	9012	1.30031	1	1	1
GOTERM_BP_ALL	GO:0009132~nucleoside diphosphate metabolic process	27	1.37335	0.0800541	PFKFB1, DTYMK, ALDOART2, CANT1, ENO1B, MPI, FOXK2, ENO1, RPTOR, GPI1, FLCN, LDHA, PGK1, MLX, PRKACA, GIT1, TPI1, PKLR, BAD, PGAM1, PFKL, NCOR1, PKM, OGDH, ALDOA, GAPDH, GALK1	1808	99	9012	1.35941	1	1	1
GOTERM_BP_ALL	GO:0006732~coenzyme metabolic process	63	3.20448	0.122087	MOCS3, ENO1B, MPI, ENO1, RPTOR, GPI1, FLCN, AIFM2, NNT, FLAD1, MLX, FDXR, DIP2A, METTL16, PRKACA, GIT1, NUDT13, PDK1, ACOT8, TPI1, DGAT1, PPTC7, PGAM1, OXSM, DCAKD, TALDO1, PGD, PKM, NCOR1, G6PDX, FDX1, VDAC1, ALDOA, GAPDH, PFKFB1, UBIAD1, ALDOART2, H6PD, PCX, DLST, FOXK2, TYMS, HMGCL, LDHA, MTHFD1L, PGK1, PDSS2, PCBD2, ZBTB7A, CBR3, PCK2, NDUFA9, PKLR, MDH2, MOCOS, COQ7, COQ4, COQ3, PFKL, CYP4F1…	1808	269	9012	1.16738	1	1	1
GOTERM_BP_ALL	GO:0006006~glucose metabolic process	37	1.88199	0.133175	PFKFB1, H6PD, PCX, ENO1B, INPPL1, FOXK2, IRS2, GPT, ENO1, GPI1, NLN, STK11, LDHA, PGK1, COX11, FAM3A, SLC37A4, PRKACA, PCK2, PDK1, TPI1, MDH2, BAD, PGAM1, SIRT1, CLK2, PER2, PPP1R3F, PFKL, PKM, PPP1R3B, DGKQ, G6PDX, PGP, SIK1, ALDOA, GAPDH	1808	150	9012	1.22951	1	1	1
Annotation Cluster 8	Enrichment Score: 1.742950058378216
Category	Term	Count	%	PValue	Genes	List Total	Pop Hits	Pop Total	Fold Enrichment	Bonferroni	Benjamini	FDR
GOTERM_BP_ALL	GO:0042181~ketone biosynthetic process	13	0.661241	0.00348492	NDUFA9, UBIAD1, TPI1, H6PD, PPTC7, COQ7, COQ4, COQ3, DGKQ, FDXR, PDSS2, COQ8B, ALDOA	1808	27	9012	2.39995	1	1	1
GOTERM_BP_ALL	GO:1901661~quinone metabolic process	13	0.661241	0.00348492	NDUFA9, UBIAD1, AKR1A1, COQ7, COQ4, COQ3, CYP4F18, GGCX, AIFM2, FDXR, PDSS2, COQ8B, CBR3	1808	27	9012	2.39995	1	1	1
GOTERM_BP_ALL	GO:0006743~ubiquinone metabolic process	9	0.457782	0.0164302	COQ4, NDUFA9, COQ3, UBIAD1, AIFM2, FDXR, PDSS2, COQ8B, COQ7	1808	18	9012	2.49226	1	1	1
GOTERM_BP_ALL	GO:0006744~ubiquinone biosynthetic process	8	0.406918	0.0182204	COQ4, NDUFA9, COQ3, UBIAD1, FDXR, PDSS2, COQ8B, COQ7	1808	15	9012	2.65841	1	1	1
GOTERM_BP_ALL	GO:1901663~quinone biosynthetic process	8	0.406918	0.0182204	COQ4, NDUFA9, COQ3, UBIAD1, FDXR, PDSS2, COQ8B, COQ7	1808	15	9012	2.65841	1	1	1
GOTERM_BP_ALL	GO:0009108~coenzyme biosynthetic process	19	0.966429	0.526202	NDUFA9, UBIAD1, MOCS3, DCAKD, MOCOS, COQ7, COQ4, COQ3, MTHFD1L, FLAD1, G6PDX, FDXR, PDSS2, DIP2A, COQ8B, VDAC1, PCBD2, METTL16, PDK1	1808	89	9012	1.06411	1	1	1
Annotation Cluster 9	Enrichment Score: 1.6005158666995958
Category	Term	Count	%	PValue	Genes	List Total	Pop Hits	Pop Total	Fold Enrichment	Bonferroni	Benjamini	FDR
GOTERM_BP_ALL	GO:0006892~post-Golgi vesicle-mediated transport	30	1.52594	0.00353221	VPS29, PKDCC, AP4M1, CLN3, GGA1, GOLGA4, CCDC91, LAMP1, AP1G2, RNF215, VPS52, CSK, AP3S1, VTI1B, NSF, BBS1, MON2, SEC16A, COMMD1, DNM2, GAK, MYO1B, RAB34, CORO7, CCDC22, VAMP4, VAMP2, BLZF1, VPS35L, EXOC1	1808	89	9012	1.68017	1	1	1
GOTERM_BP_ALL	GO:0090002~establishment of protein localization to plasma membrane	16	0.813835	0.0307008	NSF, GRIPAP1, BBS1, RAB7, PKDCC, SEC16A, SCRIB, COMMD1, CLN3, GGA1, GOLGA4, RAB34, CSK, VAMP4, VAMP2, BLZF1	1808	46	9012	1.73374	1	1	1
GOTERM_BP_ALL	GO:0006893~Golgi to plasma membrane transport	17	0.8647	0.0371442	NSF, BBS1, PKDCC, SEC16A, COMMD1, DNM2, CLN3, GGA1, GOLGA4, RAB34, CSK, CCDC22, VAMP4, VAMP2, BLZF1, EXOC1, VPS35L	1808	51	9012	1.6615	1	1	1
GOTERM_BP_ALL	GO:0098876~vesicle-mediated transport to the plasma membrane	21	1.06816	0.0480712	NSF, GRIPAP1, BBS1, RAB7, PKDCC, SEC16A, SCRIB, COMMD1, DNM2, CLN3, GGA1, GOLGA4, RAB34, CSK, STX3, CCDC22, VAMP4, VAMP2, BLZF1, EXOC1, VPS35L	1808	69	9012	1.51703	1	1	1
GOTERM_BP_ALL	GO:0043001~Golgi to plasma membrane protein transport	12	0.610376	0.0513392	NSF, CLN3, GGA1, BBS1, GOLGA4, PKDCC, RAB34, SEC16A, CSK, VAMP4, BLZF1, VAMP2	1808	33	9012	1.81255	1	1	1
Annotation Cluster 10	Enrichment Score: 1.566667974399207
Category	Term	Count	%	PValue	Genes	List Total	Pop Hits	Pop Total	Fold Enrichment	Bonferroni	Benjamini	FDR
GOTERM_BP_ALL	GO:0006091~generation of precursor metabolites and energy	82	4.17091	0.00258175	GSK3B, GSK3A, COX4I1, GBE1, ENO1B, MPI, IRS2, MTFR1L, PARK7, ENO1, COX6A1, COX7C, RPTOR, GPI1, GYS1, FLCN, CHCHD5, MLX, SLC37A4, PRKACA, GIT1, COA6, COX8A, TPI1, GAA, PGAM1, SDHC, RHOA, COX6B1, PPP1R3F, POR, PKM, NCOR1, POLG2, PPP1R3B, NOA1, PDE12, NDUFS5, FDX1, CAT, UQCRC1, PPIF, NDUFS2, ALDOA, GAPDH, PLEC, PFKFB1, ALDOART2, NDUFB5, GBA, IREB2, DLST, FOXK2, UQCR11, COX7A2, UQCR10, LDHA, PGK1, MF…	1808	303	9012	1.34894	1	1	1
GOTERM_BP_ALL	GO:0006119~oxidative phosphorylation	25	1.27162	0.00550464	COX4I1, COX7A2, UQCR11, PARK7, UQCR10, COX6A1, COX7C, CYC1, NDUFV3, BID, NDUFV1, COA6, COX8A, GADD45GIP1, NDUFA7, CHCHD10, SDHC, COQ7, RHOA, COX6B1, UQCRQ, PDE12, UQCRC1, PPIF, NDUFS2	1808	72	9012	1.73073	1	1	1
GOTERM_BP_ALL	GO:0055114~oxidation-reduction process	84	4.27263	0.0125747	ABCD4, GSK3B, GSK3A, ACADVL, COX4I1, GBE1, ECI1, ENO1B, IRS2, MTFR1L, PARK7, ENO1, COX6A1, COX7C, GPI1, GYS1, FLCN, CHCHD5, ALKBH4, NAGLU, NNT, FDXR, SLC37A4, COA6, APPL2, ACAD12, COX8A, TPI1, DGAT1, GAA, SDHC, JMJD6, PPP1R3F, POR, PKM, POLG2, PPP1R3B, NDUFS5, G6PDX, FDX1, CAT, TET3, PEX5, UQCRC1, NDUFS2, ALDOA, GAPDH, PPARD, PLEC, NDUFB5, GBA, IREB2, DLST, FOXK2, ACAA1B, UQCR11, COX7A2, UQCR10, …	1808	330	9012	1.26879	1	1	1
GOTERM_BP_ALL	GO:0042773~ATP synthesis coupled electron transport	19	0.966429	0.0368525	COX8A, NDUFA7, COX4I1, COX7A2, UQCR11, SDHC, PARK7, UQCR10, COX6A1, COX7C, COQ7, UQCRQ, UQCRC1, NDUFS2, CYC1, NDUFV3, BID, NDUFV1, COA6	1808	59	9012	1.60518	1	1	1
GOTERM_BP_ALL	GO:0042775~mitochondrial ATP synthesis coupled electron transport	19	0.966429	0.0368525	COX8A, NDUFA7, COX4I1, COX7A2, UQCR11, SDHC, PARK7, UQCR10, COX6A1, COX7C, COQ7, UQCRQ, UQCRC1, NDUFS2, CYC1, NDUFV3, BID, NDUFV1, COA6	1808	59	9012	1.60518	1	1	1
GOTERM_BP_ALL	GO:0022904~respiratory electron transport chain	22	1.11902	0.0689138	COX8A, NDUFA7, COX4I1, GBA, COX7A2, UQCR11, SDHC, PARK7, UQCR10, COX6A1, COX7C, COQ7, POLG2, UQCRQ, UQCRC1, NDUFS2, CYC1, NDUFV3, BID, NDUFV1, COA6, PLEC	1808	76	9012	1.44289	1	1	1
GOTERM_BP_ALL	GO:0015980~energy derivation by oxidation of organic compounds	51	2.5941	0.0716359	GSK3B, GSK3A, COX4I1, GBE1, IRS2, MTFR1L, PARK7, COX6A1, COX7C, GYS1, FLCN, CHCHD5, SLC37A4, COA6, COX8A, GAA, SDHC, PPP1R3F, POLG2, PPP1R3B, NDUFS5, CAT, UQCRC1, NDUFS2, PLEC, NDUFB5, GBA, IREB2, DLST, UQCR11, COX7A2, UQCR10, LDHA, MFN2, CYC1, NDUFV3, BID, NDUFV1, NDUFA9, PRELID1, NDUFA7, IL10RB, MDH2, PTGES3, NDUFA2, COQ7, PER2, UQCRQ, OGDH, BAX, ACO2	1808	205	9012	1.24005	1	1	1
GOTERM_BP_ALL	GO:0022900~electron transport chain	24	1.22075	0.0723224	COX8A, NDUFA7, COX4I1, GBA, COX7A2, UQCR11, SDHC, PARK7, UQCR10, COX6A1, COX7C, COQ7, POR, POLG2, UQCRQ, FDX1, UQCRC1, NDUFS2, CYC1, NDUFV3, BID, NDUFV1, COA6, PLEC	1808	85	9012	1.40739	1	1	1
GOTERM_BP_ALL	GO:0045333~cellular respiration	39	1.98372	0.0916651	NDUFB5, COX4I1, GBA, IREB2, DLST, COX7A2, UQCR11, MTFR1L, PARK7, UQCR10, COX6A1, COX7C, FLCN, CHCHD5, MFN2, CYC1, NDUFV3, BID, NDUFV1, COA6, COX8A, NDUFA9, NDUFA7, PRELID1, IL10RB, MDH2, NDUFA2, SDHC, COQ7, POLG2, UQCRQ, NDUFS5, CAT, UQCRC1, OGDH, NDUFS2, BAX, ACO2, PLEC	1808	154	9012	1.26231	1	1	1
Annotation Cluster 11	Enrichment Score: 1.501097688838043
Category	Term	Count	%	PValue	Genes	List Total	Pop Hits	Pop Total	Fold Enrichment	Bonferroni	Benjamini	FDR
GOTERM_BP_ALL	GO:0061025~membrane fusion	40	2.03459	0.00425733	RAB7, UBXN2B, THG1L, EEA1, CLN3, CTSL, HYAL2, CHMP1A, VPS8, MFN1, VPS11, MFN2, STX3, BAK1, VPS39, VPS16, VTI1B, VAT1, UVRAG, SNAPIN, HACE1, CAV2, STX8, SPHK1, MYOF, BET1L, TPST2, AFG3L1, VAMP8, AFG3L2, RAB34, CHMP3, VAMP1, CD9, BAX, ADAM8, VAMP4, SEC22B, CHMP7, VAMP2	1808	130	9012	1.5337	1	1	1
GOTERM_BP_ALL	GO:0044801~single-organism membrane fusion	33	1.67854	0.0272227	RAB7, THG1L, EEA1, CLN3, CHMP1A, VPS8, MFN1, VPS11, MFN2, STX3, BAK1, VPS39, VPS16, VTI1B, VAT1, UVRAG, SNAPIN, CAV2, STX8, SPHK1, TPST2, AFG3L1, VAMP8, AFG3L2, RAB34, CHMP3, VAMP1, CD9, BAX, VAMP4, SEC22B, CHMP7, VAMP2	1808	115	9012	1.43034	1	1	1
GOTERM_BP_ALL	GO:0048284~organelle fusion	40	2.03459	0.036989	RAB7, PHF23, VPS4B, THG1L, EEA1, CLN3, MAP1LC3B, CHMP1A, VPS8, UBQLN1, MFN1, VPS11, MFN2, STX3, BAK1, VPS39, VPS16, VTI1B, VAT1, VPS18, UVRAG, SNAPIN, CAV2, STX8, SPHK1, MCOLN1, VMP1, AFG3L1, VAMP8, AFG3L2, RAB34, CHMP3, VAMP1, BAX, CALM3, VAMP4, SEC22B, CHMP7, TECPR1, VAMP2	1808	148	9012	1.34717	1	1	1
GOTERM_BP_ALL	GO:0090174~organelle membrane fusion	23	1.16989	0.0837883	UVRAG, RAB7, SNAPIN, CAV2, STX8, SPHK1, EEA1, VAMP8, CLN3, RAB34, CHMP1A, VPS8, VPS11, MFN1, CHMP3, VAMP1, STX3, SEC22B, VAMP4, CHMP7, VAMP2, VPS39, VTI1B	1808	82	9012	1.3981	1	1	1
GOTERM_BP_ALL	GO:0006906~vesicle fusion	22	1.11902	0.0869334	UVRAG, RAB7, SNAPIN, CAV2, STX8, SPHK1, EEA1, VAMP8, CLN3, RAB34, CHMP1A, VPS8, VPS11, CHMP3, VAMP1, STX3, SEC22B, VAMP4, CHMP7, VAMP2, VPS39, VTI1B	1808	78	9012	1.40589	1	1	1
Annotation Cluster 12	Enrichment Score: 1.4970834039384489
Category	Term	Count	%	PValue	Genes	List Total	Pop Hits	Pop Total	Fold Enrichment	Bonferroni	Benjamini	FDR
GOTERM_BP_ALL	GO:0034698~response to gonadotropin	8	0.406918	0.0182204	TGFBR3, GCLC, POR, NOTCH1, CTSL, PDE4D, NSMF, GCLM	1808	15	9012	2.65841	1	1	1
GOTERM_BP_ALL	GO:0032354~response to follicle-stimulating hormone	6	0.305188	0.0330508	TGFBR3, GCLC, POR, NOTCH1, PDE4D, GCLM	1808	10	9012	2.99071	1	1	1
GOTERM_BP_ALL	GO:0071372~cellular response to follicle-stimulating hormone stimulus	5	0.254323	0.03358	GCLC, POR, NOTCH1, PDE4D, GCLM	1808	7	9012	3.56037	1	1	1
GOTERM_BP_ALL	GO:0071371~cellular response to gonadotropin stimulus	6	0.305188	0.0507977	GCLC, POR, NOTCH1, PDE4D, NSMF, GCLM	1808	11	9012	2.71883	1	1	1
Annotation Cluster 13	Enrichment Score: 1.4503866401689416
Category	Term	Count	%	PValue	Genes	List Total	Pop Hits	Pop Total	Fold Enrichment	Bonferroni	Benjamini	FDR
GOTERM_BP_ALL	GO:0007043~cell-cell junction assembly	19	0.966429	0.0182989	PDCD6IP, SRF, CTNND2, RPS6, ANK2, PRKCA, ACTN4, RHOA, HDAC7, FLCN, DLG1, NPHS1, GJA5, PMP22, PECAM1, MICALL2, PKP2, CD9, PAK2	1808	55	9012	1.72192	1	1	1
GOTERM_BP_ALL	GO:0034330~cell junction organization	43	2.18718	0.0302041	NUMBL, LRP1, ZFP703, SRF, ITGB3, CTNND2, FMN1, F11R, PPM1F, HDAC7, FLCN, OPHN1, GJA5, CFL1, MICALL2, ABL1, CSK, PRKACA, PAK2, PDCD6IP, RPS6, DAPK3, RDX, FN1, ANK2, PRKCA, ACTN4, RHOA, SMAD7, VMP1, BCR, DLG1, NPHS1, PEAK1, PMP22, NUMB, PECAM1, PKP2, CTNNB1, CD9, CCM2, TLN1, PLEC	1808	159	9012	1.34801	1	1	1
GOTERM_BP_ALL	GO:0034329~cell junction assembly	38	1.93286	0.0324182	LRP1, ZFP703, SRF, ITGB3, CTNND2, FMN1, F11R, PPM1F, HDAC7, FLCN, OPHN1, GJA5, CFL1, MICALL2, ABL1, PRKACA, PAK2, PDCD6IP, RPS6, DAPK3, FN1, ANK2, PRKCA, ACTN4, RHOA, SMAD7, VMP1, BCR, DLG1, NPHS1, PEAK1, PMP22, PECAM1, PKP2, CTNNB1, CD9, TLN1, PLEC	1808	138	9012	1.37255	1	1	1
GOTERM_BP_ALL	GO:0045216~cell-cell junction organization	36	1.83113	0.0881403	NUMBL, LRP1, ZFP703, SRF, CTNND2, FMN1, PPM1F, HDAC7, FLCN, GJA5, CFL1, MICALL2, ABL1, CSK, PAK2, PDCD6IP, RPS6, DAPK3, RDX, ANK2, PRKCA, ACTN4, RHOA, SMAD7, BCR, DLG1, NPHS1, PEAK1, PMP22, NUMB, PECAM1, PKP2, CTNNB1, CD9, CCM2, PLEC	1808	140	9012	1.28173	1	1	1
Annotation Cluster 14	Enrichment Score: 1.4302361799116141
Category	Term	Count	%	PValue	Genes	List Total	Pop Hits	Pop Total	Fold Enrichment	Bonferroni	Benjamini	FDR
GOTERM_BP_ALL	GO:0035036~sperm-egg recognition	9	0.457782	0.0110348	ARSA, CCT2, ALDOART2, B4GALT1, VDAC2, CD9, UBAP2L, ALDOA, CCT4	1808	17	9012	2.63886	1	1	1
GOTERM_BP_ALL	GO:0009988~cell-cell recognition	12	0.610376	0.0258633	ARSA, CCT2, ALDOART2, DLG1, B4GALT1, CD81, VDAC2, CD9, UBAP2L, ALDOA, GIT1, CCT4	1808	30	9012	1.99381	1	1	1
GOTERM_BP_ALL	GO:0007339~binding of sperm to zona pellucida	8	0.406918	0.0268948	ARSA, CCT2, ALDOART2, B4GALT1, VDAC2, UBAP2L, ALDOA, CCT4	1808	16	9012	2.49226	1	1	1
GOTERM_BP_ALL	GO:0008037~cell recognition	19	0.966429	0.0312846	ARSA, CCT2, ALDOART2, B4GALT1, CD81, CELSR3, JMJD6, DLG1, FCGR3, CASP6, BSG, CD9, SIRPA, VDAC2, UBAP2L, ALDOA, GIT1, TNFRSF21, CCT4	1808	58	9012	1.63286	1	1	1
GOTERM_BP_ALL	GO:0009566~fertilization	19	0.966429	0.0859589	ARSA, CCT2, BBS1, ALDOART2, B4GALT1, HPS1, PARK7, TARBP2, TPST2, SEC23IP, UBE2Q1, CD9, BAX, VDAC2, UBAP2L, RABL2, ALDOA, CCT4, BCL2L1	1808	65	9012	1.45701	1	1	1
GOTERM_BP_ALL	GO:0007338~single fertilization	15	0.76297	0.127011	ARSA, CCT2, ALDOART2, B4GALT1, HPS1, PARK7, TARBP2, TPST2, SEC23IP, CD9, VDAC2, UBAP2L, RABL2, ALDOA, CCT4	1808	51	9012	1.46603	1	1	1
Annotation Cluster 15	Enrichment Score: 1.3435311577040645
Category	Term	Count	%	PValue	Genes	List Total	Pop Hits	Pop Total	Fold Enrichment	Bonferroni	Benjamini	FDR
GOTERM_BP_ALL	GO:0090114~COPII-coated vesicle budding	14	0.712106	0.00442269	TRAPPC3, SEC13, SEC24A, PEF1, SEC16A, TRAPPC5, VAPA, TBC1D20, TRAPPC12, TRAPPC11, PREB, SEC24D, SEC24C, SEC31A	1808	31	9012	2.25107	1	1	1
GOTERM_BP_ALL	GO:0090110~cargo loading into COPII-coated vesicle	6	0.305188	0.130772	SEC13, SEC24A, TBC1D20, SEC24D, SEC24C, SEC31A	1808	14	9012	2.13622	1	1	1
GOTERM_BP_ALL	GO:0035459~cargo loading into vesicle	8	0.406918	0.161141	AP3M1, SEC13, SEC24A, TBC1D20, AP3S1, SEC24D, SEC24C, SEC31A	1808	23	9012	1.73374	1	1	1
Annotation Cluster 16	Enrichment Score: 1.3258753101624319
Category	Term	Count	%	PValue	Genes	List Total	Pop Hits	Pop Total	Fold Enrichment	Bonferroni	Benjamini	FDR
GOTERM_BP_ALL	GO:0090114~COPII-coated vesicle budding	14	0.712106	0.00442269	TRAPPC3, SEC13, SEC24A, PEF1, SEC16A, TRAPPC5, VAPA, TBC1D20, TRAPPC12, TRAPPC11, PREB, SEC24D, SEC24C, SEC31A	1808	31	9012	2.25107	1	1	1
GOTERM_BP_ALL	GO:0006900~membrane budding	26	1.32248	0.00565735	ARF1, PEF1, VPS4B, SNX3, CHMP1A, TRAPPC12, MVB12A, TRAPPC11, AP3S1, SEC31A, TRAPPC3, SEC13, TMED9, PDCD6IP, SEC24A, TRAPPC10, SEC16A, TRAPPC5, VPS37B, ARFGAP3, TBC1D20, VAPA, PREB, SEC24D, CHMP7, SEC24C	1808	76	9012	1.70523	1	1	1
GOTERM_BP_ALL	GO:0006901~vesicle coating	11	0.559512	0.0307177	TRAPPC3, TMED9, PEF1, TRAPPC10, SEC16A, TRAPPC5, TRAPPC12, TRAPPC11, PREB, AP3S1, ARFGAP3	1808	27	9012	2.03073	1	1	1
GOTERM_BP_ALL	GO:0048199~vesicle targeting, to, from or within Golgi	10	0.508647	0.0598039	TRAPPC3, TMED9, PEF1, SEC16A, TRAPPC5, TRAPPC12, TRAPPC11, PREB, ARFGAP3, DIPK2A	1808	26	9012	1.91712	1	1	1
GOTERM_BP_ALL	GO:0048207~vesicle targeting, rough ER to cis-Golgi	7	0.356053	0.061554	TRAPPC3, PEF1, SEC16A, TRAPPC5, TRAPPC12, TRAPPC11, PREB	1808	15	9012	2.32611	1	1	1
GOTERM_BP_ALL	GO:0048208~COPII vesicle coating	7	0.356053	0.061554	TRAPPC3, PEF1, SEC16A, TRAPPC5, TRAPPC12, TRAPPC11, PREB	1808	15	9012	2.32611	1	1	1
GOTERM_BP_ALL	GO:0006903~vesicle targeting	16	0.813835	0.122256	TRAPPC3, TMED9, EXOC7, PEF1, TRAPPC10, SEC16A, TRAPPC5, SCRIB, ARFGAP3, NAGLU, TRAPPC12, TRAPPC11, PREB, DIPK2A, YKT6, EXOC1	1808	55	9012	1.45004	1	1	1
GOTERM_BP_ALL	GO:0006888~ER to Golgi vesicle-mediated transport	27	1.37335	0.138526	ARF1, KDELR1, PEF1, TRAPPC12, TRAPPC11, TMED2, YKT6, SEC31A, TRAPPC3, SEC13, TMED9, SEC24A, TRAPPC10, SEC16A, TRAPPC5, YIF1A, TBC1D20, VAPA, PREB, KDELR2, HYOU1, P4HB, SEC24D, SEC22B, ERGIC3, SEC24C, COPE	1808	105	9012	1.28173	1	1	1
GOTERM_BP_ALL	GO:0099022~vesicle tethering	8	0.406918	0.395723	TRAPPC3, NAGLU, EXOC7, TRAPPC10, TRAPPC5, TRAPPC12, TRAPPC11, EXOC1	1808	30	9012	1.3292	1	1	1
Annotation Cluster 17	Enrichment Score: 1.3217638354859027
Category	Term	Count	%	PValue	Genes	List Total	Pop Hits	Pop Total	Fold Enrichment	Bonferroni	Benjamini	FDR
GOTERM_BP_ALL	GO:0097066~response to thyroid hormone	9	0.457782	0.0324389	F7, STK11, GCLC, GBA, RDX, KLF9, GCLM, GAS2L1, CRLS1	1808	20	9012	2.24303	1	1	1
GOTERM_BP_ALL	GO:1904386~response to L-phenylalanine derivative	5	0.254323	0.03358	F7, GCLC, GCLM, CRLS1, PPP1R9B	1808	7	9012	3.56037	1	1	1
GOTERM_BP_ALL	GO:0097068~response to thyroxine	4	0.203459	0.09944	F7, GCLC, GCLM, CRLS1	1808	6	9012	3.32301	1	1	1
Annotation Cluster 18	Enrichment Score: 1.2861694432663697
Category	Term	Count	%	PValue	Genes	List Total	Pop Hits	Pop Total	Fold Enrichment	Bonferroni	Benjamini	FDR
GOTERM_BP_ALL	GO:0072537~fibroblast activation	8	0.406918	0.00706641	ACTA2, GSK3B, GCLC, ZEB2, DGAT1, ULK3, GCLM, IL17RA	1808	13	9012	3.06739	1	1	1
GOTERM_BP_ALL	GO:0035733~hepatic stellate cell activation	5	0.254323	0.0566694	ACTA2, GSK3B, GCLC, DGAT1, GCLM	1808	8	9012	3.11532	1	1	1
GOTERM_BP_ALL	GO:2000489~regulation of hepatic stellate cell activation	3	0.152594	0.345895	ACTA2, GCLC, DGAT1	1808	6	9012	2.49226	1	1	1
Annotation Cluster 19	Enrichment Score: 1.275254383468027
Category	Term	Count	%	PValue	Genes	List Total	Pop Hits	Pop Total	Fold Enrichment	Bonferroni	Benjamini	FDR
GOTERM_BP_ALL	GO:0022618~ribonucleoprotein complex assembly	59	3.00102	0.0143744	DAZAP2, RPL3, CELF1, RPL6, RPS15, SNRPD2, RUVBL2, UBAP2L, ABT1, NSUN4, PIH1D1, RPS6, RPSA, PATL1, ATXN2L, TRAF7, PRPF6, DDX39B, NOA1, PRPF3, MRTO4, STRAP, NAF1, GEMIN7, SNRPF, SNRPC, LUC7L2, TSSC4, RPL10, PRPF8, RRP7A, PUF60, ZNHIT3, POLR2D, RRS1, DHX37, EIF4H, BRIX1, RPS2, AAR2, MTERF3, PTGES3, RPL23A, ERAL1, EIF2S2, LSM4, TARBP2, MRPL22, PAN2, PAN3, EIF5, EIF3L, CNOT1, EIF3I, AGO1, EIF3G, EIF3D…	1808	221	9012	1.33071	1	1	1
GOTERM_BP_ALL	GO:0071826~ribonucleoprotein complex subunit organization	63	3.20448	0.0163745	DAZAP2, RPL3, CELF1, RPL6, RPS15, SNRPD2, RUVBL2, UBAP2L, PELO, ABT1, NSUN4, PIH1D1, RPS6, RPSA, TFIP11, PATL1, ATXN2L, TRAF7, PRPF6, DDX39B, NOA1, PRPF3, MRTO4, STRAP, NAF1, GEMIN7, SNRPF, SNRPC, MRRF, LUC7L2, TSSC4, RPL10, DHX8, PRPF8, RRP7A, PUF60, ZNHIT3, POLR2D, RRS1, DHX37, EIF4H, BRIX1, RPS2, AAR2, MTERF3, PTGES3, RPL23A, ERAL1, EIF2S2, LSM4, TARBP2, MRPL22, PAN2, PAN3, EIF5, EIF3L, CNOT1,…	1808	240	9012	1.30843	1	1	1
GOTERM_BP_ALL	GO:0022613~ribonucleoprotein complex biogenesis	89	4.52696	0.634571	DAZAP2, DDX49, RPL3, NVL, CELF1, RRP1, RPL10A, PWP1, RPL6, RPS15, RPS16, SNRPD2, RUVBL2, UBAP2L, METTL16, PELP1, RPS12, DDX17, ABT1, NSUN4, PIH1D1, RPS6, FAM207A, DDX54, RPSA, WBP11, PATL1, ATXN2L, TRAF7, LSG1, PRPF6, DDX39B, NOA1, PRPF3, MRTO4, STRAP, RPL27, NAF1, GEMIN7, SNRPF, SNRPC, LUC7L2, TSSC4, RPL10, RPS19BP1, TSR3, RASL2-9, PRPF8, MRPL10, RRP7A, EXOSC10, PUF60, ZNHIT3, POLR2D, RRS1, DHX3…	1808	451	9012	0.98364	1	1	1
Annotation Cluster 20	Enrichment Score: 1.2728574802187103
Category	Term	Count	%	PValue	Genes	List Total	Pop Hits	Pop Total	Fold Enrichment	Bonferroni	Benjamini	FDR
GOTERM_BP_ALL	GO:0061024~membrane organization	165	8.39268	0.00315391	PID1, UBXN2B, CD81, PDCD5, EMC10, F11R, THG1L, TOMM22, GOLGA4, ALKBH4, TMEM147, ZFYVE27, BSG, TRAPPC12, SIRPA, TRAPPC11, BANF1, VPS39, NSF, MMGT2, STX8, TSC2, SCRIB, ANK2, LEMD2, TPST2, CTDNEP1, AFG3L1, AFG3L2, FCGR3, TBC1D20, FRMD8, RAB34, PKP2, PPIF, VDAC2, PREB, ADAM8, TNIK, BLZF1, PKDCC, PEF1, SLC9A1, SNX3, BAG6, RHOT1, VPS8, PSAP, DVL1, VPS11, SNX9, MYH10, SEC31A, VPS16, VTI1B, VAT1, UVRAG, …	1808	676	9012	1.21663	1	1	1
GOTERM_BP_ALL	GO:0010256~endomembrane system organization	127	6.45982	0.0280212	RETREG3, PID1, UBXN2B, CD81, EMC10, F11R, GOLGA4, TMEM147, ZFYVE27, NAGLU, OSBP, BSG, TRAPPC12, TRAPPC11, AP1S1, BANF1, PLEKHJ1, NSF, VPS18, COG8, MAP2K2, FBXW8, MMGT2, STX8, COG1, SCRIB, ANK2, LEMD2, CTDNEP1, TBC1D20, FRMD8, RAB34, SLC9A8, PKP2, TNIK, BLZF1, PKDCC, RAB5C, SNX3, BAG6, PSAP, VPS11, SNX9, MYH10, SEC31A, VTI1B, AP1M1, BBS1, PLK3, HACE1, XRCC4, CAV2, SEC16A, RDX, HPS1, HPS4, HPS5, PH…	1808	538	9012	1.17664	1	1	1
GOTERM_BP_ALL	GO:0044802~single-organism membrane organization	133	6.76501	0.0321681	PID1, UBXN2B, CD81, PDCD5, EMC10, F11R, THG1L, TOMM22, GOLGA4, TMEM147, ZFYVE27, BSG, BANF1, VPS39, NSF, MMGT2, STX8, TSC2, SCRIB, ANK2, LEMD2, TPST2, CTDNEP1, AFG3L1, AFG3L2, FRMD8, RAB34, PKP2, PPIF, VDAC2, TNIK, BLZF1, PKDCC, SLC9A1, BAG6, RHOT1, VPS8, PSAP, DVL1, VPS11, SNX9, MYH10, VPS16, VTI1B, VAT1, UVRAG, BBS1, HSPA8, PRELID1, SNAPIN, XRCC4, SMURF1, CAV2, SEC16A, RDX, CHCHD10, IFT20, GCLC…	1808	569	9012	1.1651	1	1	1
GOTERM_BP_ALL	GO:0007009~plasma membrane organization	64	3.25534	0.105672	RAB7, PID1, CD81, F11R, PPP1R9B, ARV1, GOLGA4, ZFYVE27, SMPD1, BSG, CHMP1A, ANXA6, TMED2, NSF, GRIPAP1, SEC13, STX8, MYOF, SCRIB, ANK2, COMMD1, DNM2, GAK, VAMP8, PACS2, RER1, FRMD8, RAB34, TMBIM1, NUMB, PKP2, TNIK, VAMP4, CHMP7, VAMP2, BLZF1, ARF6, PLEC, PKDCC, HDAC3, LRP1, VPS4B, WDR24, GGA1, CLN3, MICALL1, PSAP, SNX9, CSK, STX3, MYH10, VTI1B, BBS1, XRCC4, CAV2, SEC16A, RDX, BAIAP2, IFT20, DLG1,…	1808	271	9012	1.17715	1	1	1
GOTERM_BP_ALL	GO:1990778~protein localization to cell periphery	53	2.69583	0.242987	GPSM2, RAB7, PID1, CD81, F11R, PPP1R9B, AP4M1, GOLGA4, ZFYVE27, BSG, TMED2, GIT1, NSF, GRIPAP1, SEC13, EXOC7, STX8, TSC2, SCRIB, ANK2, COMMD1, GAK, VAMP8, PACS2, RER1, FRMD8, RAB34, TMBIM1, NUMB, PKP2, TNIK, VAMP4, VAMP2, BLZF1, ARF6, PKDCC, LRP1, WDR24, GGA1, CLN3, ARL13B, CSK, STX3, VTI1B, BBS1, SEC16A, WDR19, RDX, IFT20, DLG1, DLG4, TSPAN17, BCL2L1	1808	236	9012	1.1194	1	1	1
GOTERM_BP_ALL	GO:0072657~protein localization to membrane	86	4.37436	0.315902	RAB7, ITGAM, PID1, CD81, PDCD5, EMC10, F11R, TRAM2, PPP1R9B, TOMM22, AP4M1, SEC61A1, GOLGA4, TMEM147, ZFYVE27, BSG, SH3PXD2B, TMED2, ITGB7, GET3, GIT1, GET4, NSF, GRIPAP1, SEC13, MMGT2, EXOC7, STX8, SSR3, TSC2, SCRIB, ANK2, COMMD1, VPS37B, GAK, VAMP8, PACS2, RER1, FRMD8, NME7, RAB34, TMBIM1, DOK7, PEX5, NUMB, PKP2, TNIK, VAMP4, VAMP2, BLZF1, ARF6, PKDCC, LRP1, TIMM13, MIEF1, WDR24, BAG6, GGA1, CL…	1808	403	9012	1.06369	1	1	1
Annotation Cluster 21	Enrichment Score: 1.271301240507486
Category	Term	Count	%	PValue	Genes	List Total	Pop Hits	Pop Total	Fold Enrichment	Bonferroni	Benjamini	FDR
GOTERM_BP_ALL	GO:0045184~establishment of protein localization	312	15.8698	0.00667325	IPO13, VPS29, KDELR1, IFT172, ITSN1, EMC10, RPS15, PSMD9, SCAMP4, GOLGA4, CCDC91, GJA5, BSG, AP1S1, PRKACA, TBC1D22A, SIL1, VPS39, VPS18, COG8, ARRDC2, PIH1D1, ARRDC3, P3H1, COG1, ANK2, YOD1, SCRIB, ACTN4, MAPK8IP3, BCR, DDX39B, IFI27, PRKAR1A, DDIT3, RABL3, ORAI1, PREB, KDELR2, RABL2, VPS25, BLZF1, UNC119B, SEH1L, STXBP2, AGAP1, PTTG1IP, PLA2G6, OAZ1, GABARAP, SNX3, AP5M1, GRPEL1, RNF215, SCFD2,…	1808	1376	9012	1.13021	1	1	1
GOTERM_BP_ALL	GO:0015031~protein transport	293	14.9034	0.00762187	IPO13, VPS29, KDELR1, IFT172, ITSN1, RPS15, PSMD9, SCAMP4, GOLGA4, CCDC91, GJA5, BSG, AP1S1, PRKACA, TBC1D22A, SIL1, VPS39, VPS18, COG8, ARRDC2, ARRDC3, P3H1, COG1, ANK2, YOD1, SCRIB, ACTN4, MAPK8IP3, BCR, DDX39B, IFI27, PRKAR1A, RABL3, ORAI1, PREB, KDELR2, RABL2, VPS25, BLZF1, UNC119B, SEH1L, STXBP2, AGAP1, PTTG1IP, PLA2G6, OAZ1, GABARAP, SNX3, AP5M1, GRPEL1, RNF215, SCFD2, VPS8, VPS11, RRS1, SN…	1808	1289	9012	1.13302	1	1	1
GOTERM_BP_ALL	GO:0016192~vesicle-mediated transport	235	11.9532	0.00791993	VPS29, KDELR1, ITSN1, GOLGA4, ZFYVE27, CCDC91, OPHN1, AP1S1, TRIM27, PRKACA, VPS39, VPS18, COG8, SLC11A1, COG1, ANK2, SCRIB, PRKCA, ACTN4, MAPK8IP3, JMJD6, BCR, RNF126, WDR81, ORAI1, PREB, ULK1, KDELR2, TLN1, VPS25, BLZF1, CTBP1, STXBP2, PLA2G6, CFP, SNX3, NEU3, AP5M1, RNF215, SCFD2, VPS8, VPS11, SNX9, PIP5K1C, RAB11FIP3, SEC31A, VTI1B, SNX6, BBS1, SNAPIN, RDX, SNF8, PHETA1, GIPC1, SDC1, CALM3, G…	1808	1018	9012	1.15065	1	1	1
GOTERM_BP_ALL	GO:0042886~amide transport	301	15.3103	0.0114474	IPO13, VPS29, KDELR1, IFT172, ITSN1, RPS15, PSMD9, SCAMP4, GOLGA4, CCDC91, GJA5, BSG, AP1S1, PRKACA, TBC1D22A, SIL1, VPS39, VPS18, COG8, ARRDC2, ARRDC3, P3H1, COG1, ANK2, YOD1, SCRIB, ACTN4, MAPK8IP3, BCR, DDX39B, IFI27, PRKAR1A, RABL3, ORAI1, PREB, KDELR2, RABL2, VPS25, BLZF1, UNC119B, SEH1L, STXBP2, AGAP1, PTTG1IP, PLA2G6, OAZ1, GABARAP, SNX3, AP5M1, GRPEL1, RNF215, SCFD2, VPS8, VPS11, RRS1, SN…	1808	1337	9012	1.12217	1	1	1
GOTERM_BP_ALL	GO:0015833~peptide transport	296	15.056	0.013054	IPO13, VPS29, KDELR1, IFT172, ITSN1, RPS15, PSMD9, SCAMP4, GOLGA4, CCDC91, GJA5, BSG, AP1S1, PRKACA, TBC1D22A, SIL1, VPS39, VPS18, COG8, ARRDC2, ARRDC3, P3H1, COG1, ANK2, YOD1, SCRIB, ACTN4, MAPK8IP3, BCR, DDX39B, IFI27, PRKAR1A, RABL3, ORAI1, PREB, KDELR2, RABL2, VPS25, BLZF1, UNC119B, SEH1L, STXBP2, AGAP1, PTTG1IP, PLA2G6, OAZ1, GABARAP, SNX3, AP5M1, GRPEL1, RNF215, SCFD2, VPS8, VPS11, RRS1, SN…	1808	1317	9012	1.12029	1	1	1
GOTERM_BP_ALL	GO:0008104~protein localization	407	20.7019	0.0230827	IPO13, VPS29, PID1, IFT172, ITSN1, TESK1, EMC10, F11R, PSMD9, SCAMP4, ZFYVE27, MPRIP, GJA5, AP1S1, PRKACA, VPS39, VPS18, PIH1D1, SCRIB, ATG13, BCR, DDX39B, PRKAR1A, DDIT3, RABL3, ORAI1, RABL2, VPS25, UNC119B, SEH1L, MEPCE, AGAP1, PLA2G6, OAZ1, GABARAP, GRPEL1, RNF215, VPS11, RRS1, ZBTB7A, VTI1B, VPS16, PLK3, SNAPIN, ICMT, RDX, SNF8, HNRNPM, TOLLIP, GIPC1, HYOU1, PKIG, CDK16, PIGU, ARF1, LYST, TRI…	1808	1869	9012	1.08545	1	1	1
GOTERM_BP_ALL	GO:0071705~nitrogen compound transport	327	16.6328	0.0327303	IPO13, VPS29, KDELR1, IFT172, ITSN1, RPS15, PSMD9, SCAMP4, GOLGA4, CCDC91, GJA5, BSG, AP1S1, PRKACA, TBC1D22A, SIL1, VPS39, VPS18, COG8, ARRDC2, SLC11A1, ARRDC3, P3H1, COG1, ANK2, YOD1, SCRIB, ACTN4, MAPK8IP3, BCR, DDX39B, IFI27, PRKAR1A, RABL3, ORAI1, PREB, KDELR2, RABL2, VPS25, BLZF1, SLC22A4, UNC119B, SEH1L, STXBP2, AGAP1, PTTG1IP, PLA2G6, OAZ1, GABARAP, SNX3, AP5M1, SEC14L1, GRPEL1, RNF215, S…	1808	1491	9012	1.09318	1	1	1
GOTERM_BP_ALL	GO:0046907~intracellular transport	278	14.1404	0.0379699	IPO13, VPS29, KDELR1, IFT172, ITSN1, RPS15, CCDC91, OPHN1, AP1S1, TRIM27, PRKACA, TBC1D22A, VPS39, VPS18, YOD1, SCRIB, PRKCA, ACTN4, MAPK8IP3, BCR, RNF126, DDX39B, WDR81, IFI27, MAP1B, RABL3, PREB, KDELR2, RABL2, VPS25, SEH1L, CTBP1, STXBP2, PTTG1IP, OAZ1, SNX3, RHOT1, GRPEL1, RNF215, SCFD2, VPS8, VPS11, RRS1, SNX9, PIP5K1C, SEC31A, VPS16, VTI1B, SNX6, NUS1, BBS1, PLK3, XBP1, SNAPIN, RDX, SNF8, P…	1808	1259	9012	1.10063	1	1	1
GOTERM_BP_ALL	GO:0051641~cellular localization	437	22.2279	0.052272	IPO13, VPS29, PID1, IFT172, ITSN1, TESK1, EMC10, F11R, ZFYVE27, MPRIP, AP1S1, PRKACA, VPS39, CDK5RAP2, VPS18, MAP1S, PIH1D1, SCRIB, PRKCA, ATG13, BCR, DYNC1LI2, RNF126, WDR81, DDX39B, MAP1B, DDIT3, RABL3, ORAI1, RABL2, VPS25, SEH1L, CTBP1, MEPCE, PLA2G6, OAZ1, RHOT1, GRPEL1, RNF215, VPS11, RRS1, PIP5K1C, ZBTB7A, VTI1B, VPS16, PLK3, SNAPIN, RDX, SNF8, HNRNPM, TOLLIP, GIPC1, HYOU1, PKIG, TPRGL, CDK…	1808	2044	9012	1.06567	1	1	1
GOTERM_BP_ALL	GO:0051649~establishment of localization in cell	329	16.7345	0.0634032	IPO13, VPS29, KDELR1, IFT172, ITSN1, TESK1, RPS15, CCDC91, OPHN1, AP1S1, TRIM27, PRKACA, TBC1D22A, VPS39, CDK5RAP2, VPS18, ATP6V1G1, MAP1S, SLC11A1, ANK2, YOD1, SCRIB, PRKCA, ACTN4, MAPK8IP3, BCR, RNF126, DDX39B, WDR81, IFI27, MAP1B, DDIT3, RABL3, ORAI1, PREB, ULK1, KDELR2, RABL2, VPS25, SEH1L, CTBP1, STXBP2, PTTG1IP, PLA2G6, OAZ1, SNX3, RHOT1, GRPEL1, RNF215, SCFD2, VPS8, VPS11, RRS1, SNX9, PIP5…	1808	1522	9012	1.07747	1	1	1
GOTERM_BP_ALL	GO:1902580~single-organism cellular localization	163	8.29095	0.072883	IPO13, PID1, CD81, IFT172, PDCD5, ITSN1, F11R, TOMM20, TOMM22, RAB44, STK11, GOLGA4, ZFYVE27, OPHN1, OSBP, CFL1, BSG, KPNA6, PRKACA, KPNA1, SH3GL1, NSF, VPS18, TSC2, SDHC, SCRIB, PRKCA, ANK2, ACTN4, MAPK8IP3, TBC1D20, FRMD8, MAP1B, RAB34, DGKQ, MADD, PKP2, PLAA, TNIK, BLZF1, ARL8A, PKDCC, NOTCH1, CTBP1, STXBP2, PTTG1IP, RHOT1, GRPEL1, BAG3, UBR5, DVL1, SNX9, PIP5K1C, DMAP1, NDUFV3, NDUFV1, SEC31A…	1808	729	9012	1.11451	1	1	1
GOTERM_BP_ALL	GO:0033036~macromolecule localization	440	22.3805	0.0787408	IPO13, VPS29, PID1, IFT172, ITSN1, TESK1, EMC10, F11R, PSMD9, SCAMP4, ZFYVE27, MPRIP, GJA5, AP1S1, PRKACA, VPS39, VPS18, PIH1D1, SCRIB, ATG13, BCR, DDX39B, PRKAR1A, DDIT3, RBP1, RABL3, ORAI1, RABL2, VPS25, UNC119B, SEH1L, MEPCE, AGAP1, PLA2G6, OAZ1, GABARAP, GRPEL1, RNF215, VPS11, RRS1, ZBTB7A, VTI1B, VPS16, PLK3, PRELID2, PRELID1, SNAPIN, ICMT, RDX, STARD10, SNF8, HNRNPM, TOLLIP, GIPC1, HYOU1, P…	1808	2074	9012	1.05747	1	1	1
GOTERM_BP_ALL	GO:1902582~single-organism intracellular transport	127	6.45982	0.0925951	IPO13, IFT172, PDCD5, ITSN1, TOMM20, TOMM22, RAB44, STK11, OPHN1, OSBP, CFL1, KPNA6, PRKACA, KPNA1, SH3GL1, VPS18, TSC2, SDHC, SCRIB, PRKCA, ACTN4, MAPK8IP3, TBC1D20, MAP1B, DGKQ, MADD, PLAA, ARL8A, NOTCH1, CTBP1, STXBP2, PTTG1IP, RHOT1, GRPEL1, BAG3, UBR5, DVL1, SNX9, PIP5K1C, DMAP1, NDUFV3, NDUFV1, SEC31A, AKIRIN2, NUS1, BBS1, HSPA8, XBP1, SNAPIN, IFT20, POLA2, IFT22, GIPC1, IFT27, CALM3, CCDC2…	1808	564	9012	1.1224	1	1	1
GOTERM_BP_ALL	GO:0034613~cellular protein localization	301	15.3103	0.0949905	IPO13, VPS29, PID1, KDELR1, IFT172, ITSN1, TESK1, EMC10, F11R, RPS15, GOLGA4, ZFYVE27, MPRIP, BSG, AP1S1, KAT7, PRKACA, TBC1D22A, VPS39, VPS18, PIH1D1, ANK2, YOD1, SCRIB, ATG13, MAPK8IP3, BCR, DDX39B, IFI27, DDIT3, RABL3, PREB, KDELR2, RABL2, PFN1, VPS25, BLZF1, MAGED1, MEPCE, STXBP2, TWF1, PTTG1IP, OAZ1, SNX3, GRPEL1, RNF215, SCFD2, VPS8, VPS11, RRS1, SNX9, ZBTB7A, RAB11FIP3, SEC31A, BANP, VPS16…	1808	1402	9012	1.07014	1	1	1
GOTERM_BP_ALL	GO:0070727~cellular macromolecule localization	303	15.412	0.100725	IPO13, VPS29, PID1, KDELR1, IFT172, ITSN1, TESK1, EMC10, F11R, RPS15, GOLGA4, ZFYVE27, MPRIP, BSG, AP1S1, KAT7, PRKACA, TBC1D22A, VPS39, VPS18, PIH1D1, ANK2, YOD1, SCRIB, ATG13, MAPK8IP3, BCR, DDX39B, IFI27, DDIT3, RABL3, PREB, KDELR2, RABL2, PFN1, VPS25, BLZF1, MAGED1, MEPCE, STXBP2, TWF1, PTTG1IP, OAZ1, SNX3, GRPEL1, RNF215, SCFD2, VPS8, VPS11, RRS1, SNX9, ZBTB7A, RAB11FIP3, SEC31A, BANP, VPS16…	1808	1413	9012	1.06887	1	1	1
GOTERM_BP_ALL	GO:0006886~intracellular protein transport	173	8.79959	0.131171	IPO13, VPS29, CD81, IFT172, PDCD5, PARK7, TOMM20, TOMM22, RPS15, TMEM147, GNPTAB, CFL1, KPNA6, AP1S1, PMPCA, PRKACA, TBC1D22A, VPS39, KPNA1, NSF, VPS18, PCID2, STX8, TSC2, YOD1, TBC1D2B, MAPK8IP3, THOC6, BCR, TOM1L2, DDX39B, IFI27, SELENOS, RABL3, TBC1D25, PREB, RABL2, VPS25, PXK, RAB5C, NOTCH1, STXBP2, PTTG1IP, OAZ1, NUP160, BAG6, GRPEL1, BAG3, RNF215, SCFD2, VPS8, UBR5, PSAP, VPS11, RRS1, SNX9,…	1808	794	9012	1.08605	1	1	1
GOTERM_BP_ALL	GO:1902578~single-organism localization	354	18.0061	0.137696	IPO13, PID1, KDELR1, IFT172, ITSN1, ZDHHC8, F11R, PSMD9, GOLGA4, ZFYVE27, MPRIP, OPHN1, GJA5, BSG, PRKACA, VPS18, ATP6V1G1, SLC11A1, P3H1, ANK2, SCRIB, PRKCA, ACTN4, MIF, MAPK8IP3, JMJD6, BCR, PRKAR1A, MAP1B, DDIT3, RBP1, ORAI1, PREB, ULK1, KDELR2, PFN1, VPS25, BLZF1, SLC22A4, UNC119B, CTBP1, STXBP2, ATP5K, TWF1, PTTG1IP, PLA2G6, CFP, OAZ1, SNX3, RHOT1, GRPEL1, SCFD2, VPS11, SNX9, PIP5K1C, RAB11F…	1808	1676	9012	1.05281	1	1	1
GOTERM_BP_ALL	GO:0006810~transport	546	27.7721	0.142574	IPO13, VPS29, PID1, IFT172, ITSN1, F11R, PSMD9, SCAMP4, ZFYVE27, GJA5, AP1S1, HOMER3, PRKACA, VPS39, VPS18, SCRIB, PRKCA, BCR, RNF126, WDR81, DDX39B, PRKAR1A, MAP1B, DDIT3, RBP1, RABL3, ORAI1, RABL2, VPS25, UNC119B, SEH1L, CTBP1, AGAP1, PLA2G6, CFP, OAZ1, GABARAP, RHOT1, GRPEL1, RNF215, VPS11, RRS1, PIP5K1C, VTI1B, VPS16, PLK3, PRELID2, PRELID1, SNAPIN, RDX, STARD10, SNF8, HNRNPM, SLC6A6, SLC6A8,…	1808	2624	9012	1.03717	1	1	1
GOTERM_BP_ALL	GO:0071702~organic substance transport	354	18.0061	0.153253	IPO13, VPS29, PID1, KDELR1, IFT172, ITSN1, ZDHHC8, RPS15, PSMD9, SCAMP4, GOLGA4, CCDC91, GJA5, BSG, AP1S1, PRKACA, TBC1D22A, SIL1, VPS39, VPS18, COG8, ARRDC2, SLC11A1, ARRDC3, P3H1, COG1, ANK2, YOD1, SCRIB, PRKCA, ACTN4, MIF, MAPK8IP3, MFSD10, BCR, DDX39B, IFI27, PRKAR1A, RBP1, RABL3, ORAI1, PREB, KDELR2, RABL2, VPS25, BLZF1, SLC22A4, UNC119B, SEH1L, STXBP2, AGAP1, PTTG1IP, PLA2G6, OAZ1, GABARAP,…	1808	1680	9012	1.05031	1	1	1
GOTERM_BP_ALL	GO:0051179~localization	736	37.4364	0.186867	IPO13, VPS29, PID1, IFT172, ITSN1, TESK1, EMC10, ADARB1, F11R, PSMD9, SCAMP4, ZFYVE27, MPRIP, ZMIZ1, GJA5, FAM110C, AP1S1, HOMER3, PRKACA, VPS39, IER2, CDK5RAP2, VPS18, RBFOX2, MAP1S, PIH1D1, DAPK3, MRTFB, FNDC3B, SCRIB, PRKCA, ATG13, BCR, DYNC1LI2, RNF126, WDR81, DDX39B, PRKAR1A, MAP1B, DDIT3, RBP1, RABL3, ORAI1, RABL2, VPS25, UNC119B, SEH1L, CTBP1, MEPCE, PDGFA, AGAP1, PLA2G6, CFP, OAZ1, GABARA…	1808	3584	9012	1.02361	1	1	1
GOTERM_BP_ALL	GO:0051234~establishment of localization	565	28.7386	0.209234	IPO13, VPS29, PID1, IFT172, ITSN1, TESK1, EMC10, F11R, PSMD9, SCAMP4, ZFYVE27, GJA5, AP1S1, HOMER3, PRKACA, VPS39, CDK5RAP2, VPS18, MAP1S, PIH1D1, SCRIB, PRKCA, BCR, RNF126, WDR81, DDX39B, PRKAR1A, MAP1B, DDIT3, RBP1, RABL3, ORAI1, RABL2, VPS25, UNC119B, SEH1L, CTBP1, AGAP1, PLA2G6, CFP, OAZ1, GABARAP, RHOT1, GRPEL1, RNF215, VPS11, RRS1, PIP5K1C, VTI1B, VPS16, PLK3, PRELID2, PRELID1, SNAPIN, RDX,…	1808	2738	9012	1.02858	1	1	1
GOTERM_BP_ALL	GO:0044765~single-organism transport	324	16.4802	0.23941	IPO13, PID1, IFT172, ITSN1, ZDHHC8, PSMD9, GOLGA4, OPHN1, GJA5, BSG, PRKACA, VPS18, ATP6V1G1, SLC11A1, P3H1, ANK2, SCRIB, PRKCA, ACTN4, MIF, MAPK8IP3, JMJD6, BCR, PRKAR1A, MAP1B, DDIT3, RBP1, ORAI1, PREB, ULK1, VPS25, BLZF1, SLC22A4, UNC119B, CTBP1, STXBP2, ATP5K, PTTG1IP, PLA2G6, CFP, OAZ1, SNX3, RHOT1, GRPEL1, SCFD2, VPS11, SNX9, PIP5K1C, RAB11FIP3, SEC31A, PCK2, NUS1, PRELID2, BBS1, XBP1, PREL…	1808	1556	9012	1.03791	1	1	1
Annotation Cluster 22	Enrichment Score: 1.2509387186151066
Category	Term	Count	%	PValue	Genes	List Total	Pop Hits	Pop Total	Fold Enrichment	Bonferroni	Benjamini	FDR
GOTERM_BP_ALL	GO:0045732~positive regulation of protein catabolic process	53	2.69583	0.00694311	GSK3B, RAB7, GSK3A, CD81, ZFAND2A, FBXO22, DDA1, ARIH2, NSF, USP5, FBXW8, RNF40, SIRT2, TMEM259, UBE2V2, ATG4B, TRIB3, ADAM8, SEC22B, VGLL4, AMER1, LRP1, GBA, PTTG1IP, HSPBP1, OAZ1, GABARAP, BAG6, GGA1, FZR1, DVL1, UBQLN1, VPS11, SNX9, UBQLN2, PLK3, EGLN2, HACE1, SMURF2, RHBDD3, SMURF1, RHBDD1, SGTA, RDX, DAB2IP, WWP2, SNF8, SMAD7, GCLC, MKRN2, CCDC22, RNF185, TRIM32	1808	188	9012	1.40521	1	1	1
GOTERM_BP_ALL	GO:1903364~positive regulation of cellular protein catabolic process	34	1.7294	0.020818	AMER1, GSK3B, GSK3A, LRP1, CD81, ZFAND2A, GBA, PTTG1IP, HSPBP1, FBXO22, GABARAP, DDA1, FZR1, DVL1, UBQLN1, VPS11, ARIH2, UBQLN2, PLK3, USP5, FBXW8, SMURF1, SGTA, RDX, DAB2IP, RNF40, SIRT2, SMAD7, GCLC, MKRN2, UBE2V2, TRIB3, CCDC22, VGLL4	1808	117	9012	1.44849	1	1	1
GOTERM_BP_ALL	GO:0042176~regulation of protein catabolic process	82	4.17091	0.0226435	GSK3B, RAB7, GSK3A, CD81, ZFAND2A, PARK7, FBXO22, DDA1, UFL1, OPHN1, PSMD2, SUFU, PSMD3, ARIH2, PSMD1, PRKACA, NSF, USP5, FBXW8, RPL23, CSNK2A2, YOD1, COMMD1, RAD23B, RNF40, SIRT2, TMEM259, PSME3, UBE2V2, ATG4B, TRIB3, ADAM8, TMEM9, SEC22B, VGLL4, AMER1, ANKS1, LRP1, GBA, ODC1, PTTG1IP, HSPBP1, OAZ1, GABARAP, USP19, SNX3, BAG6, SDCBP, GGA1, FZR1, DVL1, UBQLN1, VPS11, SNX9, BANP, UBQLN2, EGLN1, PL…	1808	329	9012	1.24234	1	1	1
GOTERM_BP_ALL	GO:1903362~regulation of cellular protein catabolic process	53	2.69583	0.0330906	GSK3B, GSK3A, CD81, ZFAND2A, PARK7, FBXO22, DDA1, UFL1, OPHN1, SUFU, ARIH2, PRKACA, USP5, FBXW8, RPL23, CSNK2A2, COMMD1, RAD23B, RNF40, SIRT2, PSME3, UBE2V2, TRIB3, VGLL4, AMER1, ANKS1, LRP1, GBA, PTTG1IP, HSPBP1, GABARAP, USP19, BAG6, SDCBP, FZR1, DVL1, UBQLN1, VPS11, UBQLN2, PLK3, SMURF1, GLMN, SGTA, RDX, DAB2IP, HIPK2, SMAD7, RGP1, GCLC, TRIM39, GIPC1, MKRN2, CCDC22	1808	204	9012	1.295	1	1	1
GOTERM_BP_ALL	GO:1901800~positive regulation of proteasomal protein catabolic process	25	1.27162	0.0492367	GSK3B, GSK3A, ZFAND2A, GBA, HSPBP1, FBXO22, GABARAP, DDA1, FZR1, DVL1, UBQLN1, ARIH2, UBQLN2, PLK3, USP5, FBXW8, SGTA, DAB2IP, RNF40, SIRT2, SMAD7, GCLC, MKRN2, UBE2V2, TRIB3	1808	86	9012	1.44899	1	1	1
GOTERM_BP_ALL	GO:0032436~positive regulation of proteasomal ubiquitin-dependent protein catabolic process	23	1.16989	0.0521681	PLK3, GSK3B, GSK3A, USP5, FBXW8, ZFAND2A, GBA, SGTA, HSPBP1, FBXO22, GABARAP, SIRT2, DDA1, SMAD7, GCLC, FZR1, DVL1, MKRN2, UBQLN1, UBE2V2, ARIH2, TRIB3, UBQLN2	1808	78	9012	1.46979	1	1	1
GOTERM_BP_ALL	GO:1903050~regulation of proteolysis involved in cellular protein catabolic process	45	2.28891	0.057224	GSK3B, GSK3A, ANKS1, ZFAND2A, GBA, PARK7, HSPBP1, FBXO22, GABARAP, USP19, DDA1, BAG6, SDCBP, UFL1, FZR1, OPHN1, SUFU, DVL1, UBQLN1, ARIH2, PRKACA, UBQLN2, PLK3, USP5, FBXW8, SMURF1, RPL23, GLMN, SGTA, CSNK2A2, DAB2IP, COMMD1, RAD23B, RNF40, SIRT2, HIPK2, SMAD7, GCLC, TRIM39, PSME3, GIPC1, MKRN2, UBE2V2, TRIB3, CCDC22	1808	175	9012	1.28173	1	1	1
GOTERM_BP_ALL	GO:0032434~regulation of proteasomal ubiquitin-dependent protein catabolic process	32	1.62767	0.0600585	GSK3B, GSK3A, ZFAND2A, GBA, PARK7, HSPBP1, FBXO22, GABARAP, DDA1, BAG6, SDCBP, UFL1, FZR1, DVL1, UBQLN1, ARIH2, UBQLN2, PLK3, USP5, FBXW8, GLMN, SGTA, COMMD1, RAD23B, SIRT2, SMAD7, GCLC, TRIM39, GIPC1, MKRN2, UBE2V2, TRIB3	1808	118	9012	1.35173	1	1	1
GOTERM_BP_ALL	GO:0061136~regulation of proteasomal protein catabolic process	38	1.93286	0.0749969	GSK3B, GSK3A, ZFAND2A, GBA, PARK7, HSPBP1, FBXO22, GABARAP, USP19, DDA1, BAG6, SDCBP, UFL1, FZR1, OPHN1, DVL1, UBQLN1, ARIH2, PRKACA, UBQLN2, PLK3, USP5, FBXW8, GLMN, SGTA, DAB2IP, COMMD1, RAD23B, RNF40, SIRT2, SMAD7, GCLC, TRIM39, PSME3, GIPC1, MKRN2, UBE2V2, TRIB3	1808	147	9012	1.28851	1	1	1
GOTERM_BP_ALL	GO:1903052~positive regulation of proteolysis involved in cellular protein catabolic process	27	1.37335	0.0800541	GSK3B, GSK3A, ZFAND2A, GBA, HSPBP1, FBXO22, GABARAP, DDA1, FZR1, DVL1, UBQLN1, ARIH2, UBQLN2, PLK3, USP5, FBXW8, SMURF1, SGTA, DAB2IP, RNF40, SIRT2, SMAD7, GCLC, MKRN2, UBE2V2, TRIB3, CCDC22	1808	99	9012	1.35941	1	1	1
GOTERM_BP_ALL	GO:0045862~positive regulation of proteolysis	60	3.05188	0.150656	GSK3B, GSK3A, ZFAND2A, PDCD5, ENO1B, ENO1, FBXO22, DDA1, FAM162A, CASP6, CTSL, CFL1, TIMM17A, ARIH2, CTSD, USP5, FBXW8, SIRT1, RNF40, RHOA, SIRT2, PSME3, UBE2V2, TRIB3, ADAM8, AURKAIP1, TNFRSF23, S100A8, GBA, RNF7, HSPBP1, UACA, GABARAP, PPM1F, APH1A, FZR1, HSF1, DVL1, UBQLN1, SNX9, BAK1, BID, XDH, UBQLN2, AKIRIN2, HSPA8, PLK3, PRELID1, SMURF1, BAD, RHBDD1, SGTA, DAB2IP, SMAD7, GCLC, MKRN2, BAX, …	1808	259	9012	1.15471	1	1	1
GOTERM_BP_ALL	GO:0010498~proteasomal protein catabolic process	89	4.52696	0.226144	RNF10, GSK3B, GSK3A, UBXN2B, ZFAND2A, PARK7, FBXO22, DDA1, UFL1, MAEA, NAGLU, OPHN1, MAN1A2, PSMD2, CDC26, UBXN8, ARIH2, PSMD1, NHLRC3, USP5, FBXW8, ANAPC7, UBE4B, YOD1, COMMD1, SIAH1B, RAD23B, SIRT1, RNF40, SIRT2, KLHL42, RNF126, CDC34, IFI27, SELENOS, DDIT3, TRIM13, UBE2V2, PLAA, TRIB3, WDR26, GBA, DERL1, RNF7, DTX4, UBE2J2, HSPBP1, GABARAP, USP19, BAG6, SDCBP, PPP2CB, FZR1, PSMB5, PSMB3, DVL1,…	1808	407	9012	1.08998	1	1	1
GOTERM_BP_ALL	GO:0030162~regulation of proteolysis	100	5.08647	0.279584	OTUD4, PDCD5, PEBP1, PARK7, ENO1, FBXO22, OPHN1, FAM162A, CFL1, PRKACA, PCID2, USP5, FBXW8, PIH1D1, RPL23, CSNK2A2, RNF40, POR, PSME3, UBE2V2, TRIB3, ADAM8, AURKAIP1, CSTDC4, S100A8, HSPBP1, GABARAP, BAG6, BCL2L12, APH1A, SDCBP, DVL1, SERPINH1, SNX9, AKIRIN2, HSPA8, PLK3, PRELID1, INTS1, SMURF1, RHBDD1, GLMN, DELE1, SMAD7, GCLC, GIPC1, MKRN2, CCDC22, GSK3B, ECM1, GSK3A, ZFAND2A, ENO1B, DDA1, GPI1…	1808	466	9012	1.06964	1	1	1
Annotation Cluster 23	Enrichment Score: 1.2486313238367621
Category	Term	Count	%	PValue	Genes	List Total	Pop Hits	Pop Total	Fold Enrichment	Bonferroni	Benjamini	FDR
GOTERM_BP_ALL	GO:0045732~positive regulation of protein catabolic process	53	2.69583	0.00694311	GSK3B, RAB7, GSK3A, CD81, ZFAND2A, FBXO22, DDA1, ARIH2, NSF, USP5, FBXW8, RNF40, SIRT2, TMEM259, UBE2V2, ATG4B, TRIB3, ADAM8, SEC22B, VGLL4, AMER1, LRP1, GBA, PTTG1IP, HSPBP1, OAZ1, GABARAP, BAG6, GGA1, FZR1, DVL1, UBQLN1, VPS11, SNX9, UBQLN2, PLK3, EGLN2, HACE1, SMURF2, RHBDD3, SMURF1, RHBDD1, SGTA, RDX, DAB2IP, WWP2, SNF8, SMAD7, GCLC, MKRN2, CCDC22, RNF185, TRIM32	1808	188	9012	1.40521	1	1	1
GOTERM_BP_ALL	GO:0009896~positive regulation of catabolic process	95	4.83215	0.0198744	GSK3B, RAB7, GSK3A, CD81, ZFAND2A, IRS2, FBXO22, DDA1, RPTOR, TRIM8, UFL1, FLCN, STK11, NNT, MLX, ARIH2, TRIM27, PIP4K2C, GIT1, TRP53INP2, NSF, UPF1, USP5, FBXW8, TSC2, TICAM1, ATG13, SIRT1, RNF40, SIRT2, SUPV3L1, TMEM259, DDIT3, TRIM13, UBE2V2, ATG4B, TRIB3, VDAC1, ULK1, ADAM8, SEC22B, VGLL4, AMER1, PFKFB1, RALB, LRP1, NPRL2, GBA, NPRL3, PTTG1IP, WDR24, HSPBP1, OAZ1, GABARAP, HDAC6, BAG6, GGA1, …	1808	386	9012	1.22676	1	1	1
GOTERM_BP_ALL	GO:1903364~positive regulation of cellular protein catabolic process	34	1.7294	0.020818	AMER1, GSK3B, GSK3A, LRP1, CD81, ZFAND2A, GBA, PTTG1IP, HSPBP1, FBXO22, GABARAP, DDA1, FZR1, DVL1, UBQLN1, VPS11, ARIH2, UBQLN2, PLK3, USP5, FBXW8, SMURF1, SGTA, RDX, DAB2IP, RNF40, SIRT2, SMAD7, GCLC, MKRN2, UBE2V2, TRIB3, CCDC22, VGLL4	1808	117	9012	1.44849	1	1	1
GOTERM_BP_ALL	GO:0042176~regulation of protein catabolic process	82	4.17091	0.0226435	GSK3B, RAB7, GSK3A, CD81, ZFAND2A, PARK7, FBXO22, DDA1, UFL1, OPHN1, PSMD2, SUFU, PSMD3, ARIH2, PSMD1, PRKACA, NSF, USP5, FBXW8, RPL23, CSNK2A2, YOD1, COMMD1, RAD23B, RNF40, SIRT2, TMEM259, PSME3, UBE2V2, ATG4B, TRIB3, ADAM8, TMEM9, SEC22B, VGLL4, AMER1, ANKS1, LRP1, GBA, ODC1, PTTG1IP, HSPBP1, OAZ1, GABARAP, USP19, SNX3, BAG6, SDCBP, GGA1, FZR1, DVL1, UBQLN1, VPS11, SNX9, BANP, UBQLN2, EGLN1, PL…	1808	329	9012	1.24234	1	1	1
GOTERM_BP_ALL	GO:1903362~regulation of cellular protein catabolic process	53	2.69583	0.0330906	GSK3B, GSK3A, CD81, ZFAND2A, PARK7, FBXO22, DDA1, UFL1, OPHN1, SUFU, ARIH2, PRKACA, USP5, FBXW8, RPL23, CSNK2A2, COMMD1, RAD23B, RNF40, SIRT2, PSME3, UBE2V2, TRIB3, VGLL4, AMER1, ANKS1, LRP1, GBA, PTTG1IP, HSPBP1, GABARAP, USP19, BAG6, SDCBP, FZR1, DVL1, UBQLN1, VPS11, UBQLN2, PLK3, SMURF1, GLMN, SGTA, RDX, DAB2IP, HIPK2, SMAD7, RGP1, GCLC, TRIM39, GIPC1, MKRN2, CCDC22	1808	204	9012	1.295	1	1	1
GOTERM_BP_ALL	GO:0031331~positive regulation of cellular catabolic process	79	4.01831	0.0517517	GSK3B, GSK3A, CD81, ZFAND2A, IRS2, FBXO22, DDA1, RPTOR, TRIM8, UFL1, FLCN, STK11, NNT, MLX, ARIH2, TRIM27, PIP4K2C, GIT1, TRP53INP2, UPF1, USP5, FBXW8, TSC2, TICAM1, ATG13, SIRT1, RNF40, SIRT2, SUPV3L1, DDIT3, TRIM13, UBE2V2, TRIB3, VDAC1, ULK1, ADAM8, VGLL4, AMER1, PFKFB1, RALB, LRP1, NPRL2, GBA, NPRL3, PTTG1IP, WDR24, HSPBP1, GABARAP, HDAC6, FZR1, BAG3, HSF1, ORMDL3, DVL1, UBQLN1, VPS11, ZSWIM8…	1808	328	9012	1.20054	1	1	1
GOTERM_BP_ALL	GO:0010508~positive regulation of autophagy	35	1.78026	0.165422	GSK3B, GSK3A, RALB, NPRL2, GBA, NPRL3, WDR24, HDAC6, TRIM8, UFL1, FLCN, STK11, BAG3, ORMDL3, MFN2, TRIM27, PIP4K2C, BID, TRP53INP2, MAPK3, PLK3, XBP1, USP20, SMURF1, TSC2, TICAM1, ATG13, SIRT1, ATG16L1, DDIT3, TRIM13, ULK1, VDAC1, TRIM32, CDK16	1808	144	9012	1.21151	1	1	1
GOTERM_BP_ALL	GO:0010506~regulation of autophagy	58	2.95015	0.205075	GSK3B, GSK3A, PHF23, RPTOR, TRIM8, UFL1, FLCN, STK11, KAT8, TRIM27, PIP4K2C, TRP53INP2, SREBF1, TSC2, TICAM1, ATG13, SIRT1, SIRT2, RRAGC, DDIT3, FEZ2, FKBP8, TRIM13, ULK3, TBC1D25, TRIB3, VDAC1, ULK1, SEC22B, RALB, MTMR3, NPRL2, GBA, NPRL3, FOXK2, WDR24, HDAC6, CLN3, BAG3, ORMDL3, UBQLN1, ZKSCAN3, MFN2, BID, MAPK3, UBQLN2, UVRAG, PLK3, XBP1, USP20, SMURF1, KLHL22, RMC1, IFT20, ATG16L1, TRIM32, TE…	1808	256	9012	1.1293	1	1	1
GOTERM_BP_ALL	GO:0009894~regulation of catabolic process	145	7.37538	0.244052	CD81, IRS2, PARK7, FBXO22, STK11, OPHN1, PSMD2, PSMD3, PSMD1, KAT8, TRIM27, PIP4K2C, PRKACA, NSF, USP5, FBXW8, RPL23, CSNK2A2, TSC2, YOD1, TICAM1, ATG13, RNF40, RRAGC, TMEM259, PPP1R3B, DDIT3, PSME3, FEZ2, TRIM13, ULK3, FKBP8, UBE2V2, TBC1D25, VDAC1, TRIB3, ULK1, ADAM8, PFKFB1, MTMR3, NPRL2, NPRL3, PTTG1IP, OAZ1, HSPBP1, GABARAP, SNX3, BAG6, SDCBP, DHX34, BAG3, DVL1, ZKSCAN3, VPS11, SNX9, ZBTB7A,…	1808	680	9012	1.06287	1	1	1
GOTERM_BP_ALL	GO:0031329~regulation of cellular catabolic process	117	5.95117	0.353865	CD81, IRS2, PARK7, FBXO22, STK11, OPHN1, KAT8, TRIM27, PIP4K2C, PRKACA, USP5, FBXW8, RPL23, CSNK2A2, TSC2, TICAM1, ATG13, RNF40, RRAGC, PPP1R3B, DDIT3, PSME3, FEZ2, TRIM13, ULK3, FKBP8, UBE2V2, TBC1D25, VDAC1, TRIB3, ULK1, ADAM8, PFKFB1, MTMR3, NPRL2, NPRL3, PTTG1IP, HSPBP1, GABARAP, BAG6, SDCBP, DHX34, BAG3, DVL1, ZKSCAN3, VPS11, SNX9, UVRAG, PLK3, XBP1, SMURF1, GLMN, RDX, KLHL22, SMAD7, IFT20, …	1808	558	9012	1.04514	1	1	1
Annotation Cluster 24	Enrichment Score: 1.2293662583211826
Category	Term	Count	%	PValue	Genes	List Total	Pop Hits	Pop Total	Fold Enrichment	Bonferroni	Benjamini	FDR
GOTERM_BP_ALL	GO:0017015~regulation of transforming growth factor beta receptor signaling pathway	28	1.42421	0.0180962	LRP1, ZFP703, SPRED3, SDCBP, SPRED2, FLCN, STK11, SNX25, SAP130, EMILIN1, SUDS3, ZBTB7A, SNX6, SMAD2, XBP1, SMURF2, SMURF1, CAV2, SIRT1, HIPK2, SMAD7, DNM2, TGFBR3, ZEB2, LATS2, GIPC1, STRAP, SPRY1	1808	91	9012	1.5337	1	1	1
GOTERM_BP_ALL	GO:1903844~regulation of cellular response to transforming growth factor beta stimulus	28	1.42421	0.0208596	LRP1, ZFP703, SPRED3, SDCBP, SPRED2, FLCN, STK11, SNX25, SAP130, EMILIN1, SUDS3, ZBTB7A, SNX6, SMAD2, XBP1, SMURF2, SMURF1, CAV2, SIRT1, HIPK2, SMAD7, DNM2, TGFBR3, ZEB2, LATS2, GIPC1, STRAP, SPRY1	1808	92	9012	1.51703	1	1	1
GOTERM_BP_ALL	GO:0070848~response to growth factor	96	4.88301	0.0281423	GSK3B, ITGB3, PDCD5, PIK3CB, IGF1R, PPP1R9B, SPRED3, SPRED2, FLCN, STK11, ZFYVE27, ZMIZ1, HYAL2, SAP130, CFL1, EMILIN1, PDE8A, PELO, GIT1, IER2, APPL2, ARG1, SPHK1, MYOF, GAB1, LEMD2, ZDHHC17, SIRT1, DUSP6, RUNX2, SIRT2, DNM2, TGFBR3, DYNC1LI1, DYNC1LI2, ZEB2, LATS2, DDIT3, MAP1B, AKT1S1, CAT, FKBP8, RAPGEF1, STRAP, ULK1, RAF1, ARF6, DDC, DTYMK, NOTCH1, NFIX, LRP1, ZFP703, SHC1, GSTP1, IREB2, PDG…	1808	396	9012	1.20837	1	1	1
GOTERM_BP_ALL	GO:0090101~negative regulation of transmembrane receptor protein serine/threonine kinase signaling pathway	24	1.22075	0.0296655	XBP1, NOTCH1, SMURF2, LRP1, CAV2, SMURF1, LEMD2, SIRT1, SMAD7, DNM2, HIPK2, SPRED3, TGFBR3, SPRED2, SNX25, SAP130, ABL1, DACT2, STRAP, EMILIN1, SPRY1, SUDS3, ZBTB7A, SNX6	1808	78	9012	1.5337	1	1	1
GOTERM_BP_ALL	GO:0030512~negative regulation of transforming growth factor beta receptor signaling pathway	19	0.966429	0.0431111	XBP1, SMURF2, LRP1, CAV2, SMURF1, SIRT1, SMAD7, DNM2, SPRED3, TGFBR3, SPRED2, SNX25, SAP130, STRAP, EMILIN1, SPRY1, SUDS3, ZBTB7A, SNX6	1808	60	9012	1.57843	1	1	1
GOTERM_BP_ALL	GO:0071363~cellular response to growth factor stimulus	91	4.62869	0.0452742	GSK3B, ITGB3, PDCD5, PIK3CB, IGF1R, PPP1R9B, SPRED3, SPRED2, FLCN, STK11, ZFYVE27, ZMIZ1, HYAL2, SAP130, CFL1, EMILIN1, PDE8A, PELO, GIT1, APPL2, ARG1, SPHK1, MYOF, GAB1, LEMD2, ZDHHC17, SIRT1, RUNX2, SIRT2, DNM2, TGFBR3, DYNC1LI1, DYNC1LI2, ZEB2, LATS2, MAP1B, AKT1S1, CAT, FKBP8, RAPGEF1, STRAP, ULK1, RAF1, ARF6, DDC, DTYMK, NOTCH1, NFIX, LRP1, ZFP703, SHC1, GSTP1, IREB2, PDGFA, LTBP3, SDCBP, MA…	1808	381	9012	1.19053	1	1	1
GOTERM_BP_ALL	GO:1903845~negative regulation of cellular response to transforming growth factor beta stimulus	19	0.966429	0.0500988	XBP1, SMURF2, LRP1, CAV2, SMURF1, SIRT1, SMAD7, DNM2, SPRED3, TGFBR3, SPRED2, SNX25, SAP130, STRAP, EMILIN1, SPRY1, SUDS3, ZBTB7A, SNX6	1808	61	9012	1.55255	1	1	1
GOTERM_BP_ALL	GO:0090092~regulation of transmembrane receptor protein serine/threonine kinase signaling pathway	36	1.83113	0.0569487	NOTCH1, LRP1, ZFP703, SPRED3, SDCBP, SPRED2, FLCN, STK11, SNX25, SAP130, ABL1, DACT2, EMILIN1, SUDS3, ZBTB7A, PELO, SH2B1, SNX6, SMAD2, XBP1, SMURF2, SMURF1, CAV2, LEMD2, SIRT1, HIPK2, SMAD7, DNM2, TGFBR3, ZEB2, LATS2, GIPC1, FKBP8, STRAP, UBE2O, SPRY1	1808	135	9012	1.3292	1	1	1
GOTERM_BP_ALL	GO:0090288~negative regulation of cellular response to growth factor stimulus	26	1.32248	0.06031	NOTCH1, LRP1, PIK3CB, SPRED3, SPRED2, SNX25, SAP130, ABL1, EMILIN1, SUDS3, ZBTB7A, XDH, SNX6, XBP1, SMURF2, SMURF1, CAV2, DAB2IP, LEMD2, SIRT1, HIPK2, SMAD7, DNM2, TGFBR3, STRAP, SPRY1	1808	92	9012	1.40867	1	1	1
GOTERM_BP_ALL	GO:0090287~regulation of cellular response to growth factor stimulus	42	2.13632	0.0642054	NOTCH1, LRP1, ZFP703, PIK3CB, SPRED3, SDCBP, SPRED2, FLCN, STK11, SNX25, SAP130, ABL1, EMILIN1, SUDS3, ZBTB7A, XDH, PELO, SNX6, SMAD2, XBP1, SMURF2, SMURF1, CAV2, MYOF, DAB2IP, LEMD2, ZDHHC17, SIRT1, RUNX2, HIPK2, SMAD7, DNM2, TGFBR3, ZEB2, LATS2, GIPC1, FKBP8, CTNNB1, STRAP, UBE2O, ULK1, SPRY1	1808	163	9012	1.28435	1	1	1
GOTERM_BP_ALL	GO:0071560~cellular response to transforming growth factor beta stimulus	41	2.08545	0.0913562	LRP1, ZFP703, PDCD5, PDGFA, LTBP3, IGF1R, SPRED3, SDCBP, SPRED2, FLCN, STK11, MAPK7, ZMIZ1, HYAL2, SNX25, SAP130, ABL1, LPXN, EMILIN1, SUDS3, ZBTB7A, PAK2, APPL2, SNX6, SMAD2, JUN, XBP1, SMURF2, ARG1, SMURF1, CAV2, SIRT1, HIPK2, SMAD7, DNM2, TGFBR3, ZEB2, LATS2, GIPC1, STRAP, SPRY1	1808	163	9012	1.25377	1	1	1
GOTERM_BP_ALL	GO:0071559~response to transforming growth factor beta	41	2.08545	0.121506	LRP1, ZFP703, PDCD5, PDGFA, LTBP3, IGF1R, SPRED3, SDCBP, SPRED2, FLCN, STK11, MAPK7, ZMIZ1, HYAL2, SNX25, SAP130, ABL1, LPXN, EMILIN1, SUDS3, ZBTB7A, PAK2, APPL2, SNX6, SMAD2, JUN, XBP1, SMURF2, ARG1, SMURF1, CAV2, SIRT1, HIPK2, SMAD7, DNM2, TGFBR3, ZEB2, LATS2, GIPC1, STRAP, SPRY1	1808	167	9012	1.22374	1	1	1
GOTERM_BP_ALL	GO:0007167~enzyme linked receptor protein signaling pathway	113	5.74771	0.151337	PID1, INPPL1, IRS2, IGF1R, STK11, ZFYVE27, ZMIZ1, SAP130, LONP1, PIP4K2C, PELO, SAMD10, MAP2K2, ZGPAT, IGFBP4, TSC2, PRKCA, LEMD2, RUNX2, BCR, RNF126, FKBP8, RAF1, VPS25, SLC27A4, NOTCH1, SHC1, PDGFA, LTBP3, ADIPOR1, SDCBP, NEU3, ATXN1, FLRT2, ABL1, EIF4EBP1, LPXN, ABL2, SUDS3, ZBTB7A, SNX6, SMAD2, NUS1, JUN, XBP1, SMURF2, SMURF1, CAV2, HMGA1, SMAD7, IFT20, PTPRE, GIPC1, UBE2O, GRB2, DDR1, GSK3B,…	1808	510	9012	1.10441	1	1	1
GOTERM_BP_ALL	GO:0007179~transforming growth factor beta receptor signaling pathway	31	1.57681	0.170598	LRP1, LTBP3, SPRED3, SDCBP, SPRED2, FLCN, STK11, ZMIZ1, SNX25, SAP130, LPXN, EMILIN1, SUDS3, ZBTB7A, APPL2, SNX6, SMAD2, JUN, XBP1, SMURF2, SMURF1, CAV2, SIRT1, HIPK2, SMAD7, DNM2, TGFBR3, ZEB2, GIPC1, STRAP, SPRY1	1808	126	9012	1.22635	1	1	1
GOTERM_BP_ALL	GO:0007178~transmembrane receptor protein serine/threonine kinase signaling pathway	47	2.39064	0.186223	NOTCH1, LRP1, ZFP703, TRF, AKAP7, LTBP3, AFP, SPRED3, SDCBP, SPRED2, FLCN, STK11, ZMIZ1, SNX25, SAP130, ABL1, DACT2, LPXN, EMILIN1, SUDS3, ZBTB7A, PELO, APPL2, SH2B1, MAPK3, SNX6, SMAD2, JUN, XBP1, SMURF2, SMURF1, CAV2, LEMD2, SIRT1, RUNX2, HIPK2, SMAD7, DNM2, TGFBR3, ZEB2, LATS2, NFIA, GIPC1, FKBP8, STRAP, UBE2O, SPRY1	1808	202	9012	1.15976	1	1	1
Annotation Cluster 25	Enrichment Score: 1.2058924170798002
Category	Term	Count	%	PValue	Genes	List Total	Pop Hits	Pop Total	Fold Enrichment	Bonferroni	Benjamini	FDR
GOTERM_BP_ALL	GO:0009755~hormone-mediated signaling pathway	35	1.78026	0.00315976	RARG, SLC27A1, THRA, UBA5, PARK7, ADIPOR1, UFL1, ZMIZ1, UBR5, SAFB2, VPS11, MAPK1, ZBTB7A, APPL2, ESRRA, RWDD1, DDX17, VPS18, RBFOX2, BUD31, PTGES3, NCOA3, HMGA2, SIRT1, PIAS2, RHOA, PER1, NCOR1, LATS2, PAGR1A, CNOT1, CARM1, KLF9, SGK1, PPARD	1808	108	9012	1.61535	1	1	1
GOTERM_BP_ALL	GO:0048545~response to steroid hormone	58	2.95015	0.00482806	GSK3B, GSK3A, PARK7, IGF1R, PPP1R9B, UBE2L3, GPI1, UFL1, ZMIZ1, CTSL, DDX17, SREBF1, VPS18, RBFOX2, ARG1, NCOA3, BUD31, CYBA, SIRT1, PIAS2, RHOA, POR, NCOR1, RPL27, SGK1, PFKFB1, NOTCH1, PCNA, PTGER2, GSTP1, UBA5, GBA, ATP1A1, TYMS, HDAC8, UBR5, SAFB2, VPS11, EIF4EBP1, MAPK1, SMYD3, ZBTB7A, PCK2, ESRRA, RWDD1, HSPA8, BAD, PTGES3, HMGA2, FBXO32, PER1, GLB1, PAGR1A, CNOT1, CARM1, KLF9, SDC1, CALM3	1808	206	9012	1.40341	1	1	1
GOTERM_BP_ALL	GO:0043401~steroid hormone mediated signaling pathway	28	1.42421	0.0156303	UBA5, PARK7, UFL1, ZMIZ1, UBR5, SAFB2, VPS11, MAPK1, ZBTB7A, ESRRA, RWDD1, DDX17, VPS18, RBFOX2, BUD31, PTGES3, NCOA3, HMGA2, SIRT1, PIAS2, RHOA, PER1, NCOR1, PAGR1A, CNOT1, CARM1, KLF9, SGK1	1808	90	9012	1.55074	1	1	1
GOTERM_BP_ALL	GO:0071383~cellular response to steroid hormone stimulus	39	1.98372	0.0181718	GSK3B, GSK3A, GSTP1, UBA5, ATP1A1, PARK7, IGF1R, UBE2L3, UFL1, ZMIZ1, UBR5, SAFB2, EIF4EBP1, VPS11, MAPK1, SMYD3, ZBTB7A, PCK2, ESRRA, RWDD1, DDX17, VPS18, RBFOX2, ARG1, BUD31, PTGES3, NCOA3, HMGA2, FBXO32, SIRT1, PIAS2, RHOA, PER1, NCOR1, PAGR1A, CNOT1, CARM1, KLF9, SGK1	1808	137	9012	1.41895	1	1	1
GOTERM_BP_ALL	GO:0030518~intracellular steroid hormone receptor signaling pathway	27	1.37335	0.0183409	UBA5, PARK7, UFL1, ZMIZ1, UBR5, SAFB2, VPS11, MAPK1, ZBTB7A, ESRRA, RWDD1, DDX17, VPS18, RBFOX2, BUD31, PTGES3, NCOA3, HMGA2, SIRT1, PIAS2, RHOA, PER1, NCOR1, PAGR1A, CNOT1, CARM1, KLF9	1808	87	9012	1.54692	1	1	1
GOTERM_BP_ALL	GO:0032870~cellular response to hormone stimulus	94	4.78128	0.0250447	GSK3B, GSK3A, RARG, SLC27A1, PID1, THRA, ITGB3, INPPL1, IRS2, GPT, PARK7, EPRS, IGF1R, UBE2L3, UFL1, ZMIZ1, CFL1, LONP1, PIP4K2C, PRKACA, CTSD, YWHAG, APPL2, DDX17, SREBF1, VPS18, RBFOX2, ARG1, PDE4D, NCOA3, BUD31, TSC2, CYBA, PRKCA, SIRT1, PIAS2, RHOA, APRT, POR, PKM, NCOR1, LATS2, PRKAR1A, MAP1B, TRIB3, NSMF, SGK1, RAF1, VAMP2, PPARD, SLC27A4, NOTCH1, SHC1, PTGER2, GSTP1, UBA5, ATP1A1, ADIPOR1,…	1808	385	9012	1.217	1	1	1
GOTERM_BP_ALL	GO:0033143~regulation of intracellular steroid hormone receptor signaling pathway	19	0.966429	0.0431111	RWDD1, VPS18, UBA5, BUD31, NCOA3, HMGA2, PARK7, SIRT1, PIAS2, RHOA, PER1, UFL1, NCOR1, CNOT1, PAGR1A, CARM1, SAFB2, VPS11, ZBTB7A	1808	60	9012	1.57843	1	1	1
GOTERM_BP_ALL	GO:0030521~androgen receptor signaling pathway	11	0.559512	0.0497412	DDX17, RWDD1, NCOR1, ZMIZ1, BUD31, MAPK1, PARK7, ZBTB7A, SIRT1, PIAS2, RHOA	1808	29	9012	1.89068	1	1	1
GOTERM_BP_ALL	GO:0009725~response to hormone	124	6.30722	0.0668046	SLC27A1, PID1, INPPL1, IRS2, PARK7, EPRS, IGF1R, UBE2L3, YY1, STK11, ZMIZ1, CFL1, BSG, LONP1, PIP4K2C, PRKACA, DDX17, VPS18, RBFOX2, RPS6, TSC2, CYBA, PRKCA, RNF40, PIAS2, POR, PRKAR1A, MAP1B, NSMF, TRIB3, RPL27, RAF1, SLC27A4, PFKFB1, NOTCH1, SHC1, UBA5, ADIPOR1, SLC9A1, UBR5, VPS11, EIF4EBP1, SAFB2, SMYD3, CYC1, GAS2L1, ZBTB7A, PCK2, ESRRA, HSPA8, XBP1, JUND, EIF2B2, CAV2, RDX, HMGA1, HMGA2, FB…	1808	542	9012	1.14037	1	1	1
GOTERM_BP_ALL	GO:0033144~negative regulation of intracellular steroid hormone receptor signaling pathway	10	0.508647	0.109389	PER1, VPS18, NCOR1, CNOT1, VPS11, HMGA2, ZBTB7A, SIRT1, PIAS2, RHOA	1808	29	9012	1.7188	1	1	1
GOTERM_BP_ALL	GO:0060765~regulation of androgen receptor signaling pathway	8	0.406918	0.134058	RWDD1, NCOR1, BUD31, SAFB2, PARK7, ZBTB7A, SIRT1, PIAS2	1808	22	9012	1.81255	1	1	1
GOTERM_BP_ALL	GO:0033993~response to lipid	123	6.25636	0.162061	PID1, PARK7, IGF1R, UBE2L3, YY1, STK11, NAGLU, ZMIZ1, RUVBL2, SIRPA, PSPH, DDX17, VPS18, RBFOX2, SLC11A1, CYBA, PRKCA, MIF, TICAM1, PIAS2, BCR, POR, MAPKAPK3, SELENOS, MAP1B, FDX1, RBP1, PLAA, RPL27, S100A8, PFKFB1, NOTCH1, UBA5, CTR9, PDGFA, PRPF8, ADH5, SBNO2, UBR5, VPS11, ABL1, EIF4EBP1, SAFB2, ABL2, SMYD3, MAP2K7, ZBTB7A, PCK2, ESRRA, SMAD2, AKIRIN2, HSPA8, JUN, XBP1, JUND, HMGA2, FBXO32, CRL…	1808	560	9012	1.09481	1	1	1
GOTERM_BP_ALL	GO:0014070~response to organic cyclic compound	126	6.40895	0.225929	ATF1, PARK7, TOMM20, IGF1R, UBE2L3, EFTUD2, NAGLU, ZMIZ1, RUVBL2, FNTB, CFL1, BSG, PSPH, DDX17, VPS18, MAP2K2, RBFOX2, CYBA, PRKCA, TICAM1, PIAS2, POR, PDE12, MAP1B, DGKQ, FDX1, RPL27, PFKFB1, NOTCH1, UBA5, PDGFA, ITPR3, SLC9A1, TRP53I13, UBR5, VPS11, ABL1, EIF4EBP1, SAFB2, RIPK1, SMYD3, ZBTB7A, PCK2, ESRRA, SMAD2, HSPA8, JUN, JUND, HMGA1, HMGA2, BCDIN3D, FBXO32, CRLS1, GCLC, GNAL, DLG4, CNOT1, A…	1808	585	9012	1.07359	1	1	1
GOTERM_BP_ALL	GO:0030522~intracellular receptor signaling pathway	39	1.98372	0.304025	RARG, CLPB, THRA, UBA5, PARK7, RXRB, UFL1, CYP26B1, SEC14L1, ZMIZ1, UBR5, SAFB2, VPS11, MAPK1, ZBTB7A, ESRRA, RWDD1, DDX17, VPS18, RBFOX2, BUD31, PTGES3, NCOA3, STARD10, HMGA1, HMGA2, ACTN4, SIRT1, PIAS2, RHOA, PER1, NCOR1, IRF3, PAGR1A, CNOT1, CARM1, KLF9, OTULIN, ZCCHC3	1808	174	9012	1.11722	1	1	1
GOTERM_BP_ALL	GO:0071396~cellular response to lipid	80	4.06918	0.377255	GSK3B, GSK3A, RARG, PID1, PARK7, LITAF, IGF1R, PPP1R9B, UBE2L3, UFL1, CYP26B1, ZMIZ1, RUVBL2, SIRPA, GIT1, DDX17, SREBF1, VPS18, UPF1, RBFOX2, ARG1, PDE4D, NCOA3, BUD31, PRKCA, MIF, TICAM1, SIRT1, PIAS2, RHOA, BCR, NCOR1, IRF3, SELENOS, FDX1, PLAA, SGK1, PPARD, GRAMD1B, SMARCD1, ZFP703, CEBPE, PTGER2, GSTP1, UBA5, CTR9, ATP1A1, HDAC8, PRPF8, RXRB, SBNO2, UBR5, HSF1, SAFB2, VPS11, ABL1, EIF4EBP1, …	1808	380	9012	1.04937	1	1	1
GOTERM_BP_ALL	GO:0060766~negative regulation of androgen receptor signaling pathway	4	0.203459	0.384295	NCOR1, ZBTB7A, SIRT1, PIAS2	1808	11	9012	1.81255	1	1	1
GOTERM_BP_ALL	GO:0071407~cellular response to organic cyclic compound	77	3.91658	0.468446	GSK3B, GSK3A, PARK7, PKD2, IGF1R, PPP1R9B, UBE2L3, UFL1, NAGLU, ZMIZ1, CASP6, RUVBL2, DDX17, VPS18, MAP2K2, RBFOX2, ARG1, PDE4D, NCOA3, BUD31, CYBA, SPIDR, SIRT1, PIAS2, RHOA, SIRT2, DNM2, IMPACT, NCOR1, PDE12, FDX1, RAPGEF1, SGK1, GRAMD1B, RALB, ZFP703, GSTP1, UBA5, AKAP7, ITPR3, ATP1A1, HDAC8, SLC9A1, UBR5, HSF1, SAFB2, VPS11, EIF4EBP1, MAPK1, RIPK1, SMYD3, ZBTB7A, PAK2, MAPK3, PCK2, PAK4, ESRR…	1808	374	9012	1.02622	1	1	1
Annotation Cluster 26	Enrichment Score: 1.1930865054397637
Category	Term	Count	%	PValue	Genes	List Total	Pop Hits	Pop Total	Fold Enrichment	Bonferroni	Benjamini	FDR
GOTERM_BP_ALL	GO:1905710~positive regulation of membrane permeability	13	0.661241	0.0168731	HSPA8, GSK3B, GSK3A, CHCHD10, SLC9A1, GCLC, RHOT1, PPIF, BAX, VDAC2, BAK1, BID, BCL2L1	1808	32	9012	2.02496	1	1	1
GOTERM_BP_ALL	GO:0090559~regulation of membrane permeability	18	0.915565	0.0217163	DYNLT1F, HSPA8, GSK3B, GSK3A, PDCD6IP, BAD, CHCHD10, F11R, SLC9A1, GCLC, RHOT1, CASP6, PPIF, BAX, VDAC2, BAK1, BID, BCL2L1	1808	52	9012	1.72541	1	1	1
GOTERM_BP_ALL	GO:0035794~positive regulation of mitochondrial membrane permeability	12	0.610376	0.0258633	GSK3B, GCLC, GSK3A, RHOT1, PPIF, CHCHD10, BAX, VDAC2, BAK1, BID, SLC9A1, BCL2L1	1808	30	9012	1.99381	1	1	1
GOTERM_BP_ALL	GO:0007006~mitochondrial membrane organization	27	1.37335	0.0363023	GSK3B, GSK3A, PDCD5, TIMM13, CLN8, SLC9A1, TOMM22, RHOT1, CASP6, MFN1, MFN2, BAK1, BID, DYNLT1F, BAD, CHCHD10, IMMT, AFG3L1, AFG3L2, GCLC, TMEM11, PEX5, PPIF, BAX, VDAC2, CALM3, BCL2L1	1808	92	9012	1.46285	1	1	1
GOTERM_BP_ALL	GO:0097345~mitochondrial outer membrane permeabilization	10	0.508647	0.0365175	GSK3B, GCLC, GSK3A, RHOT1, CHCHD10, BAX, VDAC2, BAK1, BID, BCL2L1	1808	24	9012	2.07688	1	1	1
GOTERM_BP_ALL	GO:1902686~mitochondrial outer membrane permeabilization involved in programmed cell death	11	0.559512	0.0394484	GSK3B, GCLC, GSK3A, RHOT1, PPIF, CHCHD10, BAX, VDAC2, BAK1, BID, BCL2L1	1808	28	9012	1.9582	1	1	1
GOTERM_BP_ALL	GO:0046902~regulation of mitochondrial membrane permeability	15	0.76297	0.0440833	DYNLT1F, GSK3B, GSK3A, BAD, CHCHD10, SLC9A1, GCLC, RHOT1, CASP6, PPIF, BAX, VDAC2, BAK1, BID, BCL2L1	1808	44	9012	1.69927	1	1	1
GOTERM_BP_ALL	GO:1902110~positive regulation of mitochondrial membrane permeability involved in apoptotic process	10	0.508647	0.0598039	GSK3B, GCLC, GSK3A, RHOT1, CHCHD10, BAX, VDAC2, BAK1, BID, BCL2L1	1808	26	9012	1.91712	1	1	1
GOTERM_BP_ALL	GO:1902108~regulation of mitochondrial membrane permeability involved in apoptotic process	10	0.508647	0.109389	GSK3B, GCLC, GSK3A, RHOT1, CHCHD10, BAX, VDAC2, BAK1, BID, BCL2L1	1808	29	9012	1.7188	1	1	1
GOTERM_BP_ALL	GO:0008637~apoptotic mitochondrial changes	24	1.22075	0.120872	GSK3B, GSK3A, JUN, PRELID1, BAD, PDCD5, PLAUR, CHCHD10, RNF7, PLA2G6, PPP2CB, GCLC, RHOT1, AIFM2, FAM162A, PPIF, MFN2, BAX, VDAC2, BAK1, GCLM, BID, BCL2L1, DAP3	1808	90	9012	1.3292	1	1	1
GOTERM_BP_ALL	GO:1901028~regulation of mitochondrial outer membrane permeabilization involved in apoptotic signaling pathway	7	0.356053	0.133952	GSK3B, GCLC, GSK3A, CASP6, CHCHD10, BAK1, BCL2L1	1808	18	9012	1.93842	1	1	1
GOTERM_BP_ALL	GO:1901030~positive regulation of mitochondrial outer membrane permeabilization involved in apoptotic signaling pathway	4	0.203459	0.263094	GSK3B, GSK3A, CHCHD10, BAK1	1808	9	9012	2.21534	1	1	1
GOTERM_BP_ALL	GO:0006839~mitochondrial transport	40	2.03459	0.507437	GSK3B, GSK3A, NDUFB5, PDCD5, TIMM13, TOMM20, SLC9A1, TOMM22, RHOT1, GRPEL1, CASP6, BAG3, TIMM17A, MFN2, PMPCA, BAK1, NDUFV3, BID, NDUFV1, DYNLT1F, NDUFA9, NDUFA7, ATP5PB, BAD, NDUFA2, CHCHD10, SDHC, SLC8B1, AFG3L2, GCLC, NDUFS5, PPIF, NDUFS2, BAX, VDAC2, SLC25A32, VDAC1, MICU1, SLC25A14, BCL2L1	1808	193	9012	1.03306	1	1	1
Annotation Cluster 27	Enrichment Score: 1.1671946834687443
Category	Term	Count	%	PValue	Genes	List Total	Pop Hits	Pop Total	Fold Enrichment	Bonferroni	Benjamini	FDR
GOTERM_BP_ALL	GO:1904505~regulation of telomere maintenance in response to DNA damage	11	0.559512	0.00261745	INO80C, YY1, TFPT, INO80B, INO80E, XRCC4, MCRS1, ACTR5, ERCC1, RUVBL2, ACTR8	1808	20	9012	2.74148	1	1	1
GOTERM_BP_ALL	GO:1904507~positive regulation of telomere maintenance in response to DNA damage	9	0.457782	0.00427823	INO80C, YY1, TFPT, INO80B, INO80E, MCRS1, ACTR5, RUVBL2, ACTR8	1808	15	9012	2.99071	1	1	1
GOTERM_BP_ALL	GO:0060382~regulation of DNA strand elongation	9	0.457782	0.0164302	INO80C, YY1, TFPT, INO80B, INO80E, MCRS1, ACTR5, RUVBL2, ACTR8	1808	18	9012	2.49226	1	1	1
GOTERM_BP_ALL	GO:0043247~telomere maintenance in response to DNA damage	12	0.610376	0.0330291	INO80C, YY1, TFPT, INO80B, INO80E, XRCC4, MCRS1, ACTR5, ERCC1, RUVBL2, SHLD1, ACTR8	1808	31	9012	1.92949	1	1	1
GOTERM_BP_ALL	GO:0032204~regulation of telomere maintenance	25	1.27162	0.0698094	INO80C, INO80B, INO80E, HDAC8, SMG5, YY1, TFPT, EXOSC10, RUVBL2, MAPK1, MAP2K7, CCT4, MAPK3, CCT2, UPF1, STN1, XRCC4, ACTR5, MCRS1, ACTR8, TEN1, ERCC1, CTNNB1, MAPKAPK5, NAF1	1808	89	9012	1.40014	1	1	1
GOTERM_BP_ALL	GO:0042766~nucleosome mobilization	7	0.356053	0.106542	INO80C, YY1, TFPT, MCRS1, ACTR5, RUVBL2, ACTR8	1808	17	9012	2.05245	1	1	1
GOTERM_BP_ALL	GO:0032206~positive regulation of telomere maintenance	18	0.915565	0.156528	INO80C, INO80B, CCT2, INO80E, MCRS1, ACTR5, ACTR8, YY1, TFPT, ERCC1, RUVBL2, CTNNB1, MAPK1, NAF1, MAPKAPK5, MAP2K7, CCT4, MAPK3	1808	66	9012	1.35941	1	1	1
GOTERM_BP_ALL	GO:0045995~regulation of embryonic development	21	1.06816	0.464402	INO80C, INO80B, INO80E, NOTCH1, MCRS1, GORAB, ACTR5, TULP3, ACTR8, YY1, BAG6, TFPT, MAPK7, SUFU, RUVBL2, DVL1, CFL1, CTNNB1, DVL3, TMED2, PRKACA	1808	96	9012	1.09036	1	1	1
GOTERM_BP_ALL	GO:0006275~regulation of DNA replication	25	1.27162	0.662971	INO80C, ATF1, INO80B, INO80E, PCNA, MEAF6, INPPL1, JADE1, WIZ, JADE3, YY1, TFPT, RUVBL2, METTL4, KAT7, CDT1, STN1, JUN, ACTR5, MCRS1, WRNIP1, ACTR8, SENP2, POLG2, SSBP1	1808	127	9012	0.981203	1	1	1
GOTERM_BP_ALL	GO:0034728~nucleosome organization	19	0.966429	0.977139	INO80C, TSPYL3, SMARCD1, H4C9, SRCAP, MCRS1, ACTR5, HP1BP3, RNF8, ACTR8, CABIN1, YY1, TFPT, ZNHIT1, RUVBL2, UBN1, PADI4, DMAP1, SMYD3	1808	131	9012	0.722945	1	1	1
Annotation Cluster 28	Enrichment Score: 1.1579063184444136
Category	Term	Count	%	PValue	Genes	List Total	Pop Hits	Pop Total	Fold Enrichment	Bonferroni	Benjamini	FDR
GOTERM_BP_ALL	GO:0051650~establishment of vesicle localization	60	3.05188	0.00947576	GSK3B, RAB7, ARF1, ITSN1, TESK1, STK11, NAGLU, OPHN1, TRAPPC12, KIF1C, TRAPPC11, AP3S1, ERC1, PRKACA, GIT1, SH3GL1, VPS18, TMED9, EXOC7, SCRIB, PRKCA, ACTN4, ARFGAP3, DNM2, ADORA2B, DGKQ, MADD, VAMP1, PLAA, PREB, VAMP4, DIPK2A, VAMP2, EXOC1, ARF6, DCTN1, PEF1, CTBP1, TRAK1, AP3M1, CLN3, P2RY2, DVL1, AP2S1, SNX9, PIP5K1C, STX3, YKT6, TRAPPC3, SNAPIN, TRAPPC10, SEC16A, TRAPPC5, MYO1B, GIPC1, CTNNB1…	1808	221	9012	1.35326	1	1	1
GOTERM_BP_ALL	GO:0051648~vesicle localization	60	3.05188	0.0198734	GSK3B, RAB7, ARF1, ITSN1, TESK1, STK11, NAGLU, OPHN1, TRAPPC12, KIF1C, TRAPPC11, AP3S1, ERC1, PRKACA, GIT1, SH3GL1, VPS18, TMED9, EXOC7, SCRIB, PRKCA, ACTN4, ARFGAP3, DNM2, ADORA2B, DGKQ, MADD, VAMP1, PLAA, PREB, VAMP4, DIPK2A, VAMP2, EXOC1, ARF6, DCTN1, PEF1, CTBP1, TRAK1, AP3M1, CLN3, P2RY2, DVL1, AP2S1, SNX9, PIP5K1C, STX3, YKT6, TRAPPC3, SNAPIN, TRAPPC10, SEC16A, TRAPPC5, MYO1B, GIPC1, CTNNB1…	1808	229	9012	1.30599	1	1	1
GOTERM_BP_ALL	GO:0048489~synaptic vesicle transport	35	1.78026	0.0228598	GSK3B, ARF1, CTBP1, ITSN1, AP3M1, OPHN1, P2RY2, DVL1, AP2S1, SNX9, AP3S1, ERC1, PIP5K1C, STX3, PRKACA, GIT1, SH3GL1, VPS18, SNAPIN, SCRIB, PRKCA, DNM2, ADORA2B, DGKQ, GIPC1, MADD, PLAA, CTNNB1, VAMP1, CALM3, VAMP4, TPRGL, VAMP2, ARF6, BCL2L1	1808	122	9012	1.42998	1	1	1
GOTERM_BP_ALL	GO:0097480~establishment of synaptic vesicle localization	35	1.78026	0.0228598	GSK3B, ARF1, CTBP1, ITSN1, AP3M1, OPHN1, P2RY2, DVL1, AP2S1, SNX9, AP3S1, ERC1, PIP5K1C, STX3, PRKACA, GIT1, SH3GL1, VPS18, SNAPIN, SCRIB, PRKCA, DNM2, ADORA2B, DGKQ, GIPC1, MADD, PLAA, CTNNB1, VAMP1, CALM3, VAMP4, TPRGL, VAMP2, ARF6, BCL2L1	1808	122	9012	1.42998	1	1	1
GOTERM_BP_ALL	GO:0097479~synaptic vesicle localization	35	1.78026	0.0287847	GSK3B, ARF1, CTBP1, ITSN1, AP3M1, OPHN1, P2RY2, DVL1, AP2S1, SNX9, AP3S1, ERC1, PIP5K1C, STX3, PRKACA, GIT1, SH3GL1, VPS18, SNAPIN, SCRIB, PRKCA, DNM2, ADORA2B, DGKQ, GIPC1, MADD, PLAA, CTNNB1, VAMP1, CALM3, VAMP4, TPRGL, VAMP2, ARF6, BCL2L1	1808	124	9012	1.40692	1	1	1
GOTERM_BP_ALL	GO:0099003~vesicle-mediated transport in synapse	35	1.78026	0.0398169	GSK3B, ARF1, CTBP1, ITSN1, AP3M1, OPHN1, P2RY2, DVL1, AP2S1, SNX9, AP3S1, ERC1, PIP5K1C, STX3, PRKACA, GIT1, SH3GL1, VPS18, SNAPIN, SCRIB, PRKCA, DNM2, ADORA2B, DGKQ, GIPC1, MADD, PLAA, CTNNB1, VAMP1, CALM3, VAMP4, TPRGL, VAMP2, ARF6, BCL2L1	1808	127	9012	1.37368	1	1	1
GOTERM_BP_ALL	GO:1902803~regulation of synaptic vesicle transport	21	1.06816	0.0417282	VPS18, GSK3B, SNAPIN, PRKCA, OPHN1, ADORA2B, P2RY2, DGKQ, GIPC1, DVL1, PLAA, VAMP1, SNX9, CALM3, PIP5K1C, VAMP4, GIT1, TPRGL, VAMP2, BCL2L1, SH3GL1	1808	68	9012	1.53933	1	1	1
GOTERM_BP_ALL	GO:0072583~clathrin-dependent endocytosis	22	1.11902	0.0609391	CTBP1, ITSN1, SCRIB, AP2A1, DNM2, GAK, NEU3, OPHN1, FCHO1, DGKQ, AP2S1, SNX9, CALM3, AP3S1, SIGLEC1, PIP5K1C, VAMP4, VAMP2, ARF6, BCL2L1, UBQLN2, SH3GL1	1808	75	9012	1.46212	1	1	1
GOTERM_BP_ALL	GO:0099504~synaptic vesicle cycle	29	1.47508	0.0671061	ATP6V1A, DDC, CTBP1, ITSN1, CLCN3, OPHN1, AP2S1, SNX9, AP3S1, ERC1, PIP5K1C, STX3, PRKACA, GIT1, SH3GL1, ATP6V1G1, SNAPIN, SCRIB, DNM2, DGKQ, PLAA, CTNNB1, VAMP1, CALM3, VAMP4, TPRGL, VAMP2, ARF6, BCL2L1	1808	106	9012	1.36369	1	1	1
GOTERM_BP_ALL	GO:0036465~synaptic vesicle recycling	18	0.915565	0.0780574	CTBP1, ITSN1, SCRIB, DNM2, OPHN1, DGKQ, AP2S1, PLAA, SNX9, CALM3, AP3S1, PIP5K1C, VAMP4, GIT1, VAMP2, ARF6, BCL2L1, SH3GL1	1808	60	9012	1.49535	1	1	1
GOTERM_BP_ALL	GO:1903421~regulation of synaptic vesicle recycling	10	0.508647	0.109389	OPHN1, DGKQ, PLAA, SNX9, CALM3, PIP5K1C, VAMP4, VAMP2, BCL2L1, SH3GL1	1808	29	9012	1.7188	1	1	1
GOTERM_BP_ALL	GO:0051656~establishment of organelle localization	89	4.52696	0.120751	GSK3B, GPSM2, RAB7, ARF1, UBXN2B, ITSN1, TESK1, RPS15, RAB44, STK11, NAGLU, OPHN1, CFL1, CHMP1A, TRAPPC12, KIF1C, TRAPPC11, AP3S1, ERC1, PRKACA, GIT1, CDK5RAP2, SH3GL1, VPS18, TMED9, EXOC7, MAP1S, SCRIB, PRKCA, ACTN4, ARFGAP3, SIRT1, DNM2, VAMP8, LSG1, ADORA2B, DGKQ, MAP1B, MADD, VAMP1, PLAA, KXD1, PREB, VAMP4, DIPK2A, CHMP7, VAMP2, EXOC1, ARF6, MCPH1, SEH1L, HDAC3, DCTN1, PEF1, CTBP1, VPS4B, STX…	1808	391	9012	1.13458	1	1	1
GOTERM_BP_ALL	GO:0051640~organelle localization	105	5.34079	0.130176	UBXN2B, ITSN1, TESK1, RPS15, RAB44, STK11, NAGLU, OPHN1, CFL1, TRAPPC12, TRAPPC11, PRKACA, CDK5RAP2, SH3GL1, VPS18, MAP1S, SCRIB, PRKCA, ACTN4, DYNC1LI2, MAP1B, RAB34, DGKQ, MADD, PLAA, PREB, SEH1L, PEF1, CTBP1, STXBP2, RHOT1, DVL1, RRS1, SNX9, PIP5K1C, MYH10, UVRAG, CDT1, TRAPPC3, SNAPIN, SEC16A, TRAPPC5, IFT20, CDK9, DLG1, GIPC1, PLEKHM2, CALM3, TPRGL, BCL2L1, GSK3B, GPSM2, INTS13, ARF1, RAB7, …	1808	468	9012	1.11832	1	1	1
GOTERM_BP_ALL	GO:2000369~regulation of clathrin-dependent endocytosis	11	0.559512	0.192666	NEU3, OPHN1, DGKQ, SNX9, CALM3, PIP5K1C, VAMP4, BCL2L1, UBQLN2, SH3GL1, DNM2	1808	37	9012	1.48188	1	1	1
GOTERM_BP_ALL	GO:1900242~regulation of synaptic vesicle endocytosis	8	0.406918	0.221691	OPHN1, DGKQ, SNX9, CALM3, PIP5K1C, VAMP4, BCL2L1, SH3GL1	1808	25	9012	1.59504	1	1	1
GOTERM_BP_ALL	GO:0048488~synaptic vesicle endocytosis	11	0.559512	0.298548	OPHN1, CTBP1, ITSN1, AP2S1, SCRIB, AP3S1, VAMP2, BCL2L1, ARF6, SH3GL1, DNM2	1808	41	9012	1.33731	1	1	1
GOTERM_BP_ALL	GO:0048259~regulation of receptor-mediated endocytosis	19	0.966429	0.627862	NSF, ARF1, ITGB3, TRF, AP2A1, PRKCA, DNM2, SDCBP, NEU3, OPHN1, DLG4, DGKQ, SNX9, CALM3, PIP5K1C, VAMP4, BCL2L1, UBQLN2, SH3GL1	1808	94	9012	1.00751	1	1	1
Annotation Cluster 29	Enrichment Score: 1.137116848207828
Category	Term	Count	%	PValue	Genes	List Total	Pop Hits	Pop Total	Fold Enrichment	Bonferroni	Benjamini	FDR
GOTERM_BP_ALL	GO:0048284~organelle fusion	40	2.03459	0.036989	RAB7, PHF23, VPS4B, THG1L, EEA1, CLN3, MAP1LC3B, CHMP1A, VPS8, UBQLN1, MFN1, VPS11, MFN2, STX3, BAK1, VPS39, VPS16, VTI1B, VAT1, VPS18, UVRAG, SNAPIN, CAV2, STX8, SPHK1, MCOLN1, VMP1, AFG3L1, VAMP8, AFG3L2, RAB34, CHMP3, VAMP1, BAX, CALM3, VAMP4, SEC22B, CHMP7, TECPR1, VAMP2	1808	148	9012	1.34717	1	1	1
GOTERM_BP_ALL	GO:0097576~vacuole fusion	16	0.813835	0.0825531	UVRAG, SNAPIN, PHF23, VPS4B, MCOLN1, VMP1, VAMP8, CLN3, MAP1LC3B, CHMP1A, UBQLN1, CHMP3, CALM3, CHMP7, TECPR1, VPS16	1808	52	9012	1.5337	1	1	1
GOTERM_BP_ALL	GO:0097352~autophagosome maturation	15	0.76297	0.127011	UVRAG, SNAPIN, PHF23, VPS4B, MCOLN1, VMP1, VAMP8, CLN3, MAP1LC3B, CHMP1A, UBQLN1, CALM3, CHMP7, TECPR1, VPS16	1808	51	9012	1.46603	1	1	1
Annotation Cluster 30	Enrichment Score: 1.1325378249465439
Category	Term	Count	%	PValue	Genes	List Total	Pop Hits	Pop Total	Fold Enrichment	Bonferroni	Benjamini	FDR
GOTERM_BP_ALL	GO:1901620~regulation of smoothened signaling pathway involved in dorsal/ventral neural tube patterning	5	0.254323	0.03358	SUFU, GORAB, TULP3, TMED2, PRKACA	1808	7	9012	3.56037	1	1	1
GOTERM_BP_ALL	GO:0045879~negative regulation of smoothened signaling pathway	9	0.457782	0.0434482	MGRN1, SUFU, IFT172, ULK3, TULP3, TMED2, KCTD11, PRKACA, RUNX2	1808	21	9012	2.13622	1	1	1
GOTERM_BP_ALL	GO:0060831~smoothened signaling pathway involved in dorsal/ventral neural tube patterning	6	0.305188	0.0507977	SUFU, GORAB, WDR19, TULP3, TMED2, PRKACA	1808	11	9012	2.71883	1	1	1
GOTERM_BP_ALL	GO:0021904~dorsal/ventral neural tube patterning	8	0.406918	0.0517211	SUFU, RAB23, GORAB, WDR19, FKBP8, TULP3, TMED2, PRKACA	1808	18	9012	2.21534	1	1	1
GOTERM_BP_ALL	GO:0021532~neural tube patterning	10	0.508647	0.0598039	ARL13B, SUFU, RAB23, GORAB, WDR19, FKBP8, TULP3, TMED2, RPGRIP1L, PRKACA	1808	26	9012	1.91712	1	1	1
GOTERM_BP_ALL	GO:0007224~smoothened signaling pathway	21	1.06816	0.0803062	MGRN1, GORAB, IFT172, WDR19, TULP3, RUNX2, HIPK2, IFT20, POR, ARL13B, NME7, SUFU, RAB34, FKBP8, ULK3, IFT27, TMED2, MAP3K10, KCTD11, PRKACA, GAS8	1808	73	9012	1.4339	1	1	1
GOTERM_BP_ALL	GO:0008589~regulation of smoothened signaling pathway	15	0.76297	0.0846781	MGRN1, GORAB, IFT172, TULP3, RPGRIP1L, RUNX2, POR, SUFU, RAB23, RAB34, ULK3, TMED2, KCTD11, PRKACA, GAS8	1808	48	9012	1.55766	1	1	1
GOTERM_BP_ALL	GO:1901621~negative regulation of smoothened signaling pathway involved in dorsal/ventral neural tube patterning	4	0.203459	0.09944	SUFU, TULP3, TMED2, PRKACA	1808	6	9012	3.32301	1	1	1
GOTERM_BP_ALL	GO:0009953~dorsal/ventral pattern formation	14	0.712106	0.100485	SMAD2, GORAB, IFT172, WDR19, TULP3, SENP2, ARL13B, SUFU, RAB23, DDIT3, FKBP8, CTNNB1, TMED2, PRKACA	1808	45	9012	1.55074	1	1	1
GOTERM_BP_ALL	GO:0045992~negative regulation of embryonic development	5	0.254323	0.303492	SUFU, CTNNB1, TULP3, TMED2, PRKACA	1808	14	9012	1.78018	1	1	1
Annotation Cluster 31	Enrichment Score: 1.0944122706801271
Category	Term	Count	%	PValue	Genes	List Total	Pop Hits	Pop Total	Fold Enrichment	Bonferroni	Benjamini	FDR
GOTERM_BP_ALL	GO:0031398~positive regulation of protein ubiquitination	36	1.83113	0.00911762	AMER1, GSK3B, GSK3A, HDAC3, PEF1, DCUN1D3, PHF23, DCUN1D4, CTR9, DERL1, WBP1L, PTTG1IP, HSPBP1, FBXO22, GABARAP, UBE2L3, RASSF1, FZR1, UBQLN1, RPS2, SMURF1, NSMCE3, SPHK1, ARRDC3, COMMD1, TICAM1, SENP2, FBXO33, RNF40, SMAD7, CDK9, UBE2V2, TRIB3, UBE2V1, CCDC22, SPSB4	1808	119	9012	1.50792	1	1	1
GOTERM_BP_ALL	GO:1903322~positive regulation of protein modification by small protein conjugation or removal	39	1.98372	0.0227721	AMER1, GSK3B, GSK3A, HDAC3, PEF1, DCUN1D3, PHF23, DCUN1D4, CTR9, DERL1, WBP1L, PTTG1IP, HSPBP1, FBXO22, GABARAP, UBE2L3, RASSF1, FZR1, UBQLN1, RPS2, PIAS4, SMURF1, NSMCE3, SPHK1, ARRDC3, COMMD1, TICAM1, SENP2, FBXO33, RNF40, SMAD7, CDK9, TRAF7, TOLLIP, UBE2V2, TRIB3, UBE2V1, CCDC22, SPSB4	1808	139	9012	1.39853	1	1	1
GOTERM_BP_ALL	GO:0031396~regulation of protein ubiquitination	54	2.74669	0.0440707	GSK3B, GSK3A, PHF23, WBP1L, PARK7, FBXO22, UBE2L3, UFL1, RASSF1, SUFU, NSMCE3, SPHK1, RPL23, CSNK2A2, ARRDC3, COMMD1, TICAM1, SENP2, RNF40, UBE2V2, PLAA, TRIB3, UBE2V1, OTUB1, AMER1, HDAC3, ANKS1, NXN, PEF1, DCUN1D3, DCUN1D4, CTR9, DERL1, PTTG1IP, HDAC8, HSPBP1, GABARAP, FZR1, UBR5, UBQLN1, ABL1, RPS2, SMURF1, SGTA, FBXO33, HIPK2, SMAD7, CDK9, PER2, GCLC, TRIM39, CTNNB1, CCDC22, SPSB4	1808	212	9012	1.26964	1	1	1
GOTERM_BP_ALL	GO:1903320~regulation of protein modification by small protein conjugation or removal	59	3.00102	0.0694943	OTUD4, GSK3B, GSK3A, PHF23, WBP1L, PARK7, FBXO22, UBE2L3, UFL1, RASSF1, ZMIZ1, SUFU, PIAS4, NSMCE3, SPHK1, RPL23, CSNK2A2, ARRDC3, COMMD1, TICAM1, SENP2, RNF40, TRAF7, UBE2V2, PLAA, TRIB3, UBE2V1, OTUB1, AMER1, HDAC3, ANKS1, NXN, PEF1, DCUN1D3, DCUN1D4, CTR9, DERL1, PTTG1IP, HDAC8, HSPBP1, GABARAP, FZR1, UBR5, UBQLN1, ABL1, RPS2, SMURF1, SGTA, FBXO33, HIPK2, SMAD7, CDK9, PER2, GCLC, TRIM39, TOLLI…	1808	241	9012	1.22028	1	1	1
GOTERM_BP_ALL	GO:0016567~protein ubiquitination	127	6.45982	0.28896	UBE3C, WDSUB1, WBP1L, PARK7, FBXO22, DCAF7, UBE2L3, RASSF1, CDC26, TRIM27, VPS18, RNF44, WSB1, NHLRC3, WSB2, FBXW8, ANAPC7, NSMCE3, RPL23, CSNK2A2, ARRDC3, UBE4B, SIAH1B, TICAM1, RNF40, KLHL42, RNF126, CDC34, IFI27, TRIM13, UBE2V2, PLAA, KCTD11, TRIB3, UBE2V1, AURKAIP1, CUL9, ANAPC13, PEF1, DCUN1D3, CTR9, DCUN1D4, DTX2, DTX3, PTTG1IP, DTX4, UBE2J2, HSPBP1, GABARAP, MED30, UBR5, VPS11, ABL1, HACE1…	1808	599	9012	1.05682	1	1	1
GOTERM_BP_ALL	GO:0032446~protein modification by small protein conjugation	135	6.86673	0.328331	UBE3C, WDSUB1, WBP1L, PARK7, FBXO22, DCAF7, UBE2L3, RASSF1, ZMIZ1, CDC26, TRIM27, PIAS4, VPS18, RNF44, WSB1, NHLRC3, WSB2, FBXW8, ANAPC7, NSMCE3, RPL23, CSNK2A2, ARRDC3, UBE4B, SIAH1B, TICAM1, RNF40, PIAS2, KLHL42, RNF126, CDC34, IFI27, TRIM13, UBE2V2, PLAA, KCTD11, TRIB3, UBE2V1, AURKAIP1, CUL9, ANAPC13, PEF1, DCUN1D3, UBA5, CTR9, DCUN1D4, DTX2, DTX3, PTTG1IP, DTX4, UBE2J2, HSPBP1, GABARAP, MED3…	1808	643	9012	1.04652	1	1	1
GOTERM_BP_ALL	GO:0070647~protein modification by small protein conjugation or removal	160	8.13835	0.361894	OTUD4, UBE3C, WDSUB1, TRRAP, WBP1L, PARK7, FBXO22, DCAF7, UBE2L3, RASSF1, ZMIZ1, CDC26, TRIM27, PIAS4, VPS18, RNF44, WSB1, NHLRC3, WSB2, USP5, FBXW8, ANAPC7, NSMCE3, RPL23, CSNK2A2, ARRDC3, YOD1, UBE4B, SIAH1B, TICAM1, RNF40, PIAS2, KLHL42, RNF126, CDC34, IFI27, TRIM13, UBE2V2, PLAA, KCTD11, TRIB3, UBE2V1, AURKAIP1, CUL9, ANAPC13, MINDY1, PEF1, USP54, DCUN1D3, UBA5, CTR9, DCUN1D4, DTX2, DTX3, PTT…	1808	771	9012	1.0344	1	1	1
Annotation Cluster 32	Enrichment Score: 1.060873935711171
Category	Term	Count	%	PValue	Genes	List Total	Pop Hits	Pop Total	Fold Enrichment	Bonferroni	Benjamini	FDR
GOTERM_BP_ALL	GO:0022406~membrane docking	21	1.06816	0.0309026	NSF, VPS18, RAB7, EXOC7, CAV2, STX8, STXBP2, PEX14, VMP1, VAMP8, SNX3, CLN3, SCFD2, PEX5, VPS11, CALM3, STX3, YKT6, TPRGL, VAMP2, EXOC1	1808	66	9012	1.58598	1	1	1
GOTERM_BP_ALL	GO:0048278~vesicle docking	14	0.712106	0.100485	NSF, VPS18, EXOC7, CAV2, STX8, STXBP2, CLN3, SCFD2, VPS11, STX3, YKT6, TPRGL, VAMP2, EXOC1	1808	45	9012	1.55074	1	1	1
GOTERM_BP_ALL	GO:0006904~vesicle docking involved in exocytosis	9	0.457782	0.211487	VPS18, EXOC7, SCFD2, STXBP2, VPS11, YKT6, TPRGL, VAMP2, EXOC1	1808	29	9012	1.54692	1	1	1
Annotation Cluster 33	Enrichment Score: 1.0457416093289742
Category	Term	Count	%	PValue	Genes	List Total	Pop Hits	Pop Total	Fold Enrichment	Bonferroni	Benjamini	FDR
GOTERM_BP_ALL	GO:0006490~oligosaccharide-lipid intermediate biosynthetic process	7	0.356053	0.0442206	DPM1, NUS1, SRD5A3, ALG2, ALG12, ALG11, MPDU1	1808	14	9012	2.49226	1	1	1
GOTERM_BP_ALL	GO:0006488~dolichol-linked oligosaccharide biosynthetic process	6	0.305188	0.0731026	DPM1, NUS1, SRD5A3, ALG2, ALG12, MPDU1	1808	12	9012	2.49226	1	1	1
GOTERM_BP_ALL	GO:0019348~dolichol metabolic process	4	0.203459	0.09944	DPM1, DPM2, NUS1, SRD5A3	1808	6	9012	3.32301	1	1	1
GOTERM_BP_ALL	GO:0016093~polyprenol metabolic process	4	0.203459	0.204134	DPM1, DPM2, NUS1, SRD5A3	1808	8	9012	2.49226	1	1	1
Annotation Cluster 34	Enrichment Score: 1.0359464032185408
Category	Term	Count	%	PValue	Genes	List Total	Pop Hits	Pop Total	Fold Enrichment	Bonferroni	Benjamini	FDR
GOTERM_BP_ALL	GO:0043981~histone H4-K5 acetylation	9	0.457782	0.0070676	MEAF6, KANSL1, KANSL2, PHF20, MCRS1, JADE1, KAT8, KAT7, JADE3	1808	16	9012	2.80379	1	1	1
GOTERM_BP_ALL	GO:0043982~histone H4-K8 acetylation	9	0.457782	0.0070676	MEAF6, KANSL1, KANSL2, PHF20, MCRS1, JADE1, KAT8, KAT7, JADE3	1808	16	9012	2.80379	1	1	1
GOTERM_BP_ALL	GO:0051571~positive regulation of histone H3-K4 methylation	9	0.457782	0.0434482	KANSL1, KANSL2, PHF20, MCRS1, CTR9, CTNNB1, KAT8, NELFA, RTF1	1808	21	9012	2.13622	1	1	1
GOTERM_BP_ALL	GO:0051569~regulation of histone H3-K4 methylation	11	0.559512	0.0753235	ZFP335, KANSL1, KANSL2, PHF20, MCRS1, PIH1D1, CTR9, CTNNB1, KAT8, NELFA, RTF1	1808	31	9012	1.7687	1	1	1
GOTERM_BP_ALL	GO:0043984~histone H4-K16 acetylation	7	0.356053	0.133952	KANSL1, KANSL2, PHF20, MCRS1, PIH1D1, KAT8, SIRT1	1808	18	9012	1.93842	1	1	1
GOTERM_BP_ALL	GO:1900095~regulation of dosage compensation by inactivation of X chromosome	5	0.254323	0.254143	KANSL1, KANSL2, PHF20, MCRS1, KAT8	1808	13	9012	1.91712	1	1	1
GOTERM_BP_ALL	GO:0043983~histone H4-K12 acetylation	4	0.203459	0.263094	MEAF6, JADE1, KAT7, JADE3	1808	9	9012	2.21534	1	1	1
GOTERM_BP_ALL	GO:0031062~positive regulation of histone methylation	11	0.559512	0.444958	XBP1, KANSL1, KANSL2, PHF20, MCRS1, CTR9, CTNNB1, KAT8, NELFA, RTF1, SIRT1	1808	46	9012	1.19195	1	1	1
GOTERM_BP_ALL	GO:0031060~regulation of histone methylation	14	0.712106	0.728749	XBP1, KDM4B, ZFP335, PHF20, MCRS1, PIH1D1, CTR9, RTF1, SIRT1, KANSL1, KANSL2, CTNNB1, KAT8, NELFA	1808	73	9012	0.955934	1	1	1
Annotation Cluster 35	Enrichment Score: 1.0318546302640066
Category	Term	Count	%	PValue	Genes	List Total	Pop Hits	Pop Total	Fold Enrichment	Bonferroni	Benjamini	FDR
GOTERM_BP_ALL	GO:0007043~cell-cell junction assembly	19	0.966429	0.0182989	PDCD6IP, SRF, CTNND2, RPS6, ANK2, PRKCA, ACTN4, RHOA, HDAC7, FLCN, DLG1, NPHS1, GJA5, PMP22, PECAM1, MICALL2, PKP2, CD9, PAK2	1808	55	9012	1.72192	1	1	1
GOTERM_BP_ALL	GO:0070830~bicellular tight junction assembly	8	0.406918	0.161141	DLG1, PDCD6IP, SRF, RPS6, PECAM1, MICALL2, ACTN4, PAK2	1808	23	9012	1.73374	1	1	1
GOTERM_BP_ALL	GO:0043297~apical junction assembly	9	0.457782	0.272149	DLG1, PDCD6IP, SRF, RPS6, PECAM1, MICALL2, ACTN4, PAK2, RHOA	1808	31	9012	1.44712	1	1	1
Annotation Cluster 36	Enrichment Score: 1.0242360916424587
Category	Term	Count	%	PValue	Genes	List Total	Pop Hits	Pop Total	Fold Enrichment	Bonferroni	Benjamini	FDR
GOTERM_BP_ALL	GO:0044259~multicellular organismal macromolecule metabolic process	19	0.966429	0.0500988	NOTCH1, RETREG3, ARG1, FN1, P3H1, P3H3, PEPD, MMP8, TRAM2, TGFBR3, NAGLU, MMP27, CTSL, ADORA2B, SERPINH1, EMILIN1, VIPAS39, RETREG2, PPARD	1808	61	9012	1.55255	1	1	1
GOTERM_BP_ALL	GO:0032963~collagen metabolic process	19	0.966429	0.0500988	NOTCH1, RETREG3, ARG1, FN1, P3H1, P3H3, PEPD, MMP8, TRAM2, TGFBR3, NAGLU, MMP27, CTSL, ADORA2B, SERPINH1, EMILIN1, VIPAS39, RETREG2, PPARD	1808	61	9012	1.55255	1	1	1
GOTERM_BP_ALL	GO:0044236~multicellular organism metabolic process	20	1.01729	0.104792	NOTCH1, RETREG3, ARG1, FN1, P3H1, P3H3, PEPD, MMP8, TRAM2, TGFBR3, NAGLU, MMP27, CTSL, ADORA2B, SERPINH1, EMILIN1, VIPAS39, RETREG2, APPL2, PPARD	1808	71	9012	1.40409	1	1	1
GOTERM_BP_ALL	GO:0032964~collagen biosynthetic process	9	0.457782	0.30414	NOTCH1, ADORA2B, ARG1, SERPINH1, FN1, EMILIN1, P3H3, TRAM2, PPARD	1808	32	9012	1.40189	1	1	1
Annotation Cluster 37	Enrichment Score: 1.0185500111114474
Category	Term	Count	%	PValue	Genes	List Total	Pop Hits	Pop Total	Fold Enrichment	Bonferroni	Benjamini	FDR
GOTERM_BP_ALL	GO:0046364~monosaccharide biosynthetic process	23	1.16989	0.00767593	PFKFB1, TPI1, PCX, MDH2, PGAM1, AKR1A1, GPT, ENO1, PGD, SIRT1, CLK2, PER2, GPI1, STK11, G6PDX, PGP, PGK1, FAM3A, SIK1, SLC37A4, PRKACA, GAPDH, PCK2	1808	66	9012	1.73703	1	1	1
GOTERM_BP_ALL	GO:0006094~gluconeogenesis	20	1.01729	0.0154358	PFKFB1, TPI1, PCX, MDH2, PGAM1, GPT, ENO1, SIRT1, CLK2, PER2, GPI1, STK11, PGP, PGK1, FAM3A, SIK1, SLC37A4, PRKACA, GAPDH, PCK2	1808	58	9012	1.7188	1	1	1
GOTERM_BP_ALL	GO:0044724~single-organism carbohydrate catabolic process	32	1.62767	0.0247996	PFKFB1, ALDOART2, ENO1B, MPI, FOXK2, ENO1, RPTOR, GPI1, FLCN, NEU3, ABHD10, LDHA, NEU1, PGK1, MLX, PRKACA, GIT1, TPI1, PKLR, BAD, PGAM1, GAA, AKR1A1, PGD, PFKL, NCOR1, PKM, GLB1, OGDH, ALDOA, GAPDH, GALK1	1808	110	9012	1.45004	1	1	1
GOTERM_BP_ALL	GO:0019319~hexose biosynthetic process	20	1.01729	0.0264182	PFKFB1, TPI1, PCX, MDH2, PGAM1, GPT, ENO1, SIRT1, CLK2, PER2, GPI1, STK11, PGP, PGK1, FAM3A, SIK1, SLC37A4, PRKACA, GAPDH, PCK2	1808	61	9012	1.63427	1	1	1
GOTERM_BP_ALL	GO:0016051~carbohydrate biosynthetic process	39	1.98372	0.0282479	PFKFB1, B4GALT1, PCX, GBE1, IRS2, GPT, AP2A1, ENO1, NDST2, GPI1, GYS1, NLN, STK11, IMPA1, CHST12, IMPA2, PGK1, FAM3A, CHST14, SLC37A4, PRKACA, MPDU1, PCK2, TPI1, MDH2, PGAM1, PTGES3, AKR1A1, PGD, SIRT1, CLK2, PER2, PPP1R3F, PPP1R3B, DGKQ, G6PDX, PGP, SIK1, GAPDH	1808	141	9012	1.3787	1	1	1
GOTERM_BP_ALL	GO:0005975~carbohydrate metabolic process	94	4.78128	0.0407289	B4GALT3, GSK3B, GSK3A, B4GALT1, GBE1, ENO1B, MPI, INPPL1, IRS2, GPT, AP2A1, ENO1, GGTA1, RPTOR, NDST2, GPI1, GYS1, FLCN, STK11, ABHD10, IMPA1, GNPTAB, MAN1A2, POFUT1, IMPA2, FPGT, HYAL2, MLX, FAM3A, SLC37A4, PRKACA, GIT1, PDK1, CHID1, TPI1, IGFBP4, GAA, PGAM1, MYOF, AKR1A1, TALDO1, PGD, CASD1, SIRT1, UGDH, PPP1R3F, PKM, NCOR1, ADORA2B, PPP1R3B, DGKQ, G6PDX, PGP, SIK1, ALDOA, B4GALT7, ST6GALNAC4, …	1808	393	9012	1.19222	1	1	1
GOTERM_BP_ALL	GO:0016052~carbohydrate catabolic process	35	1.78026	0.0441243	PFKFB1, ALDOART2, ENO1B, MPI, FOXK2, ENO1, RPTOR, GPI1, FLCN, NEU3, ABHD10, LDHA, NEU1, PGK1, MLX, PRKACA, ZBTB7A, GIT1, TPI1, PKLR, BAD, PGAM1, GAA, AKR1A1, PGD, DERA, PFKL, NCOR1, PKM, PPP1R3B, GLB1, OGDH, ALDOA, GAPDH, GALK1	1808	128	9012	1.36295	1	1	1
GOTERM_BP_ALL	GO:0046496~nicotinamide nucleotide metabolic process	36	1.83113	0.0518225	PFKFB1, ALDOART2, H6PD, PCX, ENO1B, MPI, DLST, FOXK2, ENO1, RPTOR, GPI1, FLCN, LDHA, NNT, FDXR, PGK1, MLX, PRKACA, GIT1, NUDT13, PCK2, TPI1, PKLR, MDH2, PGAM1, TALDO1, PGD, PFKL, NCOR1, PKM, FDX1, G6PDX, OGDH, ALDOA, GAPDH, GALK1	1808	134	9012	1.33912	1	1	1
GOTERM_BP_ALL	GO:0019362~pyridine nucleotide metabolic process	36	1.83113	0.0518225	PFKFB1, ALDOART2, H6PD, PCX, ENO1B, MPI, DLST, FOXK2, ENO1, RPTOR, GPI1, FLCN, LDHA, NNT, FDXR, PGK1, MLX, PRKACA, GIT1, NUDT13, PCK2, TPI1, PKLR, MDH2, PGAM1, TALDO1, PGD, PFKL, NCOR1, PKM, FDX1, G6PDX, OGDH, ALDOA, GAPDH, GALK1	1808	134	9012	1.33912	1	1	1
GOTERM_BP_ALL	GO:0005996~monosaccharide metabolic process	48	2.44151	0.0695396	PFKFB1, ALDOART2, B4GALT1, H6PD, PCX, ENO1B, MPI, INPPL1, FOXK2, IRS2, GPT, ENO1, GPI1, NLN, STK11, LDHA, POFUT1, FPGT, PGK1, COX11, FAM3A, SLC37A4, PRKACA, PCK2, PDK1, TPI1, MDH2, BAD, PGAM1, PMM2, AKR1A1, PGD, SIRT1, CLK2, PER2, PPP1R3F, PFKL, GCLC, PKM, PPP1R3B, GLB1, DGKQ, G6PDX, PGP, SIK1, ALDOA, GAPDH, GALK1	1808	191	9012	1.25265	1	1	1
GOTERM_BP_ALL	GO:0019318~hexose metabolic process	45	2.28891	0.0724413	PFKFB1, ALDOART2, B4GALT1, H6PD, PCX, ENO1B, MPI, INPPL1, FOXK2, IRS2, GPT, ENO1, GPI1, NLN, STK11, LDHA, POFUT1, FPGT, PGK1, COX11, FAM3A, SLC37A4, PRKACA, PCK2, PDK1, TPI1, MDH2, BAD, PGAM1, PMM2, SIRT1, CLK2, PER2, PPP1R3F, PFKL, PKM, PPP1R3B, GLB1, DGKQ, G6PDX, PGP, SIK1, ALDOA, GAPDH, GALK1	1808	178	9012	1.26013	1	1	1
GOTERM_BP_ALL	GO:0072524~pyridine-containing compound metabolic process	36	1.83113	0.0745151	PFKFB1, ALDOART2, H6PD, PCX, ENO1B, MPI, DLST, FOXK2, ENO1, RPTOR, GPI1, FLCN, LDHA, NNT, FDXR, PGK1, MLX, PRKACA, GIT1, NUDT13, PCK2, TPI1, PKLR, MDH2, PGAM1, TALDO1, PGD, PFKL, NCOR1, PKM, FDX1, G6PDX, OGDH, ALDOA, GAPDH, GALK1	1808	138	9012	1.30031	1	1	1
GOTERM_BP_ALL	GO:0044723~single-organism carbohydrate metabolic process	76	3.86572	0.0953557	GSK3B, GSK3A, B4GALT1, GBE1, ENO1B, MPI, INPPL1, IRS2, GPT, AP2A1, ENO1, RPTOR, NDST2, GPI1, GYS1, FLCN, STK11, ABHD10, IMPA1, POFUT1, IMPA2, FPGT, MLX, FAM3A, SLC37A4, PRKACA, GIT1, PDK1, TPI1, GAA, PGAM1, MYOF, AKR1A1, PGD, SIRT1, PPP1R3F, PKM, NCOR1, PPP1R3B, DGKQ, G6PDX, PGP, SIK1, ALDOA, ST6GALNAC4, GAPDH, PFKFB1, ALDOART2, H6PD, PCX, FOXK2, NLN, NEU3, LDHA, CHST12, NEU1, PGK1, COX11, CHST14…	1808	325	9012	1.16561	1	1	1
GOTERM_BP_ALL	GO:0006006~glucose metabolic process	37	1.88199	0.133175	PFKFB1, H6PD, PCX, ENO1B, INPPL1, FOXK2, IRS2, GPT, ENO1, GPI1, NLN, STK11, LDHA, PGK1, COX11, FAM3A, SLC37A4, PRKACA, PCK2, PDK1, TPI1, MDH2, BAD, PGAM1, SIRT1, CLK2, PER2, PPP1R3F, PFKL, PKM, PPP1R3B, DGKQ, G6PDX, PGP, SIK1, ALDOA, GAPDH	1808	150	9012	1.22951	1	1	1
GOTERM_BP_ALL	GO:0044262~cellular carbohydrate metabolic process	47	2.39064	0.176523	PFKFB1, GSK3B, GSK3A, B4GALT1, GBE1, FOXK2, IRS2, GPT, ADIPOR1, RPTOR, NDST2, GYS1, NLN, FLCN, STK11, ABHD10, GNPTAB, IMPA1, IMPA2, COX11, FAM3A, IP6K1, SLC37A4, PRKACA, GIT1, PCK2, PDK1, TPI1, IGFBP4, BAD, PTGES3, GAA, MYOF, PGD, SIRT1, CLK2, PER2, COQ3, PPP1R3F, NCOR1, PPP1R3B, ADORA2B, GLB1, DGKQ, PGP, SIK1, GALK1	1808	201	9012	1.16553	1	1	1
GOTERM_BP_ALL	GO:0010906~regulation of glucose metabolic process	21	1.06816	0.265345	PFKFB1, IGFBP4, BAD, FOXK2, IRS2, GPT, ADIPOR1, SIRT1, CLK2, PPP1R3F, NLN, STK11, PPP1R3B, ADORA2B, DGKQ, PGP, COX11, FAM3A, SIK1, PRKACA, PDK1	1808	86	9012	1.21715	1	1	1
GOTERM_BP_ALL	GO:0010677~negative regulation of cellular carbohydrate metabolic process	10	0.508647	0.286517	FLCN, PFKFB1, NCOR1, PGP, FAM3A, COX11, SIK1, PRKACA, GIT1, CLK2	1808	36	9012	1.38459	1	1	1
GOTERM_BP_ALL	GO:0006111~regulation of gluconeogenesis	11	0.559512	0.298548	NLN, PFKFB1, STK11, DGKQ, PGP, FAM3A, SIK1, GPT, PRKACA, SIRT1, CLK2	1808	41	9012	1.33731	1	1	1
GOTERM_BP_ALL	GO:0045912~negative regulation of carbohydrate metabolic process	11	0.559512	0.298548	FLCN, PFKFB1, NCOR1, PGP, FAM3A, COX11, SIK1, AP2A1, PRKACA, GIT1, CLK2	1808	41	9012	1.33731	1	1	1
GOTERM_BP_ALL	GO:0010675~regulation of cellular carbohydrate metabolic process	25	1.27162	0.357079	PFKFB1, FOXK2, IRS2, GPT, ADIPOR1, RPTOR, NLN, FLCN, STK11, COX11, FAM3A, PRKACA, GIT1, PDK1, IGFBP4, BAD, SIRT1, CLK2, PPP1R3F, NCOR1, PPP1R3B, ADORA2B, DGKQ, PGP, SIK1	1808	110	9012	1.13284	1	1	1
GOTERM_BP_ALL	GO:0045721~negative regulation of gluconeogenesis	4	0.203459	0.500311	PGP, FAM3A, SIK1, CLK2	1808	13	9012	1.5337	1	1	1
GOTERM_BP_ALL	GO:0006109~regulation of carbohydrate metabolic process	28	1.42421	0.523509	PFKFB1, FOXK2, IRS2, GPT, AP2A1, ADIPOR1, RPTOR, NLN, FLCN, STK11, MLX, COX11, FAM3A, PRKACA, ZBTB7A, GIT1, PDK1, IGFBP4, BAD, SIRT1, CLK2, PPP1R3F, NCOR1, PPP1R3B, ADORA2B, DGKQ, PGP, SIK1	1808	134	9012	1.04154	1	1	1
GOTERM_BP_ALL	GO:0043255~regulation of carbohydrate biosynthetic process	15	0.76297	0.663413	PFKFB1, IRS2, GPT, AP2A1, SIRT1, CLK2, PPP1R3F, NLN, STK11, PPP1R3B, DGKQ, PGP, FAM3A, SIK1, PRKACA	1808	75	9012	0.996903	1	1	1
Annotation Cluster 38	Enrichment Score: 1.0040325580465177
Category	Term	Count	%	PValue	Genes	List Total	Pop Hits	Pop Total	Fold Enrichment	Bonferroni	Benjamini	FDR
GOTERM_BP_ALL	GO:0040007~growth	147	7.47711	0.0109625	PRDM4, CD81, WWC2, JADE1, RAPH1, ADARB1, ENO1, IGF1R, YY1, STK11, GOLGA4, ZFYVE27, ZMIZ1, CFL1, NEK1, KAT7, SBF1, PELO, KPNA1, SEMA6B, IGFBP4, P3H1, CYBA, AFG3L2, POR, MAG, SELENOM, DDX39B, PRKAR1A, MAP1B, FKBP8, PLAA, ULK1, PPIB, RPL29, PKDCC, NOTCH1, MEAF6, DCUN1D3, CTR9, CSF2RB, RTF1, ADIPOR1, SLC9A1, SDCBP, RAI1, PSAP, DVL1, ABL1, ABL2, PLXNA1, GAS2L1, MYH10, SMAD2, XBP1, EIF2B2, ICMT, INTS1,…	1808	614	9012	1.19336	1	1	1
GOTERM_BP_ALL	GO:0001558~regulation of cell growth	72	3.66226	0.0263043	DDR1, GSK3B, GSK3A, DDX49, PTPRS, PRDM4, CD81, ENO1B, JADE1, ENO1, RND2, PPP1R9B, RPTOR, YY1, FLCN, STK11, GOLGA4, ZFYVE27, HYAL2, CFL1, KAT7, SBF1, SEMA6B, IGFBP4, NCOA3, SPHK1, P3H1, CYBA, SIRT1, RHOA, DNM2, SUPV3L1, MAG, DDX39B, NME6, MAP1B, G6PDX, PLAA, ULK1, SGK1, VGLL4, PPARD, HBEGF, CTDP1, MEAF6, LRP1, SEMA3C, SRF, DCUN1D3, CSF2RB, ADIPOR1, SLC9A1, SDCBP, SERTAD1, CCDC85B, SERTAD2, ABL1, G…	1808	286	9012	1.25484	1	1	1
GOTERM_BP_ALL	GO:0048589~developmental growth	107	5.44252	0.0317054	CD81, WWC2, RAPH1, ADARB1, IGF1R, YY1, STK11, GOLGA4, ZFYVE27, ZMIZ1, CFL1, NEK1, PELO, KPNA1, SEMA6B, AFG3L2, POR, MAG, SELENOM, DDX39B, PRKAR1A, MAP1B, FKBP8, PLAA, ULK1, PPIB, RPL29, PKDCC, NOTCH1, CTR9, RTF1, RAI1, PSAP, DVL1, ABL1, ABL2, PLXNA1, MYH10, SMAD2, EIF2B2, ICMT, INTS1, SMURF1, HMGA1, FN1, HMGA2, SMAD7, DLG1, SP2, FUBP1, DDR1, GSK3B, ECM1, GSK3A, RARG, PTPRS, CELF1, FMN1, RND2, DUS…	1808	448	9012	1.1905	1	1	1
GOTERM_BP_ALL	GO:0016049~cell growth	74	3.76399	0.0619744	DDR1, GSK3B, GSK3A, RARG, DDX49, PTPRS, PRDM4, CD81, ENO1B, RAPH1, ENO1, RND2, PPP1R9B, RPTOR, YY1, SEC61A1, FLCN, STK11, GOLGA4, ZFYVE27, HYAL2, CFL1, ARIH2, SEMA6B, NCOA3, SPHK1, P3H1, CYBA, SIRT1, RHOA, DNM2, SUPV3L1, ZEB2, IMPACT, MAG, DDX39B, NME6, MAP1B, G6PDX, PLAA, ULK1, SGK1, VGLL4, PPARD, HBEGF, CTDP1, NFIX, LRP1, SEMA3C, SRF, DCUN1D3, ADIPOR1, HDAC6, SLC9A1, SDCBP, SERTAD1, CCDC85B, SE…	1808	308	9012	1.19758	1	1	1
GOTERM_BP_ALL	GO:0040008~regulation of growth	102	5.1882	0.106727	PRDM4, CD81, WWC2, JADE1, ENO1, IGF1R, YY1, STK11, GOLGA4, ZFYVE27, CFL1, KAT7, SBF1, SEMA6B, IGFBP4, NSMCE3, P3H1, CYBA, AFG3L2, POR, MAG, DDX39B, MAP1B, PLAA, KCTD11, ULK1, PPIB, NOTCH1, MEAF6, SHC1, DCUN1D3, CSF2RB, ADIPOR1, SLC9A1, SDCBP, RAI1, ABL1, DMAP1, GAS2L1, XBP1, EIF2B2, SMURF1, OSGIN1, FN1, HMGA2, KLHL22, SMAD7, DLG1, BAP1, BCL2L1, DDR1, GSK3B, GSK3A, PTPRS, DDX49, CELF1, ENO1B, RND2…	1808	449	9012	1.13234	1	1	1
GOTERM_BP_ALL	GO:0045927~positive regulation of growth	44	2.23805	0.157848	GSK3B, DDX49, NOTCH1, LRP1, CD81, CELF1, SRF, RND2, PPM1F, SLC9A1, IGF1R, RPTOR, SDCBP, GOLGA4, ZFYVE27, HLX, HSF1, CFL1, SH3PXD2B, MAPK1, EXTL3, EIF2B2, SMURF1, SPHK1, NCOA3, FN1, HMGA2, KLHL22, CYBA, SIRT1, RHOA, SMAD7, SUPV3L1, TGFBR3, DLG1, DDX39B, MAP1B, PEX5, PLAA, PPIB, SGK1, TRIM32, PPARD, HBEGF	1808	185	9012	1.18551	1	1	1
GOTERM_BP_ALL	GO:0030308~negative regulation of cell growth	31	1.57681	0.158955	GSK3A, CTDP1, PTPRS, PRDM4, SEMA3C, DCUN1D3, ENO1B, ENO1, ADIPOR1, PPP1R9B, YY1, FLCN, STK11, SERTAD1, CCDC85B, SERTAD2, HYAL2, CFL1, GAS2L1, SEMA6B, OSGIN1, DAB2IP, P3H1, SIRT1, MAG, NME6, G6PDX, ULK1, PI16, VGLL4, PPARD	1808	125	9012	1.23616	1	1	1
GOTERM_BP_ALL	GO:0048638~regulation of developmental growth	51	2.5941	0.227627	GSK3B, GSK3A, PTPRS, CELF1, WWC2, RND2, IGF1R, YY1, GOLGA4, DUSP10, ZFYVE27, CFL1, SH3PXD2B, SEMA6B, SIRT1, DUSP6, DNM2, TGFBR3, AFG3L2, POR, MAG, NCOR1, LATS2, DDX39B, MAP1B, G6PDX, PEX5, PLAA, ULK1, PPIB, VGLL4, PPARD, CTDP1, HDAC3, NOTCH1, LRP1, SEMA3C, SRF, RAI1, HLX, HSF1, ABL1, MAPK1, EIF2B2, SMURF1, FN1, HMGA2, SMAD7, DLG1, CARM1, PI16	1808	225	9012	1.12982	1	1	1
GOTERM_BP_ALL	GO:0030307~positive regulation of cell growth	30	1.52594	0.245383	GSK3B, DDX49, LRP1, CD81, SRF, RND2, SLC9A1, RPTOR, SDCBP, GOLGA4, ZFYVE27, CFL1, EXTL3, EIF2B2, SMURF1, SPHK1, NCOA3, FN1, KLHL22, CYBA, SIRT1, RHOA, SMAD7, SUPV3L1, DDX39B, MAP1B, PLAA, SGK1, TRIM32, HBEGF	1808	127	9012	1.17744	1	1	1
GOTERM_BP_ALL	GO:0045926~negative regulation of growth	36	1.83113	0.324291	GSK3B, GSK3A, CTDP1, NOTCH1, PTPRS, PRDM4, SEMA3C, DCUN1D3, WWC2, ENO1B, ENO1, ADIPOR1, PPP1R9B, YY1, FLCN, RAI1, STK11, DUSP10, SERTAD1, CCDC85B, SERTAD2, HYAL2, CFL1, GAS2L1, SEMA6B, OSGIN1, DAB2IP, P3H1, SIRT1, MAG, NME6, G6PDX, ULK1, PI16, VGLL4, PPARD	1808	161	9012	1.11455	1	1	1
GOTERM_BP_ALL	GO:0048639~positive regulation of developmental growth	27	1.37335	0.328525	GSK3B, NOTCH1, LRP1, CELF1, SRF, RND2, IGF1R, GOLGA4, ZFYVE27, HLX, HSF1, SH3PXD2B, MAPK1, EIF2B2, SMURF1, FN1, HMGA2, SIRT1, SMAD7, TGFBR3, DLG1, DDX39B, MAP1B, PEX5, PLAA, PPIB, PPARD	1808	118	9012	1.14052	1	1	1
Annotation Cluster 39	Enrichment Score: 1.0030907079792677
Category	Term	Count	%	PValue	Genes	List Total	Pop Hits	Pop Total	Fold Enrichment	Bonferroni	Benjamini	FDR
GOTERM_BP_ALL	GO:0044281~small molecule metabolic process	258	13.1231	0.0519419	PID1, PARS2, ECI1, GDE1, NUDT2, ENO1, EPRS, NUDT4, NDST2, FLAD1, FDXR, PRKACA, EARS2, PDK1, ACAD12, ACOT8, OXSM, TALDO1, MIF, PPP1R3F, POR, MTAP, BTD, PPP1R3B, PDE12, RBP1, FDX1, UQCRC1, ORAI1, SIK1, VDAC1, TRIB3, ALDOART2, ATP5K, GNS, ADH5, PRPSAP1, NLN, LDHA, CHST12, RDH14, ASL, CHST14, ZBTB7A, PCK2, NUS1, GSTM1, ICMT, PMM2, PYCR1, DERA, UCK1, OGDH, CALM3, FARSA, AARS, HIBADH, ENO1B, GPT, COX7C…	1808	1173	9012	1.09634	1	1	1
GOTERM_BP_ALL	GO:0019752~carboxylic acid metabolic process	128	6.51068	0.0795137	SLC27A1, ECI1, PARS2, MPI, F13A1, IRS2, PARK7, ENO1, EPRS, YARS2, ABHD10, PRKACA, SLC16A3, PSPH, EARS2, ACAD12, PDK1, ACOT8, DGAT1, OXSM, SDHC, MIF, PGD, POR, MTAP, BTD, RBP1, PLAA, VDAC1, TRIB3, SLC27A4, PFKFB1, ALDOART2, IREB2, TARS, ADIPOR1, ADH5, LDHA, CHST12, AMDHD2, PGK1, ASL, CHST14, PCK2, GSTM1, ICMT, UROS, PYCR1, ACSF2, GRHPR, GCLC, CYP4F18, P4HA2, OGDH, DEGS1, ACO2, FARSA, GCLM, GALK1, …	1808	565	9012	1.12923	1	1	1
GOTERM_BP_ALL	GO:0043436~oxoacid metabolic process	136	6.9176	0.0897156	SLC27A1, ECI1, PARS2, MPI, F13A1, IRS2, PARK7, ENO1, EPRS, YARS2, NDST2, ABHD10, NAGLU, PRKACA, SLC16A3, PSPH, EARS2, ACAD12, PDK1, ACOT8, DGAT1, OXSM, SDHC, MIF, PGD, POR, MTAP, BTD, RBP1, PLAA, VDAC1, TRIB3, SLC27A4, PFKFB1, ALDOART2, IREB2, TARS, ADIPOR1, GNS, ADH5, LDHA, CHST12, AMDHD2, PGK1, ASL, CHST14, PCK2, GSTM1, ICMT, UROS, PYCR1, ACSF2, GRHPR, GCLC, CYP4F18, P4HA2, OGDH, DEGS1, ACO2, F…	1808	606	9012	1.11864	1	1	1
GOTERM_BP_ALL	GO:0006082~organic acid metabolic process	136	6.9176	0.109785	SLC27A1, ECI1, PARS2, MPI, F13A1, IRS2, PARK7, ENO1, EPRS, YARS2, NDST2, ABHD10, NAGLU, PRKACA, SLC16A3, PSPH, EARS2, ACAD12, PDK1, ACOT8, DGAT1, OXSM, SDHC, MIF, PGD, POR, MTAP, BTD, RBP1, PLAA, VDAC1, TRIB3, SLC27A4, PFKFB1, ALDOART2, IREB2, TARS, ADIPOR1, GNS, ADH5, LDHA, CHST12, AMDHD2, PGK1, ASL, CHST14, PCK2, GSTM1, ICMT, UROS, PYCR1, ACSF2, GRHPR, GCLC, CYP4F18, P4HA2, OGDH, DEGS1, ACO2, F…	1808	612	9012	1.10767	1	1	1
GOTERM_BP_ALL	GO:0032787~monocarboxylic acid metabolic process	80	4.06918	0.237234	ABCD4, SLC27A1, ACADVL, ECI1, ENO1B, MPI, IRS2, PARK7, ENO1, RPTOR, GPI1, FLCN, ARV1, CYP26B1, DSE, MLX, PHGDH, SLC37A4, PRKACA, SLC16A3, GIT1, APPL2, ACAD12, PDK1, LYPLA2, SREBF1, ACOT8, TPI1, DGAT1, GPX4, PGAM1, SPHK1, OXSM, AKR1A1, MIF, PGD, PTGR1, SIRT1, SIRT2, POR, PKM, NCOR1, BTD, RBP1, PEX5, PLAA, TRIB3, VDAC1, ALDOA, GAPDH, PPARD, SLC27A4, PFKFB1, ALDOART2, PCX, GSTP1, FOXK2, ACAA1B, ADIP…	1808	365	9012	1.0925	1	1	1
Annotation Cluster 40	Enrichment Score: 0.9609834502239114
Category	Term	Count	%	PValue	Genes	List Total	Pop Hits	Pop Total	Fold Enrichment	Bonferroni	Benjamini	FDR
GOTERM_BP_ALL	GO:1905244~regulation of modification of synaptic structure	7	0.356053	0.0302892	CLN3, GRIPAP1, ITSN1, ABL1, BAIAP2, MYH10, RHOA	1808	13	9012	2.68397	1	1	1
GOTERM_BP_ALL	GO:0099563~modification of synaptic structure	7	0.356053	0.164305	CFL1, ITSN1, PFN1, BAIAP2, SYNPO, MYH10, RHOA	1808	19	9012	1.8364	1	1	1
GOTERM_BP_ALL	GO:1905274~regulation of modification of postsynaptic actin cytoskeleton	4	0.203459	0.263094	ITSN1, BAIAP2, MYH10, RHOA	1808	9	9012	2.21534	1	1	1
Annotation Cluster 41	Enrichment Score: 0.9390702172527424
Category	Term	Count	%	PValue	Genes	List Total	Pop Hits	Pop Total	Fold Enrichment	Bonferroni	Benjamini	FDR
GOTERM_BP_ALL	GO:0031667~response to nutrient levels	77	3.91658	0.0462685	GPT, FBXO22, IGF1R, RPTOR, FLCN, CYP26B1, MAP1LC3B, CTSL, MLX, SLC37A4, PSPH, APPL2, SREBF1, ARSA, SZT2, MIOS, ARG1, CYBA, WIPI2, SIRT1, RUNX2, SIRT2, F5, F7, POR, ZEB2, IMPACT, RRAGC, DDIT3, MAP1B, CAT, RBP1, ULK3, ATG4B, PLIN2, SIK1, ULK1, PPARD, SLC27A4, PLEC, PFKFB1, RALB, SEH1L, MTMR3, WDR45B, GSTP1, SRF, NPRL2, GBA, NPRL3, IREB2, FOXK2, PPM1D, TYMS, WDR24, GABARAP, HSF1, EIF4EBP1, MAPK1, FN…	1808	317	9012	1.21075	1	1	1
GOTERM_BP_ALL	GO:0042594~response to starvation	42	2.13632	0.0497708	PFKFB1, RALB, SEH1L, MTMR3, WDR45B, NPRL2, GBA, NPRL3, FOXK2, GPT, PPM1D, WDR24, FBXO22, GABARAP, RPTOR, FLCN, MAP1LC3B, CTSL, EIF4EBP1, MAPK1, GAS2L1, FNIP1, GCN1, MAPK3, PCK2, SREBF1, HSPA8, SZT2, JUN, XBP1, MIOS, WIPI2, SIRT1, IMPACT, RRAGC, DDIT3, ULK3, ATG4B, PLIN2, SIK1, ULK1, TNRC6A	1808	160	9012	1.30843	1	1	1
GOTERM_BP_ALL	GO:0009991~response to extracellular stimulus	79	4.01831	0.0905176	GPT, FBXO22, IGF1R, RPTOR, FLCN, CYP26B1, MAP1LC3B, CTSL, MLX, SLC37A4, PSPH, APPL2, SREBF1, ARSA, SZT2, MIOS, ARG1, CYBA, WIPI2, SIRT1, RUNX2, SIRT2, F5, F7, POR, ZEB2, IMPACT, RRAGC, ADORA2B, DDIT3, MAP1B, CAT, RBP1, ULK3, ATG4B, PLIN2, SIK1, ULK1, PPARD, SLC27A4, PLEC, PFKFB1, RALB, SEH1L, MTMR3, WDR45B, GSTP1, SRF, NPRL2, GBA, NPRL3, IREB2, FOXK2, PPM1D, TYMS, WDR24, GABARAP, LDHA, HSF1, EIF4…	1808	338	9012	1.16502	1	1	1
GOTERM_BP_ALL	GO:0009267~cellular response to starvation	34	1.7294	0.0954877	RALB, SEH1L, MTMR3, WDR45B, NPRL2, GBA, NPRL3, PPM1D, WDR24, FBXO22, GABARAP, RPTOR, FLCN, MAP1LC3B, CTSL, MAPK1, GAS2L1, FNIP1, GCN1, MAPK3, SREBF1, SZT2, JUN, XBP1, MIOS, WIPI2, SIRT1, IMPACT, RRAGC, ATG4B, PLIN2, SIK1, ULK1, TNRC6A	1808	132	9012	1.28389	1	1	1
GOTERM_BP_ALL	GO:0007584~response to nutrient	27	1.37335	0.127368	SRF, GSTP1, TYMS, IGF1R, CYP26B1, HSF1, MLX, SLC37A4, ARSA, XBP1, SLC16A1, PKLR, ARG1, RUNX2, F5, F7, GCLC, POR, MAP1B, ERCC1, CAT, RBP1, FKBP1B, GCLM, PPARD, SLC27A4, PLEC	1808	104	9012	1.29406	1	1	1
GOTERM_BP_ALL	GO:0071496~cellular response to external stimulus	57	2.89929	0.159292	GSK3B, ITGB3, F11R, FBXO22, IGF1R, RPTOR, FLCN, MAP1LC3B, CTSL, ARHGDIA, MLX, SREBF1, SZT2, MIOS, CYBA, WIPI2, SIRT1, IMPACT, MAG, RRAGC, ADORA2B, ATG4B, PLIN2, SIK1, ULK1, PPARD, PLEC, RALB, SEH1L, MTMR3, WDR45B, GSTP1, SRF, NPRL2, GBA, NPRL3, IREB2, ATP1A1, PPM1D, WDR24, GABARAP, LDHA, BAG3, MAPK1, BAK1, FNIP1, GAS2L1, GCN1, MAPK3, XBP1, JUN, BAD, GCLC, CTNNB1, LTBR, CD68, TNRC6A	1808	246	9012	1.15495	1	1	1
GOTERM_BP_ALL	GO:0031669~cellular response to nutrient levels	39	1.98372	0.264082	RALB, SEH1L, MTMR3, WDR45B, SRF, NPRL2, GBA, NPRL3, IREB2, PPM1D, WDR24, FBXO22, GABARAP, RPTOR, FLCN, MAP1LC3B, CTSL, MLX, MAPK1, GAS2L1, FNIP1, GCN1, MAPK3, SREBF1, SZT2, JUN, XBP1, MIOS, WIPI2, SIRT1, IMPACT, RRAGC, ATG4B, PLIN2, SIK1, ULK1, CD68, TNRC6A, PPARD	1808	171	9012	1.13682	1	1	1
GOTERM_BP_ALL	GO:0031668~cellular response to extracellular stimulus	43	2.18718	0.288073	RALB, SEH1L, MTMR3, WDR45B, SRF, GSTP1, NPRL2, GBA, NPRL3, IREB2, PPM1D, WDR24, FBXO22, GABARAP, RPTOR, FLCN, MAP1LC3B, LDHA, CTSL, MLX, MAPK1, GAS2L1, FNIP1, GCN1, MAPK3, SREBF1, SZT2, JUN, XBP1, MIOS, WIPI2, SIRT1, IMPACT, RRAGC, ADORA2B, ATG4B, PLIN2, SIK1, ULK1, CD68, TNRC6A, PPARD, PLEC	1808	192	9012	1.11632	1	1	1
Annotation Cluster 42	Enrichment Score: 0.9362514367627746
Category	Term	Count	%	PValue	Genes	List Total	Pop Hits	Pop Total	Fold Enrichment	Bonferroni	Benjamini	FDR
GOTERM_BP_ALL	GO:0016055~Wnt signaling pathway	59	3.00102	0.0425528	GSK3B, GSK3A, JRK, THRA, CTNND2, JADE1, PKD2, CELSR3, STK11, RUVBL2, BCL7B, LRRFIP2, KPNA1, RPS12, TLE4, PIAS4, TLE1, CSNK2A2, DAPK3, TSC2, SIAH1B, SENP2, CTDNEP1, ZEB2, LATS2, FRMD8, DDIT3, RAPGEF1, TAX1BP3, TNIK, TMEM9, ATP6V0C, VGLL4, AMER1, NOTCH1, LRP1, ZFP703, NXN, VPS4B, CTR9, RTF1, NID1, UBR5, DVL1, ABL1, ABL2, DVL3, ZRANB1, AMFR, TMEM132A, DAB2IP, HMGA2, IFT20, GNAQ, GID8, OTULIN, CTNNB1…	1808	234	9012	1.25678	1	1	1
GOTERM_BP_ALL	GO:0198738~cell-cell signaling by wnt	59	3.00102	0.0458153	GSK3B, GSK3A, JRK, THRA, CTNND2, JADE1, PKD2, CELSR3, STK11, RUVBL2, BCL7B, LRRFIP2, KPNA1, RPS12, TLE4, PIAS4, TLE1, CSNK2A2, DAPK3, TSC2, SIAH1B, SENP2, CTDNEP1, ZEB2, LATS2, FRMD8, DDIT3, RAPGEF1, TAX1BP3, TNIK, TMEM9, ATP6V0C, VGLL4, AMER1, NOTCH1, LRP1, ZFP703, NXN, VPS4B, CTR9, RTF1, NID1, UBR5, DVL1, ABL1, ABL2, DVL3, ZRANB1, AMFR, TMEM132A, DAB2IP, HMGA2, IFT20, GNAQ, GID8, OTULIN, CTNNB1…	1808	235	9012	1.25143	1	1	1
GOTERM_BP_ALL	GO:1905114~cell surface receptor signaling pathway involved in cell-cell signaling	65	3.30621	0.0555659	GSK3B, GSK3A, JRK, ITGAM, THRA, CTNND2, JADE1, PKD2, CELSR3, EEA1, STK11, RUVBL2, BCL7B, LRRFIP2, KPNA1, RPS12, TLE4, PIAS4, TLE1, CSNK2A2, DAPK3, TSC2, SIAH1B, SENP2, CTDNEP1, ZEB2, LATS2, FRMD8, DDIT3, RAPGEF1, TAX1BP3, TNIK, TMEM9, ATP6V0C, VGLL4, AMER1, NOTCH1, LRP1, ZFP703, NXN, VPS4B, CTR9, RTF1, NID1, ATXN1, UBR5, DVL1, ABL1, ABL2, DVL3, S1PR2, ZRANB1, AMFR, TMEM132A, DAB2IP, HMGA2, BAIAP2…	1808	265	9012	1.22262	1	1	1
GOTERM_BP_ALL	GO:0030111~regulation of Wnt signaling pathway	44	2.23805	0.0644435	AMER1, GSK3B, JRK, GSK3A, NOTCH1, THRA, LRP1, ZFP703, NXN, CTNND2, JADE1, SNX3, STK11, RUVBL2, UBR5, ABL1, ABL2, KPNA1, RPS12, TLE4, ZRANB1, TLE1, AMFR, DAPK3, TMEM132A, DAB2IP, TSC2, HMGA2, IFT20, CTDNEP1, ZEB2, LATS2, FRMD8, DDIT3, GNAQ, GID8, OTULIN, RAPGEF1, CTNNB1, TAX1BP3, TMEM9, ATP6V0C, CDK14, VGLL4	1808	172	9012	1.27511	1	1	1
GOTERM_BP_ALL	GO:0030178~negative regulation of Wnt signaling pathway	22	1.11902	0.107793	TLE4, AMER1, GSK3B, GSK3A, NOTCH1, TLE1, LRP1, NXN, AMFR, DAB2IP, JADE1, TSC2, HMGA2, STK11, LATS2, FRMD8, DDIT3, RUVBL2, RAPGEF1, CTNNB1, TAX1BP3, VGLL4	1808	80	9012	1.37074	1	1	1
GOTERM_BP_ALL	GO:0060828~regulation of canonical Wnt signaling pathway	32	1.62767	0.225867	AMER1, GSK3B, JRK, GSK3A, NOTCH1, THRA, ZFP703, CTNND2, JADE1, STK11, RUVBL2, UBR5, KPNA1, RPS12, TLE4, TLE1, AMFR, DAPK3, DAB2IP, IFT20, CTDNEP1, ZEB2, LATS2, FRMD8, DDIT3, GNAQ, GID8, OTULIN, RAPGEF1, CTNNB1, TMEM9, CDK14	1808	135	9012	1.18151	1	1	1
GOTERM_BP_ALL	GO:0090090~negative regulation of canonical Wnt signaling pathway	16	0.813835	0.315643	TLE4, AMER1, GSK3B, GSK3A, NOTCH1, TLE1, AMFR, DAB2IP, JADE1, STK11, LATS2, FRMD8, DDIT3, RUVBL2, RAPGEF1, CTNNB1	1808	65	9012	1.22696	1	1	1
GOTERM_BP_ALL	GO:0060070~canonical Wnt signaling pathway	31	1.57681	0.603145	AMER1, GSK3B, JRK, GSK3A, NOTCH1, THRA, VPS4B, JADE1, NID1, STK11, RUVBL2, UBR5, DVL1, DVL3, RPS12, TLE4, TLE1, AMFR, DAPK3, DAB2IP, SIAH1B, CTDNEP1, ZEB2, LATS2, FRMD8, DDIT3, GID8, RAPGEF1, CTNNB1, SDC1, TMEM9	1808	154	9012	1.00338	1	1	1
Annotation Cluster 43	Enrichment Score: 0.9224316611063081
Category	Term	Count	%	PValue	Genes	List Total	Pop Hits	Pop Total	Fold Enrichment	Bonferroni	Benjamini	FDR
GOTERM_BP_ALL	GO:0032330~regulation of chondrocyte differentiation	8	0.406918	0.0268948	RARG, POR, PKDCC, MAF, CTNNB1, LTBP3, RUNX2, SMAD7	1808	16	9012	2.49226	1	1	1
GOTERM_BP_ALL	GO:0061035~regulation of cartilage development	10	0.508647	0.0598039	RARG, POR, PKDCC, MAF, CARM1, CTNNB1, LTBP3, RUNX2, TAPT1, SMAD7	1808	26	9012	1.91712	1	1	1
GOTERM_BP_ALL	GO:0032332~positive regulation of chondrocyte differentiation	4	0.203459	0.09944	POR, PKDCC, RUNX2, SMAD7	1808	6	9012	3.32301	1	1	1
GOTERM_BP_ALL	GO:0051216~cartilage development	25	1.27162	0.105479	RARG, ECM1, PKDCC, THRA, SRF, LTBP3, TYMS, HYAL2, ANXA6, SERPINH1, ZBTB7A, MEF2D, TAPT1, MAPK3, ESRRA, BBS1, HMGA2, PRKCA, RUNX2, SMAD7, POR, MAF, NFIA, CARM1, CTNNB1	1808	93	9012	1.33992	1	1	1
GOTERM_BP_ALL	GO:0061448~connective tissue development	38	1.93286	0.119195	AMER1, RARG, ECM1, NOTCH1, PKDCC, THRA, SRF, ITGB3, LTBP3, TYMS, PGRMC2, HYAL2, DHRS7B, SH3PXD2B, ANXA6, SERPINH1, ZBTB7A, MEF2D, TAPT1, MAPK3, ESRRA, BBS1, XBP1, ZFP516, ARRDC3, HMGA2, PRKCA, SIRT1, RUNX2, SMAD7, ACTA2, POR, SELENOM, MAF, NFIA, CARM1, CTNNB1, PPARD	1808	153	9012	1.23798	1	1	1
GOTERM_BP_ALL	GO:0061036~positive regulation of cartilage development	5	0.254323	0.121657	POR, PKDCC, RUNX2, TAPT1, SMAD7	1808	10	9012	2.49226	1	1	1
GOTERM_BP_ALL	GO:0002062~chondrocyte differentiation	13	0.661241	0.343838	ECM1, RARG, PKDCC, HMGA2, PRKCA, LTBP3, RUNX2, SMAD7, POR, ANXA6, SERPINH1, CTNNB1, MEF2D	1808	52	9012	1.24613	1	1	1
GOTERM_BP_ALL	GO:0001501~skeletal system development	54	2.74669	0.496216	ECM1, RARG, THRA, IFT172, NAB2, INPPL1, FMN1, CYP26B1, GJA5, HYAL2, OPA3, SH3PXD2B, ANXA6, PLS3, TAPT1, P3H1, PRKCA, RHOA, RUNX2, RAB33B, POR, MAF, HOXB4, PPIB, ZFPM1, MCPH1, AMER1, PKDCC, NFIX, SRF, TULP3, PDGFA, LTBP3, TYMS, PAPSS2, RAI1, MTHFD1L, RAB23, GNA11, SERPINH1, ZBTB7A, MEF2D, MAPK3, ESRRA, SMAD2, BBS1, WDR19, HMGA2, SMAD7, DLG1, NFIA, CARM1, GNAQ, CTNNB1	1808	262	9012	1.02734	1	1	1
Annotation Cluster 44	Enrichment Score: 0.9144472608076714
Category	Term	Count	%	PValue	Genes	List Total	Pop Hits	Pop Total	Fold Enrichment	Bonferroni	Benjamini	FDR
GOTERM_BP_ALL	GO:0030323~respiratory tube development	33	1.67854	0.0914124	GPSM2, NOTCH1, PKDCC, THRA, SRF, TULP3, PDGFA, LTBP3, BAG6, ATXN1, MAN1A2, NKIRAS1, NKIRAS2, EIF4EBP1, MAPK1, CIC, TNS3, MAPK3, SMAD2, SREBF1, MAP2K2, ARG1, PTGES3, HPS1, HMGA1, FNDC3B, HMGA2, MAPK8IP3, HIPK2, JMJD6, NUMB, CTNNB1, SPRY1	1808	127	9012	1.29519	1	1	1
GOTERM_BP_ALL	GO:0060541~respiratory system development	35	1.78026	0.0994702	GPSM2, RARG, NOTCH1, PKDCC, THRA, SRF, TULP3, PDGFA, LTBP3, BAG6, ATXN1, MAN1A2, NKIRAS1, NKIRAS2, EIF4EBP1, MAPK1, CIC, TNS3, MAPK3, SMAD2, SREBF1, MAP2K2, ARG1, PTGES3, HPS1, HMGA1, FNDC3B, HMGA2, RPGRIP1L, MAPK8IP3, HIPK2, JMJD6, NUMB, CTNNB1, SPRY1	1808	137	9012	1.27342	1	1	1
GOTERM_BP_ALL	GO:0030324~lung development	32	1.62767	0.112384	GPSM2, NOTCH1, PKDCC, THRA, SRF, PDGFA, LTBP3, BAG6, ATXN1, MAN1A2, NKIRAS1, NKIRAS2, EIF4EBP1, MAPK1, CIC, TNS3, MAPK3, SMAD2, SREBF1, MAP2K2, ARG1, PTGES3, HPS1, HMGA1, FNDC3B, HMGA2, MAPK8IP3, HIPK2, JMJD6, NUMB, CTNNB1, SPRY1	1808	125	9012	1.27604	1	1	1
GOTERM_BP_ALL	GO:0035295~tube development	88	4.47609	0.136005	DDR1, GPSM2, RARG, THRA, GORAB, IFT172, TMEM94, FMN1, PKD2, MAN1A2, NKIRAS1, SUFU, GJA5, NKIRAS2, BSG, CFL1, DACT2, TMED2, PHGDH, CIC, PRKACA, TNS3, SREBF1, MAP2K2, NUP133, ARG1, NCOA3, FNDC3B, TSC2, SCRIB, RPGRIP1L, CBFA2T2, MAPK8IP3, RHOA, JMJD6, RHOB, GAK, ZEB2, TBC1D20, NUP50, CAT, FKBP8, NUMB, PFN1, PKDCC, NOTCH1, SEMA3C, MAGED1, SRF, TULP3, PDGFA, LTBP3, TYMS, BAG6, ATXN1, ARL13B, MTHFD1L, …	1808	389	9012	1.1276	1	1	1
GOTERM_BP_ALL	GO:0048286~lung alveolus development	11	0.559512	0.192666	PKDCC, ATXN1, MAN1A2, NKIRAS1, NKIRAS2, PTGES3, PDGFA, LTBP3, CIC, TNS3, MAPK8IP3	1808	37	9012	1.48188	1	1	1
Annotation Cluster 45	Enrichment Score: 0.8905995668222801
Category	Term	Count	%	PValue	Genes	List Total	Pop Hits	Pop Total	Fold Enrichment	Bonferroni	Benjamini	FDR
GOTERM_BP_ALL	GO:0019693~ribose phosphate metabolic process	91	4.62869	0.00192566	PID1, COX4I1, ENO1B, MPI, NUDT2, PARK7, ENO1, COX6A1, COX7C, NUDT4, RPTOR, GPI1, FLCN, MLX, PDE4A, PRKACA, PDE8A, GIT1, COA6, CAP1, COX8A, TPI1, PDE4D, PGAM1, DCAKD, CTPS2, TALDO1, SDHC, PGD, RHOA, APRT, COX6B1, PKM, NCOR1, NME6, ADORA2B, NME7, PDE12, NDUFS5, G6PDX, UQCRC1, PPIF, NDUFS2, ORAI1, ALDOA, RAF1, GAPDH, ATP6V1A, PFKFB1, ALDOART2, H6PD, NDUFB5, ATP5K, RASL2-9, FOXK2, UQCR11, COX7A2, UQC…	1808	339	9012	1.33803	1	1	1
GOTERM_BP_ALL	GO:0009150~purine ribonucleotide metabolic process	83	4.22177	0.00333037	PID1, COX4I1, ENO1B, MPI, NUDT2, PARK7, ENO1, COX6A1, COX7C, NUDT4, RPTOR, GPI1, FLCN, MLX, PDE4A, PRKACA, PDE8A, GIT1, COA6, CAP1, COX8A, TPI1, PDE4D, PGAM1, DCAKD, SDHC, RHOA, APRT, COX6B1, PKM, NCOR1, NME6, ADORA2B, NME7, PDE12, NDUFS5, UQCRC1, PPIF, NDUFS2, ORAI1, ALDOA, RAF1, GAPDH, ATP6V1A, PFKFB1, ALDOART2, NDUFB5, ATP5K, RASL2-9, FOXK2, UQCR11, COX7A2, UQCR10, PAPSS2, LDHA, RAB23, MFN1, P…	1808	310	9012	1.33456	1	1	1
GOTERM_BP_ALL	GO:0009259~ribonucleotide metabolic process	86	4.37436	0.00362232	PID1, COX4I1, ENO1B, MPI, NUDT2, PARK7, ENO1, COX6A1, COX7C, NUDT4, RPTOR, GPI1, FLCN, MLX, PDE4A, PRKACA, PDE8A, GIT1, COA6, CAP1, COX8A, TPI1, PDE4D, PGAM1, DCAKD, CTPS2, SDHC, RHOA, APRT, COX6B1, PKM, NCOR1, NME6, ADORA2B, NME7, PDE12, NDUFS5, UQCRC1, PPIF, NDUFS2, ORAI1, ALDOA, RAF1, GAPDH, ATP6V1A, PFKFB1, ALDOART2, NDUFB5, ATP5K, RASL2-9, FOXK2, UQCR11, COX7A2, UQCR10, PAPSS2, LDHA, RAB23, …	1808	324	9012	1.32305	1	1	1
GOTERM_BP_ALL	GO:0006163~purine nucleotide metabolic process	84	4.27263	0.00778381	PID1, COX4I1, ENO1B, MPI, NUDT2, PARK7, ENO1, COX6A1, COX7C, NUDT4, RPTOR, GPI1, FLCN, MLX, PDE4A, PRKACA, PDE8A, GIT1, COA6, CAP1, COX8A, TPI1, PDE4D, PGAM1, DCAKD, SDHC, RHOA, APRT, COX6B1, PKM, NCOR1, NME6, ADORA2B, NME7, PDE12, NDUFS5, UQCRC1, PPIF, NDUFS2, ORAI1, ALDOA, RAF1, GAPDH, ATP6V1A, PFKFB1, ALDOART2, NDUFB5, ATP5K, RASL2-9, FOXK2, UQCR11, COX7A2, UQCR10, PAPSS2, PRPSAP1, LDHA, RAB23…	1808	324	9012	1.29228	1	1	1
GOTERM_BP_ALL	GO:0072521~purine-containing compound metabolic process	87	4.42523	0.0163714	PID1, COX4I1, ENO1B, MPI, NUDT2, PARK7, ENO1, COX6A1, COX7C, NUDT4, RPTOR, GPI1, FLCN, MLX, PDE4A, PRKACA, PDE8A, GIT1, COA6, CAP1, COX8A, TPI1, PDE4D, PGAM1, DCAKD, SDHC, RHOA, APRT, COX6B1, MTAP, PKM, NCOR1, NME6, ADORA2B, NME7, PDE12, NDUFS5, UQCRC1, PPIF, NDUFS2, ORAI1, ALDOA, RAF1, GAPDH, ATP6V1A, PFKFB1, ALDOART2, NDUFB5, ATP5K, RASL2-9, FOXK2, UQCR11, COX7A2, UQCR10, PAPSS2, PRPSAP1, LDHA,…	1808	347	9012	1.24972	1	1	1
GOTERM_BP_ALL	GO:0009142~nucleoside triphosphate biosynthetic process	29	1.47508	0.0178226	DTYMK, ALDOART2, PID1, NDUFB5, ENO1B, ATP5K, NUDT2, ENO1, TYMS, FLCN, NDUFV3, NDUFV1, NDUFA9, NDUFA7, PKLR, ATP5PB, NDUFA2, CTPS2, SDHC, UCKL1, UCK1, PKM, NME6, IMPDH1, NME7, NDUFS5, NDUFS2, ALDOA, BCL2L1	1808	95	9012	1.52159	1	1	1
GOTERM_BP_ALL	GO:0009201~ribonucleoside triphosphate biosynthetic process	27	1.37335	0.0183409	ALDOART2, PID1, NDUFB5, ENO1B, ATP5K, NUDT2, ENO1, FLCN, NDUFV3, NDUFV1, NDUFA9, NDUFA7, PKLR, ATP5PB, NDUFA2, CTPS2, SDHC, UCKL1, UCK1, PKM, NME6, IMPDH1, NME7, NDUFS5, NDUFS2, ALDOA, BCL2L1	1808	87	9012	1.54692	1	1	1
GOTERM_BP_ALL	GO:0009206~purine ribonucleoside triphosphate biosynthetic process	24	1.22075	0.0446529	NDUFA9, ALDOART2, NDUFA7, PID1, PKLR, ATP5PB, NDUFB5, NDUFA2, ENO1B, ATP5K, NUDT2, SDHC, ENO1, FLCN, PKM, NME6, IMPDH1, NME7, NDUFS5, NDUFS2, NDUFV3, ALDOA, NDUFV1, BCL2L1	1808	81	9012	1.47689	1	1	1
GOTERM_BP_ALL	GO:0009145~purine nucleoside triphosphate biosynthetic process	24	1.22075	0.0507005	NDUFA9, ALDOART2, NDUFA7, PID1, PKLR, ATP5PB, NDUFB5, NDUFA2, ENO1B, ATP5K, NUDT2, SDHC, ENO1, FLCN, PKM, NME6, IMPDH1, NME7, NDUFS5, NDUFS2, NDUFV3, ALDOA, NDUFV1, BCL2L1	1808	82	9012	1.45888	1	1	1
GOTERM_BP_ALL	GO:0006754~ATP biosynthetic process	21	1.06816	0.0901862	NDUFA9, ALDOART2, NDUFA7, PID1, PKLR, ATP5PB, NDUFB5, NDUFA2, ENO1B, ATP5K, NUDT2, SDHC, ENO1, FLCN, PKM, NDUFS5, NDUFS2, NDUFV3, ALDOA, NDUFV1, BCL2L1	1808	74	9012	1.41452	1	1	1
GOTERM_BP_ALL	GO:0015992~proton transport	25	1.27162	0.105479	ATP6V1A, RNASEK, NDUFB5, ATP5K, ATP1A1, PARK7, SLC9A1, NNT, NDUFV3, COA8, NDUFV1, NDUFA9, ATP6V0B, NDUFA7, ATP6V1G1, ATP5PB, NDUFA2, SDHC, NDUFS5, SLC9A8, PPIF, NDUFS2, ATP6V0C, ATP6V0E, PPARD	1808	93	9012	1.33992	1	1	1
GOTERM_BP_ALL	GO:0006818~hydrogen transport	25	1.27162	0.105479	ATP6V1A, RNASEK, NDUFB5, ATP5K, ATP1A1, PARK7, SLC9A1, NNT, NDUFV3, COA8, NDUFV1, NDUFA9, ATP6V0B, NDUFA7, ATP6V1G1, ATP5PB, NDUFA2, SDHC, NDUFS5, SLC9A8, PPIF, NDUFS2, ATP6V0C, ATP6V0E, PPARD	1808	93	9012	1.33992	1	1	1
GOTERM_BP_ALL	GO:1902600~hydrogen ion transmembrane transport	21	1.06816	0.112217	ATP6V1A, NDUFA9, NDUFA7, ATP6V1G1, ATP6V0B, RNASEK, ATP5PB, NDUFB5, NDUFA2, ATP5K, SDHC, ATP1A1, SLC9A1, NNT, SLC9A8, NDUFS5, NDUFS2, NDUFV3, NDUFV1, ATP6V0C, ATP6V0E	1808	76	9012	1.3773	1	1	1
GOTERM_BP_ALL	GO:0046390~ribose phosphate biosynthetic process	38	1.93286	0.127901	ALDOART2, PID1, NDUFB5, ENO1B, ATP5K, NUDT2, ENO1, PAPSS2, PRPSAP1, FLCN, NDUFV3, NDUFV1, CAP1, NDUFA9, NDUFA7, PKLR, ATP5PB, DCAKD, NDUFA2, CTPS2, SDHC, UCKL1, APRT, GNAL, UCK1, PKM, NME6, ADORA2B, IMPDH1, NME7, NDUFS5, G6PDX, NDUFS2, ORAI1, CALM3, RAF1, ALDOA, BCL2L1	1808	154	9012	1.22994	1	1	1
GOTERM_BP_ALL	GO:0009260~ribonucleotide biosynthetic process	36	1.83113	0.138698	ALDOART2, PID1, NDUFB5, ENO1B, ATP5K, NUDT2, ENO1, PAPSS2, FLCN, NDUFV3, NDUFV1, CAP1, NDUFA9, NDUFA7, PKLR, ATP5PB, DCAKD, NDUFA2, CTPS2, SDHC, UCKL1, APRT, GNAL, UCK1, PKM, NME6, ADORA2B, IMPDH1, NME7, NDUFS5, NDUFS2, ORAI1, CALM3, RAF1, ALDOA, BCL2L1	1808	146	9012	1.22906	1	1	1
GOTERM_BP_ALL	GO:0009152~purine ribonucleotide biosynthetic process	33	1.67854	0.15691	ALDOART2, PID1, NDUFB5, ENO1B, ATP5K, NUDT2, ENO1, PAPSS2, FLCN, NDUFV3, NDUFV1, CAP1, NDUFA9, NDUFA7, PKLR, ATP5PB, DCAKD, NDUFA2, SDHC, APRT, GNAL, PKM, NME6, ADORA2B, IMPDH1, NME7, NDUFS5, NDUFS2, ORAI1, CALM3, RAF1, ALDOA, BCL2L1	1808	134	9012	1.22753	1	1	1
GOTERM_BP_ALL	GO:0015672~monovalent inorganic cation transport	50	2.54323	0.225079	ARF1, PARK7, PKD2, NNT, GJA5, COA8, CCDC51, NSF, SLC13A3, ATP6V0B, ATP6V1G1, SDHC, ANK2, COMMD1, DNM2, NDUFS5, SLC9A8, PPIF, NDUFS2, SGK1, ATP6V0C, VAMP2, ATP6V0E, PPARD, ATP6V1A, SLC22A4, RNASEK, SLC20A1, NDUFB5, VPS4B, ATP5K, AKAP7, ATP1A1, SLC9A1, COMMD9, SLC38A7, NDUFV3, NDUFV1, NDUFA9, NDUFA7, ATP5PB, NDUFA2, WWP2, SLC8B1, SLC6A6, DLG1, SLC6A8, GNAQ, GNB2, CALM3	1808	220	9012	1.13284	1	1	1
GOTERM_BP_ALL	GO:0006164~purine nucleotide biosynthetic process	34	1.7294	0.233863	ALDOART2, PID1, NDUFB5, ENO1B, ATP5K, NUDT2, ENO1, PAPSS2, PRPSAP1, FLCN, NDUFV3, NDUFV1, CAP1, NDUFA9, NDUFA7, PKLR, ATP5PB, DCAKD, NDUFA2, SDHC, APRT, GNAL, PKM, NME6, ADORA2B, IMPDH1, NME7, NDUFS5, NDUFS2, ORAI1, CALM3, RAF1, ALDOA, BCL2L1	1808	145	9012	1.16878	1	1	1
GOTERM_BP_ALL	GO:0009165~nucleotide biosynthetic process	42	2.13632	0.248071	DTYMK, ALDOART2, PID1, NDUFB5, ENO1B, ATP5K, NUDT2, ENO1, TYMS, PAPSS2, PRPSAP1, FLCN, FLAD1, MAPK1, NDUFV3, NDUFV1, CAP1, NDUFA9, NDUFA7, PKLR, ATP5PB, DCAKD, NDUFA2, CTPS2, SDHC, UCKL1, APRT, GNAL, UCK1, PKM, NME6, ADORA2B, IMPDH1, NME7, NDUFS5, G6PDX, NDUFS2, ORAI1, CALM3, RAF1, ALDOA, BCL2L1	1808	184	9012	1.13777	1	1	1
GOTERM_BP_ALL	GO:0009127~purine nucleoside monophosphate biosynthetic process	23	1.16989	0.25898	NDUFA9, ALDOART2, NDUFA7, PID1, PKLR, ATP5PB, NDUFB5, NDUFA2, ENO1B, ATP5K, NUDT2, SDHC, ENO1, APRT, FLCN, PKM, IMPDH1, NDUFS5, NDUFS2, NDUFV3, ALDOA, NDUFV1, BCL2L1	1808	95	9012	1.20678	1	1	1
GOTERM_BP_ALL	GO:0009168~purine ribonucleoside monophosphate biosynthetic process	23	1.16989	0.25898	NDUFA9, ALDOART2, NDUFA7, PID1, PKLR, ATP5PB, NDUFB5, NDUFA2, ENO1B, ATP5K, NUDT2, SDHC, ENO1, APRT, FLCN, PKM, IMPDH1, NDUFS5, NDUFS2, NDUFV3, ALDOA, NDUFV1, BCL2L1	1808	95	9012	1.20678	1	1	1
GOTERM_BP_ALL	GO:1901293~nucleoside phosphate biosynthetic process	42	2.13632	0.260295	DTYMK, ALDOART2, PID1, NDUFB5, ENO1B, ATP5K, NUDT2, ENO1, TYMS, PAPSS2, PRPSAP1, FLCN, FLAD1, MAPK1, NDUFV3, NDUFV1, CAP1, NDUFA9, NDUFA7, PKLR, ATP5PB, DCAKD, NDUFA2, CTPS2, SDHC, UCKL1, APRT, GNAL, UCK1, PKM, NME6, ADORA2B, IMPDH1, NME7, NDUFS5, G6PDX, NDUFS2, ORAI1, CALM3, RAF1, ALDOA, BCL2L1	1808	185	9012	1.13162	1	1	1
GOTERM_BP_ALL	GO:0072522~purine-containing compound biosynthetic process	35	1.78026	0.264487	ALDOART2, PID1, NDUFB5, ENO1B, ATP5K, NUDT2, ENO1, PAPSS2, PRPSAP1, FLCN, NDUFV3, NDUFV1, CAP1, NDUFA9, NDUFA7, PKLR, ATP5PB, DCAKD, NDUFA2, SDHC, APRT, MTAP, GNAL, PKM, NME6, ADORA2B, IMPDH1, NME7, NDUFS5, NDUFS2, ORAI1, CALM3, RAF1, ALDOA, BCL2L1	1808	152	9012	1.14775	1	1	1
GOTERM_BP_ALL	GO:0009156~ribonucleoside monophosphate biosynthetic process	25	1.27162	0.286216	ALDOART2, PID1, NDUFB5, ENO1B, ATP5K, NUDT2, ENO1, FLCN, NDUFV3, NDUFV1, NDUFA9, NDUFA7, PKLR, ATP5PB, NDUFA2, SDHC, UCKL1, APRT, UCK1, PKM, IMPDH1, NDUFS5, NDUFS2, ALDOA, BCL2L1	1808	106	9012	1.17559	1	1	1
GOTERM_BP_ALL	GO:0090407~organophosphate biosynthetic process	78	3.96745	0.315936	PIGU, SLC27A1, PID1, PIGT, MOCS3, GPAA1, ENO1B, INPPL1, NUDT2, PIK3CB, ENO1, FLCN, IMPA1, FLAD1, OSBP, PIP4K2C, CAP1, TPI1, DCAKD, AKR1A1, CTPS2, SDHC, APRT, PISD, DPM1, DPM2, PKM, NME6, ADORA2B, NME7, DGKQ, NDUFS5, G6PDX, NDUFS2, ORAI1, ALDOA, RAF1, PPARD, DTYMK, ALDOART2, SAMD8, PCX, NDUFB5, ATP5K, PDGFA, TYMS, PLA2G6, AGPAT2, PAPSS2, AGPAT4, PRPSAP1, PGS1, CLN3, PTDSS2, DHRS7B, ORMDL3, MAPK1, …	1808	364	9012	1.06811	1	1	1
GOTERM_BP_ALL	GO:0009124~nucleoside monophosphate biosynthetic process	26	1.32248	0.324913	ALDOART2, PID1, NDUFB5, ENO1B, ATP5K, NUDT2, ENO1, TYMS, FLCN, NDUFV3, NDUFV1, NDUFA9, NDUFA7, PKLR, ATP5PB, NDUFA2, SDHC, UCKL1, APRT, UCK1, PKM, IMPDH1, NDUFS5, NDUFS2, ALDOA, BCL2L1	1808	113	9012	1.14688	1	1	1
GOTERM_BP_ALL	GO:1901137~carbohydrate derivative biosynthetic process	95	4.83215	0.337915	B4GALT3, PIGU, B4GALT1, PID1, PIGT, GPAA1, ENO1B, MPI, NUDT2, AP2A1, ENO1, GGTA1, GALNT10, NDST2, FLCN, HPF1, MAN1A2, POFUT1, DSE, BANF1, GFUS, CAP1, ACOT8, TPI1, DCAKD, ALG2, AKR1A1, CTPS2, SDHC, ALG12, ALG11, POMGNT1, DDOST, SIRT2, APRT, DPM1, DPM2, UGDH, MTAP, PKM, TMEM258, NME6, ADORA2B, NME7, NDUFS5, G6PDX, TET3, PXYLP1, NDUFS2, ORAI1, ALDOA, RAF1, B4GALT7, ST6GALNAC4, HBEGF, DTYMK, ALDOART2…	1808	448	9012	1.05698	1	1	1
GOTERM_BP_ALL	GO:0015985~energy coupled proton transport, down electrochemical gradient	11	0.559512	0.444958	NDUFA9, NDUFA7, ATP5PB, NDUFB5, NDUFS5, NDUFA2, ATP5K, NDUFS2, SDHC, NDUFV3, NDUFV1	1808	46	9012	1.19195	1	1	1
GOTERM_BP_ALL	GO:0015986~ATP synthesis coupled proton transport	11	0.559512	0.444958	NDUFA9, NDUFA7, ATP5PB, NDUFB5, NDUFS5, NDUFA2, ATP5K, NDUFS2, SDHC, NDUFV3, NDUFV1	1808	46	9012	1.19195	1	1	1
GOTERM_BP_ALL	GO:0042776~mitochondrial ATP synthesis coupled proton transport	10	0.508647	0.503233	NDUFA9, NDUFA7, ATP5PB, NDUFB5, NDUFS5, NDUFA2, NDUFS2, SDHC, NDUFV3, NDUFV1	1808	43	9012	1.15919	1	1	1
GOTERM_BP_ALL	GO:0009060~aerobic respiration	16	0.813835	0.504446	NDUFA9, NDUFA7, MDH2, NDUFB5, NDUFA2, IREB2, DLST, SDHC, MTFR1L, NDUFS5, CAT, OGDH, NDUFS2, ACO2, NDUFV3, NDUFV1	1808	73	9012	1.0925	1	1	1
GOTERM_BP_ALL	GO:0033108~mitochondrial respiratory chain complex assembly	16	0.813835	0.638237	COA4, NDUFA9, NDUFB5, FASTKD3, NDUFA2, TTC19, FOXRED1, NDUFAF8, SDHAF3, NDUFS5, CHCHD7, UQCRC1, TFAM, NDUFS2, COA8, SMIM20	1808	79	9012	1.00952	1	1	1
GOTERM_BP_ALL	GO:1990542~mitochondrial transmembrane transport	20	1.01729	0.759861	NDUFA9, NDUFA7, ATP5PB, NDUFB5, NDUFA2, PDCD5, TIMM13, SDHC, SLC8B1, TOMM20, TOMM22, AFG3L2, GRPEL1, NDUFS5, TIMM17A, NDUFS2, SLC25A32, NDUFV3, MICU1, NDUFV1	1808	107	9012	0.931685	1	1	1
GOTERM_BP_ALL	GO:0010257~NADH dehydrogenase complex assembly	7	0.356053	0.953252	NDUFA9, NDUFAF8, NDUFB5, NDUFS5, NDUFA2, NDUFS2, FOXRED1	1808	50	9012	0.697832	1	1	1
GOTERM_BP_ALL	GO:0097031~mitochondrial respiratory chain complex I biogenesis	7	0.356053	0.953252	NDUFA9, NDUFAF8, NDUFB5, NDUFS5, NDUFA2, NDUFS2, FOXRED1	1808	50	9012	0.697832	1	1	1
GOTERM_BP_ALL	GO:0032981~mitochondrial respiratory chain complex I assembly	7	0.356053	0.953252	NDUFA9, NDUFAF8, NDUFB5, NDUFS5, NDUFA2, NDUFS2, FOXRED1	1808	50	9012	0.697832	1	1	1
Annotation Cluster 46	Enrichment Score: 0.8891607234156254
Category	Term	Count	%	PValue	Genes	List Total	Pop Hits	Pop Total	Fold Enrichment	Bonferroni	Benjamini	FDR
GOTERM_BP_ALL	GO:0021510~spinal cord development	17	0.8647	0.0212142	ABT1, NFIX, NOTCH1, PTPRS, DCTN1, IFT172, IGHMBP2, TULP3, ADARB1, CLN8, PKD2, BAG3, SUFU, RAB23, ERCC2, PHGDH, SCYL1	1808	48	9012	1.76535	1	1	1
GOTERM_BP_ALL	GO:0021515~cell differentiation in spinal cord	7	0.356053	0.197249	ABT1, NOTCH1, SUFU, IFT172, IGHMBP2, CLN8, SCYL1	1808	20	9012	1.74458	1	1	1
GOTERM_BP_ALL	GO:0021517~ventral spinal cord development	7	0.356053	0.232376	ABT1, DCTN1, SUFU, IFT172, IGHMBP2, CLN8, SCYL1	1808	21	9012	1.6615	1	1	1
GOTERM_BP_ALL	GO:0021522~spinal cord motor neuron differentiation	6	0.305188	0.285447	ABT1, SUFU, IFT172, IGHMBP2, CLN8, SCYL1	1808	18	9012	1.6615	1	1	1
Annotation Cluster 47	Enrichment Score: 0.874362116905342
Category	Term	Count	%	PValue	Genes	List Total	Pop Hits	Pop Total	Fold Enrichment	Bonferroni	Benjamini	FDR
GOTERM_BP_ALL	GO:0035733~hepatic stellate cell activation	5	0.254323	0.0566694	ACTA2, GSK3B, GCLC, DGAT1, GCLM	1808	8	9012	3.11532	1	1	1
GOTERM_BP_ALL	GO:0035728~response to hepatocyte growth factor	6	0.305188	0.165381	GSK3B, GCLC, GAB1, GCLM, APPL2, SIRT2	1808	15	9012	1.99381	1	1	1
GOTERM_BP_ALL	GO:0035729~cellular response to hepatocyte growth factor stimulus	5	0.254323	0.254143	GSK3B, GCLC, GCLM, APPL2, SIRT2	1808	13	9012	1.91712	1	1	1
Annotation Cluster 48	Enrichment Score: 0.8666064521100597
Category	Term	Count	%	PValue	Genes	List Total	Pop Hits	Pop Total	Fold Enrichment	Bonferroni	Benjamini	FDR
GOTERM_BP_ALL	GO:0043200~response to amino acid	27	1.37335	0.00825252	PCNA, GSTP1, TOMM20, IGF1R, PPP1R9B, RPTOR, UFL1, STAMBPL1, HSF1, CFL1, XBP1, ARG1, BAD, MEAK7, KLHL22, CYBA, BAIAP2, CRLS1, F7, GCLC, RRAGC, LAMTOR2, NSMF, LAMTOR1, GCLM, BCL2L1, LAMTOR5	1808	82	9012	1.64124	1	1	1
GOTERM_BP_ALL	GO:0071230~cellular response to amino acid stimulus	15	0.76297	0.179374	XBP1, KLHL22, CYBA, BAIAP2, RPTOR, GCLC, STAMBPL1, RRAGC, HSF1, NSMF, LAMTOR2, LAMTOR1, GCLM, LAMTOR5, BCL2L1	1808	54	9012	1.38459	1	1	1
GOTERM_BP_ALL	GO:0001101~response to acid chemical	46	2.33978	0.426392	SMARCD1, GSK3B, RARG, PID1, PCNA, PTGER2, GSTP1, PDGFA, ENO1, PKD2, TYMS, TOMM20, IGF1R, PPP1R9B, RPTOR, RXRB, YY1, UFL1, CYP26B1, STAMBPL1, HSF1, CFL1, ABL2, SREBF1, XBP1, ARG1, BAD, MEAK7, KLHL22, CYBA, BAIAP2, CRLS1, RUNX2, CLK2, TGFBR3, F7, GCLC, RRAGC, CAT, LAMTOR2, NSMF, LAMTOR1, GCLM, BCL2L1, LAMTOR5, PLEC	1808	217	9012	1.05662	1	1	1
GOTERM_BP_ALL	GO:0071229~cellular response to acid chemical	27	1.37335	0.541277	SMARCD1, GSK3B, RARG, PID1, PTGER2, ENO1, PKD2, RPTOR, RXRB, CYP26B1, STAMBPL1, HSF1, ABL2, SREBF1, XBP1, KLHL22, CYBA, BAIAP2, GCLC, RRAGC, LAMTOR2, NSMF, LAMTOR1, GCLM, BCL2L1, LAMTOR5, PLEC	1808	130	9012	1.03525	1	1	1
Annotation Cluster 49	Enrichment Score: 0.8614263227074638
Category	Term	Count	%	PValue	Genes	List Total	Pop Hits	Pop Total	Fold Enrichment	Bonferroni	Benjamini	FDR
GOTERM_BP_ALL	GO:0048489~synaptic vesicle transport	35	1.78026	0.0228598	GSK3B, ARF1, CTBP1, ITSN1, AP3M1, OPHN1, P2RY2, DVL1, AP2S1, SNX9, AP3S1, ERC1, PIP5K1C, STX3, PRKACA, GIT1, SH3GL1, VPS18, SNAPIN, SCRIB, PRKCA, DNM2, ADORA2B, DGKQ, GIPC1, MADD, PLAA, CTNNB1, VAMP1, CALM3, VAMP4, TPRGL, VAMP2, ARF6, BCL2L1	1808	122	9012	1.42998	1	1	1
GOTERM_BP_ALL	GO:0097480~establishment of synaptic vesicle localization	35	1.78026	0.0228598	GSK3B, ARF1, CTBP1, ITSN1, AP3M1, OPHN1, P2RY2, DVL1, AP2S1, SNX9, AP3S1, ERC1, PIP5K1C, STX3, PRKACA, GIT1, SH3GL1, VPS18, SNAPIN, SCRIB, PRKCA, DNM2, ADORA2B, DGKQ, GIPC1, MADD, PLAA, CTNNB1, VAMP1, CALM3, VAMP4, TPRGL, VAMP2, ARF6, BCL2L1	1808	122	9012	1.42998	1	1	1
GOTERM_BP_ALL	GO:0006836~neurotransmitter transport	29	1.47508	0.0234497	GSK3B, DDC, ITGB3, STXBP2, PARK7, CLN8, RHOT1, P2RY2, DVL1, ERC1, STX3, PRKACA, GIT1, VPS18, XBP1, SNAPIN, SPHK1, SCRIB, PRKCA, PER2, SLC6A6, SLC6A8, ADORA2B, GIPC1, VAMP1, CALM3, TPRGL, VAMP2, BCL2L1	1808	97	9012	1.49022	1	1	1
GOTERM_BP_ALL	GO:0097479~synaptic vesicle localization	35	1.78026	0.0287847	GSK3B, ARF1, CTBP1, ITSN1, AP3M1, OPHN1, P2RY2, DVL1, AP2S1, SNX9, AP3S1, ERC1, PIP5K1C, STX3, PRKACA, GIT1, SH3GL1, VPS18, SNAPIN, SCRIB, PRKCA, DNM2, ADORA2B, DGKQ, GIPC1, MADD, PLAA, CTNNB1, VAMP1, CALM3, VAMP4, TPRGL, VAMP2, ARF6, BCL2L1	1808	124	9012	1.40692	1	1	1
GOTERM_BP_ALL	GO:0099003~vesicle-mediated transport in synapse	35	1.78026	0.0398169	GSK3B, ARF1, CTBP1, ITSN1, AP3M1, OPHN1, P2RY2, DVL1, AP2S1, SNX9, AP3S1, ERC1, PIP5K1C, STX3, PRKACA, GIT1, SH3GL1, VPS18, SNAPIN, SCRIB, PRKCA, DNM2, ADORA2B, DGKQ, GIPC1, MADD, PLAA, CTNNB1, VAMP1, CALM3, VAMP4, TPRGL, VAMP2, ARF6, BCL2L1	1808	127	9012	1.37368	1	1	1
GOTERM_BP_ALL	GO:1902803~regulation of synaptic vesicle transport	21	1.06816	0.0417282	VPS18, GSK3B, SNAPIN, PRKCA, OPHN1, ADORA2B, P2RY2, DGKQ, GIPC1, DVL1, PLAA, VAMP1, SNX9, CALM3, PIP5K1C, VAMP4, GIT1, TPRGL, VAMP2, BCL2L1, SH3GL1	1808	68	9012	1.53933	1	1	1
GOTERM_BP_ALL	GO:0017156~calcium ion regulated exocytosis	23	1.16989	0.0458212	VPS18, GSK3B, ARF1, SNAPIN, NOTCH1, SCRIB, PRKCA, GNAI2, VAMP8, ADORA2B, P2RY2, GIPC1, DVL1, VAMP1, ORAI1, CALM3, ERC1, STX3, PRKACA, GIT1, TPRGL, VAMP2, BCL2L1	1808	77	9012	1.48888	1	1	1
GOTERM_BP_ALL	GO:0001505~regulation of neurotransmitter levels	28	1.42421	0.0563209	GSK3B, ITGB3, STXBP2, PEBP1, PARK7, CLN8, CLN3, RHOT1, P2RY2, DVL1, ERC1, STX3, PRKACA, GIT1, VPS18, XBP1, SNAPIN, SPHK1, SCRIB, PRKCA, PER2, ADORA2B, GIPC1, VAMP1, CALM3, TPRGL, VAMP2, BCL2L1	1808	100	9012	1.39566	1	1	1
GOTERM_BP_ALL	GO:0017158~regulation of calcium ion-dependent exocytosis	17	0.8647	0.0698472	VPS18, GSK3B, ARF1, SNAPIN, NOTCH1, PRKCA, GNAI2, ADORA2B, P2RY2, GIPC1, DVL1, VAMP1, CALM3, GIT1, TPRGL, VAMP2, BCL2L1	1808	55	9012	1.54067	1	1	1
GOTERM_BP_ALL	GO:0099531~presynaptic process involved in chemical synaptic transmission	22	1.11902	0.0775735	VPS18, GSK3B, XBP1, SNAPIN, SPHK1, STXBP2, SCRIB, PRKCA, PARK7, ADORA2B, P2RY2, GIPC1, DVL1, VAMP1, CALM3, ERC1, STX3, PRKACA, GIT1, TPRGL, VAMP2, BCL2L1	1808	77	9012	1.42415	1	1	1
GOTERM_BP_ALL	GO:0007269~neurotransmitter secretion	21	1.06816	0.112217	VPS18, GSK3B, XBP1, SNAPIN, SPHK1, STXBP2, SCRIB, PRKCA, ADORA2B, P2RY2, GIPC1, DVL1, VAMP1, CALM3, ERC1, STX3, PRKACA, GIT1, TPRGL, VAMP2, BCL2L1	1808	76	9012	1.3773	1	1	1
GOTERM_BP_ALL	GO:0099643~signal release from synapse	21	1.06816	0.112217	VPS18, GSK3B, XBP1, SNAPIN, SPHK1, STXBP2, SCRIB, PRKCA, ADORA2B, P2RY2, GIPC1, DVL1, VAMP1, CALM3, ERC1, STX3, PRKACA, GIT1, TPRGL, VAMP2, BCL2L1	1808	76	9012	1.3773	1	1	1
GOTERM_BP_ALL	GO:2000300~regulation of synaptic vesicle exocytosis	13	0.661241	0.197147	VPS18, GSK3B, SNAPIN, PRKCA, ADORA2B, P2RY2, GIPC1, DVL1, VAMP1, CALM3, GIT1, TPRGL, BCL2L1	1808	46	9012	1.40867	1	1	1
GOTERM_BP_ALL	GO:0017157~regulation of exocytosis	32	1.62767	0.21259	GSK3B, ARF1, RAB7, RALB, NOTCH1, ITGAM, VPS4B, STXBP2, PLA2G6, GNAI2, SDCBP, LAMP1, P2RY2, DVL1, GIT1, NSF, VPS18, SNAPIN, PDCD6IP, PRKCA, SNF8, RAB33B, BCR, VAMP8, ADORA2B, GIPC1, SDC1, VAMP1, CALM3, TPRGL, VAMP2, BCL2L1	1808	134	9012	1.19033	1	1	1
GOTERM_BP_ALL	GO:0006887~exocytosis	50	2.54323	0.225079	GSK3B, RAB7, ARF1, ITGAM, ITSN1, RAB44, LAMP1, TRAPPC11, ERC1, PRKACA, GIT1, WASHC3, VPS18, PDCD6IP, EXOC7, SCRIB, PRKCA, RAB33B, VAMP8, BCR, TXLNA, ADORA2B, VAMP1, ORAI1, VAMP2, EXOC1, RALB, NOTCH1, VPS4B, STXBP2, PLA2G6, GNAI2, SDCBP, SCFD2, P2RY2, DVL1, VPS11, PIP5K1C, STX3, MYH10, YKT6, SNAPIN, SNF8, GIPC1, SDC1, CALM3, TPRGL, MYO1F, BCL2L1, CDK16	1808	220	9012	1.13284	1	1	1
GOTERM_BP_ALL	GO:0051588~regulation of neurotransmitter transport	17	0.8647	0.237382	VPS18, GSK3B, SNAPIN, ITGB3, SPHK1, PRKCA, PER2, RHOT1, ADORA2B, P2RY2, GIPC1, DVL1, VAMP1, CALM3, GIT1, TPRGL, BCL2L1	1808	66	9012	1.28389	1	1	1
GOTERM_BP_ALL	GO:0046928~regulation of neurotransmitter secretion	15	0.76297	0.30866	VPS18, GSK3B, SNAPIN, SPHK1, PRKCA, RHOT1, ADORA2B, P2RY2, GIPC1, DVL1, VAMP1, CALM3, GIT1, TPRGL, BCL2L1	1808	60	9012	1.24613	1	1	1
GOTERM_BP_ALL	GO:1903305~regulation of regulated secretory pathway	22	1.11902	0.327	VPS18, GSK3B, ARF1, SNAPIN, NOTCH1, ITGAM, STXBP2, PRKCA, GNAI2, BCR, VAMP8, LAMP1, ADORA2B, P2RY2, GIPC1, DVL1, VAMP1, CALM3, GIT1, TPRGL, VAMP2, BCL2L1	1808	94	9012	1.16659	1	1	1
GOTERM_BP_ALL	GO:0016079~synaptic vesicle exocytosis	9	0.457782	0.336885	SNAPIN, VAMP1, SCRIB, ERC1, STX3, PRKACA, TPRGL, VAMP2, BCL2L1	1808	33	9012	1.35941	1	1	1
GOTERM_BP_ALL	GO:0007268~chemical synaptic transmission	58	2.95015	0.424339	GSK3B, ARF1, CTNND2, ADARB1, PARK7, EEA1, OPHN1, CFL1, HOMER3, ERC1, PRKACA, SYNPO, GIT1, YWHAG, SH3GL1, VPS18, SPHK1, TSC2, SCRIB, PRKCA, ADORA2B, MAP1B, VAMP1, NSMF, VDAC1, VAMP2, RGS14, SRF, STXBP2, ITPR3, CLCN3, PLA2G6, GNAI2, SDCBP, CLN3, ATXN1, RHOT1, P2RY2, DVL1, ABL1, MAPK1, S1PR2, STX3, NCDN, EGLN1, XBP1, SNAPIN, CAV2, BAIAP2, DLG1, GNAL, DLG4, GIPC1, CTNNB1, CALM3, APBA3, TPRGL, BCL2L1	1808	276	9012	1.04747	1	1	1
GOTERM_BP_ALL	GO:0098916~anterograde trans-synaptic signaling	58	2.95015	0.424339	GSK3B, ARF1, CTNND2, ADARB1, PARK7, EEA1, OPHN1, CFL1, HOMER3, ERC1, PRKACA, SYNPO, GIT1, YWHAG, SH3GL1, VPS18, SPHK1, TSC2, SCRIB, PRKCA, ADORA2B, MAP1B, VAMP1, NSMF, VDAC1, VAMP2, RGS14, SRF, STXBP2, ITPR3, CLCN3, PLA2G6, GNAI2, SDCBP, CLN3, ATXN1, RHOT1, P2RY2, DVL1, ABL1, MAPK1, S1PR2, STX3, NCDN, EGLN1, XBP1, SNAPIN, CAV2, BAIAP2, DLG1, GNAL, DLG4, GIPC1, CTNNB1, CALM3, APBA3, TPRGL, BCL2L1	1808	276	9012	1.04747	1	1	1
GOTERM_BP_ALL	GO:0099537~trans-synaptic signaling	59	3.00102	0.42514	GSK3B, ARF1, PTPRS, CTNND2, ADARB1, PARK7, EEA1, OPHN1, CFL1, HOMER3, ERC1, PRKACA, SYNPO, GIT1, YWHAG, SH3GL1, VPS18, SPHK1, TSC2, SCRIB, PRKCA, ADORA2B, MAP1B, VAMP1, NSMF, VDAC1, VAMP2, RGS14, SRF, STXBP2, ITPR3, CLCN3, PLA2G6, GNAI2, SDCBP, CLN3, ATXN1, RHOT1, P2RY2, DVL1, ABL1, MAPK1, S1PR2, STX3, NCDN, EGLN1, XBP1, SNAPIN, CAV2, BAIAP2, DLG1, GNAL, DLG4, GIPC1, CTNNB1, CALM3, APBA3, TPRGL, …	1808	281	9012	1.04657	1	1	1
GOTERM_BP_ALL	GO:0099536~synaptic signaling	61	3.10275	0.438464	RNF10, GSK3B, ARF1, PTPRS, CTNND2, ADARB1, PARK7, EEA1, OPHN1, CFL1, HOMER3, ERC1, PRKACA, SYNPO, GIT1, YWHAG, KPNA1, SH3GL1, VPS18, SPHK1, TSC2, SCRIB, PRKCA, ADORA2B, MAP1B, VAMP1, NSMF, VDAC1, VAMP2, RGS14, SRF, STXBP2, ITPR3, CLCN3, PLA2G6, GNAI2, SDCBP, CLN3, ATXN1, RHOT1, P2RY2, DVL1, ABL1, MAPK1, S1PR2, STX3, NCDN, EGLN1, XBP1, SNAPIN, CAV2, BAIAP2, DLG1, GNAL, DLG4, GIPC1, CTNNB1, CALM3, …	1808	292	9012	1.04129	1	1	1
GOTERM_BP_ALL	GO:0045055~regulated exocytosis	29	1.47508	0.489078	GSK3B, ARF1, NOTCH1, ITGAM, STXBP2, GNAI2, RAB44, LAMP1, P2RY2, DVL1, ERC1, STX3, PRKACA, GIT1, VPS18, SNAPIN, SCRIB, PRKCA, BCR, VAMP8, ADORA2B, GIPC1, VAMP1, ORAI1, CALM3, TPRGL, VAMP2, MYO1F, BCL2L1	1808	137	9012	1.05512	1	1	1
GOTERM_BP_ALL	GO:0048167~regulation of synaptic plasticity	23	1.16989	0.543798	GSK3B, ARF1, RGS14, SRF, CTNND2, ITPR3, BAIAP2, CLN3, GNAL, DLG4, MAP1B, GIPC1, CFL1, ABL1, MAPK1, NSMF, NCDN, ERC1, STX3, SYNPO, YWHAG, VAMP2, BCL2L1	1808	110	9012	1.04222	1	1	1
GOTERM_BP_ALL	GO:0050804~modulation of synaptic transmission	52	2.64496	0.571381	GSK3B, ARF1, PTPRS, CTNND2, PPP1R9B, OPHN1, CFL1, PDE4A, HOMER3, ERC1, PRKACA, SYNPO, GIT1, YWHAG, SH3GL1, VPS18, SPHK1, PRKCA, BCR, ADORA2B, MAP1B, VAMP1, NSMF, PFN1, VAMP2, PXK, RGS14, SRF, AKAP7, ITPR3, PLA2G6, GNAI2, CLN3, RHOT1, P2RY2, DVL1, ABL1, MAPK1, S1PR2, STX3, NCDN, MAPK3, EGLN1, SNAPIN, BAIAP2, SLC6A6, GNAL, DLG4, GIPC1, CALM3, TPRGL, BCL2L1	1808	258	9012	1.00463	1	1	1
Annotation Cluster 50	Enrichment Score: 0.8558914656843779
Category	Term	Count	%	PValue	Genes	List Total	Pop Hits	Pop Total	Fold Enrichment	Bonferroni	Benjamini	FDR
GOTERM_BP_ALL	GO:0006979~response to oxidative stress	85	4.3235	0.026704	ITGAM, PYROXD1, PTPRN, PARK7, THG1L, NAGLU, AIFM2, CASP6, HYAL2, CFL1, LONP1, SIRPA, BANF1, COA8, PDE8A, PDK1, SZT2, GPX4, ARG1, SPHK1, GAB1, PRKCA, GLRX2, SIRT1, SIRT2, RHOB, DNM2, IMPACT, SELENOS, G6PDX, CAT, PEX5, PPIF, NDUFS2, PPIA, PPID, PCNA, RGS14, GSTP1, RNF7, CLN8, UACA, HDAC6, PPP2CB, MAPK7, ERMP1, PSMB5, ALDH3B1, HSF1, PSAP, UBQLN1, ABL1, MAPK1, RIPK1, STAT6, BAK1, HMOX2, MAPK3, EGLN1,…	1808	345	9012	1.22807	1	1	1
GOTERM_BP_ALL	GO:0000302~response to reactive oxygen species	45	2.28891	0.0527139	PCNA, PTPRN, GSTP1, PARK7, HDAC6, PPP2CB, MAPK7, CASP6, HYAL2, HSF1, PSAP, CFL1, ABL1, MAPK1, SIRPA, STAT6, RIPK1, BAK1, COA8, PDE8A, MAPK3, EGLN1, HSPA8, PLK3, SZT2, JUN, ARG1, TXNRD2, BAD, SPHK1, PYCR1, PRKCA, GLRX2, APTX, PRDX6, SIRT1, PEX14, RHOB, DNM2, IMPACT, CAT, FKBP1B, PEX5, PPIF, SDC1	1808	174	9012	1.2891	1	1	1
GOTERM_BP_ALL	GO:0042542~response to hydrogen peroxide	30	1.52594	0.0646679	PCNA, PARK7, HDAC6, PPP2CB, MAPK7, CASP6, HSF1, PSAP, CFL1, ABL1, SIRPA, STAT6, RIPK1, BAK1, PDE8A, HSPA8, JUN, ARG1, BAD, SPHK1, PYCR1, GLRX2, APTX, SIRT1, RHOB, IMPACT, CAT, FKBP1B, PPIF, SDC1	1808	110	9012	1.35941	1	1	1
GOTERM_BP_ALL	GO:0070301~cellular response to hydrogen peroxide	21	1.06816	0.165318	HSPA8, PCNA, ARG1, SPHK1, PYCR1, PARK7, SIRT1, HDAC6, RHOB, IMPACT, MAPK7, CAT, HSF1, PSAP, CFL1, PPIF, ABL1, SIRPA, STAT6, RIPK1, PDE8A	1808	80	9012	1.30843	1	1	1
GOTERM_BP_ALL	GO:0034599~cellular response to oxidative stress	50	2.54323	0.340659	ITGAM, PYROXD1, PARK7, NAGLU, CFL1, LONP1, SIRPA, PDE8A, PDK1, SZT2, ARG1, SPHK1, SIRT1, SIRT2, RHOB, DNM2, IMPACT, SELENOS, G6PDX, CAT, PEX5, PPIF, PPIA, PCNA, RNF7, UACA, HDAC6, MAPK7, ERMP1, ALDH3B1, HSF1, PSAP, UBQLN1, ABL1, MAPK1, RIPK1, STAT6, MAPK3, RWDD1, HSPA8, XBP1, JUN, BRF2, MEAK7, PYCR1, COQ7, PEX14, CTNNB1, P4HB, SCLY	1808	230	9012	1.08359	1	1	1
GOTERM_BP_ALL	GO:0034614~cellular response to reactive oxygen species	28	1.42421	0.435857	PCNA, PARK7, HDAC6, MAPK7, HSF1, PSAP, CFL1, ABL1, MAPK1, SIRPA, STAT6, RIPK1, PDE8A, MAPK3, HSPA8, SZT2, JUN, ARG1, SPHK1, PYCR1, SIRT1, PEX14, RHOB, DNM2, IMPACT, CAT, PEX5, PPIF	1808	129	9012	1.08191	1	1	1
GOTERM_BP_ALL	GO:0010035~response to inorganic substance	74	3.76399	0.456652	ATF1, GSK3B, GSK3A, TRF, PARK7, PKD2, GPI1, CASP6, IMPA2, SMPD1, FNTB, BSG, CFL1, LONP1, SIRPA, PDE8A, SZT2, ARG1, NSMCE3, SPHK1, SLC11A1, ALG2, GLRX2, SPIDR, SIRT1, RUNX2, RHOB, DNM2, IMPACT, SELENOM, MAP1B, CAT, PPIF, PLEC, PCNA, PEF1, IREB2, PDGFA, ITPR3, HDAC6, PPP2CB, MAPK7, ARL13B, HSF1, PSAP, ABL1, MAPK1, RIPK1, STAT6, BAK1, XDH, SEC31A, MAPK3, EGLN1, HSPA8, JUN, JUND, PKLR, FUS, TXNRD2, B…	1808	358	9012	1.03032	1	1	1
Annotation Cluster 51	Enrichment Score: 0.8276400861202459
Category	Term	Count	%	PValue	Genes	List Total	Pop Hits	Pop Total	Fold Enrichment	Bonferroni	Benjamini	FDR
GOTERM_BP_ALL	GO:0031396~regulation of protein ubiquitination	54	2.74669	0.0440707	GSK3B, GSK3A, PHF23, WBP1L, PARK7, FBXO22, UBE2L3, UFL1, RASSF1, SUFU, NSMCE3, SPHK1, RPL23, CSNK2A2, ARRDC3, COMMD1, TICAM1, SENP2, RNF40, UBE2V2, PLAA, TRIB3, UBE2V1, OTUB1, AMER1, HDAC3, ANKS1, NXN, PEF1, DCUN1D3, DCUN1D4, CTR9, DERL1, PTTG1IP, HDAC8, HSPBP1, GABARAP, FZR1, UBR5, UBQLN1, ABL1, RPS2, SMURF1, SGTA, FBXO33, HIPK2, SMAD7, CDK9, PER2, GCLC, TRIM39, CTNNB1, CCDC22, SPSB4	1808	212	9012	1.26964	1	1	1
GOTERM_BP_ALL	GO:2000059~negative regulation of protein ubiquitination involved in ubiquitin-dependent protein catabolic process	7	0.356053	0.133952	ANKS1, TRIM39, SUFU, RPL23, SGTA, CSNK2A2, HIPK2	1808	18	9012	1.93842	1	1	1
GOTERM_BP_ALL	GO:1903321~negative regulation of protein modification by small protein conjugation or removal	21	1.06816	0.283958	ANKS1, NXN, DCUN1D3, RPL23, SGTA, CSNK2A2, PARK7, HDAC8, SENP2, SMAD7, HIPK2, PER2, UFL1, GCLC, TRIM39, SUFU, UBR5, ABL1, PLAA, CTNNB1, OTUB1	1808	87	9012	1.20316	1	1	1
GOTERM_BP_ALL	GO:0031397~negative regulation of protein ubiquitination	19	0.966429	0.291801	ANKS1, NXN, RPL23, SGTA, CSNK2A2, PARK7, HDAC8, SENP2, SMAD7, HIPK2, PER2, UFL1, GCLC, TRIM39, SUFU, UBR5, ABL1, PLAA, OTUB1	1808	78	9012	1.21418	1	1	1
Annotation Cluster 52	Enrichment Score: 0.8172350857128822
Category	Term	Count	%	PValue	Genes	List Total	Pop Hits	Pop Total	Fold Enrichment	Bonferroni	Benjamini	FDR
GOTERM_BP_ALL	GO:0032330~regulation of chondrocyte differentiation	8	0.406918	0.0268948	RARG, POR, PKDCC, MAF, CTNNB1, LTBP3, RUNX2, SMAD7	1808	16	9012	2.49226	1	1	1
GOTERM_BP_ALL	GO:0032331~negative regulation of chondrocyte differentiation	3	0.152594	0.263743	RARG, CTNNB1, LTBP3	1808	5	9012	2.99071	1	1	1
GOTERM_BP_ALL	GO:0061037~negative regulation of cartilage development	3	0.152594	0.498247	RARG, CTNNB1, LTBP3	1808	8	9012	1.86919	1	1	1
Annotation Cluster 53	Enrichment Score: 0.8130330802956599
Category	Term	Count	%	PValue	Genes	List Total	Pop Hits	Pop Total	Fold Enrichment	Bonferroni	Benjamini	FDR
GOTERM_BP_ALL	GO:0071871~response to epinephrine	5	0.254323	0.0566694	PKLR, PDE4D, ABL1, SIRT2, SLC9A1	1808	8	9012	3.11532	1	1	1
GOTERM_BP_ALL	GO:0071867~response to monoamine	9	0.457782	0.110095	GNAL, PKLR, PDE4D, ABL1, MAPK1, SIRT2, SLC9A1, MAPK3, DNM2	1808	25	9012	1.79442	1	1	1
GOTERM_BP_ALL	GO:0071869~response to catecholamine	9	0.457782	0.110095	GNAL, PKLR, PDE4D, ABL1, MAPK1, SIRT2, SLC9A1, MAPK3, DNM2	1808	25	9012	1.79442	1	1	1
GOTERM_BP_ALL	GO:0071868~cellular response to monoamine stimulus	8	0.406918	0.134058	GNAL, PKLR, PDE4D, MAPK1, SIRT2, SLC9A1, MAPK3, DNM2	1808	22	9012	1.81255	1	1	1
GOTERM_BP_ALL	GO:0071870~cellular response to catecholamine stimulus	8	0.406918	0.134058	GNAL, PKLR, PDE4D, MAPK1, SIRT2, SLC9A1, MAPK3, DNM2	1808	22	9012	1.81255	1	1	1
GOTERM_BP_ALL	GO:0071872~cellular response to epinephrine stimulus	4	0.203459	0.148835	PKLR, PDE4D, SIRT2, SLC9A1	1808	7	9012	2.84829	1	1	1
GOTERM_BP_ALL	GO:1903351~cellular response to dopamine	4	0.203459	0.384295	GNAL, MAPK1, MAPK3, DNM2	1808	11	9012	1.81255	1	1	1
GOTERM_BP_ALL	GO:1903350~response to dopamine	4	0.203459	0.443503	GNAL, MAPK1, MAPK3, DNM2	1808	12	9012	1.6615	1	1	1
Annotation Cluster 54	Enrichment Score: 0.8120247158872321
Category	Term	Count	%	PValue	Genes	List Total	Pop Hits	Pop Total	Fold Enrichment	Bonferroni	Benjamini	FDR
GOTERM_BP_ALL	GO:0006775~fat-soluble vitamin metabolic process	7	0.356053	0.106542	UBIAD1, CYP26B1, CYP4F18, GGCX, AIFM2, RBP1, PPARD	1808	17	9012	2.05245	1	1	1
GOTERM_BP_ALL	GO:0042373~vitamin K metabolic process	4	0.203459	0.148835	UBIAD1, CYP4F18, GGCX, AIFM2	1808	7	9012	2.84829	1	1	1
GOTERM_BP_ALL	GO:0006766~vitamin metabolic process	12	0.610376	0.231047	ABCD4, GCLC, UBIAD1, CYP26B1, CYP4F18, BTD, DGAT1, GGCX, AIFM2, RBP1, AKR1A1, PPARD	1808	43	9012	1.39103	1	1	1
Annotation Cluster 55	Enrichment Score: 0.79664024227851
Category	Term	Count	%	PValue	Genes	List Total	Pop Hits	Pop Total	Fold Enrichment	Bonferroni	Benjamini	FDR
GOTERM_BP_ALL	GO:0090200~positive regulation of release of cytochrome c from mitochondria	9	0.457782	0.056658	FAM162A, BAD, PDCD5, PLAUR, PPIF, BAX, BAK1, BID, PLA2G6	1808	22	9012	2.03912	1	1	1
GOTERM_BP_ALL	GO:0010822~positive regulation of mitochondrion organization	21	1.06816	0.100822	GSK3B, GSK3A, SMURF1, BAD, GBA, PDCD5, PLAUR, CHCHD10, MIEF1, PLA2G6, HDAC6, FAM162A, PPIF, MFN1, MFN2, BAX, VDAC1, PGAM5, SSBP1, BAK1, BID	1808	75	9012	1.39566	1	1	1
GOTERM_BP_ALL	GO:0008637~apoptotic mitochondrial changes	24	1.22075	0.120872	GSK3B, GSK3A, JUN, PRELID1, BAD, PDCD5, PLAUR, CHCHD10, RNF7, PLA2G6, PPP2CB, GCLC, RHOT1, AIFM2, FAM162A, PPIF, MFN2, BAX, VDAC2, BAK1, GCLM, BID, BCL2L1, DAP3	1808	90	9012	1.3292	1	1	1
GOTERM_BP_ALL	GO:0090199~regulation of release of cytochrome c from mitochondria	12	0.610376	0.142005	PRELID1, FAM162A, BAD, PDCD5, PLAUR, PPIF, MFN2, BAX, BAK1, BID, PLA2G6, BCL2L1	1808	39	9012	1.5337	1	1	1
GOTERM_BP_ALL	GO:0010821~regulation of mitochondrion organization	33	1.67854	0.15691	GSK3B, GSK3A, GBA, PDCD5, MIEF1, PLA2G6, HDAC6, FLCN, RHOT1, CASP6, FAM162A, BAG3, MFN1, METTL4, MFN2, BAK1, BID, VAT1, SREBF1, PRELID1, SMURF1, BAD, PLAUR, CHCHD10, PISD, GCLC, PPIF, FKBP8, BAX, PGAM5, VDAC1, SSBP1, BCL2L1	1808	134	9012	1.22753	1	1	1
GOTERM_BP_ALL	GO:0001836~release of cytochrome c from mitochondria	13	0.661241	0.343838	JUN, PRELID1, BAD, PDCD5, PLAUR, PLA2G6, FAM162A, PPIF, MFN2, BAX, BAK1, BID, BCL2L1	1808	52	9012	1.24613	1	1	1
GOTERM_BP_ALL	GO:0090201~negative regulation of release of cytochrome c from mitochondria	5	0.254323	0.501269	PRELID1, PPIF, MFN2, BAK1, BCL2L1	1808	18	9012	1.38459	1	1	1
Annotation Cluster 56	Enrichment Score: 0.7938467021696887
Category	Term	Count	%	PValue	Genes	List Total	Pop Hits	Pop Total	Fold Enrichment	Bonferroni	Benjamini	FDR
GOTERM_BP_ALL	GO:0010927~cellular component assembly involved in morphogenesis	17	0.8647	0.0803325	AU040320, NEBL, SRF, ANK2, MAG, SEC23IP, TBC1D20, PRKAR1A, SLC9A8, CFL2, ERCC2, PMP22, MFN2, CD9, FLNC, MYH10, PLEC	1808	56	9012	1.51316	1	1	1
GOTERM_BP_ALL	GO:0045214~sarcomere organization	6	0.305188	0.203123	PRKAR1A, SRF, CFL2, MFN2, FLNC, PLEC	1808	16	9012	1.86919	1	1	1
GOTERM_BP_ALL	GO:0030239~myofibril assembly	8	0.406918	0.254571	NEBL, PRKAR1A, SRF, CFL2, MFN2, FLNC, MYH10, PLEC	1808	26	9012	1.5337	1	1	1
Annotation Cluster 57	Enrichment Score: 0.7849536761858918
Category	Term	Count	%	PValue	Genes	List Total	Pop Hits	Pop Total	Fold Enrichment	Bonferroni	Benjamini	FDR
GOTERM_BP_ALL	GO:0042326~negative regulation of phosphorylation	89	4.52696	0.00767104	GSK3B, PID1, INPPL1, TESK1, PEBP1, IRS2, PIK3CB, ADARB1, PARK7, PWP1, IGF1R, SPRED3, SPRED2, FLCN, DUSP10, NNT, HYAL2, SMPD1, CDK5RAP1, TMED2, SIRPA, EMILIN1, TRIM27, PIP4K2C, PRKACA, GIT1, CDK5RAP2, ZGPAT, PDE4D, TSC2, PRKCA, VRK3, LEMD2, SIRT1, DUSP6, RHOA, SIRT2, IMPACT, NCOR1, LATS2, PRKAR1A, CTDSP1, PDE12, DGKQ, AKT1S1, FKBP8, PECAM1, PPIF, RAPGEF1, TRIB3, VPS25, PPIA, PLEC, PFKFB1, GGNBP2, …	1808	346	9012	1.28214	1	1	1
GOTERM_BP_ALL	GO:0010563~negative regulation of phosphorus metabolic process	97	4.93388	0.0161676	SLC27A1, PID1, INPPL1, TESK1, PEBP1, IRS2, ADARB1, PARK7, PWP1, IGF1R, MPRIP, CDK5RAP1, SIRPA, TRIM27, PIP4K2C, PRKACA, CDK5RAP2, ZGPAT, TSC2, PRKCA, VRK3, LEMD2, PRKAR1A, PDE12, DGKQ, FKBP8, PPIF, TRIB3, PPIA, VPS25, PFKFB1, GGNBP2, NPRL2, PPP1R35, PRKRIP1, PDGFA, PRPSAP1, ATXN1, PPP4C, DVL1, ABL1, COX11, SMYD3, JUN, XBP1, GADD45G, SMAD7, IBTK, DLG1, SH3BP5L, GNAQ, PKIG, GSK3B, YWHAB, PIK3CB, PP…	1808	392	9012	1.23341	1	1	1
GOTERM_BP_ALL	GO:0045936~negative regulation of phosphate metabolic process	97	4.93388	0.0161676	SLC27A1, PID1, INPPL1, TESK1, PEBP1, IRS2, ADARB1, PARK7, PWP1, IGF1R, MPRIP, CDK5RAP1, SIRPA, TRIM27, PIP4K2C, PRKACA, CDK5RAP2, ZGPAT, TSC2, PRKCA, VRK3, LEMD2, PRKAR1A, PDE12, DGKQ, FKBP8, PPIF, TRIB3, PPIA, VPS25, PFKFB1, GGNBP2, NPRL2, PPP1R35, PRKRIP1, PDGFA, PRPSAP1, ATXN1, PPP4C, DVL1, ABL1, COX11, SMYD3, JUN, XBP1, GADD45G, SMAD7, IBTK, DLG1, SH3BP5L, GNAQ, PKIG, GSK3B, YWHAB, PIK3CB, PP…	1808	392	9012	1.23341	1	1	1
GOTERM_BP_ALL	GO:0033673~negative regulation of kinase activity	46	2.33978	0.0182602	GSK3B, GGNBP2, RGS14, GSTP1, NPRL2, PRKRIP1, GBA, INPPL1, TESK1, IRS2, MLLT1, ADARB1, PIK3CB, PARK7, PPM1F, PRPSAP1, DUSP10, HYAL2, SMPD1, DVL1, ABL1, CDK5RAP1, COX11, CSK, TRIM27, SMYD3, PIP4K2C, CDK5RAP2, ZGPAT, DAB2IP, TSC2, PRKCA, SIRT1, GADD45G, SH3BP5L, LATS2, PRKAR1A, GNAQ, AKT1S1, TRIB3, SPRY1, PKN1, PKIG, PPIA, VPS25, PLEC	1808	167	9012	1.37298	1	1	1
GOTERM_BP_ALL	GO:0001933~negative regulation of protein phosphorylation	77	3.91658	0.0203449	GSK3B, PID1, INPPL1, TESK1, PEBP1, PIK3CB, ADARB1, PARK7, PWP1, IGF1R, SPRED3, SPRED2, FLCN, DUSP10, NNT, HYAL2, SMPD1, CDK5RAP1, TMED2, SIRPA, EMILIN1, TRIM27, CDK5RAP2, ZGPAT, PDE4D, TSC2, PRKCA, VRK3, LEMD2, SIRT1, DUSP6, SIRT2, IMPACT, NCOR1, LATS2, PRKAR1A, CTDSP1, DGKQ, AKT1S1, FKBP8, PECAM1, RAPGEF1, TRIB3, VPS25, PPIA, PLEC, GGNBP2, HDAC3, LRP1, RGS14, GSTP1, PRKRIP1, GBA, MLLT1, PPM1F, P…	1808	305	9012	1.25839	1	1	1
GOTERM_BP_ALL	GO:0051348~negative regulation of transferase activity	52	2.64496	0.0241795	GSK3B, GSK3A, INPPL1, TESK1, IRS2, PIK3CB, ADARB1, PARK7, DUSP10, HYAL2, SMPD1, CDK5RAP1, TRIM27, PIP4K2C, CDK5RAP2, ZGPAT, RPL23, TSC2, PRKCA, SIRT1, LATS2, PRKAR1A, AKT1S1, TRIB3, VPS25, PPIA, PLEC, GGNBP2, RGS14, GSTP1, NPRL2, PRKRIP1, GBA, MLLT1, CLN8, PPM1F, PRPSAP1, ORMDL3, DVL1, ABL1, COX11, CSK, SMYD3, MCRS1, DAB2IP, GADD45G, SMAD7, SH3BP5L, GNAQ, SPRY1, PKN1, PKIG	1808	196	9012	1.32242	1	1	1
GOTERM_BP_ALL	GO:0031400~negative regulation of protein modification process	106	5.39166	0.036496	PID1, INPPL1, TESK1, PEBP1, ADARB1, PARK7, PWP1, IGF1R, MPRIP, CDK5RAP1, SIRPA, BANF1, TRIM27, CDK5RAP2, ZGPAT, PIH1D1, RPL23, CSNK2A2, TSC2, P3H1, PRKCA, VRK3, LEMD2, PRKAR1A, DGKQ, FKBP8, PLAA, TRIB3, PPIA, VPS25, GGNBP2, CTBP1, DCUN1D3, PRKRIP1, PPP4C, UBR5, DVL1, ABL1, SMYD3, JUN, XBP1, GADD45G, SMAD7, IBTK, GCLC, DLG1, SH3BP5L, GNAQ, PKIG, GSK3B, YWHAB, PIK3CB, PPP1R9B, SPRED3, SPRED2, UFL1,…	1808	446	9012	1.18466	1	1	1
GOTERM_BP_ALL	GO:0006469~negative regulation of protein kinase activity	40	2.03459	0.0490503	GSK3B, GGNBP2, RGS14, GSTP1, PRKRIP1, GBA, INPPL1, TESK1, MLLT1, ADARB1, PIK3CB, PARK7, PPM1F, DUSP10, HYAL2, SMPD1, DVL1, ABL1, CDK5RAP1, TRIM27, SMYD3, CDK5RAP2, ZGPAT, DAB2IP, TSC2, PRKCA, SIRT1, GADD45G, SH3BP5L, LATS2, PRKAR1A, GNAQ, AKT1S1, TRIB3, SPRY1, PKN1, PKIG, PPIA, VPS25, PLEC	1808	151	9012	1.3204	1	1	1
GOTERM_BP_ALL	GO:0043086~negative regulation of catalytic activity	89	4.52696	0.162034	GSK3B, ECM1, GSK3A, INPPL1, TESK1, PEBP1, IRS2, PIK3CB, ADARB1, PARK7, F11R, PPP1R9B, GPI1, DUSP10, MPRIP, HYAL2, SMPD1, CDK5RAP1, TMED2, TRIM27, PIP4K2C, CDK5RAP2, PCID2, ZGPAT, PIH1D1, RPL23, PLAUR, TSC2, NOSIP, PRKCA, GMIP, SIRT1, SERPINB8, POR, LATS2, PRKAR1A, AKT1S1, TMBIM1, PECAM1, PPIF, TRIB3, CSTDC4, VPS25, PPIA, GAPDH, PLEC, CSTB, PXK, GGNBP2, NOTCH1, RGS14, GSTP1, NPRL2, PPP1R35, PRKRIP…	1808	398	9012	1.11463	1	1	1
GOTERM_BP_ALL	GO:0051248~negative regulation of protein metabolic process	166	8.44354	0.276894	PID1, INPPL1, TESK1, PEBP1, ADARB1, PARK7, EPRS, PWP1, IGF1R, MPRIP, OPHN1, CDK5RAP1, SIRPA, BANF1, TRIM27, CDK5RAP2, ACOT8, PCID2, MAP2K2, ZGPAT, NHLRC3, PIH1D1, RPL23, DAPK3, CSNK2A2, TSC2, P3H1, SCRIB, PRKCA, YOD1, MIF, VRK3, LEMD2, POR, ILF3, PRKAR1A, DGKQ, FKBP8, PLAA, TRIB3, CSTDC4, PPIA, VPS25, GGNBP2, CTBP1, DCUN1D3, PRKRIP1, IREB2, SNX3, BAG6, BCL2L12, SDCBP, PPP4C, UBR5, DVL1, ABL1, EIF…	1808	788	9012	1.05004	1	1	1
GOTERM_BP_ALL	GO:0032269~negative regulation of cellular protein metabolic process	156	7.93489	0.30677	PID1, INPPL1, TESK1, PEBP1, ADARB1, PARK7, EPRS, PWP1, IGF1R, MPRIP, OPHN1, CDK5RAP1, SIRPA, BANF1, TRIM27, CDK5RAP2, PCID2, MAP2K2, ZGPAT, NHLRC3, PIH1D1, RPL23, DAPK3, CSNK2A2, TSC2, P3H1, SCRIB, PRKCA, MIF, VRK3, LEMD2, POR, ILF3, PRKAR1A, DGKQ, FKBP8, PLAA, TRIB3, CSTDC4, PPIA, VPS25, GGNBP2, CTBP1, DCUN1D3, PRKRIP1, IREB2, BAG6, BCL2L12, SDCBP, PPP4C, UBR5, DVL1, ABL1, EIF4EBP1, SERPINH1, RI…	1808	743	9012	1.04655	1	1	1
GOTERM_BP_ALL	GO:0051338~regulation of transferase activity	119	6.0529	0.363385	SLC27A1, CD81, NAB2, INPPL1, TESK1, IRS2, ADARB1, PARK7, IGF1R, UBE2L3, STK11, CDK5RAP1, TRIM27, PIP4K2C, CDK5RAP2, MAP2K2, ZGPAT, PIH1D1, RPL23, SLC11A1, ARRDC3, TSC2, PRKCA, MIF, MAPK8IP3, PPP1R3F, POLG2, WDR81, PRKAR1A, DOK7, MAPKAPK5, TRIB3, ADAM8, PPIA, VPS25, TELO2, PFKFB1, GGNBP2, MAGED1, DCUN1D3, NPRL2, PRKRIP1, DCUN1D4, C5AR1, PDGFA, PRPSAP1, PRRC1, DVL1, ABL1, COX11, DVL3, RIPK1, SNX9, …	1808	569	9012	1.04246	1	1	1
GOTERM_BP_ALL	GO:0044093~positive regulation of molecular function	205	10.4273	0.495362	ENO1, F11R, UBE2L3, CDK5RAP1, TRIM27, TBC1D22A, TNS3, PIH1D1, SLC11A1, ARRDC3, ANK2, SCRIB, MIF, MAPK8IP3, BCR, TIAM2, POR, PSME3, DDIT3, FDX1, TRIM13, ORAI1, TRIB3, PFN1, TELO2, MAGED1, DCUN1D3, DCUN1D4, AGAP1, PDGFA, APH1A, PRRC1, DHX33, SNX9, RSU1, ZBTB7A, CDT1, NUS1, PRELID1, XRCC4, IQSEC1, EIF5, CALM3, RGL1, DDR1, DAZAP2, SIPA1L3, RPTOR, TRIM8, MAP1LC3B, CTSL, TMED2, CTSD, GARNL3, CCT2, NCOA…	1808	1012	9012	1.00971	1	1	1
GOTERM_BP_ALL	GO:0043549~regulation of kinase activity	94	4.78128	0.58679	DDR1, DAZAP2, GSK3B, SLC27A1, CD81, ITGB3, NAB2, INPPL1, TESK1, IRS2, PIK3CB, ADARB1, PARK7, PKD2, IGF1R, RPTOR, STK11, DUSP10, HYAL2, SMPD1, CDK5RAP1, TRIM27, PIP4K2C, CDK5RAP2, ZGPAT, MAP2K2, PIH1D1, SLC11A1, GAB1, TSC2, PRKCA, MIF, SIRT1, MAPK8IP3, TIRAP, RHOA, ZEB2, LATS2, WDR81, PRKAR1A, AKT1S1, DOK7, TRIB3, ADAM8, DIPK2A, VPS25, PPIA, TELO2, HBEGF, MCPH1, PLEC, PFKFB1, RALB, GGNBP2, RGS14, …	1808	471	9012	0.994786	1	1	1
GOTERM_BP_ALL	GO:0042325~regulation of phosphorylation	200	10.1729	0.597053	PID1, TESK1, EMC10, ADARB1, PWP1, MPRIP, CDK5RAP1, LONP1, TRIM27, PIP4K2C, PRKACA, CDK5RAP2, PIH1D1, SLC11A1, HUS1, PRKCA, MIF, MAPK8IP3, WDR81, PRKAR1A, PDE12, TRIB3, VPS25, TELO2, GGNBP2, MAGED1, NPRL2, PRKRIP1, PDGFA, TWF1, PLA2G6, PRPSAP1, PPP4C, PRRC1, DHX33, DHX34, SNX9, ZBTB7A, JUN, XBP1, FN1, GADD45G, CDK10, GRB2, PKIG, DDR1, DAZAP2, RPTOR, MYDGF, NNT, SMPD1, HYAL2, MLX, TMED2, GIT1, SPHK…	1808	1005	9012	0.991943	1	1	1
GOTERM_BP_ALL	GO:0045859~regulation of protein kinase activity	81	4.12004	0.601123	DAZAP2, GSK3B, SLC27A1, ITGB3, NAB2, INPPL1, TESK1, PIK3CB, ADARB1, PARK7, PKD2, RPTOR, STK11, DUSP10, HYAL2, SMPD1, CDK5RAP1, TRIM27, CDK5RAP2, ZGPAT, MAP2K2, PIH1D1, SLC11A1, GAB1, TSC2, PRKCA, MIF, SIRT1, MAPK8IP3, TIRAP, RHOA, ZEB2, LATS2, PRKAR1A, AKT1S1, DOK7, TRIB3, ADAM8, DIPK2A, VPS25, PPIA, TELO2, HBEGF, PLEC, RALB, GGNBP2, RGS14, MAGED1, GSTP1, PRKRIP1, GBA, C5AR1, PDGFA, MLLT1, WDR24,…	1808	407	9012	0.992004	1	1	1
GOTERM_BP_ALL	GO:0044092~negative regulation of molecular function	123	6.25636	0.604018	INPPL1, TESK1, PEBP1, IRS2, ADARB1, PARK7, F11R, IGF1R, MPRIP, CDK5RAP1, TRIM27, PIP4K2C, CDK5RAP2, PIAS4, PCID2, ZGPAT, PIH1D1, RPL23, TSC2, NOSIP, PRKCA, PIAS2, POR, PRKAR1A, DDIT3, PPIF, SIK1, TRIB3, CSTDC4, PPIA, VPS25, ZFPM1, PXK, GGNBP2, NOTCH1, NPRL2, PPP1R35, PRKRIP1, MEPCE, PRPSAP1, BCL2L12, DHRS7B, DVL1, ABL1, SERPINH1, COX11, SMYD3, JUN, INTS1, RDX, HMGA2, GADD45G, SMAD7, SH3BP5L, GNAQ…	1808	619	9012	0.990461	1	1	1
GOTERM_BP_ALL	GO:0051174~regulation of phosphorus metabolic process	219	11.1394	0.63178	PID1, TESK1, EMC10, ADARB1, ENO1, PWP1, MPRIP, CDK5RAP1, LONP1, TRIM27, PIP4K2C, PRKACA, PDK1, CDK5RAP2, PIH1D1, SLC11A1, HUS1, PRKCA, MIF, MAPK8IP3, WDR81, PRKAR1A, PDE12, ORAI1, NSMF, TRIB3, VPS25, TELO2, MTMR3, GGNBP2, MAGED1, NPRL2, PPP1R35, PRKRIP1, PDGFA, TWF1, PLA2G6, PRPSAP1, PPP4C, PRRC1, DHX33, DHX34, SNX9, ZBTB7A, JUN, XBP1, FN1, GADD45G, CDK10, CALM3, GRB2, PKIG, DDR1, DAZAP2, ARF1, E…	1808	1106	9012	0.986988	1	1	1
GOTERM_BP_ALL	GO:0019220~regulation of phosphate metabolic process	218	11.0885	0.643968	PID1, TESK1, EMC10, ADARB1, ENO1, PWP1, MPRIP, CDK5RAP1, LONP1, TRIM27, PIP4K2C, PRKACA, CDK5RAP2, PIH1D1, SLC11A1, HUS1, PRKCA, MIF, MAPK8IP3, WDR81, PRKAR1A, PDE12, ORAI1, NSMF, TRIB3, VPS25, TELO2, MTMR3, GGNBP2, MAGED1, NPRL2, PPP1R35, PRKRIP1, PDGFA, TWF1, PLA2G6, PRPSAP1, PPP4C, PRRC1, DHX33, DHX34, SNX9, ZBTB7A, JUN, XBP1, FN1, GADD45G, CDK10, CALM3, GRB2, PKIG, DDR1, DAZAP2, ARF1, ENO1B, …	1808	1103	9012	0.985153	1	1	1
GOTERM_BP_ALL	GO:0043085~positive regulation of catalytic activity	149	7.57884	0.648403	SLC27A1, CD81, PDCD5, NAB2, PARK7, F11R, IGF1R, UBE2L3, STK11, FAM162A, CDK5RAP1, TBC1D22A, MAP2K2, RALGAPA2, PIH1D1, SLC11A1, ARRDC3, TSC2, CYBA, SCRIB, TBC1D2B, MIF, VRK3, MAPK8IP3, TIAM2, BCR, POR, POLG2, TBC1D20, PSME3, FDX1, DOK7, PLAA, TBC1D25, ORAI1, MAPKAPK5, TRIB3, ADAM8, RAF1, PFN1, PPIA, TELO2, S100A8, SLC27A4, PFKFB1, MAGED1, DCUN1D3, DCUN1D4, AGAP1, PDGFA, APH1A, PRRC1, PSAP, ABL1, A…	1808	756	9012	0.982397	1	1	1
GOTERM_BP_ALL	GO:0065009~regulation of molecular function	319	16.2258	0.666495	TESK1, ADARB1, ENO1, F11R, UBE2L3, MPRIP, CDK5RAP1, HOMER3, TRIM27, PIP4K2C, TBC1D22A, TNS3, CDK5RAP2, PIH1D1, SLC11A1, RPL23, ARRDC3, ANK2, SCRIB, PRKCA, MIF, MAPK8IP3, BCR, TIAM2, PPP1R3F, POR, WDR81, PRKAR1A, PSME3, DDIT3, FDX1, TRIM13, ORAI1, SIK1, TRIB3, PFN1, CSTDC4, ZFPM1, VPS25, TELO2, GGNBP2, MAGED1, NPRL2, PPP1R35, PRKRIP1, DCUN1D3, MEPCE, DCUN1D4, AGAP1, PDGFA, PLA2G6, PRPSAP1, APH1A, …	1808	1615	9012	0.984557	1	1	1
GOTERM_BP_ALL	GO:0050790~regulation of catalytic activity	235	11.9532	0.702418	TESK1, ADARB1, F11R, UBE2L3, MPRIP, CDK5RAP1, TRIM27, PIP4K2C, TBC1D22A, TNS3, CDK5RAP2, PIH1D1, SLC11A1, RPL23, ARRDC3, SCRIB, PRKCA, MIF, MAPK8IP3, BCR, TIAM2, PPP1R3F, POR, WDR81, PRKAR1A, PSME3, FDX1, ORAI1, TRIB3, PFN1, CSTDC4, VPS25, TELO2, GGNBP2, MAGED1, NPRL2, PPP1R35, PRKRIP1, DCUN1D3, DCUN1D4, AGAP1, PDGFA, PRPSAP1, APH1A, PRRC1, SERPINH1, SNX9, RSU1, NUS1, PRELID1, XRCC4, INTS1, IQSEC…	1808	1199	9012	0.976948	1	1	1
GOTERM_BP_ALL	GO:0001932~regulation of protein phosphorylation	176	8.95219	0.703764	SLC27A1, PID1, CLEC4N, CD81, NAB2, INPPL1, TESK1, PEBP1, EMC10, ADARB1, PARK7, PWP1, CELSR3, IGF1R, STK11, MPRIP, OSBP, CDK5RAP1, LONP1, SIRPA, TRIM27, PDE8A, CDK5RAP2, MAP2K2, ZGPAT, IGFBP4, PIH1D1, SLC11A1, TSC2, HUS1, PRKCA, MIF, VRK3, LEMD2, MAPK8IP3, PRKAR1A, DGKQ, MADD, DOK7, FKBP8, FIZ1, TRIB3, ADAM8, TNIK, RAF1, PPIA, VPS25, TELO2, GGNBP2, NOTCH1, MAGED1, SHC1, PRKRIP1, C5AR1, TWF1, PDGFA…	1808	901	9012	0.973667	1	1	1
Annotation Cluster 58	Enrichment Score: 0.777255382777551
Category	Term	Count	%	PValue	Genes	List Total	Pop Hits	Pop Total	Fold Enrichment	Bonferroni	Benjamini	FDR
GOTERM_BP_ALL	GO:0042255~ribosome assembly	20	1.01729	0.0264182	ABT1, RPL3, RPL10, MTERF3, NSUN4, RPS6, RPL23A, RPSA, ERAL1, RPL6, MRPL22, RPS15, RRP7A, TRAF7, NOA1, MRTO4, RRS1, DHX37, BRIX1, RPS2	1808	61	9012	1.63427	1	1	1
GOTERM_BP_ALL	GO:0000027~ribosomal large subunit assembly	8	0.406918	0.190444	TRAF7, RPL3, RPL10, MRTO4, RRS1, RPL23A, BRIX1, RPL6	1808	24	9012	1.6615	1	1	1
GOTERM_BP_ALL	GO:0042273~ribosomal large subunit biogenesis	11	0.559512	0.925895	TRAF7, RPL3, RPL10, NVL, ZNHIT3, MRTO4, RRS1, RPL23A, BRIX1, RPL10A, RPL6	1808	71	9012	0.772249	1	1	1
Annotation Cluster 59	Enrichment Score: 0.7652323848198382
Category	Term	Count	%	PValue	Genes	List Total	Pop Hits	Pop Total	Fold Enrichment	Bonferroni	Benjamini	FDR
GOTERM_BP_ALL	GO:0048545~response to steroid hormone	58	2.95015	0.00482806	GSK3B, GSK3A, PARK7, IGF1R, PPP1R9B, UBE2L3, GPI1, UFL1, ZMIZ1, CTSL, DDX17, SREBF1, VPS18, RBFOX2, ARG1, NCOA3, BUD31, CYBA, SIRT1, PIAS2, RHOA, POR, NCOR1, RPL27, SGK1, PFKFB1, NOTCH1, PCNA, PTGER2, GSTP1, UBA5, GBA, ATP1A1, TYMS, HDAC8, UBR5, SAFB2, VPS11, EIF4EBP1, MAPK1, SMYD3, ZBTB7A, PCK2, ESRRA, RWDD1, HSPA8, BAD, PTGES3, HMGA2, FBXO32, PER1, GLB1, PAGR1A, CNOT1, CARM1, KLF9, SDC1, CALM3	1808	206	9012	1.40341	1	1	1
GOTERM_BP_ALL	GO:0031960~response to corticosteroid	26	1.32248	0.0673731	PFKFB1, GSK3B, GSK3A, NOTCH1, PCNA, GSTP1, GBA, TYMS, HDAC8, IGF1R, UBE2L3, CTSL, EIF4EBP1, SMYD3, PCK2, ARG1, BAD, CYBA, FBXO32, POR, GLB1, KLF9, SDC1, CALM3, RPL27, SGK1	1808	93	9012	1.39352	1	1	1
GOTERM_BP_ALL	GO:0051384~response to glucocorticoid	22	1.11902	0.144464	PFKFB1, GSK3B, GSK3A, PCNA, ARG1, BAD, GSTP1, GBA, FBXO32, TYMS, IGF1R, UBE2L3, POR, CTSL, GLB1, KLF9, EIF4EBP1, SDC1, CALM3, SMYD3, SGK1, PCK2	1808	83	9012	1.3212	1	1	1
GOTERM_BP_ALL	GO:1901654~response to ketone	32	1.62767	0.175194	PCNA, PTGER2, GBA, TYMS, HDAC8, IGF1R, PPP1R9B, GPI1, HSF1, EIF4EBP1, SMYD3, PSPH, PCK2, RWDD1, SREBF1, HSPA8, ARG1, BAD, CYBA, FBXO32, SIRT1, F5, TGFBR3, F7, POR, GLB1, FDX1, KLF9, CALM3, RPL27, SGK1, BCL2L1	1808	131	9012	1.21759	1	1	1
GOTERM_BP_ALL	GO:0071385~cellular response to glucocorticoid stimulus	12	0.610376	0.256141	GSK3B, GSK3A, ARG1, GSTP1, KLF9, EIF4EBP1, SMYD3, FBXO32, SGK1, IGF1R, UBE2L3, PCK2	1808	44	9012	1.35941	1	1	1
GOTERM_BP_ALL	GO:0071384~cellular response to corticosteroid stimulus	12	0.610376	0.282112	GSK3B, GSK3A, ARG1, GSTP1, KLF9, EIF4EBP1, SMYD3, FBXO32, SGK1, IGF1R, UBE2L3, PCK2	1808	45	9012	1.3292	1	1	1
GOTERM_BP_ALL	GO:0071548~response to dexamethasone	9	0.457782	0.437031	POR, PCNA, ARG1, GBA, EIF4EBP1, SMYD3, FBXO32, IGF1R, PCK2	1808	36	9012	1.24613	1	1	1
GOTERM_BP_ALL	GO:0071549~cellular response to dexamethasone stimulus	6	0.305188	0.619408	ARG1, EIF4EBP1, SMYD3, FBXO32, IGF1R, PCK2	1808	26	9012	1.15027	1	1	1
GOTERM_BP_ALL	GO:1901655~cellular response to ketone	13	0.661241	0.805341	RWDD1, ARG1, PTGER2, HDAC8, FBXO32, SIRT1, IGF1R, FDX1, KLF9, EIF4EBP1, SMYD3, SGK1, PCK2	1808	72	9012	0.899982	1	1	1
Annotation Cluster 60	Enrichment Score: 0.7567485014659443
Category	Term	Count	%	PValue	Genes	List Total	Pop Hits	Pop Total	Fold Enrichment	Bonferroni	Benjamini	FDR
GOTERM_BP_ALL	GO:0030878~thyroid gland development	8	0.406918	0.0117141	MAP2K2, THRA, SRF, HMGA1, MAPK1, RAF1, MAPK3, HIPK2	1808	14	9012	2.84829	1	1	1
GOTERM_BP_ALL	GO:0060438~trachea development	6	0.305188	0.0330508	RARG, MAP2K2, SRF, CTNNB1, MAPK1, MAPK3	1808	10	9012	2.99071	1	1	1
GOTERM_BP_ALL	GO:0060440~trachea formation	4	0.203459	0.09944	MAP2K2, CTNNB1, MAPK1, MAPK3	1808	6	9012	3.32301	1	1	1
GOTERM_BP_ALL	GO:0060425~lung morphogenesis	11	0.559512	0.126638	MAP2K2, SRF, HPS1, HMGA1, CTNNB1, HMGA2, MAPK1, SPRY1, MAPK8IP3, MAPK3, HIPK2	1808	34	9012	1.61264	1	1	1
GOTERM_BP_ALL	GO:0060439~trachea morphogenesis	4	0.203459	0.148835	MAP2K2, CTNNB1, MAPK1, MAPK3	1808	7	9012	2.84829	1	1	1
GOTERM_BP_ALL	GO:2000641~regulation of early endosome to late endosome transport	7	0.356053	0.164305	SNX3, MAP2K2, RDX, DENND10, VPS11, MAPK1, MAPK3	1808	19	9012	1.8364	1	1	1
GOTERM_BP_ALL	GO:1903358~regulation of Golgi organization	6	0.305188	0.165381	MAP2K2, MAPK1, ARMH3, MAPK3, DNM2, RAB33B	1808	15	9012	1.99381	1	1	1
GOTERM_BP_ALL	GO:0090170~regulation of Golgi inheritance	3	0.152594	0.181551	MAP2K2, MAPK1, MAPK3	1808	4	9012	3.73838	1	1	1
GOTERM_BP_ALL	GO:0048645~animal organ formation	7	0.356053	0.3074	NOTCH1, MAP2K2, CTNNB1, MAPK1, SPRY1, LEMD2, MAPK3	1808	23	9012	1.51703	1	1	1
GOTERM_BP_ALL	GO:0035270~endocrine system development	13	0.661241	0.397067	SMAD2, MAP2K2, THRA, BAD, SRF, HMGA1, HMGA2, IGF1R, HIPK2, MAPK1, BAK1, RAF1, MAPK3	1808	54	9012	1.19998	1	1	1
GOTERM_BP_ALL	GO:1903649~regulation of cytoplasmic transport	7	0.356053	0.502312	SNX3, MAP2K2, RDX, DENND10, VPS11, MAPK1, MAPK3	1808	28	9012	1.24613	1	1	1
GOTERM_BP_ALL	GO:0048538~thymus development	7	0.356053	0.7565	MAP2K2, SRF, ABL1, CTNNB1, MAPK1, RAF1, MAPK3	1808	36	9012	0.969211	1	1	1
GOTERM_BP_ALL	GO:0060324~face development	6	0.305188	0.875115	RARG, MAP2K2, SRF, MAPK1, RAF1, MAPK3	1808	36	9012	0.830752	1	1	1
Annotation Cluster 61	Enrichment Score: 0.7491778315000243
Category	Term	Count	%	PValue	Genes	List Total	Pop Hits	Pop Total	Fold Enrichment	Bonferroni	Benjamini	FDR
GOTERM_BP_ALL	GO:0043524~negative regulation of neuron apoptotic process	31	1.57681	0.0563267	NFIX, LRP1, GBE1, GBA, C5AR1, ITSN1, PARK7, CLN8, GPI1, CLN3, HSPH1, ERBB3, SNX6, JUN, XRCC4, UNC5B, PCDHGC3, SIRT1, RHOA, HIPK2, GCLC, MAG, DNAJC5, UBE2V2, CTNNB1, BAX, ADAM8, HYOU1, GCLM, BCL2L1, AARS	1808	113	9012	1.36743	1	1	1
GOTERM_BP_ALL	GO:0043523~regulation of neuron apoptotic process	46	2.33978	0.0932006	GSK3B, GSK3A, HDAC3, NFIX, LRP1, GBE1, GBA, C5AR1, ITSN1, PARK7, CLN8, GPI1, CLN3, HSPH1, ERBB3, CASP6, ABL1, RIPK1, MAP2K7, SNX6, JUN, EGLN2, XRCC4, UNC5B, PCDHGC3, SIRT1, RHOA, HIPK2, TRAF7, GCLC, MAG, CDC34, DNAJC5, DDIT3, AKT1S1, G6PDX, UBE2V2, CTNNB1, BAX, NSMF, ADAM8, HYOU1, GCLM, MAP3K11, BCL2L1, AARS	1808	186	9012	1.23273	1	1	1
GOTERM_BP_ALL	GO:0051402~neuron apoptotic process	50	2.54323	0.149337	GSK3B, GSK3A, PIGT, GBE1, ITSN1, ADARB1, PARK7, GPI1, FAM162A, CASP6, UNC5B, SIAH1B, SIRT1, RHOA, TRAF7, MAG, CDC34, DDIT3, DNAJC5, UBE2V2, ADAM8, TNFRSF23, GAPDH, TNFRSF21, HDAC3, NFIX, LRP1, GBA, C5AR1, CLN8, CLN3, HSPH1, ERBB3, ABL1, RIPK1, MAP2K7, SNX6, JUN, XRCC4, PTGES3, PCDHGC3, HIPK2, GCLC, CTNNB1, BAX, HYOU1, GCLM, MAP3K11, BCL2L1, AARS	1808	212	9012	1.17559	1	1	1
GOTERM_BP_ALL	GO:1901215~negative regulation of neuron death	37	1.88199	0.28466	GSK3B, NFIX, LRP1, GBE1, GBA, C5AR1, ITSN1, PARK7, CLN8, HDAC7, GPI1, CLN3, HSPH1, ERBB3, HSF1, MFN2, SNX6, JUN, XRCC4, UNC5B, PCDHGC3, MEAK7, SIRT1, RHOA, HIPK2, GCLC, MAG, TMEM259, DNAJC5, UBE2V2, CTNNB1, BAX, ADAM8, HYOU1, GCLM, BCL2L1, AARS	1808	163	9012	1.13145	1	1	1
GOTERM_BP_ALL	GO:0070997~neuron death	64	3.25534	0.360866	GSK3B, GSK3A, ITGAM, PIGT, GBE1, ITSN1, ADARB1, PARK7, GPI1, FAM162A, CASP6, UNC5B, SIAH1B, SIRT1, RHOA, TRAF7, MAG, CDC34, TMEM259, DDIT3, DNAJC5, AKT1S1, G6PDX, UBE2V2, NSMF, ADAM8, TNFRSF23, GAPDH, TNFRSF21, HDAC3, NFIX, LRP1, ZFP746, GBA, C5AR1, CLN8, HDAC7, SLC9A1, CLN3, HSPH1, ERBB3, HSF1, ABL1, MFN2, RIPK1, MAP2K7, SNX6, EGLN1, JUN, EGLN2, XRCC4, BAD, PTGES3, PCDHGC3, MEAK7, HIPK2, GCLC, C…	1808	300	9012	1.06336	1	1	1
GOTERM_BP_ALL	GO:1901214~regulation of neuron death	55	2.79756	0.397154	GSK3B, GSK3A, ITGAM, GBE1, ITSN1, PARK7, GPI1, CASP6, UNC5B, SIRT1, RHOA, TRAF7, MAG, CDC34, TMEM259, DDIT3, DNAJC5, AKT1S1, G6PDX, UBE2V2, NSMF, ADAM8, HDAC3, NFIX, LRP1, ZFP746, GBA, C5AR1, CLN8, HDAC7, CLN3, HSPH1, ERBB3, HSF1, ABL1, MFN2, RIPK1, MAP2K7, SNX6, EGLN1, JUN, EGLN2, XRCC4, BAD, PCDHGC3, MEAK7, HIPK2, GCLC, CTNNB1, BAX, HYOU1, GCLM, MAP3K11, BCL2L1, AARS	1808	259	9012	1.05849	1	1	1
Annotation Cluster 62	Enrichment Score: 0.7423262779246901
Category	Term	Count	%	PValue	Genes	List Total	Pop Hits	Pop Total	Fold Enrichment	Bonferroni	Benjamini	FDR
GOTERM_BP_ALL	GO:0014902~myotube differentiation	21	1.06816	0.0627678	CD53, GSK3B, XBP1, NOTCH1, CAV2, CD81, MAML1, MYOF, FBXO22, HDAC6, RCAN1, NLN, CYP26B1, NPHS1, PMP22, CD9, PLEKHO1, SMYD3, DOCK1, MYORG, PLEC	1808	71	9012	1.47429	1	1	1
GOTERM_BP_ALL	GO:0007520~myoblast fusion	8	0.406918	0.221691	CD53, GSK3B, NPHS1, CD81, MYOF, CD9, PLEKHO1, DOCK1	1808	25	9012	1.59504	1	1	1
GOTERM_BP_ALL	GO:0006949~syncytium formation	11	0.559512	0.243547	CD53, GSK3B, SBNO2, NPHS1, CD81, ERCC1, MYOF, CD9, PLEKHO1, ADAM8, DOCK1	1808	39	9012	1.40589	1	1	1
GOTERM_BP_ALL	GO:0000768~syncytium formation by plasma membrane fusion	10	0.508647	0.316684	CD53, GSK3B, SBNO2, NPHS1, CD81, MYOF, CD9, PLEKHO1, ADAM8, DOCK1	1808	37	9012	1.34717	1	1	1
Annotation Cluster 63	Enrichment Score: 0.7418880742020038
Category	Term	Count	%	PValue	Genes	List Total	Pop Hits	Pop Total	Fold Enrichment	Bonferroni	Benjamini	FDR
GOTERM_BP_ALL	GO:0072001~renal system development	41	2.08545	0.105725	AMER1, NOTCH1, MAGED1, ITGB3, ODC1, PDGFA, FMN1, PKD2, NID1, NUP160, BAG6, APH1A, FLCN, SEC61A1, CYP26B1, PSAP, DACT2, NEK1, GCNT4, SMAD2, HSPA8, NUP133, RPGRIP1L, ACTN4, RHOA, JMJD6, SMAD7, ACTA2, IFT20, DLG1, NPHS1, NFIA, SNX17, CAT, PECAM1, CTNNB1, IFT27, SDC1, BAX, QRICH1, SPRY1	1808	165	9012	1.23858	1	1	1
GOTERM_BP_ALL	GO:0001655~urogenital system development	45	2.28891	0.134576	AMER1, RARG, NOTCH1, MAGED1, ITGB3, ODC1, PDGFA, FMN1, PKD2, NID1, NUP160, IGF1R, BAG6, APH1A, FLCN, SEC61A1, STK11, CYP26B1, PSAP, DACT2, NEK1, GCNT4, SMAD2, HSPA8, NUP133, PLAUR, RPGRIP1L, ACTN4, RHOA, JMJD6, SMAD7, ACTA2, IFT20, DLG1, NPHS1, NFIA, SNX17, CAT, PECAM1, CTNNB1, IFT27, SDC1, BAX, QRICH1, SPRY1	1808	187	9012	1.19948	1	1	1
GOTERM_BP_ALL	GO:0001822~kidney development	39	1.98372	0.150188	AMER1, NOTCH1, MAGED1, ITGB3, ODC1, PDGFA, FMN1, PKD2, NID1, NUP160, BAG6, APH1A, FLCN, SEC61A1, CYP26B1, DACT2, NEK1, GCNT4, SMAD2, HSPA8, NUP133, RPGRIP1L, ACTN4, RHOA, JMJD6, SMAD7, ACTA2, IFT20, DLG1, NPHS1, SNX17, CAT, PECAM1, CTNNB1, IFT27, SDC1, BAX, QRICH1, SPRY1	1808	161	9012	1.20743	1	1	1
GOTERM_BP_ALL	GO:0072006~nephron development	15	0.76297	0.504272	NOTCH1, NUP133, MAGED1, ITGB3, FMN1, ACTN4, PKD2, NID1, NUP160, ACTA2, SEC61A1, DLG1, NPHS1, PECAM1, CTNNB1	1808	68	9012	1.09952	1	1	1
Annotation Cluster 64	Enrichment Score: 0.7334225773143375
Category	Term	Count	%	PValue	Genes	List Total	Pop Hits	Pop Total	Fold Enrichment	Bonferroni	Benjamini	FDR
GOTERM_BP_ALL	GO:0008286~insulin receptor signaling pathway	26	1.32248	0.0749908	GSK3B, GSK3A, PID1, SHC1, INPPL1, IRS2, ADIPOR1, IGF1R, GNAI2, LONP1, EIF4EBP1, MFN2, MAPK1, PIP4K2C, CTSD, MAPK3, SREBF1, CAV2, HMGA1, TSC2, PRKCA, SIRT1, PTPRE, GRB2, RAF1, SLC27A4	1808	94	9012	1.3787	1	1	1
GOTERM_BP_ALL	GO:0046627~negative regulation of insulin receptor signaling pathway	10	0.508647	0.176177	PTPRE, GSK3B, GSK3A, PID1, INPPL1, LONP1, TSC2, PRKCA, PIP4K2C, SLC27A4	1808	32	9012	1.55766	1	1	1
GOTERM_BP_ALL	GO:1900077~negative regulation of cellular response to insulin stimulus	11	0.559512	0.192666	PTPRE, GSK3B, GSK3A, PID1, INPPL1, LONP1, TSC2, PRKCA, PIP4K2C, APPL2, SLC27A4	1808	37	9012	1.48188	1	1	1
GOTERM_BP_ALL	GO:0046626~regulation of insulin receptor signaling pathway	15	0.76297	0.262627	GSK3B, GSK3A, PID1, INPPL1, TSC2, PRKCA, ADIPOR1, SIRT1, GNAI2, PTPRE, LONP1, MFN2, PIP4K2C, CTSD, SLC27A4	1808	58	9012	1.2891	1	1	1
GOTERM_BP_ALL	GO:1900076~regulation of cellular response to insulin stimulus	17	0.8647	0.321948	ESRRA, GSK3B, GSK3A, PID1, INPPL1, TSC2, PRKCA, ADIPOR1, SIRT1, GNAI2, PTPRE, LONP1, MFN2, PIP4K2C, CTSD, APPL2, SLC27A4	1808	70	9012	1.21052	1	1	1
Annotation Cluster 65	Enrichment Score: 0.7126175687964887
Category	Term	Count	%	PValue	Genes	List Total	Pop Hits	Pop Total	Fold Enrichment	Bonferroni	Benjamini	FDR
GOTERM_BP_ALL	GO:0010918~positive regulation of mitochondrial membrane potential	6	0.305188	0.165381	GSK3B, NNT, BAD, MFN1, MFN2, BID	1808	15	9012	1.99381	1	1	1
GOTERM_BP_ALL	GO:0051881~regulation of mitochondrial membrane potential	17	0.8647	0.180885	GSK3B, PRELID1, PID1, BAD, PYCR1, PARK7, GCLC, NNT, MFN1, MFN2, BAX, BAK1, GCLM, BID, CLIC1, PPID, BCL2L1	1808	63	9012	1.34503	1	1	1
GOTERM_BP_ALL	GO:0045838~positive regulation of membrane potential	6	0.305188	0.243365	GSK3B, NNT, BAD, MFN1, MFN2, BID	1808	17	9012	1.75924	1	1	1
Annotation Cluster 66	Enrichment Score: 0.7054631781169822
Category	Term	Count	%	PValue	Genes	List Total	Pop Hits	Pop Total	Fold Enrichment	Bonferroni	Benjamini	FDR
GOTERM_BP_ALL	GO:0018126~protein hydroxylation	9	0.457782	0.056658	EGLN1, JMJD4, EGLN2, P4HA2, P3H1, VIPAS39, P4HB, P3H3, JMJD6	1808	22	9012	2.03912	1	1	1
GOTERM_BP_ALL	GO:0018401~peptidyl-proline hydroxylation to 4-hydroxy-L-proline	4	0.203459	0.263094	EGLN1, EGLN2, P4HA2, P4HB	1808	9	9012	2.21534	1	1	1
GOTERM_BP_ALL	GO:0019471~4-hydroxyproline metabolic process	4	0.203459	0.263094	EGLN1, EGLN2, P4HA2, P4HB	1808	9	9012	2.21534	1	1	1
GOTERM_BP_ALL	GO:0019511~peptidyl-proline hydroxylation	4	0.203459	0.384295	EGLN1, EGLN2, P4HA2, P4HB	1808	11	9012	1.81255	1	1	1
Annotation Cluster 67	Enrichment Score: 0.7010259670272966
Category	Term	Count	%	PValue	Genes	List Total	Pop Hits	Pop Total	Fold Enrichment	Bonferroni	Benjamini	FDR
GOTERM_BP_ALL	GO:0042176~regulation of protein catabolic process	82	4.17091	0.0226435	GSK3B, RAB7, GSK3A, CD81, ZFAND2A, PARK7, FBXO22, DDA1, UFL1, OPHN1, PSMD2, SUFU, PSMD3, ARIH2, PSMD1, PRKACA, NSF, USP5, FBXW8, RPL23, CSNK2A2, YOD1, COMMD1, RAD23B, RNF40, SIRT2, TMEM259, PSME3, UBE2V2, ATG4B, TRIB3, ADAM8, TMEM9, SEC22B, VGLL4, AMER1, ANKS1, LRP1, GBA, ODC1, PTTG1IP, HSPBP1, OAZ1, GABARAP, USP19, SNX3, BAG6, SDCBP, GGA1, FZR1, DVL1, UBQLN1, VPS11, SNX9, BANP, UBQLN2, EGLN1, PL…	1808	329	9012	1.24234	1	1	1
GOTERM_BP_ALL	GO:0009056~catabolic process	367	18.6673	0.0974874	RETREG3, ECI1, ENO1, NUDT4, UBE2L3, CAPNS1, OPHN1, PSMD2, CDC26, PSMD3, LONP1, PSMD1, KAT8, TRIM27, PIP4K2C, LGALS8, PRKACA, PELO, VPS39, ACAD12, ARSA, VPS18, ACOT8, NHLRC3, RPL23, CSNK2A2, YOD1, SIAH1B, ATG13, PISD, RNF123, POR, RNF126, CDC34, WDR81, RRAGC, IFI27, PPP1R3B, PDE12, PSME3, DDIT3, FEZ2, TRIM13, ULK3, ULK1, VDAC1, TRIB3, VPS25, PLBD2, ALDOART2, MTMR3, NPRL2, NPRL3, PTTG1IP, PLA2G6, U…	1808	1724	9012	1.06109	1	1	1
GOTERM_BP_ALL	GO:0043161~proteasome-mediated ubiquitin-dependent protein catabolic process	82	4.17091	0.144721	RNF10, GSK3B, GSK3A, UBXN2B, ZFAND2A, PARK7, FBXO22, DDA1, MAEA, NAGLU, MAN1A2, PSMD2, CDC26, UBXN8, ARIH2, PSMD1, NHLRC3, USP5, FBXW8, ANAPC7, UBE4B, YOD1, SIAH1B, RAD23B, SIRT1, SIRT2, KLHL42, RNF126, CDC34, IFI27, SELENOS, DDIT3, TRIM13, UBE2V2, PLAA, TRIB3, WDR26, GBA, DERL1, RNF7, UBE2J2, HSPBP1, GABARAP, USP19, BAG6, SDCBP, PPP2CB, FZR1, PSMB5, PSMB3, DVL1, UBQLN1, ZSWIM8, UBQLN2, AKIRIN2, …	1808	362	9012	1.12909	1	1	1
GOTERM_BP_ALL	GO:0044248~cellular catabolic process	321	16.3276	0.164114	RETREG3, ECI1, NUDT4, UBE2L3, OPHN1, PSMD2, CDC26, PSMD3, LONP1, PSMD1, KAT8, TRIM27, PIP4K2C, LGALS8, PRKACA, PELO, VPS39, ACAD12, ARSA, VPS18, ACOT8, NHLRC3, RPL23, CSNK2A2, YOD1, SIAH1B, ATG13, PISD, RNF123, POR, RNF126, CDC34, WDR81, RRAGC, IFI27, PPP1R3B, PDE12, PSME3, DDIT3, FEZ2, TRIM13, ULK3, ULK1, VDAC1, TRIB3, VPS25, PLBD2, MTMR3, NPRL2, NPRL3, PTTG1IP, PLA2G6, UBE2J2, GNS, GSPT1, GABAR…	1808	1521	9012	1.05196	1	1	1
GOTERM_BP_ALL	GO:0030163~protein catabolic process	173	8.79959	0.187528	UBE3C, UBXN2B, CD81, PARK7, FBXO22, UBE2L3, ABHD10, MAEA, NAGLU, CAPNS1, OPHN1, PSMD2, CDC26, PSMD3, LONP1, PSMD1, PRKACA, SLC16A3, NSF, NHLRC3, USP5, FBXW8, ANAPC7, RPL23, CSNK2A2, YOD1, UBE4B, SIAH1B, RNF40, KLHL42, PISD, RNF123, RNF126, CDC34, WDR81, IFI27, SELENOS, TMEM259, DDIT3, PSME3, TRIM13, UBE2V2, PLAA, TRIB3, ADAM8, VPS25, CUL9, NOTCH1, PSMD13, PTTG1IP, DTX4, UBE2J2, OAZ1, HSPBP1, GABA…	1808	806	9012	1.06988	1	1	1
GOTERM_BP_ALL	GO:0006511~ubiquitin-dependent protein catabolic process	116	5.90031	0.209018	UBE3C, UBXN2B, PARK7, FBXO22, UBE2L3, MAEA, NAGLU, PSMD2, CDC26, PSMD3, PSMD1, NHLRC3, USP5, FBXW8, ANAPC7, RPL23, CSNK2A2, YOD1, UBE4B, SIAH1B, RNF40, KLHL42, RNF126, CDC34, WDR81, IFI27, SELENOS, DDIT3, TRIM13, UBE2V2, PLAA, TRIB3, VPS25, CUL9, PSMD13, UBE2J2, HSPBP1, GABARAP, BAG6, SDCBP, RNF215, DVL1, AKIRIN2, KLHDC3, PLK3, ZRANB1, XBP1, HACE1, SMURF2, SMURF1, KLHL22, SNF8, FBXO33, FBXO31, SM…	1808	534	9012	1.08278	1	1	1
GOTERM_BP_ALL	GO:0010498~proteasomal protein catabolic process	89	4.52696	0.226144	RNF10, GSK3B, GSK3A, UBXN2B, ZFAND2A, PARK7, FBXO22, DDA1, UFL1, MAEA, NAGLU, OPHN1, MAN1A2, PSMD2, CDC26, UBXN8, ARIH2, PSMD1, NHLRC3, USP5, FBXW8, ANAPC7, UBE4B, YOD1, COMMD1, SIAH1B, RAD23B, SIRT1, RNF40, SIRT2, KLHL42, RNF126, CDC34, IFI27, SELENOS, DDIT3, TRIM13, UBE2V2, PLAA, TRIB3, WDR26, GBA, DERL1, RNF7, DTX4, UBE2J2, HSPBP1, GABARAP, USP19, BAG6, SDCBP, PPP2CB, FZR1, PSMB5, PSMB3, DVL1,…	1808	407	9012	1.08998	1	1	1
GOTERM_BP_ALL	GO:0009057~macromolecule catabolic process	215	10.9359	0.234676	UBE2L3, CAPNS1, OPHN1, PSMD2, CDC26, PSMD3, LONP1, PSMD1, PRKACA, PELO, NHLRC3, RPL23, CSNK2A2, YOD1, SIAH1B, PISD, RNF123, RNF126, CDC34, WDR81, IFI27, PDE12, PSME3, DDIT3, TRIM13, TRIB3, VPS25, PTTG1IP, UBE2J2, OAZ1, GNS, GSPT1, GABARAP, SNX3, NLN, DHX34, RNF215, VPS11, SNX9, BANP, PLK3, ZRANB1, XBP1, HACE1, RDX, SNF8, MEX3D, FBXL8, SLC6A8, TOLLIP, GIPC1, AGO1, BAP1, FBXL6, RAB7, ZFAND2A, SMG9,…	1808	1020	9012	1.05066	1	1	1
GOTERM_BP_ALL	GO:0044257~cellular protein catabolic process	143	7.27365	0.242058	UBE3C, UBXN2B, CD81, PARK7, FBXO22, UBE2L3, MAEA, NAGLU, OPHN1, PSMD2, CDC26, PSMD3, LONP1, PSMD1, PRKACA, NHLRC3, USP5, FBXW8, ANAPC7, RPL23, CSNK2A2, YOD1, UBE4B, SIAH1B, RNF40, KLHL42, PISD, RNF123, RNF126, CDC34, WDR81, IFI27, SELENOS, DDIT3, PSME3, TRIM13, UBE2V2, PLAA, TRIB3, VPS25, CUL9, PSMD13, PTTG1IP, DTX4, UBE2J2, HSPBP1, GABARAP, BAG6, SDCBP, RNF215, PSAP, DVL1, VPS11, RIPK1, AKIRIN2,…	1808	670	9012	1.06386	1	1	1
GOTERM_BP_ALL	GO:0009894~regulation of catabolic process	145	7.37538	0.244052	CD81, IRS2, PARK7, FBXO22, STK11, OPHN1, PSMD2, PSMD3, PSMD1, KAT8, TRIM27, PIP4K2C, PRKACA, NSF, USP5, FBXW8, RPL23, CSNK2A2, TSC2, YOD1, TICAM1, ATG13, RNF40, RRAGC, TMEM259, PPP1R3B, DDIT3, PSME3, FEZ2, TRIM13, ULK3, FKBP8, UBE2V2, TBC1D25, VDAC1, TRIB3, ULK1, ADAM8, PFKFB1, MTMR3, NPRL2, NPRL3, PTTG1IP, OAZ1, HSPBP1, GABARAP, SNX3, BAG6, SDCBP, DHX34, BAG3, DVL1, ZKSCAN3, VPS11, SNX9, ZBTB7A,…	1808	680	9012	1.06287	1	1	1
GOTERM_BP_ALL	GO:0019941~modification-dependent protein catabolic process	117	5.95117	0.259266	UBE3C, UBXN2B, PARK7, FBXO22, UBE2L3, MAEA, NAGLU, PSMD2, CDC26, PSMD3, LONP1, PSMD1, NHLRC3, USP5, FBXW8, ANAPC7, RPL23, CSNK2A2, YOD1, UBE4B, SIAH1B, RNF40, KLHL42, RNF126, CDC34, WDR81, IFI27, SELENOS, DDIT3, TRIM13, UBE2V2, PLAA, TRIB3, VPS25, CUL9, PSMD13, UBE2J2, HSPBP1, GABARAP, BAG6, SDCBP, RNF215, DVL1, AKIRIN2, KLHDC3, PLK3, ZRANB1, XBP1, HACE1, SMURF2, SMURF1, KLHL22, SNF8, FBXO33, FBX…	1808	546	9012	1.06811	1	1	1
GOTERM_BP_ALL	GO:0043632~modification-dependent macromolecule catabolic process	119	6.0529	0.275864	UBE3C, UBXN2B, PARK7, FBXO22, UBE2L3, MAEA, NAGLU, PSMD2, CDC26, PSMD3, LONP1, PSMD1, NHLRC3, USP5, FBXW8, ANAPC7, RPL23, CSNK2A2, YOD1, UBE4B, SIAH1B, RNF40, KLHL42, RNF126, CDC34, WDR81, IFI27, SELENOS, DDIT3, TRIM13, UBE2V2, PLAA, TRIB3, VPS25, CUL9, PSMD13, UBE2J2, HSPBP1, GABARAP, BAG6, SDCBP, RNF215, DVL1, AKIRIN2, KLHDC3, PLK3, ZRANB1, XBP1, HACE1, SMURF2, SMURF1, KLHL22, SNF8, FBXO33, FBX…	1808	558	9012	1.06301	1	1	1
GOTERM_BP_ALL	GO:0006508~proteolysis	229	11.648	0.288253	TRRAP, IFT172, ENO1, UBE2L3, PSMD9, CAPNS1, OPHN1, PSMD2, CDC26, PSMD3, LONP1, PSMD1, PRKACA, NHLRC3, PIH1D1, RPL23, CSNK2A2, YOD1, SIAH1B, PISD, AFG3L1, RNF123, AFG3L2, POR, RNF126, CDC34, WDR81, IFI27, PSME3, DDIT3, TRIM13, TRIB3, AURKAIP1, CSTDC4, VPS25, UBE2J2, GABARAP, APH1A, NLN, RNF215, SERPINH1, SNX9, AMZ2, RCE1, PLK3, ZRANB1, XBP1, PRELID1, HACE1, INTS1, DELE1, SNF8, FBXL8, TOLLIP, GIPC1…	1808	1098	9012	1.03958	1	1	1
GOTERM_BP_ALL	GO:1901575~organic substance catabolic process	295	15.0051	0.288956	ECI1, ENO1, NUDT4, UBE2L3, CAPNS1, OPHN1, PSMD2, CDC26, PSMD3, LONP1, PSMD1, PRKACA, PELO, ACAD12, ACOT8, NHLRC3, RPL23, CSNK2A2, YOD1, SIAH1B, PISD, RNF123, RNF126, CDC34, WDR81, IFI27, PPP1R3B, PDE12, PSME3, DDIT3, TRIM13, TRIB3, VPS25, PLBD2, ALDOART2, PTTG1IP, PLA2G6, UBE2J2, OAZ1, GNS, GSPT1, GABARAP, ADH5, SNX3, NLN, NEU3, LDHA, DHX34, RNF215, NEU1, VPS11, SNX9, ZBTB7A, HMOX2, BANP, PCK2, P…	1808	1422	9012	1.03406	1	1	1
GOTERM_BP_ALL	GO:0044265~cellular macromolecule catabolic process	178	9.05392	0.361892	UBE3C, UBXN2B, CD81, PARK7, FBXO22, UBE2L3, EDC4, MAEA, NAGLU, OPHN1, PSMD2, CDC26, PSMD3, LONP1, PSMD1, PRKACA, PELO, PCID2, NHLRC3, USP5, FBXW8, ANAPC7, RPL23, CSNK2A2, YOD1, UBE4B, SIAH1B, RNF40, KLHL42, PISD, RNF123, RNF126, CDC34, WDR81, IFI27, SELENOS, PDE12, DDIT3, PSME3, MRTO4, TRIM13, UBE2V2, PLAA, TRIB3, VPS25, CUL9, RNASEH2C, RNASEH2A, PSMD13, PTTG1IP, DTX4, UBE2J2, HSPBP1, GSPT1, GABA…	1808	859	9012	1.03288	1	1	1
GOTERM_BP_ALL	GO:0051603~proteolysis involved in cellular protein catabolic process	128	6.51068	0.437403	UBE3C, UBXN2B, PARK7, FBXO22, UBE2L3, MAEA, NAGLU, OPHN1, PSMD2, CDC26, PSMD3, LONP1, PSMD1, PRKACA, NHLRC3, USP5, FBXW8, ANAPC7, RPL23, CSNK2A2, YOD1, UBE4B, SIAH1B, RNF40, KLHL42, RNF123, RNF126, CDC34, WDR81, IFI27, SELENOS, DDIT3, PSME3, TRIM13, UBE2V2, PLAA, TRIB3, VPS25, CUL9, PSMD13, DTX4, UBE2J2, HSPBP1, GABARAP, BAG6, SDCBP, RNF215, DVL1, AKIRIN2, KLHDC3, PLK3, ZRANB1, XBP1, HACE1, SMURF…	1808	622	9012	1.02575	1	1	1
Annotation Cluster 68	Enrichment Score: 0.694892138810864
Category	Term	Count	%	PValue	Genes	List Total	Pop Hits	Pop Total	Fold Enrichment	Bonferroni	Benjamini	FDR
GOTERM_BP_ALL	GO:0035904~aorta development	13	0.661241	0.0522424	DCTN5, NOTCH1, LRP1, SRF, GAA, NPRL3, PKD2, DNM2, NAGLU, SNX17, SUFU, MYH10, GLA	1808	37	9012	1.75132	1	1	1
GOTERM_BP_ALL	GO:0048844~artery morphogenesis	10	0.508647	0.347461	NOTCH1, LRP1, NAGLU, ZMIZ1, GJA5, SRF, NPRL3, CTNNB1, PKD2, SMAD7	1808	38	9012	1.31171	1	1	1
GOTERM_BP_ALL	GO:0035909~aorta morphogenesis	5	0.254323	0.453309	NOTCH1, LRP1, NAGLU, SRF, NPRL3	1808	17	9012	1.46603	1	1	1
Annotation Cluster 69	Enrichment Score: 0.6894622020574396
Category	Term	Count	%	PValue	Genes	List Total	Pop Hits	Pop Total	Fold Enrichment	Bonferroni	Benjamini	FDR
GOTERM_BP_ALL	GO:0097192~extrinsic apoptotic signaling pathway in absence of ligand	16	0.813835	0.0714324	GSK3B, GSK3A, BAD, UNC5B, DAPK3, MAPK7, PPP2R1B, ERBB3, PPP2R1A, BAG3, MKNK2, BAX, RIPK1, BAK1, TNFRSF23, BCL2L1	1808	51	9012	1.56377	1	1	1
GOTERM_BP_ALL	GO:0038034~signal transduction in absence of ligand	16	0.813835	0.0714324	GSK3B, GSK3A, BAD, UNC5B, DAPK3, MAPK7, PPP2R1B, ERBB3, PPP2R1A, BAG3, MKNK2, BAX, RIPK1, BAK1, TNFRSF23, BCL2L1	1808	51	9012	1.56377	1	1	1
GOTERM_BP_ALL	GO:0097191~extrinsic apoptotic signaling pathway	36	1.83113	0.552567	BEX3, GSK3B, GSK3A, GSTP1, TRADD, PARK7, GABARAP, MAPK7, PPP2R1B, ERBB3, PPP2R1A, BAG3, HYAL2, MKNK2, RIPK1, BAK1, BID, PAK2, BAD, UNC5B, DAPK3, DAB2IP, DELE1, GCLC, IFI27, PSME3, MADD, TMBIM1, BAX, SIGLEC1, LTBR, RAF1, TNFRSF23, GCLM, BCL2L1, TNFRSF22	1808	176	9012	1.01956	1	1	1
GOTERM_BP_ALL	GO:2001239~regulation of extrinsic apoptotic signaling pathway in absence of ligand	6	0.305188	0.619408	MAPK7, PPP2R1B, PPP2R1A, UNC5B, DAPK3, RIPK1	1808	26	9012	1.15027	1	1	1
Annotation Cluster 70	Enrichment Score: 0.6872142639703781
Category	Term	Count	%	PValue	Genes	List Total	Pop Hits	Pop Total	Fold Enrichment	Bonferroni	Benjamini	FDR
GOTERM_BP_ALL	GO:0009968~negative regulation of signal transduction	176	8.95219	0.148709	OTUD4, PID1, IFT172, WWC2, JADE1, INPPL1, PEBP1, PARK7, ENO1, IGF1R, STK11, PPP2R1A, RUVBL2, SAP130, LONP1, SIRPA, HOMER3, PIP4K2C, PRKACA, TNS3, PIAS4, TLE4, VPS18, SZT2, TLE1, ZGPAT, UNC5B, PIH1D1, ARRDC3, TSC2, PRKCA, RPGRIP1L, MIF, VRK3, LEMD2, RUNX2, PIAS2, RNF126, CDC34, SELENOS, FRMD8, DDIT3, PSME3, MADD, ULK3, PPIF, VDAC2, MAPKAPK5, KCTD11, RAF1, PPIA, VPS25, SLC27A4, GGNBP2, NOTCH1, NPRL…	1808	812	9012	1.08039	1	1	1
GOTERM_BP_ALL	GO:0009966~regulation of signal transduction	377	19.176	0.152581	JRK, PID1, GORAB, IFT172, ITSN1, EMC10, SPRING1, ENO1, F11R, PWP1, RPS15, PPP2R1B, OPHN1, PPP2R1A, ZMIZ1, FAM110C, SAP130, LONP1, HOMER3, RPL37, TRIM27, PIP4K2C, PRKACA, PELO, TNS3, RPS12, VPS18, UNC5B, PIH1D1, RPL23, ARRDC3, DAPK3, PRKCA, ACTN4, MIF, SIAH1B, MAPK8IP3, RUNX2, BCR, POR, RNF126, CDC34, RRAGC, PSME3, DDIT3, TRIM13, ULK3, RABL3, VDAC2, ULK1, KCTD11, TRIB3, VPS25, TELO2, SEH1L, GGNBP2…	1808	1792	9012	1.04864	1	1	1
GOTERM_BP_ALL	GO:0023051~regulation of signaling	421	21.414	0.169859	JRK, PID1, IFT172, ITSN1, EMC10, SPRING1, ENO1, F11R, PSMD9, ZMIZ1, GJA5, FAM110C, HOMER3, PIP4K2C, RPL37, PRKACA, VPS18, UNC5B, PIH1D1, RPL23, DAPK3, SCRIB, PRKCA, BCR, RNF126, PRKAR1A, MAP1B, PSME3, DDIT3, RABL3, ORAI1, VPS25, SEH1L, NPRL2, NPRL3, PDGFA, PLA2G6, GABARAP, RIC8A, RHOT1, VPS11, RRS1, ZBTB7A, JUN, PRELID1, SNAPIN, ICMT, RDX, STARD10, FN1, SLC6A6, GIPC1, AGO1, CDK10, HYOU1, CDK14, T…	1808	2018	9012	1.03988	1	1	1
GOTERM_BP_ALL	GO:0010648~negative regulation of cell communication	185	9.40997	0.191942	OTUD4, PID1, IFT172, WWC2, JADE1, INPPL1, PEBP1, PARK7, ENO1, IGF1R, PSMD9, STK11, PPP2R1A, RUVBL2, SAP130, LONP1, SIRPA, HOMER3, PIP4K2C, PRKACA, TNS3, PIAS4, TLE4, VPS18, SZT2, TLE1, ZGPAT, UNC5B, PIH1D1, ARRDC3, TSC2, PRKCA, RPGRIP1L, MIF, VRK3, LEMD2, RUNX2, PIAS2, RNF126, CDC34, SELENOS, FRMD8, DDIT3, PSME3, MADD, ULK3, PPIF, VDAC2, MAPKAPK5, KCTD11, RAF1, PPIA, VPS25, SLC27A4, GGNBP2, NOTCH…	1808	865	9012	1.06605	1	1	1
GOTERM_BP_ALL	GO:0023057~negative regulation of signaling	185	9.40997	0.204412	OTUD4, PID1, IFT172, WWC2, JADE1, INPPL1, PEBP1, PARK7, ENO1, IGF1R, PSMD9, STK11, PPP2R1A, RUVBL2, SAP130, LONP1, SIRPA, HOMER3, PIP4K2C, PRKACA, TNS3, PIAS4, TLE4, VPS18, SZT2, TLE1, ZGPAT, UNC5B, PIH1D1, ARRDC3, TSC2, PRKCA, RPGRIP1L, MIF, VRK3, LEMD2, RUNX2, PIAS2, RNF126, CDC34, SELENOS, FRMD8, DDIT3, PSME3, MADD, ULK3, PPIF, VDAC2, MAPKAPK5, KCTD11, RAF1, PPIA, VPS25, SLC27A4, GGNBP2, NOTCH…	1808	868	9012	1.06237	1	1	1
GOTERM_BP_ALL	GO:0010646~regulation of cell communication	414	21.058	0.211907	JRK, PID1, IFT172, ITSN1, EMC10, SPRING1, ENO1, F11R, PSMD9, ZMIZ1, GJA5, FAM110C, HOMER3, PIP4K2C, RPL37, PRKACA, VPS18, UNC5B, PIH1D1, RPL23, DAPK3, PRKCA, BCR, RNF126, PRKAR1A, MAP1B, PSME3, DDIT3, RABL3, ORAI1, VPS25, SEH1L, NPRL2, NPRL3, PDGFA, PLA2G6, GABARAP, RIC8A, RHOT1, VPS11, RRS1, ZBTB7A, JUN, PRELID1, SNAPIN, ICMT, RDX, STARD10, FN1, SLC6A6, GIPC1, AGO1, CDK10, HYOU1, CDK14, TPRGL, C…	1808	1996	9012	1.03386	1	1	1
GOTERM_BP_ALL	GO:1902532~negative regulation of intracellular signal transduction	90	4.57782	0.212298	GSK3B, GSK3A, WWC2, ENO1B, INPPL1, PEBP1, PIK3CB, PARK7, ENO1, PKD2, LITAF, IGF1R, SPRED3, SPRED2, FLCN, STK11, DUSP10, PPP2R1A, HYAL2, SMPD1, SIRPA, HOMER3, EMILIN1, TNS3, GIT1, SZT2, TLE1, PDE4D, PLAUR, TSC2, PRKCA, MIF, VRK3, LEMD2, SIRT1, DUSP6, RHOA, CDC34, NCOR1, SELENOS, DDIT3, AKT1S1, PPIF, RAPGEF1, VDAC2, MAPKAPK5, PPIA, VGLL4, GGNBP2, HDAC3, RGS14, MGRN1, GSTP1, NPRL2, GBA, NPRL3, PTTG1…	1808	410	9012	1.09416	1	1	1
GOTERM_BP_ALL	GO:0048585~negative regulation of response to stimulus	222	11.292	0.467292	PID1, IFT172, ENO1, PPP2R1A, SAP130, LONP1, HOMER3, TRIM27, PIP4K2C, PRKACA, TNS3, CHID1, VPS18, UNC5B, PIH1D1, ARRDC3, YOD1, PRKCA, MIF, RUNX2, BCR, RNF126, CDC34, DDX39B, PSME3, DDIT3, ULK3, VDAC2, KCTD11, VPS25, GGNBP2, NPRL2, NPRL3, PDGFA, PTTG1IP, SEC14L1, VPS11, ZBTB7A, SNX6, XBP1, PRELID1, XRCC4, PYCR1, CALM3, HYOU1, ECM1, RAB7, PTPRS, ENO1B, LITAF, SUFU, SMPD1, HYAL2, TMED2, APPL2, GIT1, …	1808	1092	9012	1.01334	1	1	1
Annotation Cluster 71	Enrichment Score: 0.6768959809420027
Category	Term	Count	%	PValue	Genes	List Total	Pop Hits	Pop Total	Fold Enrichment	Bonferroni	Benjamini	FDR
GOTERM_BP_ALL	GO:1903539~protein localization to postsynaptic membrane	7	0.356053	0.133952	GRIPAP1, DLG1, DLG4, SCRIB, STX3, GIT1, VAMP2	1808	18	9012	1.93842	1	1	1
GOTERM_BP_ALL	GO:0099633~protein localization to postsynaptic specialization membrane	3	0.152594	0.263743	DLG1, DLG4, GIT1	1808	5	9012	2.99071	1	1	1
GOTERM_BP_ALL	GO:0099645~neurotransmitter receptor localization to postsynaptic specialization membrane	3	0.152594	0.263743	DLG1, DLG4, GIT1	1808	5	9012	2.99071	1	1	1
Annotation Cluster 72	Enrichment Score: 0.6767098689480856
Category	Term	Count	%	PValue	Genes	List Total	Pop Hits	Pop Total	Fold Enrichment	Bonferroni	Benjamini	FDR
GOTERM_BP_ALL	GO:0021904~dorsal/ventral neural tube patterning	8	0.406918	0.0517211	SUFU, RAB23, GORAB, WDR19, FKBP8, TULP3, TMED2, PRKACA	1808	18	9012	2.21534	1	1	1
GOTERM_BP_ALL	GO:0021511~spinal cord patterning	3	0.152594	0.424719	SUFU, RAB23, TULP3	1808	7	9012	2.13622	1	1	1
GOTERM_BP_ALL	GO:0021513~spinal cord dorsal/ventral patterning	3	0.152594	0.424719	SUFU, RAB23, TULP3	1808	7	9012	2.13622	1	1	1
Annotation Cluster 73	Enrichment Score: 0.6742548880431285
Category	Term	Count	%	PValue	Genes	List Total	Pop Hits	Pop Total	Fold Enrichment	Bonferroni	Benjamini	FDR
GOTERM_BP_ALL	GO:1903543~positive regulation of exosomal secretion	6	0.305188	0.0998609	SDCBP, RAB7, PDCD6IP, VPS4B, SDC1, SNF8	1808	13	9012	2.30054	1	1	1
GOTERM_BP_ALL	GO:1903541~regulation of exosomal secretion	6	0.305188	0.130772	SDCBP, RAB7, PDCD6IP, VPS4B, SDC1, SNF8	1808	14	9012	2.13622	1	1	1
GOTERM_BP_ALL	GO:1903553~positive regulation of extracellular exosome assembly	3	0.152594	0.181551	SDCBP, PDCD6IP, SDC1	1808	4	9012	3.73838	1	1	1
GOTERM_BP_ALL	GO:0045921~positive regulation of exocytosis	15	0.76297	0.198877	ARF1, RAB7, PDCD6IP, ITGAM, VPS4B, STXBP2, PRKCA, SNF8, PLA2G6, VAMP8, SDCBP, LAMP1, ADORA2B, SDC1, BCL2L1	1808	55	9012	1.35941	1	1	1
GOTERM_BP_ALL	GO:0071971~extracellular exosome assembly	3	0.152594	0.263743	SDCBP, PDCD6IP, SDC1	1808	5	9012	2.99071	1	1	1
GOTERM_BP_ALL	GO:1990182~exosomal secretion	6	0.305188	0.285447	SDCBP, RAB7, PDCD6IP, VPS4B, SDC1, SNF8	1808	18	9012	1.6615	1	1	1
GOTERM_BP_ALL	GO:0097734~extracellular exosome biogenesis	6	0.305188	0.328712	SDCBP, RAB7, PDCD6IP, VPS4B, SDC1, SNF8	1808	19	9012	1.57406	1	1	1
GOTERM_BP_ALL	GO:1903551~regulation of extracellular exosome assembly	3	0.152594	0.345895	SDCBP, PDCD6IP, SDC1	1808	6	9012	2.49226	1	1	1
Annotation Cluster 74	Enrichment Score: 0.674239567945469
Category	Term	Count	%	PValue	Genes	List Total	Pop Hits	Pop Total	Fold Enrichment	Bonferroni	Benjamini	FDR
GOTERM_BP_ALL	GO:0097106~postsynaptic density organization	6	0.305188	0.130772	HSPA8, OPHN1, ITGB3, CFL1, CRIPT, ARF6	1808	14	9012	2.13622	1	1	1
GOTERM_BP_ALL	GO:0099084~postsynaptic specialization organization	6	0.305188	0.165381	HSPA8, OPHN1, ITGB3, CFL1, CRIPT, ARF6	1808	15	9012	1.99381	1	1	1
GOTERM_BP_ALL	GO:0099558~maintenance of synapse structure	6	0.305188	0.203123	HSPA8, OPHN1, ITGB3, CHCHD10, ERC1, ARF6	1808	16	9012	1.86919	1	1	1
GOTERM_BP_ALL	GO:0098880~maintenance of postsynaptic specialization structure	4	0.203459	0.204134	HSPA8, OPHN1, ITGB3, ARF6	1808	8	9012	2.49226	1	1	1
GOTERM_BP_ALL	GO:0043954~cellular component maintenance	11	0.559512	0.474378	HSPA8, OPHN1, DCTN1, ITGB3, CFL1, PKP2, CHCHD10, ABL2, ERC1, IGF1R, ARF6	1808	47	9012	1.16659	1	1	1
Annotation Cluster 75	Enrichment Score: 0.6697209675430709
Category	Term	Count	%	PValue	Genes	List Total	Pop Hits	Pop Total	Fold Enrichment	Bonferroni	Benjamini	FDR
GOTERM_BP_ALL	GO:0045048~protein insertion into ER membrane	9	0.457782	0.0434482	BAG6, SEC61A1, MMGT2, SGTA, EMC3, EMC10, GET3, TRAM2, GET4	1808	21	9012	2.13622	1	1	1
GOTERM_BP_ALL	GO:0051205~protein insertion into membrane	11	0.559512	0.0753235	BAG6, SEC61A1, MMGT2, SGTA, EMC3, BAX, EMC10, GET3, TRAM2, TOMM22, GET4	1808	31	9012	1.7687	1	1	1
GOTERM_BP_ALL	GO:0071816~tail-anchored membrane protein insertion into ER membrane	7	0.356053	0.106542	BAG6, MMGT2, SGTA, EMC3, EMC10, GET3, GET4	1808	17	9012	2.05245	1	1	1
GOTERM_BP_ALL	GO:0070972~protein localization to endoplasmic reticulum	19	0.966429	0.108919	ANKRD13C, KDELR1, SEC16A, ZFAND2A, SGTA, SSR3, ANK2, SRP68, TRAM2, BAG6, SEC61A1, VAPA, RER1, SRPRB, KDELR2, HYOU1, GET3, TAPT1, GET4	1808	67	9012	1.41352	1	1	1
GOTERM_BP_ALL	GO:0007029~endoplasmic reticulum organization	18	0.915565	0.156528	RETREG3, MMGT2, CAV2, SEC16A, SGTA, EMC10, TRAM2, BAG6, GAK, SEC61A1, ZFYVE27, PEX5, EMC3, TMED2, RETREG2, GET3, SEC31A, GET4	1808	66	9012	1.35941	1	1	1
GOTERM_BP_ALL	GO:0045047~protein targeting to ER	11	0.559512	0.217511	BAG6, SEC61A1, ZFAND2A, SGTA, SSR3, SRPRB, HYOU1, SRP68, GET3, TRAM2, GET4	1808	38	9012	1.44289	1	1	1
GOTERM_BP_ALL	GO:0006620~posttranslational protein targeting to membrane	6	0.305188	0.243365	BAG6, SEC61A1, SGTA, HYOU1, GET3, GET4	1808	17	9012	1.75924	1	1	1
GOTERM_BP_ALL	GO:0072599~establishment of protein localization to endoplasmic reticulum	11	0.559512	0.298548	BAG6, SEC61A1, ZFAND2A, SGTA, SSR3, SRPRB, HYOU1, SRP68, GET3, TRAM2, GET4	1808	41	9012	1.33731	1	1	1
GOTERM_BP_ALL	GO:0006614~SRP-dependent cotranslational protein targeting to membrane	5	0.254323	0.453309	SEC61A1, SSR3, SRPRB, SRP68, TRAM2	1808	17	9012	1.46603	1	1	1
GOTERM_BP_ALL	GO:0006613~cotranslational protein targeting to membrane	5	0.254323	0.501269	SEC61A1, SSR3, SRPRB, SRP68, TRAM2	1808	18	9012	1.38459	1	1	1
GOTERM_BP_ALL	GO:0045050~protein insertion into ER membrane by stop-transfer membrane-anchor sequence	3	0.152594	0.625864	MMGT2, EMC3, EMC10	1808	10	9012	1.49535	1	1	1
GOTERM_BP_ALL	GO:0006612~protein targeting to membrane	18	0.915565	0.687908	PEX19, ITGAM, SGTA, SSR3, MIEF1, VPS37B, SRP68, TRAM2, BAG6, SEC61A1, ZDHHC18, TMEM147, MICALL1, PEX5, SRPRB, HYOU1, GET3, GET4	1808	92	9012	0.975231	1	1	1
Annotation Cluster 76	Enrichment Score: 0.6690597448379014
Category	Term	Count	%	PValue	Genes	List Total	Pop Hits	Pop Total	Fold Enrichment	Bonferroni	Benjamini	FDR
GOTERM_BP_ALL	GO:0032870~cellular response to hormone stimulus	94	4.78128	0.0250447	GSK3B, GSK3A, RARG, SLC27A1, PID1, THRA, ITGB3, INPPL1, IRS2, GPT, PARK7, EPRS, IGF1R, UBE2L3, UFL1, ZMIZ1, CFL1, LONP1, PIP4K2C, PRKACA, CTSD, YWHAG, APPL2, DDX17, SREBF1, VPS18, RBFOX2, ARG1, PDE4D, NCOA3, BUD31, TSC2, CYBA, PRKCA, SIRT1, PIAS2, RHOA, APRT, POR, PKM, NCOR1, LATS2, PRKAR1A, MAP1B, TRIB3, NSMF, SGK1, RAF1, VAMP2, PPARD, SLC27A4, NOTCH1, SHC1, PTGER2, GSTP1, UBA5, ATP1A1, ADIPOR1,…	1808	385	9012	1.217	1	1	1
GOTERM_BP_ALL	GO:0071495~cellular response to endogenous stimulus	174	8.85046	0.0449965	SLC27A1, PID1, CD81, PDCD5, INPPL1, IRS2, PARK7, EPRS, IGF1R, UBE2L3, STK11, ZMIZ1, CFL1, SAP130, LONP1, PIP4K2C, PRKACA, PELO, PDE8A, DDX17, VPS18, RBFOX2, RPL23, TSC2, CYBA, PRKCA, LEMD2, RUNX2, PIAS2, DYNC1LI1, POR, DYNC1LI2, RRAGC, PRKAR1A, MAP1B, FDX1, FKBP8, NSMF, TRIB3, RAF1, SLC27A4, NOTCH1, SHC1, UBA5, IREB2, PDGFA, ITPR3, LTBP3, ADIPOR1, SLC9A1, SDCBP, FLRT2, UBR5, VPS11, ABL1, EIF4EBP1…	1808	769	9012	1.12784	1	1	1
GOTERM_BP_ALL	GO:0009725~response to hormone	124	6.30722	0.0668046	SLC27A1, PID1, INPPL1, IRS2, PARK7, EPRS, IGF1R, UBE2L3, YY1, STK11, ZMIZ1, CFL1, BSG, LONP1, PIP4K2C, PRKACA, DDX17, VPS18, RBFOX2, RPS6, TSC2, CYBA, PRKCA, RNF40, PIAS2, POR, PRKAR1A, MAP1B, NSMF, TRIB3, RPL27, RAF1, SLC27A4, PFKFB1, NOTCH1, SHC1, UBA5, ADIPOR1, SLC9A1, UBR5, VPS11, EIF4EBP1, SAFB2, SMYD3, CYC1, GAS2L1, ZBTB7A, PCK2, ESRRA, HSPA8, XBP1, JUND, EIF2B2, CAV2, RDX, HMGA1, HMGA2, FB…	1808	542	9012	1.14037	1	1	1
GOTERM_BP_ALL	GO:0032869~cellular response to insulin stimulus	43	2.18718	0.0669806	GSK3B, SLC27A1, GSK3A, PID1, SHC1, GSTP1, INPPL1, IRS2, GPT, ADIPOR1, EPRS, SLC9A1, IGF1R, GNAI2, LONP1, EIF4EBP1, MFN2, MAPK1, PIP4K2C, CTSD, YWHAG, APPL2, MAPK3, PCK2, ESRRA, SREBF1, XBP1, PKLR, CAV2, HMGA1, TSC2, PRKCA, SIRT1, APRT, PTPRE, GCLC, PKM, GRB2, TRIB3, RAF1, SGK1, VAMP2, SLC27A4	1808	168	9012	1.2758	1	1	1
GOTERM_BP_ALL	GO:0008286~insulin receptor signaling pathway	26	1.32248	0.0749908	GSK3B, GSK3A, PID1, SHC1, INPPL1, IRS2, ADIPOR1, IGF1R, GNAI2, LONP1, EIF4EBP1, MFN2, MAPK1, PIP4K2C, CTSD, MAPK3, SREBF1, CAV2, HMGA1, TSC2, PRKCA, SIRT1, PTPRE, GRB2, RAF1, SLC27A4	1808	94	9012	1.3787	1	1	1
GOTERM_BP_ALL	GO:0071375~cellular response to peptide hormone stimulus	55	2.79756	0.0918717	GSK3B, GSK3A, SLC27A1, PID1, ITGB3, INPPL1, IRS2, GPT, EPRS, IGF1R, CFL1, LONP1, PIP4K2C, PRKACA, CTSD, YWHAG, APPL2, SREBF1, ARG1, TSC2, CYBA, PRKCA, SIRT1, APRT, POR, PKM, PRKAR1A, MAP1B, TRIB3, SGK1, RAF1, VAMP2, SLC27A4, SHC1, GSTP1, ADIPOR1, SLC9A1, GNAI2, HSF1, EIF4EBP1, MAPK1, MFN2, CSK, STAT6, MAPK3, PCK2, ESRRA, XBP1, PKLR, CAV2, HMGA1, PTPRE, GCLC, CTNNB1, GRB2	1808	227	9012	1.2077	1	1	1
GOTERM_BP_ALL	GO:0009719~response to endogenous stimulus	211	10.7325	0.158358	ATF1, PID1, EPRS, UBE2L3, ZMIZ1, SAP130, BSG, LONP1, KAT7, PIP4K2C, PRKACA, PELO, IER2, DDX17, VPS18, RBFOX2, RPL23, PRKCA, RUNX2, DYNC1LI1, POR, DYNC1LI2, RRAGC, PRKAR1A, MAP1B, DDIT3, FDX1, UQCRC1, NSMF, TRIB3, RPL27, PDGFA, FLRT2, VPS11, ZBTB7A, PCK2, SNX6, JUN, XBP1, JUND, RDX, GIPC1, SDC1, CALM3, GRB2, RARG, GPT, RPTOR, CTSL, SMPD1, HYAL2, CTSD, APPL2, GIT1, SREBF1, ARG1, NCOA3, SIRT1, RHOA,…	1808	984	9012	1.06883	1	1	1
GOTERM_BP_ALL	GO:0032868~response to insulin	48	2.44151	0.160952	PFKFB1, GSK3B, SLC27A1, GSK3A, PID1, SHC1, GSTP1, INPPL1, IRS2, GPT, ADIPOR1, EPRS, SLC9A1, IGF1R, GNAI2, LONP1, EIF4EBP1, MFN2, MAPK1, PIP4K2C, CTSD, YWHAG, APPL2, MAPK3, PCK2, ESRRA, SREBF1, XBP1, PKLR, CAV2, RPS6, HMGA1, MEAK7, TSC2, PRKCA, SIRT1, APRT, PTPRE, GCLC, PKM, CAT, GRB2, TRIB3, SCLY, RAF1, SGK1, VAMP2, SLC27A4	1808	204	9012	1.17283	1	1	1
GOTERM_BP_ALL	GO:0071417~cellular response to organonitrogen compound	89	4.52696	0.162034	GSK3B, GSK3A, SLC27A1, PID1, ITGB3, INPPL1, IRS2, GPT, PKD2, EPRS, IGF1R, PPP1R9B, RPTOR, CASP6, CFL1, LONP1, PIP4K2C, PRKACA, CTSD, YWHAG, APPL2, SREBF1, ARG1, PDE4D, RPL23, TSC2, CYBA, PRKCA, SPIDR, SIRT1, SIRT2, APRT, DNM2, POR, IMPACT, PKM, RRAGC, PRKAR1A, MAP1B, FDX1, RAPGEF1, TRIB3, NSMF, SGK1, RAF1, VAMP2, SLC27A4, DDC, LRP1, SHC1, GSTP1, AKAP7, ITPR3, HDAC8, ADIPOR1, SLC9A1, GNAI2, STAMBP…	1808	398	9012	1.11463	1	1	1
GOTERM_BP_ALL	GO:1901653~cellular response to peptide	61	3.10275	0.211705	GSK3B, GSK3A, SLC27A1, PID1, ITGB3, INPPL1, IRS2, GPT, EPRS, IGF1R, PPP1R9B, CFL1, LONP1, PIP4K2C, PRKACA, CTSD, YWHAG, APPL2, SREBF1, ARG1, RPL23, TSC2, CYBA, PRKCA, SIRT1, APRT, POR, PKM, PRKAR1A, MAP1B, TRIB3, SGK1, RAF1, VAMP2, SLC27A4, LRP1, SHC1, GSTP1, ADIPOR1, SLC9A1, GNAI2, HSF1, EIF4EBP1, MAPK1, MFN2, CSK, STAT6, MAPK3, PCK2, SNX6, ESRRA, XBP1, TRIM41, PKLR, CAV2, HMGA1, KLF3, PTPRE, GC…	1808	271	9012	1.12198	1	1	1
GOTERM_BP_ALL	GO:0043434~response to peptide hormone	68	3.4588	0.272444	GSK3B, GSK3A, SLC27A1, PID1, ITGB3, INPPL1, IRS2, GPT, EPRS, IGF1R, STK11, BSG, CFL1, LONP1, PIP4K2C, PRKACA, CTSD, YWHAG, APPL2, SREBF1, ARG1, RPS6, TSC2, CYBA, PRKCA, SIRT1, RNF40, APRT, F7, POR, PKM, PRKAR1A, ADORA2B, MAP1B, CAT, TRIB3, SGK1, RAF1, VAMP2, SLC27A4, PFKFB1, SHC1, GSTP1, ADIPOR1, SLC9A1, GNAI2, HSF1, EIF4EBP1, MAPK1, MFN2, CSK, STAT6, CYC1, MAPK3, PCK2, ESRRA, XBP1, JUND, EIF2B2,…	1808	311	9012	1.08986	1	1	1
GOTERM_BP_ALL	GO:1901700~response to oxygen-containing compound	223	11.3428	0.30787	PID1, EPRS, BSG, LONP1, KAT7, PIP4K2C, PRKACA, ARSA, PIH1D1, SLC11A1, RPL23, PRKCA, MIF, RUNX2, BCR, POR, RRAGC, PRKAR1A, MAP1B, FDX1, ORAI1, NSMF, TRIB3, RPL27, CTR9, PDGFA, PLA2G6, ADH5, PCK2, SNX6, CDT1, PLK3, JUN, XBP1, JUND, PYCR1, PRDX6, SDC1, CALM3, GRB2, RARG, PTPRN, GPT, LITAF, RPTOR, CTSL, SMPD1, HYAL2, CTSD, APPL2, GIT1, UPF1, SREBF1, ARG1, NCOA3, SPHK1, SIRT1, RHOA, SIRT2, APRT, RHOB,…	1808	1073	9012	1.03592	1	1	1
GOTERM_BP_ALL	GO:1900076~regulation of cellular response to insulin stimulus	17	0.8647	0.321948	ESRRA, GSK3B, GSK3A, PID1, INPPL1, TSC2, PRKCA, ADIPOR1, SIRT1, GNAI2, PTPRE, LONP1, MFN2, PIP4K2C, CTSD, APPL2, SLC27A4	1808	70	9012	1.21052	1	1	1
GOTERM_BP_ALL	GO:1901699~cellular response to nitrogen compound	102	5.1882	0.369432	SLC27A1, PID1, INPPL1, IRS2, EPRS, IGF1R, CFL1, LONP1, PIP4K2C, PRKACA, MAP2K2, NSMCE3, RPL23, TSC2, CYBA, PRKCA, POR, RRAGC, PRKAR1A, PDE12, MAP1B, FDX1, ORAI1, NSMF, TRIB3, RAF1, SLC27A4, SHC1, ITPR3, ADIPOR1, SLC9A1, EIF4EBP1, RIPK1, PCK2, SNX6, ESRRA, JUN, XBP1, CAV2, UROS, HMGA1, KLHL22, BCDIN3D, PTPRE, GCLC, GNAL, GNAQ, AGO1, GRB2, GCLM, ZCCHC3, BCL2L1, GSK3B, GSK3A, ITGB3, GPT, PKD2, PPP1R…	1808	486	9012	1.04613	1	1	1
GOTERM_BP_ALL	GO:0010243~response to organonitrogen compound	123	6.25636	0.377267	ATF1, SLC27A1, PID1, INPPL1, IRS2, EPRS, TOMM20, IGF1R, EFTUD2, STK11, CFL1, BSG, LONP1, KAT7, PIP4K2C, PRKACA, RPL23, RPS6, TSC2, CYBA, PRKCA, RNF40, POR, RRAGC, PRKAR1A, MAP1B, DGKQ, FDX1, UQCRC1, NSMF, TRIB3, RAF1, SLC27A4, PFKFB1, NOTCH1, SHC1, C5AR1, ITPR3, ADIPOR1, SLC9A1, ABL1, EIF4EBP1, CYC1, PCK2, SNX6, ESRRA, JUN, XBP1, JUND, EIF2B2, CAV2, UROS, HMGA1, KLHL22, CRLS1, PTPRE, GCLC, GNAL, …	1808	590	9012	1.03914	1	1	1
GOTERM_BP_ALL	GO:1901652~response to peptide	76	3.86572	0.446901	GSK3B, GSK3A, SLC27A1, PID1, ITGB3, INPPL1, IRS2, GPT, EPRS, IGF1R, PPP1R9B, STK11, BSG, CFL1, LONP1, KAT7, PIP4K2C, PRKACA, CTSD, YWHAG, APPL2, SREBF1, ARG1, RPL23, RPS6, TSC2, CYBA, PRKCA, SIRT1, RNF40, APRT, F7, POR, PKM, PRKAR1A, ADORA2B, MAP1B, CAT, TRIB3, SGK1, RAF1, VAMP2, SLC27A4, PFKFB1, NOTCH1, LRP1, SHC1, GSTP1, ADIPOR1, SLC9A1, GNAI2, HSF1, EIF4EBP1, MAPK1, MFN2, CSK, STAT6, CYC1, MAP…	1808	367	9012	1.03222	1	1	1
GOTERM_BP_ALL	GO:1901698~response to nitrogen compound	140	7.12106	0.489506	ATF1, SLC27A1, PID1, INPPL1, IRS2, EPRS, TOMM20, IGF1R, EFTUD2, STK11, CFL1, BSG, LONP1, KAT7, PIP4K2C, PRKACA, MAP2K2, NSMCE3, RPL23, RPS6, TSC2, CYBA, PRKCA, TICAM1, RNF40, POR, RRAGC, PRKAR1A, PDE12, MAP1B, DGKQ, FDX1, UQCRC1, ORAI1, NSMF, TRIB3, RAF1, SLC27A4, PFKFB1, NOTCH1, SHC1, C5AR1, ITPR3, ADIPOR1, SLC9A1, ABL1, EIF4EBP1, RIPK1, CYC1, PCK2, SNX6, ESRRA, JUN, XBP1, JUND, EIF2B2, CAV2, UR…	1808	688	9012	1.01429	1	1	1
GOTERM_BP_ALL	GO:0070887~cellular response to chemical stimulus	370	18.8199	0.515114	PID1, RPL3, ENO1, EPRS, BACH1, UBE2L3, RPS16, ZFYVE27, ZMIZ1, SAP130, BSG, LONP1, PIP4K2C, PRKACA, PELO, PDK1, DDX17, VPS18, ATP6V1G1, RBFOX2, NSMCE3, PIH1D1, SLC11A1, RPL23, DAPK3, YOD1, PRKCA, ACTN4, MIF, RUNX2, BCR, DYNC1LI1, POR, RNF126, DYNC1LI2, CDC34, RRAGC, IFI27, PRKAR1A, PDE12, MAP1B, DDIT3, FDX1, ORAI1, NSMF, ULK1, TRIB3, NUMBL, CTR9, STXBP2, PDGFA, PLA2G6, FLRT2, VPS11, ZBTB7A, PCK2, …	1808	1841	9012	1.00178	1	1	1
GOTERM_BP_ALL	GO:0042221~response to chemical	467	23.7538	0.534503	ATF1, PID1, RPL3, ENO1, EPRS, BACH1, ZFYVE27, ZMIZ1, PIP4K2C, PRKACA, IER2, DDX17, VPS18, RBFOX2, UNC5B, PIH1D1, RPL23, DAPK3, SCRIB, PRKCA, BCR, DYNC1LI1, DYNC1LI2, RNF126, PRKAR1A, MAP1B, DDIT3, RBP1, FDX1, UQCRC1, ORAI1, RPL27, PDGFA, PLA2G6, ADH5, HSPH1, FLRT2, VPS11, PIP5K1C, ZBTB7A, PLK3, JUN, JUND, GSTM1, RDX, FN1, PRDX6, TOLLIP, GIPC1, AGO1, HYOU1, RARG, GPT, LITAF, LYST, AIFM2, IMPA2, SM…	1808	2329	9012	0.999471	1	1	1
GOTERM_BP_ALL	GO:0010033~response to organic substance	379	19.2777	0.61209	ATF1, PID1, RPL3, ENO1, EPRS, UBE2L3, RPS16, ZFYVE27, ZMIZ1, SAP130, BSG, LONP1, KAT7, PIP4K2C, PRKACA, PELO, IER2, DDX17, ARSA, VPS18, RBFOX2, NSMCE3, PIH1D1, SLC11A1, RPL23, DAPK3, ANK2, YOD1, PRKCA, ACTN4, MIF, RUNX2, BCR, DYNC1LI1, POR, RNF126, DYNC1LI2, CDC34, RRAGC, IFI27, PRKAR1A, PDE12, MAP1B, DDIT3, RBP1, FDX1, TRIM13, UQCRC1, ORAI1, NSMF, ULK1, TRIB3, RPL27, NUMBL, CTR9, STXBP2, PDGFA, …	1808	1905	9012	0.99167	1	1	1
GOTERM_BP_ALL	GO:1901701~cellular response to oxygen-containing compound	151	7.68057	0.661592	SLC27A1, PID1, INPPL1, IRS2, PARK7, EPRS, IGF1R, RUVBL2, OSBP, CFL1, LONP1, SIRPA, PIP4K2C, PRKACA, PDE8A, SZT2, PIH1D1, RPL23, RPS6, TSC2, CYBA, PRKCA, MIF, TICAM1, BCR, POR, RRAGC, SELENOS, PRKAR1A, MAP1B, RAB34, FDX1, PPIF, PLAA, ORAI1, NSMF, TRIB3, RAF1, SLC27A4, SHC1, CTR9, IREB2, ITPR3, PLA2G6, ADIPOR1, PRPF8, SLC9A1, SBNO2, PSAP, ABL1, EIF4EBP1, ABL2, RIPK1, SMYD3, MAP2K7, PCK2, SNX6, ESRR…	1808	768	9012	0.980028	1	1	1
GOTERM_BP_ALL	GO:0071310~cellular response to organic substance	298	15.1577	0.684436	PID1, RPL3, ENO1, EPRS, UBE2L3, RPS16, ZFYVE27, ZMIZ1, SAP130, LONP1, PIP4K2C, PRKACA, PELO, DDX17, VPS18, RBFOX2, PIH1D1, RPL23, DAPK3, YOD1, PRKCA, ACTN4, MIF, RUNX2, BCR, DYNC1LI1, POR, RNF126, DYNC1LI2, CDC34, RRAGC, IFI27, PRKAR1A, PDE12, MAP1B, DDIT3, FDX1, NSMF, ULK1, TRIB3, NUMBL, CTR9, STXBP2, PDGFA, PLA2G6, FLRT2, VPS11, ZBTB7A, PCK2, SNX6, NUS1, JUN, XBP1, RDX, FN1, TOLLIP, GIPC1, AGO1…	1808	1513	9012	0.981748	1	1	1
Annotation Cluster 77	Enrichment Score: 0.6427625653513327
Category	Term	Count	%	PValue	Genes	List Total	Pop Hits	Pop Total	Fold Enrichment	Bonferroni	Benjamini	FDR
GOTERM_BP_ALL	GO:1901564~organonitrogen compound metabolic process	330	16.7854	0.00949327	PID1, RPL3, PARS2, GDE1, NUDT2, ENO1, RPL8, EPRS, RPL6, NUDT4, NDST2, RPS15, RPS16, FLAD1, FDXR, CDK5RAP1, RPL37, PRKACA, PELO, EARS2, RPS12, JMJD4, GSTK1, NHLRC3, RPL23, DAPK3, RSAD1, TALDO1, SCRIB, PRKCA, POR, MTAP, BTD, DDX39B, PDE12, FDX1, UQCRC1, ORAI1, RPL27, AURKAIP1, RPL29, ALDH7A1, RPL28, SLC22A4, ALDOART2, MRPL19, ATP5K, PLA2G6, OAZ1, GNS, GSPT1, MRPL10, MRPL11, PRPSAP1, APH1A, SNX3, NL…	1808	1471	9012	1.11821	1	1	1
GOTERM_BP_ALL	GO:1901566~organonitrogen compound biosynthetic process	222	11.292	0.0217925	PID1, RPL3, PARS2, NUDT2, ENO1, RPL8, EPRS, RPL6, NDST2, RPS15, RPS16, FLAD1, CDK5RAP1, RPL37, PELO, EARS2, RPS12, JMJD4, NHLRC3, RPL23, DAPK3, RSAD1, SCRIB, PRKCA, MTAP, DDX39B, ORAI1, RPL27, AURKAIP1, RPL29, ALDH7A1, RPL28, ALDOART2, MRPL19, ATP5K, PLA2G6, OAZ1, GSPT1, MRPL10, MRPL11, PRPSAP1, SNX3, PTDSS2, DHX33, CHST12, ASL, CHST14, RPL41, GSTM1, MRPL28, PYCR1, MEX3D, MRPL22, UCK1, EIF5, RPL2…	1808	979	9012	1.1303	1	1	1
GOTERM_BP_ALL	GO:0043604~amide biosynthetic process	149	7.57884	0.0393636	MTFMT, RPL3, PARS2, F13A1, RPL8, RPL10A, EPRS, YARS2, RPL6, RPS15, RPS16, OSBP, CDK5RAP1, RPL37, CHCHD1, PELO, EARS2, RPS12, JMJD4, MAP2K2, NHLRC3, RPL23, DAPK3, RPS6, SCRIB, PRKCA, RPSA, ILF3, DDX39B, RPL27, AURKAIP1, RPL29, RPL28, DAP3, IREB2, MRPL19, TARS, PLA2G6, GSPT1, MRPL10, MRPL11, DHX33, EIF4EBP1, RIPK1, ASL, GCN1, RPL41, EIF2B2, PCIF1, PYM1, MRPL28, BCDIN3D, MEX3D, EIF2S2, MRPL22, YRDC,…	1808	648	9012	1.14613	1	1	1
GOTERM_BP_ALL	GO:0043043~peptide biosynthetic process	134	6.81587	0.0751085	MTFMT, RPL3, PARS2, F13A1, RPL8, RPL10A, EPRS, YARS2, RPL6, RPS15, RPS16, CDK5RAP1, RPL37, CHCHD1, PELO, EARS2, RPS12, JMJD4, MAP2K2, NHLRC3, RPL23, DAPK3, RPS6, SCRIB, PRKCA, RPSA, ILF3, DDX39B, RPL27, AURKAIP1, RPL29, RPL28, DAP3, IREB2, MRPL19, TARS, GSPT1, MRPL10, MRPL11, DHX33, EIF4EBP1, RIPK1, GCN1, RPL41, EIF2B2, PCIF1, PYM1, MRPL28, BCDIN3D, MEX3D, EIF2S2, MRPL22, YRDC, GCLC, EIF5, CNOT1,…	1808	592	9012	1.12825	1	1	1
GOTERM_BP_ALL	GO:0043603~cellular amide metabolic process	186	9.46083	0.0848681	MTFMT, RPL3, PARS2, F13A1, PARK7, RPL8, APEH, RPL10A, EPRS, YARS2, RPL6, RPS15, RPS16, NAGLU, OSBP, CDK5RAP1, RPL37, CHCHD1, PELO, EARS2, RPS12, JMJD4, GSTK1, MAP2K2, NHLRC3, RPL23, DAPK3, RPS6, SCRIB, PRKCA, RPSA, ILF3, BTD, DDX39B, MAPKAPK5, RPL27, AURKAIP1, RPL29, DUS3L, RPL28, DAP3, IREB2, MRPL19, TARS, PLA2G6, GSPT1, MRPL10, MRPL11, APH1A, NLN, NEU3, DHX33, BAG3, NEU1, PSAP, EIF4EBP1, RIPK1,…	1808	843	9012	1.09979	1	1	1
GOTERM_BP_ALL	GO:0006412~translation	131	6.66328	0.0999138	MTFMT, RPL3, PARS2, F13A1, RPL8, RPL10A, EPRS, YARS2, RPL6, RPS15, RPS16, CDK5RAP1, RPL37, CHCHD1, PELO, EARS2, RPS12, JMJD4, MAP2K2, NHLRC3, RPL23, DAPK3, RPS6, SCRIB, PRKCA, RPSA, ILF3, DDX39B, RPL27, AURKAIP1, RPL29, RPL28, DAP3, IREB2, MRPL19, TARS, GSPT1, MRPL10, MRPL11, DHX33, EIF4EBP1, RIPK1, GCN1, RPL41, EIF2B2, PCIF1, PYM1, MRPL28, BCDIN3D, MEX3D, EIF2S2, MRPL22, YRDC, EIF5, CNOT1, RPL27…	1808	585	9012	1.11619	1	1	1
GOTERM_BP_ALL	GO:0006518~peptide metabolic process	155	7.88403	0.10936	MTFMT, RPL3, PARS2, F13A1, PARK7, RPL8, APEH, RPL10A, EPRS, YARS2, RPL6, RPS15, RPS16, CDK5RAP1, RPL37, CHCHD1, PELO, EARS2, RPS12, JMJD4, GSTK1, MAP2K2, NHLRC3, RPL23, DAPK3, RPS6, SCRIB, PRKCA, RPSA, ILF3, DDX39B, RPL27, AURKAIP1, RPL29, RPL28, DAP3, IREB2, MRPL19, TARS, GSPT1, MRPL10, MRPL11, APH1A, NLN, DHX33, BAG3, EIF4EBP1, RIPK1, GCN1, HSPA8, PLK3, RPL41, GSTM1, EIF2B2, PCIF1, PYM1, MRPL28…	1808	702	9012	1.10057	1	1	1
GOTERM_BP_ALL	GO:0006417~regulation of translation	67	3.40793	0.835081	PIWIL2, CELF1, FASTKD3, RPLP1, EPRS, ELAVL1, PTBP1, CDK5RAP1, TMED2, METTL16, PELO, EIF5A, JMJD4, UPF1, MAP2K2, NHLRC3, NSUN4, DAPK3, SCRIB, PRKCA, PATL1, ILF3, IMPACT, PKM, NCOR1, DDX39B, THRAP3, PTRH1, MAPKAPK5, DUS3L, GAPDH, TRUB2, RPL10, IREB2, MIEF1, TYMS, GSPT1, UNK, TCOF1, MKNK2, POLR2D, EIF4EBP1, MAPK1, RIPK1, GCN1, MAPK3, ABCF1, RNF25, PCIF1, PYM1, BCDIN3D, MEX3D, PUM3, TARBP2, PER2, PER…	1808	363	9012	0.920007	1	1	1
GOTERM_BP_ALL	GO:0034248~regulation of cellular amide metabolic process	74	3.76399	0.843516	PIWIL2, GSK3A, CELF1, FASTKD3, RPLP1, EPRS, ELAVL1, RPTOR, PTBP1, CDK5RAP1, TMED2, METTL16, PELO, EIF5A, JMJD4, UPF1, MAP2K2, NHLRC3, NSUN4, SPHK1, DAPK3, SCRIB, PRKCA, PATL1, ILF3, IMPACT, PKM, NCOR1, DDX39B, THRAP3, PTRH1, MAPKAPK5, DUS3L, GAPDH, TRUB2, SAMD8, RPL10, IREB2, MIEF1, TYMS, PLA2G6, GSPT1, UNK, TCOF1, ORMDL3, MKNK2, POLR2D, EIF4EBP1, MAPK1, RIPK1, GCN1, MAPK3, ABCF1, PLK3, RNF25, PC…	1808	401	9012	0.919835	1	1	1
GOTERM_BP_ALL	GO:0045727~positive regulation of translation	25	1.27162	0.84442	PIWIL2, TRUB2, FASTKD3, MIEF1, ELAVL1, PTBP1, POLR2D, CDK5RAP1, MAPK1, ABCF1, MAPK3, EIF5A, JMJD4, NSUN4, PCIF1, PYM1, BCDIN3D, TARBP2, IMPACT, NCOR1, PKM, DDX39B, RPS6KB2, ZCCHC4, EIF3D	1808	141	9012	0.883779	1	1	1
GOTERM_BP_ALL	GO:0034250~positive regulation of cellular amide metabolic process	28	1.42421	0.86813	PIWIL2, TRUB2, GSK3A, FASTKD3, MIEF1, PLA2G6, ELAVL1, PTBP1, POLR2D, CDK5RAP1, MAPK1, ABCF1, MAPK3, EIF5A, JMJD4, PLK3, NSUN4, PCIF1, PYM1, BCDIN3D, TARBP2, IMPACT, NCOR1, PKM, DDX39B, RPS6KB2, ZCCHC4, EIF3D	1808	160	9012	0.87229	1	1	1
GOTERM_BP_ALL	GO:0010608~posttranscriptional regulation of gene expression	79	4.01831	0.89801	PIWIL2, DDX49, FASTKD1, CELF1, FASTKD3, RPLP1, EPRS, ELAVL1, PTBP1, FASTK, CDK5RAP1, TMED2, METTL16, PELO, EIF5A, JMJD4, UPF1, PCID2, MAP2K2, NHLRC3, NSUN4, PABPC4, SLC11A1, DAPK3, SCRIB, PRKCA, PATL1, TIRAP, ILF3, IMPACT, PKM, NCOR1, DDX39B, THRAP3, PDE12, PTRH1, MAPKAPK5, NAF1, DUS3L, GAPDH, TRUB2, RPL10, IREB2, MIEF1, TYMS, GSPT1, UNK, TCOF1, MKNK2, POLR2D, EIF4EBP1, MAPK1, RIPK1, GCN1, MAPK3,…	1808	438	9012	0.899033	1	1	1
GOTERM_BP_ALL	GO:0017148~negative regulation of translation	27	1.37335	0.930272	CELF1, IREB2, TYMS, EPRS, ELAVL1, UNK, EIF4EBP1, RIPK1, METTL16, UPF1, MAP2K2, NHLRC3, PCIF1, DAPK3, BCDIN3D, SCRIB, PRKCA, MEX3D, PATL1, TARBP2, ILF3, NCOR1, CNOT1, AGO1, CAPRIN1, GAPDH, TNRC6A	1808	164	9012	0.820621	1	1	1
GOTERM_BP_ALL	GO:0034249~negative regulation of cellular amide metabolic process	29	1.47508	0.950468	CELF1, IREB2, TYMS, EPRS, ELAVL1, UNK, ORMDL3, EIF4EBP1, RIPK1, METTL16, UPF1, MAP2K2, NHLRC3, SPHK1, PCIF1, DAPK3, BCDIN3D, SCRIB, PRKCA, MEX3D, PATL1, TARBP2, ILF3, NCOR1, CNOT1, AGO1, CAPRIN1, GAPDH, TNRC6A	1808	180	9012	0.80306	1	1	1
GOTERM_BP_ALL	GO:0016441~posttranscriptional gene silencing	10	0.508647	0.981819	NCOR1, MAP2K2, CNOT1, CELF1, AGO1, BCDIN3D, RIPK1, ELAVL1, TNRC6A, TARBP2	1808	77	9012	0.647339	1	1	1
Annotation Cluster 78	Enrichment Score: 0.6410985045371105
Category	Term	Count	%	PValue	Genes	List Total	Pop Hits	Pop Total	Fold Enrichment	Bonferroni	Benjamini	FDR
GOTERM_BP_ALL	GO:0051591~response to cAMP	17	0.8647	0.0698472	PFKFB1, SREBF1, JUN, PKLR, PDE4D, HMGA1, AKAP7, ITPR3, PKD2, THBD, PER1, CARM1, DGKQ, FDX1, BSG, RAPGEF1, SDC1	1808	55	9012	1.54067	1	1	1
GOTERM_BP_ALL	GO:0046683~response to organophosphorus	19	0.966429	0.312166	PFKFB1, SREBF1, JUN, PKLR, PDE4D, HMGA1, AKAP7, ITPR3, PKD2, TYMS, CRLS1, THBD, PER1, CARM1, DGKQ, FDX1, BSG, RAPGEF1, SDC1	1808	79	9012	1.19881	1	1	1
GOTERM_BP_ALL	GO:0014074~response to purine-containing compound	19	0.966429	0.54723	ATF1, PFKFB1, SREBF1, JUN, PKLR, PDE4D, HMGA1, AKAP7, ITPR3, PKD2, THBD, PER1, GNAL, CARM1, DGKQ, FDX1, BSG, RAPGEF1, SDC1	1808	90	9012	1.05229	1	1	1
Annotation Cluster 79	Enrichment Score: 0.636718278845624
Category	Term	Count	%	PValue	Genes	List Total	Pop Hits	Pop Total	Fold Enrichment	Bonferroni	Benjamini	FDR
GOTERM_BP_ALL	GO:0008152~metabolic process	1388	70.6002	0.0189777	ATF1, PID1, CYBC1, IFT172, TESK1, SPRING1, TSEN54, LSM10, NDST2, GM4924, PSMD9, ALKBH4, PPP4R1, CAPNS1, MPRIP, PSMD2, PSMD3, PSMD1, PRKACA, CHID1, GSTK1, SAP30BP, RBFOX2, CSNK2A2, MRTFB, BCR, DDX39B, PRKAR1A, EWSR1, PSME3, DDIT3, RBP1, FEZ2, RABL3, UQCRC1, ORAI1, ATF7, PADI4, CSTDC4, PLBD2, SF1, MTMR3, MEAF6, CDCA4, NPRL2, MEPCE, NPRL3, MRPL19, PDGFA, PLA2G6, OAZ1, GABARAP, MRPL10, MRPL11, PRPSAP…	1808	6745	9012	1.02572	1	1	1
GOTERM_BP_ALL	GO:0044237~cellular metabolic process	1324	67.3449	0.0323331	ATF1, PID1, IFT172, TESK1, SPRING1, TSEN54, LSM10, NDST2, GM4924, PSMD9, ALKBH4, PPP4R1, MPRIP, PSMD2, PSMD3, PSMD1, PRKACA, GSTK1, SAP30BP, RBFOX2, CSNK2A2, MRTFB, BCR, DDX39B, PRKAR1A, EWSR1, PSME3, DDIT3, RBP1, FEZ2, RABL3, UQCRC1, ORAI1, ATF7, PADI4, CSTDC4, PLBD2, SF1, MTMR3, MEAF6, NPRL2, MEPCE, NPRL3, MRPL19, PDGFA, PLA2G6, OAZ1, GABARAP, MRPL10, MRPL11, PRPSAP1, RNF215, RDH14, PIP5K1C, RD…	1808	6438	9012	1.02508	1	1	1
GOTERM_BP_ALL	GO:0044271~cellular nitrogen compound biosynthetic process	633	32.1974	0.0438044	ATF1, PID1, RPL3, TRRAP, MAML1, IFT172, SPRING1, ENO1, RPL8, EPRS, BACH1, RPL6, ELK3, GM4924, PSMD9, ZMIZ1, ZXDC, CDK5RAP1, RPL37, PRKACA, IER2, EARS2, CDK5RAP2, DDX17, SAP30BP, RBFOX2, NHLRC3, GM7072, PIH1D1, RPL23, DAPK3, MRTFB, SCRIB, PRKCA, MTAP, DDX39B, EWSR1, DDIT3, HOXB4, ORAI1, RPL27, ZSCAN26, ATF7, RPL29, RPL28, ALDOART2, MEAF6, SRCAP, CTBP1, MEPCE, MRPL19, PLA2G6, PRDM10, OAZ1, MRPL10, …	1808	2994	9012	1.05384	1	1	1
GOTERM_BP_ALL	GO:0071704~organic substance metabolic process	1340	68.1587	0.0594849	ATF1, PID1, IFT172, TESK1, SPRING1, TSEN54, LSM10, NDST2, GM4924, PSMD9, ALKBH4, PPP4R1, CAPNS1, MPRIP, PSMD2, PSMD3, PSMD1, PRKACA, CHID1, GSTK1, SAP30BP, RBFOX2, CSNK2A2, MRTFB, BCR, DDX39B, PRKAR1A, EWSR1, PSME3, DDIT3, RBP1, RABL3, UQCRC1, ORAI1, ATF7, PADI4, CSTDC4, PLBD2, SF1, MTMR3, MEAF6, CDCA4, MEPCE, MRPL19, PDGFA, PLA2G6, OAZ1, GABARAP, MRPL10, MRPL11, PRPSAP1, HSPH1, RNF215, RDH14, AM…	1808	6544	9012	1.02067	1	1	1
GOTERM_BP_ALL	GO:0044238~primary metabolic process	1291	65.6663	0.0847863	ATF1, PID1, IFT172, TESK1, SPRING1, TSEN54, LSM10, NDST2, GM4924, PSMD9, ALKBH4, PPP4R1, CAPNS1, MPRIP, PSMD2, PSMD3, PSMD1, PRKACA, CHID1, SAP30BP, RBFOX2, CSNK2A2, MRTFB, BCR, DDX39B, PRKAR1A, EWSR1, PSME3, DDIT3, RBP1, RABL3, UQCRC1, ORAI1, ATF7, PADI4, CSTDC4, PLBD2, SF1, MTMR3, MEAF6, MEPCE, MRPL19, PDGFA, PLA2G6, OAZ1, GABARAP, MRPL10, MRPL11, PRPSAP1, RNF215, RDH14, AMZ2, PIP5K1C, RDH13, A…	1808	6312	9012	1.01949	1	1	1
GOTERM_BP_ALL	GO:0010467~gene expression	729	37.0804	0.0903404	ATF1, PID1, RPL3, TRRAP, MAML1, IFT172, RRP1, GPATCH1, SPRING1, ENO1, ADARB1, RPL8, EPRS, BACH1, TSEN54, RPL6, ELK3, LSM10, GM4924, PSMD9, ZMIZ1, ZXDC, CDK5RAP1, DIP2A, RPL37, PRKACA, IER2, EARS2, CDK5RAP2, DDX17, SAP30BP, RBFOX2, NHLRC3, GM7072, PIH1D1, RPL23, DAPK3, MRTFB, SCRIB, PRKCA, DDX39B, PRKAR1A, EWSR1, DDIT3, HOXB4, RPL27, ZSCAN26, ATF7, RPL29, RPL28, DUS3L, SF1, MEAF6, SRCAP, CDCA4, CT…	1808	3504	9012	1.03702	1	1	1
GOTERM_BP_ALL	GO:0009058~biosynthetic process	788	40.0814	0.0983	ATF1, PID1, IFT172, SPRING1, NDST2, GM4924, PSMD9, PRKACA, SAP30BP, RBFOX2, MRTFB, DDX39B, EWSR1, DDIT3, RBP1, RABL3, ORAI1, ATF7, SF1, MEAF6, MEPCE, MRPL19, PDGFA, PLA2G6, OAZ1, MRPL10, MRPL11, PRPSAP1, HSPH1, PIP5K1C, ZBTB7A, JUN, GSTM1, MTERF3, PMM2, FN1, MRPL28, SNF8, MRPL22, EIF5, UCK1, ZFAT, AGO1, PKIG, PIGU, PIGT, RPLP1, MRPL38, MED16, LITAF, MRPL32, MED11, EDRF1, SMPD1, NELFB, NELFA, LRRC…	1808	3805	9012	1.03227	1	1	1
GOTERM_BP_ALL	GO:1901576~organic substance biosynthetic process	774	39.3693	0.103439	ATF1, PID1, IFT172, SPRING1, NDST2, GM4924, PSMD9, PRKACA, SAP30BP, RBFOX2, MRTFB, DDX39B, EWSR1, DDIT3, RBP1, RABL3, ORAI1, ATF7, SF1, MEAF6, MEPCE, MRPL19, PDGFA, PLA2G6, OAZ1, MRPL10, MRPL11, PRPSAP1, HSPH1, PIP5K1C, ZBTB7A, JUN, GSTM1, MTERF3, PMM2, FN1, MRPL28, SNF8, MRPL22, EIF5, UCK1, ZFAT, AGO1, PKIG, PIGU, PIGT, RPLP1, MRPL38, MED16, LITAF, MRPL32, MED11, EDRF1, SMPD1, NELFB, NELFA, LRRC…	1808	3735	9012	1.03294	1	1	1
GOTERM_BP_ALL	GO:0043170~macromolecule metabolic process	1167	59.3591	0.10615	ATF1, PID1, IFT172, TESK1, SPRING1, TSEN54, LSM10, NDST2, GM4924, PSMD9, ALKBH4, PPP4R1, CAPNS1, MPRIP, PSMD2, PSMD3, PSMD1, PRKACA, SAP30BP, RBFOX2, CSNK2A2, MRTFB, BCR, DDX39B, PRKAR1A, EWSR1, PSME3, DDIT3, RABL3, ATF7, PADI4, CSTDC4, SF1, MTMR3, MEAF6, CDCA4, MEPCE, MRPL19, PDGFA, PLA2G6, OAZ1, GABARAP, MRPL10, MRPL11, HSPH1, RNF215, AMZ2, ATRIP, ZBTB7A, JUN, HACE1, MTERF3, PMM2, FN1, MRPL28, …	1808	5697	9012	1.02105	1	1	1
GOTERM_BP_ALL	GO:0009893~positive regulation of metabolic process	510	25.941	0.118706	ATF1, PID1, TRRAP, MAML1, TESK1, EMC10, SPRING1, ENO1, ADARB1, BACH1, ELK3, PSMD9, MPRIP, ZMIZ1, ZXDC, CDK5RAP1, DIP2A, PIP4K2C, PRKACA, IER2, CDK5RAP2, DDX17, SAP30BP, PIH1D1, RPL23, MRTFB, SCRIB, PRKCA, ATG13, DDX39B, PSME3, DDIT3, FDX1, HOXB4, ORAI1, ATF7, MEAF6, CDCA4, CTBP1, NPRL2, MEPCE, NPRL3, PDGFA, PLA2G6, PRDM10, OAZ1, GABARAP, HSPH1, VPS11, RREB1, PLK3, JUN, PRELID1, JUND, HACE1, RDX, …	1808	2436	9012	1.04356	1	1	1
GOTERM_BP_ALL	GO:0009059~macromolecule biosynthetic process	652	33.1638	0.123329	ATF1, PID1, RPL3, TRRAP, MAML1, IFT172, SPRING1, ENO1, RPL8, EPRS, BACH1, RPL6, ELK3, NDST2, GM4924, PSMD9, ZMIZ1, ZXDC, CDK5RAP1, RPL37, PRKACA, IER2, EARS2, CDK5RAP2, DDX17, ACOT8, SAP30BP, RBFOX2, NHLRC3, GM7072, PIH1D1, RPL23, DAPK3, MRTFB, SCRIB, PRKCA, ATG13, DDX39B, EWSR1, DDIT3, HOXB4, RABL3, RPL27, ZSCAN26, ATF7, RPL29, RPL28, DUS3L, MEAF6, SRCAP, CTBP1, MEPCE, RPN1, MRPL19, PLA2G6, PRDM…	1808	3141	9012	1.03467	1	1	1
GOTERM_BP_ALL	GO:0044249~cellular biosynthetic process	763	38.8098	0.129463	ATF1, PID1, RPL3, TRRAP, MAML1, IFT172, SPRING1, ENO1, RPL8, EPRS, BACH1, RPL6, ELK3, NDST2, GM4924, PSMD9, ZMIZ1, ZXDC, CDK5RAP1, FDXR, DIP2A, PIP4K2C, RPL37, PRKACA, IER2, EARS2, CDK5RAP2, DDX17, ACOT8, SAP30BP, RBFOX2, NHLRC3, GM7072, PIH1D1, RPL23, DAPK3, MRTFB, SCRIB, PRKCA, ATG13, MTAP, DDX39B, EWSR1, DDIT3, RBP1, HOXB4, RABL3, ORAI1, RPL27, ZSCAN26, ATF7, RPL29, RPL28, DUS3L, ALDOART2, MEA…	1808	3693	9012	1.02984	1	1	1
GOTERM_BP_ALL	GO:1903506~regulation of nucleic acid-templated transcription	426	21.6684	0.138765	ATF1, PID1, TRRAP, MAML1, IFT172, SPRING1, ENO1, BACH1, ELK3, GM4924, PSMD9, ZMIZ1, ZXDC, PRKACA, IER2, CDK5RAP2, DDX17, SAP30BP, RBFOX2, GM7072, PIH1D1, RPL23, MRTFB, DDX39B, EWSR1, DDIT3, HOXB4, ZSCAN26, ATF7, MEAF6, SRCAP, CTBP1, MEPCE, PRDM10, ZFP180, ZSCAN12, RREB1, ZBTB7A, CDK17, PLK3, JUN, JUND, MTERF3, IRF2BP1, SNF8, ZFAT, AGO1, MMS19, PKIG, CDK14, CDK16, PHF2, GMEB1, RARG, ELL, PHF20, ME…	1808	2031	9012	1.0455	1	1	1
GOTERM_BP_ALL	GO:0097659~nucleic acid-templated transcription	444	22.5839	0.141665	ATF1, PID1, TRRAP, MAML1, IFT172, SPRING1, ENO1, BACH1, ELK3, GM4924, PSMD9, ZMIZ1, ZXDC, PRKACA, IER2, CDK5RAP2, DDX17, SAP30BP, RBFOX2, GM7072, PIH1D1, RPL23, MRTFB, DDX39B, EWSR1, DDIT3, HOXB4, ZSCAN26, ATF7, MEAF6, SRCAP, CTBP1, MEPCE, PRDM10, ZFP180, ZSCAN12, RREB1, ZBTB7A, CDK17, PLK3, JUN, JUND, MTERF3, IRF2BP1, SNF8, ZFAT, AGO1, MMS19, PKIG, CDK14, CDK16, PHF2, GMEB1, RARG, ELL, PHF20, ME…	1808	2120	9012	1.04393	1	1	1
GOTERM_BP_ALL	GO:0032774~RNA biosynthetic process	448	22.7874	0.14601	ATF1, PID1, TRRAP, MAML1, IFT172, SPRING1, ENO1, BACH1, ELK3, GM4924, PSMD9, ZMIZ1, ZXDC, PRKACA, IER2, CDK5RAP2, DDX17, SAP30BP, RBFOX2, GM7072, PIH1D1, RPL23, MRTFB, DDX39B, EWSR1, DDIT3, HOXB4, ZSCAN26, ATF7, MEAF6, SRCAP, CTBP1, MEPCE, PRDM10, ZFP180, ZSCAN12, RREB1, ZBTB7A, CDK17, PLK3, JUN, JUND, MTERF3, IRF2BP1, SNF8, ZFAT, AGO1, MMS19, PKIG, CDK14, CDK16, PHF2, GMEB1, RARG, ELL, PHF20, ME…	1808	2143	9012	1.04203	1	1	1
GOTERM_BP_ALL	GO:0006355~regulation of transcription, DNA-templated	424	21.5666	0.153175	ATF1, PID1, TRRAP, MAML1, IFT172, SPRING1, ENO1, BACH1, ELK3, GM4924, PSMD9, ZMIZ1, ZXDC, PRKACA, IER2, CDK5RAP2, DDX17, SAP30BP, RBFOX2, GM7072, PIH1D1, RPL23, MRTFB, DDX39B, EWSR1, DDIT3, HOXB4, ZSCAN26, ATF7, MEAF6, SRCAP, CTBP1, MEPCE, PRDM10, ZFP180, ZSCAN12, RREB1, ZBTB7A, CDK17, PLK3, JUN, JUND, MTERF3, IRF2BP1, SNF8, ZFAT, AGO1, MMS19, PKIG, CDK14, CDK16, PHF2, GMEB1, RARG, ELL, PHF20, ME…	1808	2027	9012	1.04264	1	1	1
GOTERM_BP_ALL	GO:0010604~positive regulation of macromolecule metabolic process	466	23.703	0.153762	ATF1, PID1, TRRAP, MAML1, TESK1, EMC10, SPRING1, ENO1, ADARB1, BACH1, ELK3, PSMD9, MPRIP, ZMIZ1, ZXDC, CDK5RAP1, DIP2A, IER2, CDK5RAP2, DDX17, SAP30BP, PIH1D1, RPL23, MRTFB, SCRIB, PRKCA, DDX39B, PSME3, DDIT3, HOXB4, ATF7, MEAF6, CDCA4, CTBP1, MEPCE, PDGFA, PLA2G6, PRDM10, OAZ1, GABARAP, HSPH1, VPS11, RREB1, PLK3, JUN, PRELID1, JUND, HACE1, RDX, SETD1A, FN1, SNF8, PRDX6, TOLLIP, AGO1, CDK10, MMS1…	1808	2229	9012	1.04207	1	1	1
GOTERM_BP_ALL	GO:0006351~transcription, DNA-templated	430	21.8718	0.161042	ATF1, PID1, TRRAP, MAML1, IFT172, SPRING1, ENO1, BACH1, ELK3, GM4924, PSMD9, ZMIZ1, ZXDC, PRKACA, IER2, CDK5RAP2, DDX17, RBFOX2, GM7072, PIH1D1, RPL23, MRTFB, DDX39B, DDIT3, HOXB4, ZSCAN26, ATF7, MEAF6, CTBP1, MEPCE, PRDM10, ZFP180, ZSCAN12, RREB1, ZBTB7A, CDK17, PLK3, JUN, JUND, MTERF3, IRF2BP1, SNF8, AGO1, MMS19, PKIG, CDK14, CDK16, PHF2, GMEB1, RARG, ELL, PHF20, MED16, LITAF, TRIM8, MED11, EDR…	1808	2056	9012	1.04248	1	1	1
GOTERM_BP_ALL	GO:0009889~regulation of biosynthetic process	545	27.7213	0.172851	ATF1, PID1, TRRAP, MAML1, IFT172, SPRING1, ENO1, EPRS, BACH1, ELK3, GM4924, PSMD9, ZMIZ1, ZXDC, CDK5RAP1, PRKACA, IER2, CDK5RAP2, DDX17, ACOT8, SAP30BP, RBFOX2, NHLRC3, GM7072, PIH1D1, RPL23, DAPK3, MRTFB, SCRIB, PRKCA, ATG13, DDX39B, EWSR1, DDIT3, HOXB4, RABL3, ORAI1, ZSCAN26, ATF7, DUS3L, SF1, MEAF6, SRCAP, CTBP1, MEPCE, PDGFA, PLA2G6, PRDM10, HSPH1, ZFP180, ZSCAN12, RREB1, ZBTB7A, CDK17, PLK3,…	1808	2628	9012	1.0337	1	1	1
GOTERM_BP_ALL	GO:0048522~positive regulation of cellular process	730	37.1312	0.175883	ATF1, JRK, PID1, GMFB, TRRAP, MAML1, IFT172, ITSN1, TESK1, EMC10, SPRING1, ENO1, ADARB1, F11R, BACH1, ELK3, LSM10, PSMD9, ZFYVE27, MPRIP, ZMIZ1, GJA5, FAM110C, ZXDC, CDK5RAP1, DIP2A, PIP4K2C, RPL37, PRKACA, IER2, CDK5RAP2, DDX17, SAP30BP, UNC5B, PIH1D1, RPL23, DAPK3, MRTFB, FNDC3B, SCRIB, PRKCA, ATG13, BCR, DYNC1LI1, DDX39B, PRKAR1A, MAP1B, PSME3, DDIT3, HOXB4, ORAI1, ATF7, RHNO1, SEH1L, MEAF6, C…	1808	3546	9012	1.02614	1	1	1
GOTERM_BP_ALL	GO:2001141~regulation of RNA biosynthetic process	426	21.6684	0.177667	ATF1, PID1, TRRAP, MAML1, IFT172, SPRING1, ENO1, BACH1, ELK3, GM4924, PSMD9, ZMIZ1, ZXDC, PRKACA, IER2, CDK5RAP2, DDX17, SAP30BP, RBFOX2, GM7072, PIH1D1, RPL23, MRTFB, DDX39B, EWSR1, DDIT3, HOXB4, ZSCAN26, ATF7, MEAF6, SRCAP, CTBP1, MEPCE, PRDM10, ZFP180, ZSCAN12, RREB1, ZBTB7A, CDK17, PLK3, JUN, JUND, MTERF3, IRF2BP1, SNF8, ZFAT, AGO1, MMS19, PKIG, CDK14, CDK16, PHF2, GMEB1, RARG, ELL, PHF20, ME…	1808	2043	9012	1.03936	1	1	1
GOTERM_BP_ALL	GO:0018130~heterocycle biosynthetic process	512	26.0427	0.182747	ATF1, PID1, TRRAP, MAML1, IFT172, SPRING1, ENO1, BACH1, ELK3, GM4924, PSMD9, ZMIZ1, ZXDC, PRKACA, IER2, CDK5RAP2, DDX17, SAP30BP, RBFOX2, GM7072, PIH1D1, RPL23, MRTFB, MTAP, DDX39B, EWSR1, DDIT3, HOXB4, ORAI1, ZSCAN26, ATF7, ALDOART2, MEAF6, SRCAP, CTBP1, MEPCE, PRDM10, PRPSAP1, ZFP180, ZSCAN12, RREB1, ZBTB7A, CDK17, PLK3, JUN, JUND, MTERF3, PMM2, IRF2BP1, SNF8, UCK1, ZFAT, AGO1, MMS19, PKIG, CDK…	1808	2471	9012	1.03281	1	1	1
GOTERM_BP_ALL	GO:0031325~positive regulation of cellular metabolic process	474	24.1099	0.183071	ATF1, PID1, TRRAP, MAML1, TESK1, EMC10, SPRING1, ENO1, ADARB1, BACH1, ELK3, PSMD9, MPRIP, ZMIZ1, ZXDC, CDK5RAP1, DIP2A, PIP4K2C, PRKACA, IER2, CDK5RAP2, DDX17, SAP30BP, PIH1D1, MRTFB, SCRIB, PRKCA, ATG13, DDX39B, PSME3, DDIT3, HOXB4, ORAI1, ATF7, MEAF6, CTBP1, NPRL2, MEPCE, NPRL3, PDGFA, PLA2G6, PRDM10, GABARAP, VPS11, RREB1, PLK3, JUN, PRELID1, JUND, RDX, PRDX6, TOLLIP, GIPC1, AGO1, CDK10, MMS19…	1808	2280	9012	1.03625	1	1	1
GOTERM_BP_ALL	GO:0031326~regulation of cellular biosynthetic process	534	27.1617	0.187958	ATF1, PID1, TRRAP, MAML1, IFT172, SPRING1, ENO1, EPRS, BACH1, ELK3, GM4924, PSMD9, ZMIZ1, ZXDC, CDK5RAP1, PRKACA, IER2, CDK5RAP2, DDX17, ACOT8, SAP30BP, RBFOX2, NHLRC3, GM7072, PIH1D1, RPL23, DAPK3, MRTFB, SCRIB, PRKCA, ATG13, DDX39B, EWSR1, DDIT3, HOXB4, RABL3, ORAI1, ZSCAN26, ATF7, DUS3L, MEAF6, SRCAP, CTBP1, MEPCE, PDGFA, PLA2G6, PRDM10, ZFP180, ZSCAN12, RREB1, ZBTB7A, CDK17, PLK3, JUN, JUND, …	1808	2583	9012	1.03048	1	1	1
GOTERM_BP_ALL	GO:1903508~positive regulation of nucleic acid-templated transcription	223	11.3428	0.193197	ATF1, PID1, TRRAP, MAML1, ZFP609, SPRING1, PWP1, BACH1, ELK3, PSMD9, ZMIZ1, ZXDC, DPF2, KAT8, KAT7, IER2, CDK5RAP2, DDX17, PIH1D1, SLC11A1, MRTFB, PTOV1, RUNX2, JMJD6, NIF3L1, DDX39B, DDIT3, HOXB4, TFAM, ATF7, PREB, PFN1, ZFPM1, MEAF6, MAGED1, ZFP746, CTR9, MEPCE, PRDM10, ZNHIT1, DHX33, PCBP1, RREB1, BANP, JUN, XBP1, JUND, ZFP516, EAF1, AGO1, MMS19, NOL11, PHF2, RARG, GMEB1, ELL, PHF20, PTPRN, SR…	1808	1051	9012	1.05761	1	1	1
GOTERM_BP_ALL	GO:0045893~positive regulation of transcription, DNA-templated	223	11.3428	0.193197	ATF1, PID1, TRRAP, MAML1, ZFP609, SPRING1, PWP1, BACH1, ELK3, PSMD9, ZMIZ1, ZXDC, DPF2, KAT8, KAT7, IER2, CDK5RAP2, DDX17, PIH1D1, SLC11A1, MRTFB, PTOV1, RUNX2, JMJD6, NIF3L1, DDX39B, DDIT3, HOXB4, TFAM, ATF7, PREB, PFN1, ZFPM1, MEAF6, MAGED1, ZFP746, CTR9, MEPCE, PRDM10, ZNHIT1, DHX33, PCBP1, RREB1, BANP, JUN, XBP1, JUND, ZFP516, EAF1, AGO1, MMS19, NOL11, PHF2, RARG, GMEB1, ELL, PHF20, PTPRN, SR…	1808	1051	9012	1.05761	1	1	1
GOTERM_BP_ALL	GO:0034654~nucleobase-containing compound biosynthetic process	501	25.4832	0.195927	ATF1, PID1, TRRAP, MAML1, IFT172, SPRING1, ENO1, BACH1, ELK3, GM4924, PSMD9, ZMIZ1, ZXDC, PRKACA, IER2, CDK5RAP2, DDX17, SAP30BP, RBFOX2, GM7072, PIH1D1, RPL23, MRTFB, MTAP, DDX39B, EWSR1, DDIT3, HOXB4, ORAI1, ZSCAN26, ATF7, ALDOART2, MEAF6, SRCAP, CTBP1, MEPCE, PRDM10, PRPSAP1, ZFP180, ZSCAN12, RREB1, ZBTB7A, CDK17, PLK3, JUN, JUND, MTERF3, PMM2, IRF2BP1, SNF8, UCK1, ZFAT, AGO1, MMS19, PKIG, CDK…	1808	2420	9012	1.03192	1	1	1
GOTERM_BP_ALL	GO:0031328~positive regulation of cellular biosynthetic process	282	14.3438	0.201393	ATF1, PID1, TRRAP, MAML1, ZFP609, SPRING1, ENO1, PWP1, BACH1, ELK3, PSMD9, ZMIZ1, ZXDC, DPF2, CDK5RAP1, KAT8, KAT7, PRKACA, IER2, CDK5RAP2, DDX17, JMJD4, PIH1D1, SLC11A1, MRTFB, PTOV1, RUNX2, JMJD6, POR, NIF3L1, DDX39B, DDIT3, HOXB4, ORAI1, TFAM, ATF7, PREB, PFN1, ZFPM1, MEAF6, MAGED1, ZFP746, CTR9, MEPCE, PLA2G6, PRDM10, ZNHIT1, DHX33, PCBP1, ASL, RREB1, BANP, CDT1, JUN, XBP1, JUND, ZFP516, EAF1…	1808	1340	9012	1.04898	1	1	1
GOTERM_BP_ALL	GO:0019438~aromatic compound biosynthetic process	510	25.941	0.208298	ATF1, PID1, TRRAP, MAML1, IFT172, SPRING1, ENO1, BACH1, ELK3, GM4924, PSMD9, ZMIZ1, ZXDC, PRKACA, IER2, CDK5RAP2, DDX17, SAP30BP, RBFOX2, GM7072, PIH1D1, RPL23, MRTFB, MTAP, DDX39B, EWSR1, DDIT3, HOXB4, ORAI1, ZSCAN26, ATF7, ALDOART2, MEAF6, SRCAP, CTBP1, MEPCE, PRDM10, PRPSAP1, ZFP180, ZSCAN12, RREB1, ZBTB7A, CDK17, PLK3, JUN, JUND, MTERF3, PMM2, IRF2BP1, SNF8, UCK1, ZFAT, GIPC1, AGO1, MMS19, PK…	1808	2466	9012	1.03086	1	1	1
GOTERM_BP_ALL	GO:0044260~cellular macromolecule metabolic process	1097	55.7986	0.208609	ATF1, PID1, IFT172, TESK1, SPRING1, TSEN54, LSM10, NDST2, GM4924, PSMD9, ALKBH4, PPP4R1, MPRIP, PSMD2, PSMD3, PSMD1, PRKACA, SAP30BP, RBFOX2, CSNK2A2, MRTFB, BCR, DDX39B, PRKAR1A, EWSR1, PSME3, DDIT3, RABL3, ATF7, PADI4, CSTDC4, SF1, MTMR3, MEAF6, MEPCE, MRPL19, PDGFA, PLA2G6, GABARAP, MRPL10, MRPL11, RNF215, ATRIP, ZBTB7A, JUN, HACE1, MTERF3, PMM2, FN1, MRPL28, SNF8, MRPL22, TBL3, EIF5, ZFAT, AG…	1808	5389	9012	1.01466	1	1	1
GOTERM_BP_ALL	GO:1902680~positive regulation of RNA biosynthetic process	224	11.3937	0.211142	ATF1, PID1, TRRAP, MAML1, ZFP609, SPRING1, PWP1, BACH1, ELK3, PSMD9, ZMIZ1, ZXDC, DPF2, KAT8, KAT7, IER2, CDK5RAP2, DDX17, PIH1D1, SLC11A1, MRTFB, PTOV1, RUNX2, JMJD6, NIF3L1, DDX39B, DDIT3, HOXB4, TFAM, ATF7, PREB, PFN1, ZFPM1, MEAF6, MAGED1, ZFP746, CTR9, MEPCE, PRDM10, ZNHIT1, DHX33, PCBP1, RREB1, BANP, JUN, XBP1, JUND, ZFP516, EAF1, AGO1, MMS19, NOL11, PHF2, RARG, GMEB1, ELL, PHF20, PTPRN, SR…	1808	1059	9012	1.05433	1	1	1
GOTERM_BP_ALL	GO:0010628~positive regulation of gene expression	286	14.5473	0.227733	ATF1, PID1, TRRAP, MAML1, ZFP609, SPRING1, ADARB1, ENO1, PWP1, BACH1, ELK3, PSMD9, ZMIZ1, ZXDC, DPF2, CDK5RAP1, KAT8, KAT7, IER2, CDK5RAP2, DDX17, JMJD4, PIH1D1, SLC11A1, RPL23, MRTFB, PTOV1, ANK2, RUNX2, JMJD6, NIF3L1, DDX39B, DDIT3, HOXB4, TFAM, ATF7, PREB, PFN1, ZFPM1, MEAF6, MAGED1, CDCA4, ZFP746, CTR9, MEPCE, PRDM10, ZNHIT1, DHX33, DHX34, PCBP1, RREB1, BANP, JUN, XBP1, JUND, ZFP516, EAF1, RD…	1808	1365	9012	1.04437	1	1	1
GOTERM_BP_ALL	GO:0034645~cellular macromolecule biosynthetic process	636	32.3499	0.227884	ATF1, PID1, RPL3, TRRAP, MAML1, IFT172, SPRING1, ENO1, RPL8, EPRS, BACH1, RPL6, ELK3, NDST2, GM4924, PSMD9, ZMIZ1, ZXDC, CDK5RAP1, RPL37, PRKACA, IER2, EARS2, CDK5RAP2, DDX17, ACOT8, SAP30BP, RBFOX2, NHLRC3, GM7072, PIH1D1, RPL23, DAPK3, MRTFB, SCRIB, PRKCA, ATG13, DDX39B, EWSR1, DDIT3, HOXB4, RABL3, RPL27, ZSCAN26, ATF7, RPL29, RPL28, DUS3L, MEAF6, SRCAP, CTBP1, MEPCE, RPN1, MRPL19, PRDM10, MRPL…	1808	3096	9012	1.02395	1	1	1
GOTERM_BP_ALL	GO:0048518~positive regulation of biological process	785	39.9288	0.244241	ATF1, JRK, PID1, GMFB, IFT172, ITSN1, TESK1, SPRING1, F11R, LSM10, PSMD9, ZFYVE27, MPRIP, FAM110C, PRKACA, SAP30BP, UNC5B, MRTFB, BCR, DDX39B, PRKAR1A, PSME3, DDIT3, ORAI1, ATF7, MEAF6, CDCA4, NPRL2, MEPCE, NPRL3, PDGFA, PLA2G6, OAZ1, GABARAP, HSPH1, RSU1, ZBTB7A, JUN, HACE1, FN1, SNF8, AGO1, FERMT3, ARF1, MED16, LITAF, DDA1, MED11, EDRF1, SMPD1, NELFA, APPL2, UPF1, NSUN4, ARG1, SPHK1, MED26, SIR…	1808	3845	9012	1.01764	1	1	1
GOTERM_BP_ALL	GO:0034641~cellular nitrogen compound metabolic process	855	43.4893	0.245568	ATF1, PID1, IFT172, SPRING1, TSEN54, LSM10, GM4924, PSMD9, ALKBH4, PRKACA, GSTK1, SAP30BP, RBFOX2, MRTFB, DDX39B, EWSR1, DDIT3, UQCRC1, ORAI1, ATF7, SF1, MEAF6, MEPCE, MRPL19, PLA2G6, OAZ1, MRPL10, MRPL11, PRPSAP1, ATRIP, ZBTB7A, JUN, GSTM1, MTERF3, PMM2, MRPL28, SNF8, MRPL22, TBL3, EIF5, UCK1, ZFAT, AGO1, PKIG, RPLP1, MRPL38, MED16, LITAF, MRPL32, EEA1, MED11, EDRF1, SMPD1, FASTK, NELFB, NELFA, …	1808	4188	9012	1.01761	1	1	1
GOTERM_BP_ALL	GO:0009891~positive regulation of biosynthetic process	285	14.4964	0.24565	ATF1, PID1, TRRAP, MAML1, ZFP609, SPRING1, ENO1, PWP1, BACH1, ELK3, PSMD9, ZMIZ1, ZXDC, DPF2, CDK5RAP1, KAT8, KAT7, PRKACA, IER2, CDK5RAP2, DDX17, JMJD4, PIH1D1, SLC11A1, MRTFB, PTOV1, RUNX2, JMJD6, POR, NIF3L1, DDX39B, DDIT3, HOXB4, ORAI1, TFAM, ATF7, PREB, PFN1, ZFPM1, MEAF6, MAGED1, ZFP746, CTR9, MEPCE, PLA2G6, PRDM10, HSPH1, ZNHIT1, DHX33, PCBP1, ASL, RREB1, BANP, CDT1, JUN, XBP1, JUND, ZFP51…	1808	1364	9012	1.04149	1	1	1
GOTERM_BP_ALL	GO:0051254~positive regulation of RNA metabolic process	234	11.9023	0.280265	ATF1, PID1, TRRAP, MAML1, ZFP609, SPRING1, ADARB1, PWP1, BACH1, ELK3, PSMD9, ZMIZ1, ZXDC, DPF2, KAT8, KAT7, IER2, CDK5RAP2, DDX17, PIH1D1, SLC11A1, MRTFB, PTOV1, RUNX2, JMJD6, NIF3L1, DDX39B, DDIT3, HOXB4, TFAM, ATF7, PREB, PFN1, ZFPM1, MEAF6, MAGED1, ZFP746, CTR9, MEPCE, PRDM10, ZNHIT1, DHX33, PCBP1, RREB1, BANP, JUN, XBP1, JUND, ZFP516, EAF1, PRDX6, AGO1, MMS19, NOL11, PHF2, RARG, GMEB1, ELL, P…	1808	1121	9012	1.04048	1	1	1
GOTERM_BP_ALL	GO:0010556~regulation of macromolecule biosynthetic process	508	25.8393	0.284781	ATF1, PID1, TRRAP, MAML1, IFT172, SPRING1, ENO1, EPRS, BACH1, ELK3, GM4924, PSMD9, ZMIZ1, ZXDC, CDK5RAP1, PRKACA, IER2, CDK5RAP2, DDX17, ACOT8, SAP30BP, RBFOX2, NHLRC3, GM7072, PIH1D1, RPL23, DAPK3, MRTFB, SCRIB, PRKCA, ATG13, DDX39B, EWSR1, DDIT3, HOXB4, RABL3, ZSCAN26, ATF7, DUS3L, MEAF6, SRCAP, CTBP1, MEPCE, PLA2G6, PRDM10, HSPH1, ZFP180, ZSCAN12, RREB1, ZBTB7A, CDK17, PLK3, JUN, JUND, MTERF3,…	1808	2477	9012	1.02226	1	1	1
GOTERM_BP_ALL	GO:0080090~regulation of primary metabolic process	757	38.5046	0.287171	ATF1, PID1, TRRAP, MAML1, IFT172, TESK1, EMC10, SPRING1, ENO1, ADARB1, EPRS, BACH1, ELK3, NDST2, GM4924, PSMD9, MPRIP, ZMIZ1, PSMD2, ZXDC, PSMD3, CDK5RAP1, PSMD1, DIP2A, PIP4K2C, PRKACA, IER2, CDK5RAP2, DDX17, ACOT8, SAP30BP, RBFOX2, NHLRC3, GM7072, PIH1D1, RPL23, CSNK2A2, DAPK3, MRTFB, HUS1, SCRIB, PRKCA, ATG13, WDR81, DDX39B, PRKAR1A, EWSR1, PSME3, DDIT3, HOXB4, RABL3, ORAI1, ZSCAN26, ATF7, CST…	1808	3717	9012	1.01514	1	1	1
GOTERM_BP_ALL	GO:0016070~RNA metabolic process	588	29.9084	0.297815	ATF1, PID1, TRRAP, MAML1, IFT172, RRP1, GPATCH1, SPRING1, ENO1, ADARB1, EPRS, BACH1, TSEN54, ELK3, LSM10, GM4924, PSMD9, ZMIZ1, ZXDC, CDK5RAP1, PRKACA, IER2, EARS2, CDK5RAP2, DDX17, SAP30BP, RBFOX2, GM7072, PIH1D1, RPL23, MRTFB, DDX39B, EWSR1, DDIT3, HOXB4, RPL27, ZSCAN26, ATF7, DUS3L, SF1, MEAF6, SRCAP, CTBP1, PRKRIP1, MEPCE, PRDM10, RRP7A, ZFP180, RRS1, ZSCAN12, RREB1, ZBTB7A, CDK17, PLK3, JUN,…	1808	2878	9012	1.01838	1	1	1
GOTERM_BP_ALL	GO:0006807~nitrogen compound metabolic process	887	45.117	0.301202	ATF1, PID1, IFT172, SPRING1, TSEN54, LSM10, NDST2, GM4924, PSMD9, ALKBH4, PRKACA, GSTK1, SAP30BP, RBFOX2, MRTFB, DDX39B, EWSR1, DDIT3, UQCRC1, ORAI1, ATF7, SF1, MEAF6, MEPCE, MRPL19, PLA2G6, OAZ1, MRPL10, MRPL11, PRPSAP1, ATRIP, ZBTB7A, JUN, GSTM1, MTERF3, PMM2, MRPL28, SNF8, MRPL22, TBL3, EIF5, UCK1, ZFAT, AGO1, PKIG, RPLP1, MRPL38, MED16, LITAF, MRPL32, EEA1, MED11, EDRF1, SMPD1, FASTK, NELFB, …	1808	4367	9012	1.01243	1	1	1
GOTERM_BP_ALL	GO:1901362~organic cyclic compound biosynthetic process	518	26.3479	0.304751	ATF1, PID1, TRRAP, MAML1, IFT172, SPRING1, ENO1, BACH1, ELK3, GM4924, PSMD9, ZMIZ1, ZXDC, PRKACA, IER2, CDK5RAP2, DDX17, SAP30BP, RBFOX2, GM7072, PIH1D1, RPL23, MRTFB, MTAP, DDX39B, EWSR1, DDIT3, FDX1, HOXB4, ORAI1, ZSCAN26, ATF7, ALDOART2, MEAF6, SRCAP, CTBP1, MEPCE, PRDM10, PRPSAP1, ZFP180, ZSCAN12, RREB1, ZBTB7A, CDK17, PLK3, JUN, JUND, MTERF3, PMM2, IRF2BP1, SNF8, UCK1, ZFAT, GIPC1, AGO1, MMS…	1808	2530	9012	1.02054	1	1	1
GOTERM_BP_ALL	GO:0045935~positive regulation of nucleobase-containing compound metabolic process	270	13.7335	0.338256	ATF1, PID1, TRRAP, MAML1, ZFP609, SPRING1, ADARB1, ENO1, PWP1, BACH1, ELK3, PSMD9, ZMIZ1, ZXDC, DPF2, KAT8, KAT7, IER2, CDK5RAP2, DDX17, PIH1D1, SLC11A1, MRTFB, PTOV1, RUNX2, JMJD6, NIF3L1, DDX39B, DDIT3, HOXB4, ORAI1, TFAM, ATF7, PREB, PFN1, ZFPM1, MEAF6, MAGED1, ZFP746, CTR9, MEPCE, PRDM10, ZNHIT1, DHX33, PCBP1, RREB1, BANP, CDT1, JUN, XBP1, JUND, ZFP516, EAF1, PRDX6, AGO1, MMS19, CALM3, NOL11,…	1808	1310	9012	1.02734	1	1	1
GOTERM_BP_ALL	GO:0006357~regulation of transcription from RNA polymerase II promoter	317	16.1241	0.341052	ATF1, PID1, TRRAP, MAML1, IFT172, ZFP609, SPRING1, ZFP606, ENO1, BACH1, ELK3, UXT, GM4924, PSMD9, ZMIZ1, SAP130, ZXDC, DPF2, KAT8, KAT7, TRIM27, PRKACA, PELO, IER2, ABT1, DDX17, ZFP1, GM7072, NSMCE3, SLC11A1, RPL23, MRTFB, PTOV1, RUNX2, JMJD6, NIF3L1, IFI27, DDIT3, HOXB4, ZSCAN26, ATF7, PREB, SIK1, TRIB3, PFN1, BCORL1, ZFPM1, ZFP623, MAGED1, CTBP1, ZFP746, CTR9, MEPCE, ZFP628, RTF1, PRDM10, ZBTB2…	1808	1541	9012	1.02537	1	1	1
GOTERM_BP_ALL	GO:0051173~positive regulation of nitrogen compound metabolic process	297	15.1068	0.346674	ATF1, PID1, TRRAP, MAML1, ZFP609, SPRING1, ADARB1, ENO1, PWP1, BACH1, ELK3, PSMD9, ZMIZ1, ZXDC, DPF2, CDK5RAP1, KAT8, KAT7, IER2, CDK5RAP2, DDX17, JMJD4, PIH1D1, SLC11A1, MRTFB, PTOV1, RUNX2, JMJD6, NIF3L1, DDX39B, DDIT3, HOXB4, ORAI1, TFAM, ATF7, PREB, PFN1, ZFPM1, MEAF6, MAGED1, ZFP746, CTR9, MEPCE, PLA2G6, PRDM10, ZNHIT1, DHX33, PCBP1, ASL, RREB1, BANP, CDT1, PLK3, JUN, XBP1, JUND, ZFP516, EAF…	1808	1444	9012	1.02521	1	1	1
GOTERM_BP_ALL	GO:2000112~regulation of cellular macromolecule biosynthetic process	496	25.2289	0.382181	ATF1, PID1, TRRAP, MAML1, IFT172, SPRING1, ENO1, EPRS, BACH1, ELK3, GM4924, PSMD9, ZMIZ1, ZXDC, CDK5RAP1, PRKACA, IER2, CDK5RAP2, DDX17, ACOT8, SAP30BP, RBFOX2, NHLRC3, GM7072, PIH1D1, RPL23, DAPK3, MRTFB, SCRIB, PRKCA, ATG13, DDX39B, EWSR1, DDIT3, HOXB4, RABL3, ZSCAN26, ATF7, DUS3L, MEAF6, SRCAP, CTBP1, MEPCE, PRDM10, ZFP180, ZSCAN12, RREB1, ZBTB7A, CDK17, PLK3, JUN, JUND, MTERF3, IRF2BP1, SNF8,…	1808	2439	9012	1.01366	1	1	1
GOTERM_BP_ALL	GO:0045944~positive regulation of transcription from RNA polymerase II promoter	165	8.39268	0.382389	ATF1, PID1, PRDM4, MAML1, CD81, ZFP609, SPRING1, PARK7, ETS1, BACH1, ELK3, YY1, PSMD9, ZMIZ1, RUVBL2, KPNA6, DPF2, KAT8, KAT7, IER2, DDX17, ZFP335, SLC11A1, MRTFB, PTOV1, TSC2, RUNX2, RNF40, JMJD6, PRPF6, MAF, DDIT3, HOXB4, FIZ1, ATF7, PREB, RAD54L2, RAF1, PFN1, ZFPM1, GLYR1, NOTCH1, ZFP746, CTR9, MEPCE, NRF1, PRDM10, SLC9A1, BCL2L12, SBNO2, ATXN1, ZNHIT1, MED30, PCBP1, DVL1, DVL3, RIPK1, SMYD3, …	1808	798	9012	1.03063	1	1	1
GOTERM_BP_ALL	GO:0010557~positive regulation of macromolecule biosynthetic process	260	13.2248	0.384333	ATF1, PID1, TRRAP, MAML1, ZFP609, SPRING1, PWP1, BACH1, ELK3, PSMD9, ZMIZ1, ZXDC, DPF2, CDK5RAP1, KAT8, KAT7, IER2, CDK5RAP2, DDX17, JMJD4, PIH1D1, SLC11A1, MRTFB, PTOV1, RUNX2, JMJD6, NIF3L1, DDX39B, DDIT3, HOXB4, TFAM, ATF7, PREB, PFN1, ZFPM1, MEAF6, MAGED1, ZFP746, CTR9, MEPCE, PRDM10, HSPH1, ZNHIT1, DHX33, PCBP1, RREB1, BANP, CDT1, JUN, XBP1, JUND, ZFP516, EAF1, AGO1, MMS19, NOL11, PHF2, RARG…	1808	1266	9012	1.02368	1	1	1
GOTERM_BP_ALL	GO:0019222~regulation of metabolic process	818	41.6073	0.416855	ATF1, PID1, IFT172, TESK1, SPRING1, NDST2, GM4924, PSMD9, MPRIP, PSMD2, PSMD3, PSMD1, PRKACA, SAP30BP, RBFOX2, CSNK2A2, MRTFB, BCR, DDX39B, PRKAR1A, EWSR1, PSME3, DDIT3, FEZ2, RABL3, ORAI1, ATF7, CSTDC4, SF1, MTMR3, MEAF6, CDCA4, NPRL2, MEPCE, NPRL3, PDGFA, PLA2G6, OAZ1, GABARAP, PRPSAP1, HSPH1, ATRIP, ZBTB7A, JUN, HACE1, MTERF3, FN1, SNF8, EIF5, ZFAT, AGO1, PKIG, ARF1, RPLP1, MED16, LITAF, DDA1,…	1808	4050	9012	1.00675	1	1	1
GOTERM_BP_ALL	GO:0006366~transcription from RNA polymerase II promoter	263	13.3774	0.432443	ATF1, PID1, MAML1, IFT172, ZFP609, SPRING1, ENO1, BACH1, ELK3, UXT, GM4924, PSMD9, ZMIZ1, SAP130, DPF2, KAT8, KAT7, TRIM27, PRKACA, PELO, IER2, DDX17, NSMCE3, SLC11A1, RPL23, MRTFB, PTOV1, RUNX2, JMJD6, NIF3L1, IFI27, DDIT3, HOXB4, ATF7, PREB, SIK1, TRIB3, PFN1, BCORL1, ZFPM1, MAGED1, CTBP1, ZFP746, CTR9, MEPCE, RTF1, RPAP1, PRDM10, ZBTB2, ZNHIT1, ZFP180, MIER2, PCBP1, ZBTB7A, RREB1, PLK3, JUN, X…	1808	1288	9012	1.0178	1	1	1
GOTERM_BP_ALL	GO:0060255~regulation of macromolecule metabolic process	757	38.5046	0.439702	ATF1, PID1, TRRAP, MAML1, IFT172, TESK1, EMC10, SPRING1, ENO1, ADARB1, EPRS, BACH1, ELK3, NDST2, GM4924, PSMD9, MPRIP, ZMIZ1, PSMD2, ZXDC, PSMD3, CDK5RAP1, PSMD1, DIP2A, PRKACA, IER2, CDK5RAP2, DDX17, ACOT8, SAP30BP, RBFOX2, NHLRC3, GM7072, PIH1D1, RPL23, CSNK2A2, DAPK3, MRTFB, HUS1, SCRIB, PRKCA, ATG13, DDX39B, PRKAR1A, EWSR1, PSME3, DDIT3, HOXB4, RABL3, ZSCAN26, ATF7, CSTDC4, VPS25, DUS3L, SF1,…	1808	3757	9012	1.00433	1	1	1
GOTERM_BP_ALL	GO:0010468~regulation of gene expression	544	27.6704	0.44606	ATF1, PID1, TRRAP, MAML1, IFT172, SPRING1, ENO1, ADARB1, EPRS, BACH1, ELK3, GM4924, PSMD9, ZMIZ1, ZXDC, CDK5RAP1, DIP2A, PRKACA, IER2, CDK5RAP2, DDX17, SAP30BP, RBFOX2, NHLRC3, GM7072, PIH1D1, RPL23, DAPK3, MRTFB, SCRIB, PRKCA, DDX39B, PRKAR1A, EWSR1, DDIT3, HOXB4, ZSCAN26, ATF7, DUS3L, SF1, MEAF6, SRCAP, CDCA4, CTBP1, MEPCE, PRDM10, ZFP180, ZSCAN12, RREB1, ZBTB7A, CDK17, PLK3, JUN, JUND, MTERF3,…	1808	2700	9012	1.00429	1	1	1
GOTERM_BP_ALL	GO:0031323~regulation of cellular metabolic process	763	38.8098	0.483604	ATF1, PID1, TRRAP, MAML1, IFT172, TESK1, EMC10, SPRING1, ENO1, ADARB1, EPRS, BACH1, ELK3, GM4924, PSMD9, MPRIP, ZMIZ1, ZXDC, CDK5RAP1, DIP2A, PIP4K2C, PRKACA, IER2, CDK5RAP2, DDX17, ACOT8, SAP30BP, RBFOX2, NHLRC3, GM7072, PIH1D1, RPL23, CSNK2A2, DAPK3, MRTFB, HUS1, SCRIB, PRKCA, ATG13, BCR, WDR81, DDX39B, PRKAR1A, EWSR1, PSME3, DDIT3, FEZ2, HOXB4, RABL3, ORAI1, ZSCAN26, ATF7, CSTDC4, VPS25, DUS3L…	1808	3794	9012	1.00242	1	1	1
GOTERM_BP_ALL	GO:0051252~regulation of RNA metabolic process	445	22.6348	0.488401	ATF1, PID1, TRRAP, MAML1, IFT172, SPRING1, ENO1, ADARB1, BACH1, ELK3, GM4924, PSMD9, ZMIZ1, ZXDC, PRKACA, IER2, CDK5RAP2, DDX17, SAP30BP, RBFOX2, GM7072, PIH1D1, RPL23, MRTFB, DDX39B, EWSR1, DDIT3, HOXB4, ZSCAN26, ATF7, SF1, MEAF6, SRCAP, CTBP1, MEPCE, PRDM10, ZFP180, ZSCAN12, RREB1, ZBTB7A, CDK17, PLK3, JUN, JUND, MTERF3, IRF2BP1, SNF8, PRDX6, ZFAT, AGO1, MMS19, PKIG, CDK14, CDK16, PHF2, GMEB1, …	1808	2204	9012	1.0064	1	1	1
GOTERM_BP_ALL	GO:0006139~nucleobase-containing compound metabolic process	729	37.0804	0.496888	ATF1, PID1, TRRAP, MAML1, IFT172, RRP1, GPATCH1, SPRING1, ENO1, ADARB1, EPRS, BACH1, TSEN54, ELK3, LSM10, GM4924, PSMD9, ALKBH4, ZMIZ1, ZXDC, CDK5RAP1, FDXR, PRKACA, IER2, EARS2, CDK5RAP2, DDX17, SAP30BP, RBFOX2, GM7072, PIH1D1, RPL23, MRTFB, HUS1, MTAP, DDX39B, EWSR1, DDIT3, FDX1, HOXB4, UQCRC1, ORAI1, RPL27, ZSCAN26, ATF7, DUS3L, SF1, RHNO1, ALDOART2, MEAF6, SRCAP, CTBP1, PRKRIP1, MEPCE, PRDM10…	1808	3634	9012	0.99992	1	1	1
GOTERM_BP_ALL	GO:0006725~cellular aromatic compound metabolic process	746	37.9451	0.537765	ATF1, PID1, TRRAP, MAML1, IFT172, RRP1, GPATCH1, SPRING1, ENO1, ADARB1, EPRS, BACH1, TSEN54, ELK3, LSM10, GM4924, PSMD9, ALKBH4, ZMIZ1, ZXDC, CDK5RAP1, FDXR, PRKACA, IER2, EARS2, CDK5RAP2, DDX17, SAP30BP, RBFOX2, GM7072, PIH1D1, RPL23, MRTFB, HUS1, MTAP, DDX39B, EWSR1, DDIT3, FDX1, HOXB4, UQCRC1, ORAI1, RPL27, ZSCAN26, ATF7, DUS3L, SF1, RHNO1, ALDOART2, MEAF6, SRCAP, CTBP1, PRKRIP1, MEPCE, PRDM10…	1808	3727	9012	0.997705	1	1	1
GOTERM_BP_ALL	GO:0046483~heterocycle metabolic process	742	37.7416	0.543065	ATF1, PID1, TRRAP, MAML1, IFT172, RRP1, GPATCH1, SPRING1, ENO1, ADARB1, EPRS, BACH1, TSEN54, ELK3, LSM10, GM4924, PSMD9, ALKBH4, ZMIZ1, ZXDC, CDK5RAP1, FDXR, PRKACA, IER2, EARS2, CDK5RAP2, DDX17, SAP30BP, RBFOX2, GM7072, PIH1D1, RPL23, MRTFB, HUS1, MTAP, DDX39B, EWSR1, DDIT3, FDX1, HOXB4, UQCRC1, ORAI1, RPL27, ZSCAN26, ATF7, DUS3L, SF1, RHNO1, ALDOART2, MEAF6, SRCAP, CTBP1, PRKRIP1, MEPCE, PRDM10…	1808	3708	9012	0.99744	1	1	1
GOTERM_BP_ALL	GO:1901360~organic cyclic compound metabolic process	765	38.9115	0.576111	ATF1, PID1, TRRAP, MAML1, IFT172, RRP1, GPATCH1, SPRING1, ENO1, ADARB1, EPRS, BACH1, TSEN54, ELK3, LSM10, GM4924, PSMD9, ALKBH4, ZMIZ1, ZXDC, CDK5RAP1, FDXR, PRKACA, IER2, EARS2, CDK5RAP2, DDX17, SAP30BP, RBFOX2, GM7072, PIH1D1, RPL23, MRTFB, HUS1, MTAP, DDX39B, EWSR1, DDIT3, FDX1, HOXB4, UQCRC1, ORAI1, RPL27, ZSCAN26, ATF7, DUS3L, SF1, RHNO1, ALDOART2, MEAF6, SRCAP, CTBP1, PRKRIP1, MEPCE, PRDM10…	1808	3825	9012	0.996903	1	1	1
GOTERM_BP_ALL	GO:0051171~regulation of nitrogen compound metabolic process	543	27.6195	0.635887	ATF1, PID1, TRRAP, MAML1, IFT172, SPRING1, ENO1, ADARB1, EPRS, BACH1, ELK3, GM4924, PSMD9, ZMIZ1, ZXDC, CDK5RAP1, PRKACA, IER2, CDK5RAP2, DDX17, SAP30BP, RBFOX2, NHLRC3, GM7072, PIH1D1, RPL23, DAPK3, MRTFB, SCRIB, PRKCA, BCR, DDX39B, EWSR1, DDIT3, HOXB4, ORAI1, ZSCAN26, ATF7, DUS3L, SF1, MEAF6, SRCAP, CTBP1, MEPCE, PLA2G6, PRDM10, PPP4C, ZFP180, ZSCAN12, ATRIP, RREB1, ZBTB7A, CDK17, PLK3, JUN, JU…	1808	2734	9012	0.989975	1	1	1
GOTERM_BP_ALL	GO:0019219~regulation of nucleobase-containing compound metabolic process	488	24.822	0.696645	ATF1, PID1, TRRAP, MAML1, IFT172, SPRING1, ENO1, ADARB1, BACH1, ELK3, GM4924, PSMD9, ZMIZ1, ZXDC, PRKACA, IER2, CDK5RAP2, DDX17, SAP30BP, RBFOX2, GM7072, PIH1D1, RPL23, MRTFB, DDX39B, EWSR1, DDIT3, HOXB4, ORAI1, ZSCAN26, ATF7, SF1, MEAF6, SRCAP, CTBP1, MEPCE, PRDM10, PPP4C, ZFP180, ZSCAN12, ATRIP, RREB1, ZBTB7A, CDK17, PLK3, JUN, JUND, MTERF3, IRF2BP1, SNF8, PRDX6, ZFAT, AGO1, MMS19, PKIG, CDK14,…	1808	2470	9012	0.984795	1	1	1
GOTERM_BP_ALL	GO:0050794~regulation of cellular process	1162	59.1048	0.760309	ATF1, JRK, PID1, GMFB, IFT172, ITSN1, TESK1, SPRING1, F11R, LSM10, GM4924, PSMD9, ZFYVE27, ALKBH4, PPP4R1, MPRIP, FAM110C, PRKACA, SAMD10, SAP30BP, RBFOX2, UNC5B, CSNK2A2, MRTFB, BCR, DDX39B, PRKAR1A, EWSR1, PSME3, DDIT3, RBP1, FEZ2, RABL3, ORAI1, ATF7, CSTDC4, SF1, MTMR3, MEAF6, NPRL2, MEPCE, NPRL3, PDGFA, PLA2G6, GABARAP, PRPSAP1, HSPH1, RHOT1, PIP5K1C, RSU1, ATRIP, ZBTB7A, VTI1B, JUN, HACE1, M…	1808	5848	9012	0.990425	1	1	1
GOTERM_BP_ALL	GO:0050789~regulation of biological process	1217	61.9023	0.763643	ATF1, JRK, PID1, GMFB, IFT172, ITSN1, TESK1, SPRING1, F11R, LSM10, NDST2, GM4924, PSMD9, ZFYVE27, ALKBH4, PPP4R1, MPRIP, FAM110C, PSMD2, PSMD3, PSMD1, PRKACA, SAMD10, CHID1, SAP30BP, RBFOX2, UNC5B, CSNK2A2, MRTFB, BCR, DDX39B, PRKAR1A, EWSR1, PSME3, DDIT3, RBP1, FEZ2, RABL3, ORAI1, ATF7, CSTDC4, SF1, MTMR3, MEAF6, CDCA4, NPRL2, MEPCE, NPRL3, PDGFA, PLA2G6, OAZ1, GABARAP, PRPSAP1, HSPH1, RHOT1, PI…	1808	6122	9012	0.990878	1	1	1
GOTERM_BP_ALL	GO:0065007~biological regulation	1274	64.8016	0.855399	ATF1, JRK, PID1, GMFB, IFT172, ITSN1, TESK1, SPRING1, F11R, LSM10, NDST2, GM4924, PSMD9, ZFYVE27, ALKBH4, PPP4R1, MPRIP, FAM110C, PSMD2, PSMD3, PSMD1, PRKACA, SAMD10, CHID1, SAP30BP, RBFOX2, UNC5B, CSNK2A2, MRTFB, BCR, DDX39B, PRKAR1A, EWSR1, PSME3, DDIT3, RBP1, FEZ2, RABL3, ORAI1, ATF7, CSTDC4, SF1, MTMR3, MEAF6, CDCA4, NPRL2, MEPCE, NPRL3, PDGFA, AGAP1, PLA2G6, OAZ1, GABARAP, PRPSAP1, HSPH1, RH…	1808	6436	9012	0.98668	1	1	1
GOTERM_BP_ALL	GO:0090304~nucleic acid metabolic process	636	32.3499	0.859462	ATF1, PID1, TRRAP, MAML1, IFT172, RRP1, GPATCH1, SPRING1, ENO1, ADARB1, EPRS, BACH1, TSEN54, ELK3, LSM10, GM4924, PSMD9, ALKBH4, ZMIZ1, ZXDC, CDK5RAP1, PRKACA, IER2, EARS2, CDK5RAP2, DDX17, SAP30BP, RBFOX2, GM7072, PIH1D1, RPL23, MRTFB, HUS1, DDX39B, EWSR1, DDIT3, HOXB4, RPL27, ZSCAN26, ATF7, DUS3L, SF1, RHNO1, MEAF6, SRCAP, CTBP1, PRKRIP1, MEPCE, PRDM10, RRP7A, PPP4C, ZFP180, RRS1, ZSCAN12, ATRI…	1808	3262	9012	0.971843	1	1	1
Annotation Cluster 80	Enrichment Score: 0.6275506847689741
Category	Term	Count	%	PValue	Genes	List Total	Pop Hits	Pop Total	Fold Enrichment	Bonferroni	Benjamini	FDR
GOTERM_BP_ALL	GO:0019065~receptor-mediated endocytosis of virus by host cell	5	0.254323	0.0862148	RNASEK, AU040320, CAV2, CTSL, SIGLEC1	1808	9	9012	2.76917	1	1	1
GOTERM_BP_ALL	GO:0046794~transport of virus	12	0.610376	0.1231	DYNLT1F, RNASEK, AU040320, DDX39B, CAV2, CTSL, VPS4B, CHMP1A, KPNA6, SIGLEC1, CHMP7, THOC6	1808	38	9012	1.57406	1	1	1
GOTERM_BP_ALL	GO:0044766~multi-organism transport	12	0.610376	0.142005	DYNLT1F, RNASEK, AU040320, DDX39B, CAV2, CTSL, VPS4B, CHMP1A, KPNA6, SIGLEC1, CHMP7, THOC6	1808	39	9012	1.5337	1	1	1
GOTERM_BP_ALL	GO:1902579~multi-organism localization	12	0.610376	0.142005	DYNLT1F, RNASEK, AU040320, DDX39B, CAV2, CTSL, VPS4B, CHMP1A, KPNA6, SIGLEC1, CHMP7, THOC6	1808	39	9012	1.5337	1	1	1
GOTERM_BP_ALL	GO:0075509~endocytosis involved in viral entry into host cell	5	0.254323	0.162149	RNASEK, AU040320, CAV2, CTSL, SIGLEC1	1808	11	9012	2.26569	1	1	1
GOTERM_BP_ALL	GO:1902581~multi-organism cellular localization	4	0.203459	0.650245	DYNLT1F, DDX39B, KPNA6, THOC6	1808	16	9012	1.24613	1	1	1
GOTERM_BP_ALL	GO:0075733~intracellular transport of virus	4	0.203459	0.650245	DYNLT1F, DDX39B, KPNA6, THOC6	1808	16	9012	1.24613	1	1	1
GOTERM_BP_ALL	GO:1902583~multi-organism intracellular transport	4	0.203459	0.650245	DYNLT1F, DDX39B, KPNA6, THOC6	1808	16	9012	1.24613	1	1	1
Annotation Cluster 81	Enrichment Score: 0.6216241616671709
Category	Term	Count	%	PValue	Genes	List Total	Pop Hits	Pop Total	Fold Enrichment	Bonferroni	Benjamini	FDR
GOTERM_BP_ALL	GO:0033363~secretory granule organization	15	0.76297	0.0525987	AU040320, PTPRN, HPS1, HPS4, HPS5, LYST, PTBP1, AP3M1, SEC23IP, TBC1D20, SLC9A8, OSBP, AP1S1, AP3S1, AP1M1	1808	45	9012	1.6615	1	1	1
GOTERM_BP_ALL	GO:1903232~melanosome assembly	7	0.356053	0.164305	AP3M1, HPS1, HPS4, AP1S1, AP3S1, HPS5, AP1M1	1808	19	9012	1.8364	1	1	1
GOTERM_BP_ALL	GO:0060155~platelet dense granule organization	7	0.356053	0.232376	AP3M1, HPS1, HPS4, AP1S1, AP3S1, HPS5, AP1M1	1808	21	9012	1.6615	1	1	1
GOTERM_BP_ALL	GO:0032438~melanosome organization	9	0.457782	0.30414	AP3M1, SNAPIN, HPS1, HPS4, AP1S1, AP3S1, HPS5, LYST, AP1M1	1808	32	9012	1.40189	1	1	1
GOTERM_BP_ALL	GO:0048753~pigment granule organization	9	0.457782	0.336885	AP3M1, SNAPIN, HPS1, HPS4, AP1S1, AP3S1, HPS5, LYST, AP1M1	1808	33	9012	1.35941	1	1	1
GOTERM_BP_ALL	GO:0043473~pigmentation	18	0.915565	0.349344	SZT2, SNAPIN, DCTN1, DOCK7, HPS1, HPS4, HPS5, LYST, AP3M1, LRMDA, ZEB2, ADAMTSL4, GNA11, GNAQ, AP1S1, BAX, AP3S1, AP1M1	1808	76	9012	1.18054	1	1	1
GOTERM_BP_ALL	GO:0033059~cellular pigmentation	10	0.508647	0.619447	AP3M1, SNAPIN, DCTN1, HPS1, HPS4, AP1S1, AP3S1, HPS5, LYST, AP1M1	1808	47	9012	1.06053	1	1	1
Annotation Cluster 82	Enrichment Score: 0.6084313903314527
Category	Term	Count	%	PValue	Genes	List Total	Pop Hits	Pop Total	Fold Enrichment	Bonferroni	Benjamini	FDR
GOTERM_BP_ALL	GO:0099563~modification of synaptic structure	7	0.356053	0.164305	CFL1, ITSN1, PFN1, BAIAP2, SYNPO, MYH10, RHOA	1808	19	9012	1.8364	1	1	1
GOTERM_BP_ALL	GO:0099010~modification of postsynaptic structure	4	0.203459	0.263094	CFL1, PFN1, SYNPO, MYH10	1808	9	9012	2.21534	1	1	1
GOTERM_BP_ALL	GO:0098885~modification of postsynaptic actin cytoskeleton	3	0.152594	0.345895	CFL1, PFN1, MYH10	1808	6	9012	2.49226	1	1	1
Annotation Cluster 83	Enrichment Score: 0.6073209452536037
Category	Term	Count	%	PValue	Genes	List Total	Pop Hits	Pop Total	Fold Enrichment	Bonferroni	Benjamini	FDR
GOTERM_BP_ALL	GO:1905456~regulation of lymphoid progenitor cell differentiation	5	0.254323	0.0862148	FLCN, PCID2, NOTCH1, ZNHIT1, FNIP1	1808	9	9012	2.76917	1	1	1
GOTERM_BP_ALL	GO:0002320~lymphoid progenitor cell differentiation	7	0.356053	0.232376	FLCN, PCID2, NOTCH1, ZNHIT1, XRCC4, HMGA1, FNIP1	1808	21	9012	1.6615	1	1	1
GOTERM_BP_ALL	GO:2000973~regulation of pro-B cell differentiation	3	0.152594	0.345895	FLCN, NOTCH1, FNIP1	1808	6	9012	2.49226	1	1	1
GOTERM_BP_ALL	GO:1901532~regulation of hematopoietic progenitor cell differentiation	8	0.406918	0.537031	FLCN, PCID2, NOTCH1, ZNHIT1, SETD1A, DPF2, PDCD2, FNIP1	1808	34	9012	1.17283	1	1	1
Annotation Cluster 84	Enrichment Score: 0.6048400427505094
Category	Term	Count	%	PValue	Genes	List Total	Pop Hits	Pop Total	Fold Enrichment	Bonferroni	Benjamini	FDR
GOTERM_BP_ALL	GO:0006621~protein retention in ER lumen	4	0.203459	0.0582615	ANKRD13C, RER1, KDELR1, KDELR2	1808	5	9012	3.98761	1	1	1
GOTERM_BP_ALL	GO:0035437~maintenance of protein localization in endoplasmic reticulum	5	0.254323	0.121657	ANKRD13C, RER1, KDELR1, KDELR2, TAPT1	1808	10	9012	2.49226	1	1	1
GOTERM_BP_ALL	GO:0051651~maintenance of location in cell	25	1.27162	0.177364	ANKRD13C, GPSM2, YWHAB, KDELR1, TWF1, PKD2, FTL1, MPRIP, SUFU, TMED2, TMSB10, TAPT1, GET4, UVRAG, GAA, CHCHD10, SIRT1, VMP1, PACS2, RER1, CALM3, KDELR2, CCDC22, PFN1, TNRC6A	1808	99	9012	1.25872	1	1	1
GOTERM_BP_ALL	GO:0051220~cytoplasmic sequestering of protein	10	0.508647	0.286517	ANKRD13C, RER1, YWHAB, KDELR1, SUFU, KDELR2, CCDC22, PKD2, TAPT1, GET4	1808	36	9012	1.38459	1	1	1
GOTERM_BP_ALL	GO:0032507~maintenance of protein location in cell	17	0.8647	0.344259	ANKRD13C, YWHAB, KDELR1, CHCHD10, TWF1, PKD2, RER1, MPRIP, SUFU, TMED2, KDELR2, CCDC22, PFN1, TMSB10, TNRC6A, TAPT1, GET4	1808	71	9012	1.19348	1	1	1
GOTERM_BP_ALL	GO:0051235~maintenance of location	45	2.28891	0.398039	ANKRD13C, GPSM2, YWHAB, KDELR1, ITGB3, GBA, TWF1, ITPR3, PKD2, FTL1, NAGLU, MPRIP, SUFU, ABL1, ANXA6, TMED2, TMSB10, TAPT1, GET4, UVRAG, DGAT1, PDE4D, GAA, CHCHD10, CYBA, ANK2, MCOLN1, SLC8B1, SIRT1, CHERP, VMP1, IBTK, PACS2, RER1, DDIT3, FKBP1B, BAX, PLIN2, CALM3, KDELR2, CCDC22, PFN1, LDAH, TNRC6A, PPARD	1808	210	9012	1.06811	1	1	1
GOTERM_BP_ALL	GO:0045185~maintenance of protein location	17	0.8647	0.435791	ANKRD13C, YWHAB, KDELR1, CHCHD10, TWF1, PKD2, RER1, MPRIP, SUFU, TMED2, KDELR2, CCDC22, PFN1, TMSB10, TNRC6A, TAPT1, GET4	1808	75	9012	1.12982	1	1	1
GOTERM_BP_ALL	GO:0072595~maintenance of protein localization in organelle	7	0.356053	0.673992	ANKRD13C, RER1, KDELR1, CHCHD10, TMED2, KDELR2, TAPT1	1808	33	9012	1.05732	1	1	1
Annotation Cluster 85	Enrichment Score: 0.5965839390195625
Category	Term	Count	%	PValue	Genes	List Total	Pop Hits	Pop Total	Fold Enrichment	Bonferroni	Benjamini	FDR
GOTERM_BP_ALL	GO:0098780~response to mitochondrial depolarisation	7	0.356053	0.197249	SMURF1, GBA, MFN2, ULK1, VDAC1, ATG13, HDAC6	1808	20	9012	1.74458	1	1	1
GOTERM_BP_ALL	GO:0050746~regulation of lipoprotein metabolic process	5	0.254323	0.254143	ITGB3, GBA, RABL3, ULK1, ATG13	1808	13	9012	1.91712	1	1	1
GOTERM_BP_ALL	GO:1903059~regulation of protein lipidation	4	0.203459	0.32371	GBA, RABL3, ULK1, ATG13	1808	10	9012	1.99381	1	1	1
Annotation Cluster 86	Enrichment Score: 0.5940712753330244
Category	Term	Count	%	PValue	Genes	List Total	Pop Hits	Pop Total	Fold Enrichment	Bonferroni	Benjamini	FDR
GOTERM_BP_ALL	GO:0010976~positive regulation of neuron projection development	57	2.89929	0.033646	ATF1, DDR1, GSK3B, ARF1, RETREG3, ITSN1, AP2A1, RND2, IGF1R, PTBP1, STK11, GOLGA4, ZFYVE27, CFL1, MAP2K2, FBXW8, SPHK1, TSC2, P3H1, CBFA2T2, SIRT1, PIAS2, TIAM2, ZEB2, MAP1B, NUMB, UBE2V2, RAPGEF1, PLAA, MAPKAPK5, TNIK, SGK1, NUMBL, LRP1, SRF, TWF1, TRAK1, SNX3, P2RY2, NEU1, DVL1, ABL1, MFN1, PLXNA1, ABL2, MFN2, MAPK6, DYNLT1F, EIF2B2, SMURF1, FN1, DAB2IP, BAIAP2, FBXO31, DLG4, CAPRIN1, FKBP1B	1808	222	9012	1.27981	1	1	1
GOTERM_BP_ALL	GO:0016358~dendrite development	45	2.28891	0.0903269	GSK3B, ARF1, GSK3A, NUMBL, PTPRS, CTNND2, LST1, ITSN1, TRAK1, HDAC6, PPP1R9B, STK11, CFL1, DVL1, ABL1, MFN1, ABL2, MFN2, DIP2A, MAPK6, PAK2, GIT1, LZTS3, PAK4, DYNLT1F, BBS1, RBFOX2, FBXW8, IQSEC1, MAP1S, DAB2IP, TSC2, BAIAP2, PIAS2, FBXO31, DLG4, MAP1B, CARM1, CAPRIN1, NUMB, MAPKAPK5, NSMF, TNIK, SGK1, ARF6	1808	181	9012	1.23924	1	1	1
GOTERM_BP_ALL	GO:1900006~positive regulation of dendrite development	20	1.01729	0.157781	ARF1, NUMBL, FBXW8, ITSN1, DAB2IP, TSC2, BAIAP2, PIAS2, FBXO31, DLG4, CAPRIN1, CFL1, NUMB, ABL1, MFN1, MFN2, MAPKAPK5, TNIK, SGK1, MAPK6	1808	75	9012	1.3292	1	1	1
GOTERM_BP_ALL	GO:0050775~positive regulation of dendrite morphogenesis	12	0.610376	0.206967	NUMBL, FBXW8, DLG4, CAPRIN1, MFN1, NUMB, MFN2, TNIK, BAIAP2, SGK1, PIAS2, FBXO31	1808	42	9012	1.42415	1	1	1
GOTERM_BP_ALL	GO:0050773~regulation of dendrite development	29	1.47508	0.212489	GSK3B, ARF1, GSK3A, NUMBL, PTPRS, ITSN1, STK11, CFL1, ABL1, MFN1, MFN2, MAPK6, LZTS3, FBXW8, DAB2IP, TSC2, BAIAP2, PIAS2, RHOA, FBXO31, DLG4, CARM1, CAPRIN1, NUMB, MAPKAPK5, NSMF, TNIK, SGK1, ARF6	1808	120	9012	1.20459	1	1	1
GOTERM_BP_ALL	GO:0060996~dendritic spine development	21	1.06816	0.229615	ARF1, PTPRS, IQSEC1, CTNND2, ITSN1, TSC2, BAIAP2, HDAC6, DLG4, CAPRIN1, DVL1, CFL1, MFN1, MFN2, DIP2A, MAPKAPK5, MAPK6, PAK2, GIT1, LZTS3, PAK4	1808	84	9012	1.24613	1	1	1
GOTERM_BP_ALL	GO:0010975~regulation of neuron projection development	76	3.86572	0.275397	ATF1, DDR1, GSK3B, GSK3A, ARF1, RETREG3, PTPRS, PRAG1, ITSN1, INPPL1, AP2A1, RND2, IGF1R, PTBP1, STK11, GOLGA4, ZFYVE27, CFL1, LZTS3, SEMA6B, MAP2K2, FBXW8, SPHK1, TSC2, P3H1, CBFA2T2, SIRT1, PIAS2, RHOA, DNM2, GAK, TIAM2, ZEB2, MAG, MAP1B, NUMB, UBE2V2, RAPGEF1, PLAA, MAPKAPK5, NSMF, ULK1, TNIK, SGK1, ARF6, CERS2, NUMBL, LRP1, SEMA3C, SRF, TWF1, TRAK1, SNX3, P2RY2, NEU1, DVL1, ABL1, MFN1, PLXNA1…	1808	350	9012	1.08235	1	1	1
GOTERM_BP_ALL	GO:0048814~regulation of dendrite morphogenesis	17	0.8647	0.300027	GSK3B, NUMBL, FBXW8, BAIAP2, PIAS2, FBXO31, STK11, DLG4, CAPRIN1, CFL1, NUMB, MFN1, MFN2, NSMF, TNIK, SGK1, LZTS3	1808	69	9012	1.22807	1	1	1
GOTERM_BP_ALL	GO:0060997~dendritic spine morphogenesis	9	0.457782	0.30414	DLG4, CAPRIN1, CTNND2, DVL1, MFN1, MFN2, DIP2A, BAIAP2, HDAC6	1808	32	9012	1.40189	1	1	1
GOTERM_BP_ALL	GO:0097061~dendritic spine organization	13	0.661241	0.317715	ARF1, CTNND2, BAIAP2, HDAC6, IGF1R, DLG4, CAPRIN1, DVL1, CFL1, MFN1, MFN2, ABL2, DIP2A	1808	51	9012	1.27056	1	1	1
GOTERM_BP_ALL	GO:0048813~dendrite morphogenesis	22	1.11902	0.425494	GSK3B, NUMBL, RBFOX2, FBXW8, CTNND2, BAIAP2, TRAK1, PIAS2, HDAC6, FBXO31, DLG4, CAPRIN1, DVL1, CFL1, NUMB, MFN1, MFN2, ABL2, DIP2A, TNIK, SGK1, LZTS3	1808	99	9012	1.10767	1	1	1
GOTERM_BP_ALL	GO:0060999~positive regulation of dendritic spine development	10	0.508647	0.562964	ARF1, CAPRIN1, CFL1, ITSN1, MFN1, TSC2, MFN2, MAPKAPK5, MAPK6, BAIAP2	1808	45	9012	1.10767	1	1	1
GOTERM_BP_ALL	GO:0060998~regulation of dendritic spine development	13	0.661241	0.652098	ARF1, PTPRS, ITSN1, TSC2, BAIAP2, CAPRIN1, CFL1, MFN1, MFN2, MAPKAPK5, MAPK6, ARF6, LZTS3	1808	64	9012	1.01248	1	1	1
GOTERM_BP_ALL	GO:0061001~regulation of dendritic spine morphogenesis	6	0.305188	0.798074	CAPRIN1, CFL1, MFN1, MFN2, BAIAP2, LZTS3	1808	32	9012	0.934596	1	1	1
Annotation Cluster 87	Enrichment Score: 0.5900797588886724
Category	Term	Count	%	PValue	Genes	List Total	Pop Hits	Pop Total	Fold Enrichment	Bonferroni	Benjamini	FDR
GOTERM_BP_ALL	GO:0021915~neural tube development	34	1.7294	0.0412001	RARG, NOTCH1, SEMA3C, GORAB, IFT172, TULP3, PKD2, MTHFD1L, ARL13B, SUFU, RAB23, CFL1, DVL1, ABL1, TMED2, ABL2, DVL3, PHGDH, PRKACA, ZFP358, BRPF1, NUP133, GLMN, WDR19, TSC2, SCRIB, RPGRIP1L, COQ7, MIB1, GATAD2A, ZEB2, NUP50, FKBP8, PFN1	1808	123	9012	1.37783	1	1	1
GOTERM_BP_ALL	GO:0001841~neural tube formation	23	1.16989	0.114472	RARG, BRPF1, IFT172, GLMN, TSC2, TULP3, SCRIB, COQ7, MIB1, GATAD2A, ZEB2, MTHFD1L, SUFU, RAB23, NUP50, DVL1, CFL1, ABL1, DVL3, TMED2, ABL2, PFN1, PRKACA	1808	85	9012	1.34875	1	1	1
GOTERM_BP_ALL	GO:0001838~embryonic epithelial tube formation	24	1.22075	0.120872	RARG, BRPF1, IFT172, GLMN, TSC2, TULP3, SCRIB, COQ7, MIB1, GATAD2A, ZEB2, MTHFD1L, SUFU, RAB23, NUP50, DVL1, CFL1, ABL1, CTNNB1, DVL3, TMED2, ABL2, PFN1, PRKACA	1808	90	9012	1.3292	1	1	1
GOTERM_BP_ALL	GO:0035295~tube development	88	4.47609	0.136005	DDR1, GPSM2, RARG, THRA, GORAB, IFT172, TMEM94, FMN1, PKD2, MAN1A2, NKIRAS1, SUFU, GJA5, NKIRAS2, BSG, CFL1, DACT2, TMED2, PHGDH, CIC, PRKACA, TNS3, SREBF1, MAP2K2, NUP133, ARG1, NCOA3, FNDC3B, TSC2, SCRIB, RPGRIP1L, CBFA2T2, MAPK8IP3, RHOA, JMJD6, RHOB, GAK, ZEB2, TBC1D20, NUP50, CAT, FKBP8, NUMB, PFN1, PKDCC, NOTCH1, SEMA3C, MAGED1, SRF, TULP3, PDGFA, LTBP3, TYMS, BAG6, ATXN1, ARL13B, MTHFD1L, …	1808	389	9012	1.1276	1	1	1
GOTERM_BP_ALL	GO:0072175~epithelial tube formation	24	1.22075	0.171281	RARG, BRPF1, IFT172, GLMN, TSC2, TULP3, SCRIB, COQ7, MIB1, GATAD2A, ZEB2, MTHFD1L, SUFU, RAB23, NUP50, DVL1, CFL1, ABL1, CTNNB1, DVL3, TMED2, ABL2, PFN1, PRKACA	1808	94	9012	1.27264	1	1	1
GOTERM_BP_ALL	GO:0035148~tube formation	26	1.32248	0.183142	RARG, NOTCH1, IFT172, TULP3, MTHFD1L, SUFU, RAB23, CFL1, DVL1, ABL1, TMED2, ABL2, DVL3, PRKACA, BRPF1, GLMN, DAB2IP, TSC2, SCRIB, COQ7, MIB1, GATAD2A, ZEB2, NUP50, CTNNB1, PFN1	1808	104	9012	1.24613	1	1	1
GOTERM_BP_ALL	GO:0014020~primary neural tube formation	19	0.966429	0.197907	RARG, IFT172, GLMN, TSC2, TULP3, SCRIB, GATAD2A, ZEB2, MTHFD1L, SUFU, RAB23, DVL1, CFL1, ABL1, DVL3, TMED2, ABL2, PFN1, PRKACA	1808	73	9012	1.29734	1	1	1
GOTERM_BP_ALL	GO:0060606~tube closure	18	0.915565	0.226044	RARG, IFT172, GLMN, TSC2, TULP3, SCRIB, GATAD2A, ZEB2, MTHFD1L, SUFU, RAB23, DVL1, ABL1, DVL3, TMED2, ABL2, PFN1, PRKACA	1808	70	9012	1.28173	1	1	1
GOTERM_BP_ALL	GO:0001843~neural tube closure	18	0.915565	0.226044	RARG, IFT172, GLMN, TSC2, TULP3, SCRIB, GATAD2A, ZEB2, MTHFD1L, SUFU, RAB23, DVL1, ABL1, DVL3, TMED2, ABL2, PFN1, PRKACA	1808	70	9012	1.28173	1	1	1
GOTERM_BP_ALL	GO:0016331~morphogenesis of embryonic epithelium	24	1.22075	0.247539	RARG, BRPF1, IFT172, GLMN, TSC2, TULP3, SCRIB, COQ7, MIB1, GATAD2A, ZEB2, MTHFD1L, SUFU, RAB23, NUP50, DVL1, CFL1, ABL1, CTNNB1, DVL3, TMED2, ABL2, PFN1, PRKACA	1808	99	9012	1.20837	1	1	1
GOTERM_BP_ALL	GO:0060429~epithelium development	132	6.71414	0.489353	GORAB, IFT172, TMEM94, F11R, CELSR3, IGF1R, NAGLU, OPHN1, POFUT1, GJA5, CFL1, BSG, SLC39A7, PRKACA, PELO, PIAS4, GSTK1, MAP2K2, PIH1D1, FNDC3B, TSC2, SCRIB, RPGRIP1L, BCR, MAF, TBC1D20, MAP1B, HOXB4, FKBP8, ORAI1, CSTDC4, PFN1, UBIAD1, NOTCH1, MAGED1, PDGFA, PSAP, DVL1, ABL1, SAFB2, PGK1, ABL2, PLXNA1, DVL3, RREB1, PCK2, SMAD2, ZFP358, JUN, XBP1, BRPF1, GLMN, RDX, HMGA2, COQ7, SMAD7, IFT20, DLG1,…	1808	648	9012	1.01536	1	1	1
GOTERM_BP_ALL	GO:0048729~tissue morphogenesis	69	3.50966	0.564715	DDR1, RARG, GORAB, IFT172, FMN1, ADARB1, PKD2, CELSR3, IGF1R, GPI1, NAGLU, OPHN1, CTSL, SUFU, BSG, CFL1, TMED2, PRKACA, NCOA3, TSC2, SCRIB, UBE4B, RPGRIP1L, RHOA, RHOB, TGFBR3, ACTA2, ZEB2, PRKAR1A, NUP50, NUMB, HOXB4, PKP2, ADAM8, PFN1, ZFPM1, HBEGF, NOTCH1, SEMA3C, MAGED1, SRF, TULP3, PDGFA, ARL13B, MTHFD1L, RAB23, VPS52, DVL1, ABL1, PLXNA1, ABL2, DVL3, GCNT4, RREB1, EGLN1, SMAD2, BRPF1, GLMN, …	1808	343	9012	1.00272	1	1	1
GOTERM_BP_ALL	GO:0060562~epithelial tube morphogenesis	39	1.98372	0.579673	DDR1, RARG, NOTCH1, MAGED1, SRF, IFT172, TULP3, FMN1, PKD2, MTHFD1L, ARL13B, SUFU, RAB23, CFL1, DVL1, BSG, ABL1, TMED2, ABL2, DVL3, PRKACA, BRPF1, NCOA3, GLMN, TSC2, HMGA2, SCRIB, COQ7, RHOA, RHOB, MIB1, GATAD2A, DLG1, ZEB2, NUP50, CTNNB1, CCM2, SPRY1, PFN1	1808	193	9012	1.00723	1	1	1
GOTERM_BP_ALL	GO:0035239~tube morphogenesis	42	2.13632	0.681042	DDR1, RARG, NOTCH1, MAGED1, SRF, IFT172, TULP3, FMN1, PKD2, MTHFD1L, ARL13B, HLX, SUFU, RAB23, CFL1, DVL1, BSG, ABL1, TMED2, ABL2, DVL3, PRKACA, SMAD2, BRPF1, NCOA3, GLMN, DAB2IP, TSC2, HMGA2, SCRIB, COQ7, RHOA, RHOB, MIB1, GATAD2A, DLG1, ZEB2, NUP50, CTNNB1, CCM2, SPRY1, PFN1	1808	216	9012	0.969211	1	1	1
GOTERM_BP_ALL	GO:0048598~embryonic morphogenesis	62	3.15361	0.714697	RARG, IFT172, PKD2, GPI1, CYP26B1, NAGLU, SUFU, GJA5, CFL1, TMED2, PRKACA, NCOA3, RPS6, TSC2, SCRIB, RPGRIP1L, MMP8, RUNX2, BCR, UGDH, ZEB2, LATS2, PRKAR1A, NUP50, HOXB4, PFN1, NOTCH1, SRF, PPP1R35, CTR9, TULP3, RTF1, RIC8A, MAPK7, ARL13B, MTHFD1L, HLX, RAB23, DVL1, LRIG1, ABL1, MAPK1, ABL2, DVL3, MAPK3, SMAD2, ZFP358, ZBTB17, BRPF1, GLMN, WDR19, FN1, HMGA2, COQ7, MIB1, HIPK2, GATAD2A, DLG1, GNAQ…	1808	322	9012	0.959751	1	1	1
GOTERM_BP_ALL	GO:0002009~morphogenesis of an epithelium	55	2.79756	0.762658	DDR1, RARG, GORAB, IFT172, FMN1, PKD2, CELSR3, IGF1R, NAGLU, OPHN1, CTSL, SUFU, BSG, CFL1, TMED2, PRKACA, NCOA3, TSC2, SCRIB, RPGRIP1L, RHOA, RHOB, ZEB2, NUP50, NUMB, HOXB4, PFN1, HBEGF, NOTCH1, SEMA3C, MAGED1, SRF, TULP3, PDGFA, ARL13B, MTHFD1L, RAB23, DVL1, ABL1, PLXNA1, ABL2, DVL3, RREB1, BRPF1, GLMN, HMGA2, COQ7, MIB1, GATAD2A, IFT20, DLG1, CTNNB1, GRB2, CCM2, SPRY1	1808	291	9012	0.94209	1	1	1
Annotation Cluster 88	Enrichment Score: 0.5844522569726994
Category	Term	Count	%	PValue	Genes	List Total	Pop Hits	Pop Total	Fold Enrichment	Bonferroni	Benjamini	FDR
GOTERM_BP_ALL	GO:0060840~artery development	18	0.915565	0.0509729	DCTN5, NOTCH1, LRP1, SRF, GAA, NPRL3, PKD2, SMAD7, DNM2, NAGLU, ZMIZ1, SNX17, SUFU, DDIT3, GJA5, CTNNB1, MYH10, GLA	1808	57	9012	1.57406	1	1	1
GOTERM_BP_ALL	GO:0035904~aorta development	13	0.661241	0.0522424	DCTN5, NOTCH1, LRP1, SRF, GAA, NPRL3, PKD2, DNM2, NAGLU, SNX17, SUFU, MYH10, GLA	1808	37	9012	1.75132	1	1	1
GOTERM_BP_ALL	GO:0003205~cardiac chamber development	24	1.22075	0.109869	EGLN1, DCTN5, GSK3A, NOTCH1, LRP1, SEMA3C, MAML1, SRF, NPRL3, ANK2, UBE4B, IGF1R, SMAD7, DNM2, TGFBR3, NAGLU, SNX17, SUFU, GJA5, PKP2, CTNNB1, DVL3, ZFPM1, MYH10	1808	89	9012	1.34414	1	1	1
GOTERM_BP_ALL	GO:0060415~muscle tissue morphogenesis	10	0.508647	0.129836	EGLN1, TGFBR3, NOTCH1, NAGLU, PKP2, CTNNB1, UBE4B, ADARB1, ZFPM1, SMAD7	1808	30	9012	1.6615	1	1	1
GOTERM_BP_ALL	GO:0055008~cardiac muscle tissue morphogenesis	9	0.457782	0.15691	EGLN1, TGFBR3, NOTCH1, NAGLU, PKP2, CTNNB1, UBE4B, ZFPM1, SMAD7	1808	27	9012	1.6615	1	1	1
GOTERM_BP_ALL	GO:0003279~cardiac septum development	17	0.8647	0.198929	EGLN1, DCTN5, NOTCH1, LRP1, SEMA3C, MAML1, NPRL3, ANK2, SMAD7, DNM2, TGFBR3, SNX17, SUFU, GJA5, DVL3, ZFPM1, MYH10	1808	64	9012	1.32401	1	1	1
GOTERM_BP_ALL	GO:0048644~muscle organ morphogenesis	10	0.508647	0.201812	EGLN1, TGFBR3, NOTCH1, NAGLU, PKP2, CTNNB1, UBE4B, ADARB1, ZFPM1, SMAD7	1808	33	9012	1.51046	1	1	1
GOTERM_BP_ALL	GO:0060976~coronary vasculature development	10	0.508647	0.228875	TGFBR3, DCTN5, NOTCH1, LRP1, SNX17, SUFU, SRF, CTNNB1, MYH10, DNM2	1808	34	9012	1.46603	1	1	1
GOTERM_BP_ALL	GO:0055010~ventricular cardiac muscle tissue morphogenesis	7	0.356053	0.269245	TGFBR3, NOTCH1, NAGLU, PKP2, CTNNB1, UBE4B, SMAD7	1808	22	9012	1.58598	1	1	1
GOTERM_BP_ALL	GO:0003208~cardiac ventricle morphogenesis	9	0.457782	0.272149	TGFBR3, GSK3A, NOTCH1, NAGLU, SEMA3C, PKP2, CTNNB1, UBE4B, SMAD7	1808	31	9012	1.44712	1	1	1
GOTERM_BP_ALL	GO:0003231~cardiac ventricle development	16	0.813835	0.338661	EGLN1, DCTN5, GSK3A, NOTCH1, SEMA3C, NPRL3, UBE4B, SMAD7, DNM2, TGFBR3, NAGLU, SUFU, GJA5, PKP2, CTNNB1, ZFPM1	1808	66	9012	1.20837	1	1	1
GOTERM_BP_ALL	GO:0003229~ventricular cardiac muscle tissue development	7	0.356053	0.346385	TGFBR3, NOTCH1, NAGLU, PKP2, CTNNB1, UBE4B, SMAD7	1808	24	9012	1.45382	1	1	1
GOTERM_BP_ALL	GO:0003206~cardiac chamber morphogenesis	14	0.712106	0.350623	EGLN1, GSK3A, NOTCH1, SEMA3C, SRF, UBE4B, SMAD7, TGFBR3, NAGLU, GJA5, PKP2, CTNNB1, DVL3, ZFPM1	1808	57	9012	1.22427	1	1	1
GOTERM_BP_ALL	GO:0003007~heart morphogenesis	29	1.47508	0.437257	GSK3A, NOTCH1, SEMA3C, SRF, IFT172, PKD2, FLRT2, NAGLU, ARL13B, ZMIZ1, SUFU, GJA5, DVL1, TMED2, DVL3, EGLN1, SMAD2, JUN, GAA, MRTFB, UBE4B, LEMD2, MIB1, SMAD7, TGFBR3, PKP2, CTNNB1, SPRY1, ZFPM1	1808	134	9012	1.07874	1	1	1
GOTERM_BP_ALL	GO:0060412~ventricular septum morphogenesis	6	0.305188	0.459594	EGLN1, TGFBR3, NOTCH1, GJA5, ZFPM1, SMAD7	1808	22	9012	1.35941	1	1	1
GOTERM_BP_ALL	GO:0003151~outflow tract morphogenesis	9	0.457782	0.502968	TGFBR3, JUN, NOTCH1, SEMA3C, GJA5, DVL1, CTNNB1, DVL3, ZFPM1	1808	38	9012	1.18054	1	1	1
GOTERM_BP_ALL	GO:0003281~ventricular septum development	10	0.508647	0.503233	EGLN1, TGFBR3, DCTN5, NOTCH1, GJA5, SUFU, NPRL3, ZFPM1, DNM2, SMAD7	1808	43	9012	1.15919	1	1	1
GOTERM_BP_ALL	GO:0060411~cardiac septum morphogenesis	8	0.406918	0.537031	EGLN1, TGFBR3, NOTCH1, SEMA3C, GJA5, DVL3, ZFPM1, SMAD7	1808	34	9012	1.17283	1	1	1
GOTERM_BP_ALL	GO:0061384~heart trabecula morphogenesis	5	0.254323	0.590972	EGLN1, TGFBR3, NOTCH1, SRF, UBE4B	1808	20	9012	1.24613	1	1	1
GOTERM_BP_ALL	GO:0060977~coronary vasculature morphogenesis	3	0.152594	0.767927	TGFBR3, NOTCH1, CTNNB1	1808	13	9012	1.15027	1	1	1
Annotation Cluster 89	Enrichment Score: 0.5814260834164849
Category	Term	Count	%	PValue	Genes	List Total	Pop Hits	Pop Total	Fold Enrichment	Bonferroni	Benjamini	FDR
GOTERM_BP_ALL	GO:0048665~neuron fate specification	4	0.203459	0.09944	NFIX, NFIA, SUFU, FKBP8	1808	6	9012	3.32301	1	1	1
GOTERM_BP_ALL	GO:0048663~neuron fate commitment	6	0.305188	0.243365	NFIX, NOTCH1, NFIA, SUFU, FKBP8, CTNNB1	1808	17	9012	1.75924	1	1	1
GOTERM_BP_ALL	GO:0021781~glial cell fate commitment	3	0.152594	0.424719	NFIX, NFIA, CTNNB1	1808	7	9012	2.13622	1	1	1
GOTERM_BP_ALL	GO:0001708~cell fate specification	6	0.305188	0.459594	NFIX, NOTCH1, NFIA, SUFU, FKBP8, CTNNB1	1808	22	9012	1.35941	1	1	1
Annotation Cluster 90	Enrichment Score: 0.5809004577566029
Category	Term	Count	%	PValue	Genes	List Total	Pop Hits	Pop Total	Fold Enrichment	Bonferroni	Benjamini	FDR
GOTERM_BP_ALL	GO:0061436~establishment of skin barrier	7	0.356053	0.164305	GAK, CYP26B1, NCOR1, HDAC3, SRF, GBA, PLEC	1808	19	9012	1.8364	1	1	1
GOTERM_BP_ALL	GO:0033561~regulation of water loss via skin	7	0.356053	0.197249	GAK, CYP26B1, NCOR1, HDAC3, SRF, GBA, PLEC	1808	20	9012	1.74458	1	1	1
GOTERM_BP_ALL	GO:0030104~water homeostasis	9	0.457782	0.370119	GAK, CLN3, CYP26B1, NCOR1, HDAC3, HYAL2, SRF, GBA, PLEC	1808	34	9012	1.31943	1	1	1
GOTERM_BP_ALL	GO:0050891~multicellular organismal water homeostasis	8	0.406918	0.395723	GAK, CYP26B1, NCOR1, HDAC3, HYAL2, SRF, GBA, PLEC	1808	30	9012	1.3292	1	1	1
Annotation Cluster 91	Enrichment Score: 0.5804888487558404
Category	Term	Count	%	PValue	Genes	List Total	Pop Hits	Pop Total	Fold Enrichment	Bonferroni	Benjamini	FDR
GOTERM_BP_ALL	GO:0051705~multi-organism behavior	11	0.559512	0.217511	RPTOR, NFIX, ATXN1, UBE2Q1, DLG4, DVL1, TSC2, ABL2, GCNT4, CLN8, CIC	1808	38	9012	1.44289	1	1	1
GOTERM_BP_ALL	GO:0051703~intraspecies interaction between organisms	8	0.406918	0.288753	RPTOR, NFIX, ATXN1, DLG4, DVL1, TSC2, CLN8, CIC	1808	27	9012	1.47689	1	1	1
GOTERM_BP_ALL	GO:0035176~social behavior	8	0.406918	0.288753	RPTOR, NFIX, ATXN1, DLG4, DVL1, TSC2, CLN8, CIC	1808	27	9012	1.47689	1	1	1
Annotation Cluster 92	Enrichment Score: 0.5804839447879392
Category	Term	Count	%	PValue	Genes	List Total	Pop Hits	Pop Total	Fold Enrichment	Bonferroni	Benjamini	FDR
GOTERM_BP_ALL	GO:0016043~cellular component organization	852	43.3367	0.111427	ATF1, PID1, GMFB, IFT172, ITSN1, TESK1, F11R, PSMD9, ZFYVE27, ALKBH4, MPRIP, PSMD5, FAM110C, PRKACA, SAP30BP, RBFOX2, UNC5B, MRTFB, BCR, DDX39B, PRKAR1A, FEZ2, UQCRC1, PADI4, RABL2, SF1, UNC119B, MTMR3, MEAF6, NPRL2, NPRL3, PDGFA, PLA2G6, GABARAP, HSPH1, RHOT1, GRPEL1, PIP5K1C, ZBTB7A, VTI1B, JUN, HACE1, MTERF3, NEBL, FN1, SNF8, MRPL22, EIF5, AGO1, FERMT3, ARF1, MED16, EEA1, MED11, MMP27, SMPD1, …	1808	4127	9012	1.02903	1	1	1
GOTERM_BP_ALL	GO:0071840~cellular component organization or biogenesis	878	44.6592	0.265486	ATF1, PID1, GMFB, IFT172, ITSN1, TESK1, F11R, PSMD9, ZFYVE27, ALKBH4, MPRIP, PSMD5, FAM110C, PRKACA, SAP30BP, RBFOX2, UNC5B, MRTFB, BCR, DDX39B, PRKAR1A, FEZ2, UQCRC1, PADI4, RABL2, SF1, UNC119B, MTMR3, MEAF6, NPRL2, NPRL3, PDGFA, PLA2G6, GABARAP, MRPL10, HSPH1, RHOT1, GRPEL1, PIP5K1C, ZBTB7A, VTI1B, JUN, HACE1, MTERF3, NEBL, FN1, SNF8, MRPL22, TBL3, EIF5, AGO1, FERMT3, ARF1, MED16, EEA1, MED11, …	1808	4309	9012	1.01564	1	1	1
GOTERM_BP_ALL	GO:0006996~organelle organization	591	30.061	0.276826	PID1, GMFB, RPL3, TRRAP, IFT172, TESK1, EMC10, F11R, RPL6, NAA80, ZFYVE27, ALKBH4, MPRIP, CDK5RAP1, AP1S1, PIP4K2C, VPS39, CDK5RAP2, TSPYL3, VPS18, ACOT8, SAP30BP, MAP1S, PIH1D1, DAPK3, MRTFB, HUS1, PRKCA, ATG13, BCR, DYNC1LI1, DYNC1LI2, WDR81, PRKAR1A, MAP1B, FEZ2, UQCRC1, RABL2, PADI4, SF1, UNC119B, SEH1L, MTMR3, MEAF6, SRCAP, CTBP1, NPRL2, NPRL3, PDGFA, SLAIN2, PLA2G6, GABARAP, RRP7A, PPP4C, H…	1808	2883	9012	1.0218	1	1	1
GOTERM_BP_ALL	GO:0044085~cellular component biogenesis	446	22.6857	0.58187	ATF1, GMFB, RPL3, IFT172, RRP1, TESK1, F11R, RPL6, PSMD9, ZFYVE27, PSMD5, GJA5, FAM110C, AP1S1, PIP4K2C, PRKACA, CDK5RAP2, DDX17, TSPYL3, PIH1D1, DAPK3, PRKCA, ATG13, BCR, DDX39B, PRKAR1A, MAP1B, FEZ2, UQCRC1, RPL27, RABL2, PADI4, UNC119B, MTMR3, CTBP1, NPRL2, NPRL3, PDGFA, SLAIN2, PLA2G6, GABARAP, MRPL10, RRP7A, FLRT2, VPS11, RRS1, JUN, MTERF3, NEBL, ST13, RDX, FN1, SNF8, PRDX6, MRPL22, TBL3, EI…	1808	2234	9012	0.995118	1	1	1
Annotation Cluster 93	Enrichment Score: 0.5792943971848993
Category	Term	Count	%	PValue	Genes	List Total	Pop Hits	Pop Total	Fold Enrichment	Bonferroni	Benjamini	FDR
GOTERM_BP_ALL	GO:0097201~negative regulation of transcription from RNA polymerase II promoter in response to stress	5	0.254323	0.206672	DNAJB1, IMPACT, JUN, BAG3, SIRT2	1808	12	9012	2.07688	1	1	1
GOTERM_BP_ALL	GO:0043620~regulation of DNA-templated transcription in response to stress	13	0.661241	0.219516	JUN, NOTCH1, RGS14, ATF6B, BACH1, SIRT2, DNAJB1, IMPACT, MAPK7, BAG3, DDIT3, HSF1, GCN1	1808	47	9012	1.3787	1	1	1
GOTERM_BP_ALL	GO:0043618~regulation of transcription from RNA polymerase II promoter in response to stress	12	0.610376	0.231047	DNAJB1, IMPACT, JUN, NOTCH1, MAPK7, ATF6B, BAG3, DDIT3, HSF1, BACH1, GCN1, SIRT2	1808	43	9012	1.39103	1	1	1
GOTERM_BP_ALL	GO:0036003~positive regulation of transcription from RNA polymerase II promoter in response to stress	6	0.305188	0.459594	NOTCH1, MAPK7, ATF6B, DDIT3, HSF1, GCN1	1808	22	9012	1.35941	1	1	1
Annotation Cluster 94	Enrichment Score: 0.5680387223061054
Category	Term	Count	%	PValue	Genes	List Total	Pop Hits	Pop Total	Fold Enrichment	Bonferroni	Benjamini	FDR
GOTERM_BP_ALL	GO:0035966~response to topologically incorrect protein	29	1.47508	0.198875	ATF6B, DERL1, HSPA14, UBE2J2, HDAC6, BAG6, UFL1, HSPH1, ERMP1, BAG3, HSF1, TMED2, MFN2, BAK1, AKIRIN2, HSPA8, XBP1, RHBDD1, AMFR, DAB2IP, YOD1, MANF, RNF126, SELENOS, DDIT3, PMP22, BAX, QRICH1, RNF185	1808	119	9012	1.21471	1	1	1
GOTERM_BP_ALL	GO:0035967~cellular response to topologically incorrect protein	24	1.22075	0.200149	HSPA8, AKIRIN2, XBP1, ATF6B, RHBDD1, AMFR, DERL1, YOD1, HSPA14, HDAC6, BAG6, UFL1, RNF126, ERMP1, SELENOS, BAG3, DDIT3, HSF1, PMP22, TMED2, BAX, QRICH1, BAK1, RNF185	1808	96	9012	1.24613	1	1	1
GOTERM_BP_ALL	GO:0006986~response to unfolded protein	24	1.22075	0.247539	HSPA8, XBP1, ATF6B, RHBDD1, AMFR, DAB2IP, DERL1, YOD1, HSPA14, UBE2J2, MANF, UFL1, ERMP1, HSPH1, SELENOS, BAG3, DDIT3, HSF1, PMP22, MFN2, TMED2, BAX, QRICH1, BAK1	1808	99	9012	1.20837	1	1	1
GOTERM_BP_ALL	GO:0034620~cellular response to unfolded protein	19	0.966429	0.252484	HSPA8, XBP1, ATF6B, RHBDD1, AMFR, DERL1, YOD1, HSPA14, UFL1, ERMP1, SELENOS, BAG3, DDIT3, HSF1, PMP22, TMED2, BAX, QRICH1, BAK1	1808	76	9012	1.24613	1	1	1
GOTERM_BP_ALL	GO:0030968~endoplasmic reticulum unfolded protein response	13	0.661241	0.580755	XBP1, ATF6B, AMFR, DERL1, YOD1, UFL1, ERMP1, SELENOS, DDIT3, TMED2, BAX, QRICH1, BAK1	1808	61	9012	1.06227	1	1	1
Annotation Cluster 95	Enrichment Score: 0.5590485803525771
Category	Term	Count	%	PValue	Genes	List Total	Pop Hits	Pop Total	Fold Enrichment	Bonferroni	Benjamini	FDR
GOTERM_BP_ALL	GO:0032092~positive regulation of protein binding	21	1.06816	0.150937	GSK3B, RALB, LRP1, NVL, AKTIP, AMFR, TMEM132A, RASL2-9, DERL1, TICAM1, HIPK2, UFL1, PPP2CB, MAP1LC3B, CALD1, HSF1, ABL1, TMED2, ABL2, TRIB3, RAN	1808	79	9012	1.325	1	1	1
GOTERM_BP_ALL	GO:0051099~positive regulation of binding	37	1.88199	0.162745	DAZAP2, GSK3B, RALB, LRP1, NVL, RASL2-9, DERL1, PARK7, ENO1, CLN5, UFL1, PPP2CB, MAP1LC3B, CALD1, HSF1, ABL1, TMED2, ABL2, MFN2, CDT1, NIBAN2, AKTIP, AMFR, TMEM132A, PLAUR, TICAM1, MMP8, SIRT2, HIPK2, CDK9, MED25, ERCC2, CTNNB1, TRIB3, EIF3D, RAN, LAMTOR5	1808	153	9012	1.20541	1	1	1
GOTERM_BP_ALL	GO:0051098~regulation of binding	62	3.15361	0.439115	DAZAP2, GSK3B, NVL, PARK7, ENO1, UFL1, MAP1LC3B, TMED2, TNS3, AKTIP, PLAUR, TFIP11, TICAM1, SENP2, MMP8, SIRT1, SIRT2, TGFBR3, MED25, DDIT3, TRIB3, ZFPM1, GAS8, RALB, LRP1, DOT1L, MEPCE, RASL2-9, DERL1, HDAC8, CLN5, PPP2CB, CALD1, DHRS7B, HSF1, DVL1, ABL1, ABL2, MFN2, ZBTB7A, MAPK3, SMAD2, CDT1, JUN, SNAPIN, NIBAN2, PEX19, AMFR, TMEM132A, HMGA2, PEX14, HIPK2, CDK9, PER2, CARM1, ERCC2, ZFP593, CTN…	1808	297	9012	1.04054	1	1	1
GOTERM_BP_ALL	GO:0043393~regulation of protein binding	34	1.7294	0.538177	GSK3B, RALB, LRP1, NVL, RASL2-9, DERL1, PARK7, UFL1, PPP2CB, MAP1LC3B, CALD1, DHRS7B, HSF1, DVL1, ABL1, TMED2, ABL2, MAPK3, SNAPIN, AKTIP, AMFR, TMEM132A, TFIP11, TICAM1, SENP2, PEX14, HIPK2, TGFBR3, CARM1, BAX, TRIB3, ZFPM1, GAS8, RAN	1808	165	9012	1.02711	1	1	1
Annotation Cluster 96	Enrichment Score: 0.5546938806271744
Category	Term	Count	%	PValue	Genes	List Total	Pop Hits	Pop Total	Fold Enrichment	Bonferroni	Benjamini	FDR
GOTERM_BP_ALL	GO:1905897~regulation of response to endoplasmic reticulum stress	21	1.06816	0.196172	XBP1, ATF6B, SGTA, YOD1, UBE2G2, PARK7, SIRT1, USP19, MANF, BAG6, UFL1, SELENOS, TMEM259, UBQLN1, TMED2, BAX, HYOU1, BAK1, RNF185, BCL2L1, UBQLN2	1808	82	9012	1.27652	1	1	1
GOTERM_BP_ALL	GO:1905898~positive regulation of response to endoplasmic reticulum stress	10	0.508647	0.201812	BAG6, XBP1, TMEM259, SGTA, UBQLN1, BAX, BAK1, RNF185, SIRT1, UBQLN2	1808	33	9012	1.51046	1	1	1
GOTERM_BP_ALL	GO:1904292~regulation of ERAD pathway	9	0.457782	0.241178	BAG6, TMEM259, SGTA, UBQLN1, YOD1, UBE2G2, RNF185, USP19, UBQLN2	1808	30	9012	1.49535	1	1	1
GOTERM_BP_ALL	GO:1904294~positive regulation of ERAD pathway	6	0.305188	0.285447	BAG6, TMEM259, SGTA, UBQLN1, RNF185, UBQLN2	1808	18	9012	1.6615	1	1	1
GOTERM_BP_ALL	GO:1903071~positive regulation of ER-associated ubiquitin-dependent protein catabolic process	3	0.152594	0.345895	SGTA, UBQLN1, UBQLN2	1808	6	9012	2.49226	1	1	1
GOTERM_BP_ALL	GO:1903069~regulation of ER-associated ubiquitin-dependent protein catabolic process	3	0.152594	0.498247	SGTA, UBQLN1, UBQLN2	1808	8	9012	1.86919	1	1	1
Annotation Cluster 97	Enrichment Score: 0.5484382987028974
Category	Term	Count	%	PValue	Genes	List Total	Pop Hits	Pop Total	Fold Enrichment	Bonferroni	Benjamini	FDR
GOTERM_BP_ALL	GO:1903297~regulation of hypoxia-induced intrinsic apoptotic signaling pathway	4	0.203459	0.204134	ENO1B, HYOU1, PIK3CB, ENO1	1808	8	9012	2.49226	1	1	1
GOTERM_BP_ALL	GO:1903298~negative regulation of hypoxia-induced intrinsic apoptotic signaling pathway	4	0.203459	0.204134	ENO1B, HYOU1, PIK3CB, ENO1	1808	8	9012	2.49226	1	1	1
GOTERM_BP_ALL	GO:1900038~negative regulation of cellular response to hypoxia	5	0.254323	0.303492	ENO1B, HYOU1, PIK3CB, COMMD1, ENO1	1808	14	9012	1.78018	1	1	1
GOTERM_BP_ALL	GO:1900037~regulation of cellular response to hypoxia	6	0.305188	0.372534	ENO1B, HYOU1, PIK3CB, COMMD1, ENO1, USP19	1808	20	9012	1.49535	1	1	1
GOTERM_BP_ALL	GO:1990144~intrinsic apoptotic signaling pathway in response to hypoxia	4	0.203459	0.384295	ENO1B, HYOU1, PIK3CB, ENO1	1808	11	9012	1.81255	1	1	1
Annotation Cluster 98	Enrichment Score: 0.5474478906619921
Category	Term	Count	%	PValue	Genes	List Total	Pop Hits	Pop Total	Fold Enrichment	Bonferroni	Benjamini	FDR
GOTERM_BP_ALL	GO:0042398~cellular modified amino acid biosynthetic process	8	0.406918	0.190444	PTDSS2, GCLC, SLC27A1, MTHFD1L, GSS, PARK7, GCLM, ALDH7A1	1808	24	9012	1.6615	1	1	1
GOTERM_BP_ALL	GO:0019184~nonribosomal peptide biosynthetic process	3	0.152594	0.345895	GCLC, GSS, GCLM	1808	6	9012	2.49226	1	1	1
GOTERM_BP_ALL	GO:0006750~glutathione biosynthetic process	3	0.152594	0.345895	GCLC, GSS, GCLM	1808	6	9012	2.49226	1	1	1
Annotation Cluster 99	Enrichment Score: 0.5425257406068409
Category	Term	Count	%	PValue	Genes	List Total	Pop Hits	Pop Total	Fold Enrichment	Bonferroni	Benjamini	FDR
GOTERM_BP_ALL	GO:0010717~regulation of epithelial to mesenchymal transition	15	0.76297	0.16086	SMAD2, NOTCH1, ZFP703, DAB2IP, TSC2, ADIPOR1, SMAD7, SPRED3, TGFBR3, SDCBP, SPRED2, MCRIP1, CTNNB1, ADAM8, SPRY1	1808	53	9012	1.41071	1	1	1
GOTERM_BP_ALL	GO:0048762~mesenchymal cell differentiation	30	1.52594	0.165817	AMER1, GSK3B, NOTCH1, SEMA3C, ZFP703, PEF1, ADIPOR1, SPRED3, SDCBP, SPRED2, TCOF1, CFL1, ANXA6, MAPK1, TAPT1, MAPK3, SEMA6B, DDX17, SMAD2, DAB2IP, PLAUR, FN1, TSC2, HMGA2, TGFBR3, ZEB2, ZFP64, CTNNB1, ADAM8, SPRY1	1808	121	9012	1.23583	1	1	1
GOTERM_BP_ALL	GO:0014031~mesenchymal cell development	12	0.610376	0.206967	SEMA6B, ZEB2, NOTCH1, SEMA3C, TCOF1, PEF1, CFL1, ANXA6, FN1, MAPK1, TAPT1, MAPK3	1808	42	9012	1.42415	1	1	1
GOTERM_BP_ALL	GO:0060485~mesenchyme development	34	1.7294	0.233863	AMER1, GSK3B, NOTCH1, SEMA3C, ZFP703, PEF1, PKD2, ADIPOR1, SPRED3, SDCBP, SPRED2, TCOF1, ERBB3, CFL1, ANXA6, MAPK1, TAPT1, MAPK3, SEMA6B, DDX17, SMAD2, NUP133, DAB2IP, PLAUR, FN1, TSC2, HMGA2, ACTA2, TGFBR3, ZEB2, ZFP64, CTNNB1, ADAM8, SPRY1	1808	145	9012	1.16878	1	1	1
GOTERM_BP_ALL	GO:0014032~neural crest cell development	11	0.559512	0.270616	SEMA6B, ZEB2, SEMA3C, TCOF1, PEF1, CFL1, ANXA6, FN1, MAPK1, TAPT1, MAPK3	1808	40	9012	1.37074	1	1	1
GOTERM_BP_ALL	GO:0048863~stem cell differentiation	30	1.52594	0.275109	GSK3B, NOTCH1, NFIX, SEMA3C, PEF1, SRF, LTBP3, PWP1, SLC9A1, UFL1, TCOF1, CFL1, ANXA6, MAPK1, NELFB, TAPT1, MAPK3, SEMA6B, NCOA3, SETD1A, FN1, HMGA2, PRKCA, RUNX2, GAK, ZEB2, ERCC2, HOXB4, CTNNB1, KCTD11	1808	129	9012	1.15919	1	1	1
GOTERM_BP_ALL	GO:0048864~stem cell development	11	0.559512	0.385751	SEMA6B, ZEB2, SEMA3C, TCOF1, PEF1, CFL1, ANXA6, FN1, MAPK1, TAPT1, MAPK3	1808	44	9012	1.24613	1	1	1
GOTERM_BP_ALL	GO:0001837~epithelial to mesenchymal transition	18	0.915565	0.393444	DDX17, SMAD2, GSK3B, NOTCH1, ZFP703, PEF1, DAB2IP, TSC2, HMGA2, ADIPOR1, SPRED3, TGFBR3, SDCBP, SPRED2, TCOF1, CTNNB1, ADAM8, SPRY1	1808	78	9012	1.15027	1	1	1
GOTERM_BP_ALL	GO:0014033~neural crest cell differentiation	11	0.559512	0.474378	SEMA6B, ZEB2, SEMA3C, TCOF1, PEF1, CFL1, ANXA6, FN1, MAPK1, TAPT1, MAPK3	1808	47	9012	1.16659	1	1	1
GOTERM_BP_ALL	GO:0001755~neural crest cell migration	6	0.305188	0.542788	SEMA6B, ZEB2, SEMA3C, CFL1, ANXA6, FN1	1808	24	9012	1.24613	1	1	1
Annotation Cluster 100	Enrichment Score: 0.5348258958961969
Category	Term	Count	%	PValue	Genes	List Total	Pop Hits	Pop Total	Fold Enrichment	Bonferroni	Benjamini	FDR
GOTERM_BP_ALL	GO:0072594~establishment of protein localization to organelle	86	4.37436	0.0673693	IPO13, RAB7, GSK3A, ZFAND2A, PDCD5, NXT2, PKD2, TRAM2, ELAVL1, TOMM20, TOMM22, AP4M1, SEC61A1, TMEM147, LAMP1, GNPTAB, SUFU, RUVBL2, HYAL2, CFL1, KPNA6, TIMM17A, PMPCA, GET3, TNPO2, TNPO3, APPL2, KPNA1, GET4, CCT2, SREBF1, SEC13, NUP133, PIH1D1, SSR3, TSC2, SCRIB, VPS37B, PEX1, DDIT3, NUP50, PEX5, VPS25, RBM22, PXK, HDAC3, NOTCH1, LRP1, RASL2-9, TIMM13, PTTG1IP, UACA, BAG6, GRPEL1, BAG3, RNF215, …	1808	365	9012	1.17443	1	1	1
GOTERM_BP_ALL	GO:0006605~protein targeting	88	4.47609	0.136005	IPO13, RAB7, GSK3A, ITGAM, YWHAB, ZFAND2A, PDCD5, NXT2, PKD2, TRAM2, ELAVL1, TOMM20, TOMM22, AP4M1, SEC61A1, TMEM147, GNPTAB, YWHAQ, SUFU, HYAL2, CFL1, KPNA6, TIMM17A, PMPCA, GET3, TNPO2, TNPO3, YWHAG, APPL2, KPNA1, GET4, SREBF1, SEC13, NUP133, SSR3, TSC2, VPS37B, PEX1, NUP50, PEX5, VPS25, RBM22, PXK, HDAC3, NOTCH1, LRP1, RASL2-9, TIMM13, PTTG1IP, MIEF1, TRAK1, UACA, BAG6, ZDHHC18, GRPEL1, BAG3, …	1808	389	9012	1.1276	1	1	1
GOTERM_BP_ALL	GO:0034504~protein localization to nucleus	63	3.20448	0.142574	IPO13, GSK3B, INTS13, NVL, TESK1, PARK7, NXT2, PKD2, ELAVL1, TRIM8, FLCN, STK11, TMEM147, SUFU, HYAL2, CFL1, KPNA6, KAT7, TNPO2, TNPO3, APPL2, KPNA1, SEC13, NUP133, TSC2, PLRG1, SIRT1, CTDNEP1, LATS2, NUP50, RBM22, HDAC3, NOTCH1, LRP1, MAGED1, MEPCE, RASL2-9, PTTG1IP, UACA, BAG3, RAB23, UBR5, ORMDL3, DVL1, RRS1, MAPK1, E2F3, DMAP1, ZBTB7A, SH2B1, BANP, AKIRIN2, HSPA8, XBP1, CAV2, MCRS1, CHCHD10, …	1808	272	9012	1.1545	1	1	1
GOTERM_BP_ALL	GO:0044744~protein targeting to nucleus	38	1.93286	0.188126	IPO13, HDAC3, NOTCH1, LRP1, RASL2-9, PTTG1IP, PKD2, NXT2, ELAVL1, UACA, TMEM147, BAG3, SUFU, RAB23, HYAL2, UBR5, CFL1, KPNA6, MAPK1, E2F3, DMAP1, TNPO2, TNPO3, APPL2, KPNA1, SH2B1, AKIRIN2, HSPA8, XBP1, SEC13, NUP133, TSC2, POLA2, NUP50, CCDC22, PKIG, RAN, RBM22	1808	160	9012	1.18382	1	1	1
GOTERM_BP_ALL	GO:1902593~single-organism nuclear import	37	1.88199	0.231976	IPO13, HDAC3, NOTCH1, LRP1, RASL2-9, PTTG1IP, PKD2, NXT2, ELAVL1, UACA, BAG3, SUFU, RAB23, HYAL2, UBR5, CFL1, KPNA6, MAPK1, E2F3, DMAP1, TNPO2, TNPO3, APPL2, KPNA1, SH2B1, AKIRIN2, HSPA8, XBP1, SEC13, NUP133, TSC2, POLA2, NUP50, CCDC22, PKIG, RAN, RBM22	1808	159	9012	1.15992	1	1	1
GOTERM_BP_ALL	GO:0006606~protein import into nucleus	37	1.88199	0.231976	IPO13, HDAC3, NOTCH1, LRP1, RASL2-9, PTTG1IP, PKD2, NXT2, ELAVL1, UACA, BAG3, SUFU, RAB23, HYAL2, UBR5, CFL1, KPNA6, MAPK1, E2F3, DMAP1, TNPO2, TNPO3, APPL2, KPNA1, SH2B1, AKIRIN2, HSPA8, XBP1, SEC13, NUP133, TSC2, POLA2, NUP50, CCDC22, PKIG, RAN, RBM22	1808	159	9012	1.15992	1	1	1
GOTERM_BP_ALL	GO:0017038~protein import	48	2.44151	0.241506	IPO13, HDAC3, NOTCH1, LRP1, PDCD5, RASL2-9, TIMM13, PTTG1IP, PKD2, NXT2, ELAVL1, TOMM20, UACA, TOMM22, GRPEL1, BAG3, SUFU, RAB23, HYAL2, UBR5, CFL1, KPNA6, TIMM17A, MAPK1, E2F3, DMAP1, TNPO2, TNPO3, APPL2, KPNA1, SH2B1, AKIRIN2, HSPA8, XBP1, SEC13, PEX19, NUP133, TSC2, PEX1, PEX14, HNRNPM, POLA2, NUP50, PEX5, CCDC22, PKIG, RAN, RBM22	1808	212	9012	1.12857	1	1	1
GOTERM_BP_ALL	GO:0051170~nuclear import	37	1.88199	0.298507	IPO13, HDAC3, NOTCH1, LRP1, RASL2-9, PTTG1IP, PKD2, NXT2, ELAVL1, UACA, BAG3, SUFU, RAB23, HYAL2, UBR5, CFL1, KPNA6, MAPK1, E2F3, DMAP1, TNPO2, TNPO3, APPL2, KPNA1, SH2B1, AKIRIN2, HSPA8, XBP1, SEC13, NUP133, TSC2, POLA2, NUP50, CCDC22, PKIG, RAN, RBM22	1808	164	9012	1.12455	1	1	1
GOTERM_BP_ALL	GO:1904589~regulation of protein import	20	1.01729	0.337734	XBP1, HDAC3, LRP1, PDCD5, RASL2-9, PKD2, UACA, HNRNPM, BAG3, HYAL2, SUFU, RAB23, UBR5, MAPK1, CCDC22, DMAP1, PKIG, RAN, SH2B1, RBM22	1808	85	9012	1.17283	1	1	1
GOTERM_BP_ALL	GO:0042306~regulation of protein import into nucleus	18	0.915565	0.46041	XBP1, HDAC3, LRP1, RASL2-9, PKD2, UACA, BAG3, HYAL2, SUFU, RAB23, UBR5, MAPK1, CCDC22, DMAP1, PKIG, RAN, SH2B1, RBM22	1808	81	9012	1.10767	1	1	1
GOTERM_BP_ALL	GO:0051169~nuclear transport	60	3.05188	0.59074	IPO13, GSK3B, AKAP8L, PARK7, NXT2, PKD2, FBXO22, ELAVL1, RPS15, TMEM147, SUFU, HYAL2, CFL1, KPNA6, MLX, PRKACA, TNPO2, TNPO3, APPL2, KPNA1, SEC13, PCID2, NUP133, TSC2, THOC6, LSG1, DDX39B, IFI27, NUP50, RBM22, SEH1L, HDAC3, NOTCH1, LRP1, RGS14, RASL2-9, PTTG1IP, UACA, NUP160, RBM15B, ATXN1, BAG3, RAB23, UBR5, POLR2D, RRS1, ZFP384, MAPK1, E2F3, DMAP1, SH2B1, MLXIP, AKIRIN2, HSPA8, XBP1, SMURF1, PO…	1808	300	9012	0.996903	1	1	1
GOTERM_BP_ALL	GO:0006913~nucleocytoplasmic transport	59	3.00102	0.636155	IPO13, GSK3B, AKAP8L, PARK7, NXT2, PKD2, FBXO22, ELAVL1, RPS15, SUFU, HYAL2, CFL1, KPNA6, MLX, PRKACA, TNPO2, TNPO3, APPL2, KPNA1, SEC13, PCID2, NUP133, TSC2, THOC6, LSG1, DDX39B, IFI27, NUP50, RBM22, SEH1L, HDAC3, NOTCH1, LRP1, RGS14, RASL2-9, PTTG1IP, UACA, NUP160, RBM15B, ATXN1, BAG3, RAB23, UBR5, POLR2D, RRS1, ZFP384, MAPK1, E2F3, DMAP1, SH2B1, MLXIP, AKIRIN2, HSPA8, XBP1, SMURF1, POLA2, CCDC…	1808	299	9012	0.983566	1	1	1
GOTERM_BP_ALL	GO:1903533~regulation of protein targeting	23	1.16989	0.701193	SREBF1, XBP1, GSK3A, HDAC3, ITGAM, LRP1, PDCD5, RASL2-9, MIEF1, PKD2, UACA, BAG3, HYAL2, SUFU, RAB23, UBR5, MAPK1, CCDC22, DMAP1, PKIG, RAN, SH2B1, RBM22	1808	119	9012	0.963393	1	1	1
GOTERM_BP_ALL	GO:0046822~regulation of nucleocytoplasmic transport	23	1.16989	0.833004	GSK3B, XBP1, HDAC3, LRP1, AKAP8L, RASL2-9, PARK7, PKD2, UACA, IFI27, BAG3, HYAL2, SUFU, RAB23, UBR5, MAPK1, CCDC22, DMAP1, PKIG, PRKACA, RAN, SH2B1, RBM22	1808	129	9012	0.888712	1	1	1
Annotation Cluster 101	Enrichment Score: 0.5247770623843173
Category	Term	Count	%	PValue	Genes	List Total	Pop Hits	Pop Total	Fold Enrichment	Bonferroni	Benjamini	FDR
GOTERM_BP_ALL	GO:0051701~interaction with host	30	1.52594	0.122074	RAB7, AU040320, RNASEK, PCX, ITGB3, VPS4B, TRIM8, SNX3, CTSL, HYAL2, SMPD1, CHMP1A, BSG, KPNA6, TRIM27, VPS16, DYNLT1F, VPS18, UVRAG, CAV2, BAD, VPS37B, VAMP8, VAPA, TRIM13, SIGLEC1, P4HB, CHMP7, TRIM32, BCL2L1	1808	117	9012	1.27808	1	1	1
GOTERM_BP_ALL	GO:0046718~viral entry into host cell	16	0.813835	0.338661	VPS18, UVRAG, RNASEK, AU040320, CAV2, ITGB3, TRIM8, VAMP8, SNX3, CTSL, HYAL2, SMPD1, BSG, SIGLEC1, P4HB, VPS16	1808	66	9012	1.20837	1	1	1
GOTERM_BP_ALL	GO:0051806~entry into cell of other organism involved in symbiotic interaction	16	0.813835	0.362024	VPS18, UVRAG, RNASEK, AU040320, CAV2, ITGB3, TRIM8, VAMP8, SNX3, CTSL, HYAL2, SMPD1, BSG, SIGLEC1, P4HB, VPS16	1808	67	9012	1.19033	1	1	1
GOTERM_BP_ALL	GO:0051828~entry into other organism involved in symbiotic interaction	16	0.813835	0.362024	VPS18, UVRAG, RNASEK, AU040320, CAV2, ITGB3, TRIM8, VAMP8, SNX3, CTSL, HYAL2, SMPD1, BSG, SIGLEC1, P4HB, VPS16	1808	67	9012	1.19033	1	1	1
GOTERM_BP_ALL	GO:0044409~entry into host	16	0.813835	0.362024	VPS18, UVRAG, RNASEK, AU040320, CAV2, ITGB3, TRIM8, VAMP8, SNX3, CTSL, HYAL2, SMPD1, BSG, SIGLEC1, P4HB, VPS16	1808	67	9012	1.19033	1	1	1
GOTERM_BP_ALL	GO:0030260~entry into host cell	16	0.813835	0.362024	VPS18, UVRAG, RNASEK, AU040320, CAV2, ITGB3, TRIM8, VAMP8, SNX3, CTSL, HYAL2, SMPD1, BSG, SIGLEC1, P4HB, VPS16	1808	67	9012	1.19033	1	1	1
Annotation Cluster 102	Enrichment Score: 0.5163422873708795
Category	Term	Count	%	PValue	Genes	List Total	Pop Hits	Pop Total	Fold Enrichment	Bonferroni	Benjamini	FDR
GOTERM_BP_ALL	GO:0048588~developmental cell growth	38	1.93286	0.0953896	DDR1, GSK3B, RARG, GSK3A, CTDP1, PTPRS, NFIX, LRP1, SEMA3C, SRF, RAPH1, RND2, HDAC6, YY1, STK11, GOLGA4, ZFYVE27, DVL1, ABL1, ARIH2, PLXNA1, SEMA6B, EIF2B2, SMURF1, FN1, SIRT1, SMAD7, ZEB2, IMPACT, MAG, DDX39B, MAP1B, FUBP1, G6PDX, PLAA, CTNNB1, ULK1, PI16	1808	150	9012	1.26274	1	1	1
GOTERM_BP_ALL	GO:0050772~positive regulation of axonogenesis	16	0.813835	0.171298	GSK3B, EIF2B2, MAP2K2, LRP1, SMURF1, SRF, FN1, RND2, TRAK1, TIAM2, STK11, GOLGA4, ZEB2, ZFYVE27, MAP1B, PLXNA1	1808	58	9012	1.37504	1	1	1
GOTERM_BP_ALL	GO:0010769~regulation of cell morphogenesis involved in differentiation	47	2.39064	0.186223	GSK3B, NUMBL, PTPRS, LRP1, SEMA3C, SRF, ITGB3, TESK1, RND2, TRAK1, STK11, GOLGA4, ZFYVE27, CFL1, ABL1, MFN1, PLXNA1, MFN2, RREB1, PAK2, LZTS3, SEMA6B, MAP2K2, EIF2B2, FBXW8, SMURF1, FN1, TSC2, ACTN4, BAIAP2, PIAS2, FBXO31, DNM2, TIAM2, ZEB2, MAG, DLG4, MAP1B, CAPRIN1, NUMB, PKP2, ULK1, NSMF, TNIK, P4HB, SGK1, DOCK1	1808	202	9012	1.15976	1	1	1
GOTERM_BP_ALL	GO:0008361~regulation of cell size	32	1.62767	0.225867	GSK3B, PTPRS, LRP1, SEMA3C, SRF, CLN8, RND2, CLCN3, RPTOR, CLN3, GOLGA4, ZFYVE27, CFL1, ABL1, MFN2, E2F4, CCDC51, SEMA6B, EIF2B2, SMURF1, RDX, FN1, TSC2, RHOA, VAV1, DNM2, MAG, MAP1B, AKT1S1, ULK1, IL7R, LAMTOR5	1808	135	9012	1.18151	1	1	1
GOTERM_BP_ALL	GO:0060560~developmental growth involved in morphogenesis	32	1.62767	0.29752	DDR1, GSK3B, RARG, NOTCH1, PTPRS, NFIX, LRP1, SEMA3C, SRF, RAPH1, FMN1, RND2, HDAC6, STK11, GOLGA4, ZFYVE27, CFL1, DVL1, ABL1, PLXNA1, SEMA6B, EIF2B2, SMURF1, FN1, ZEB2, IMPACT, MAG, MAP1B, PLAA, CTNNB1, ULK1, SPRY1	1808	140	9012	1.13932	1	1	1
GOTERM_BP_ALL	GO:0007409~axonogenesis	48	2.44151	0.337086	GSK3B, NUMBL, NOTCH1, PTPRS, NFIX, LRP1, SEMA3C, SRF, DOCK7, RAPH1, ADARB1, RND2, TRAK1, HDAC6, CELSR3, IGF1R, STK11, GOLGA4, ZFYVE27, FLRT2, DVL1, BSG, ABL1, PLXNA1, PIP5K1C, MYH10, SEMA6B, GRCC10, SZT2, MAP2K2, EIF2B2, SMURF1, MAP1S, UNC5B, FN1, TSC2, PRKCA, ZDHHC17, MAPK8IP3, DNM2, TIAM2, AFG3L2, ZEB2, MAG, MAP1B, PMP22, NUMB, ULK1	1808	220	9012	1.08753	1	1	1
GOTERM_BP_ALL	GO:0050770~regulation of axonogenesis	25	1.27162	0.357079	GSK3B, PTPRS, LRP1, SEMA3C, SRF, RND2, TRAK1, STK11, GOLGA4, ZFYVE27, ABL1, PLXNA1, PAK2, SEMA6B, MAP2K2, EIF2B2, SMURF1, FN1, TSC2, DNM2, TIAM2, ZEB2, MAG, MAP1B, ULK1	1808	110	9012	1.13284	1	1	1
GOTERM_BP_ALL	GO:0061387~regulation of extent of cell growth	17	0.8647	0.38973	SEMA6B, GSK3B, EIF2B2, PTPRS, LRP1, SEMA3C, SMURF1, SRF, FN1, RND2, DNM2, GOLGA4, MAG, ZFYVE27, MAP1B, ABL1, ULK1	1808	73	9012	1.16078	1	1	1
GOTERM_BP_ALL	GO:0045773~positive regulation of axon extension	9	0.457782	0.437031	GSK3B, GOLGA4, EIF2B2, ZFYVE27, LRP1, SMURF1, SRF, MAP1B, FN1	1808	36	9012	1.24613	1	1	1
GOTERM_BP_ALL	GO:0048675~axon extension	16	0.813835	0.527764	SEMA6B, GSK3B, EIF2B2, PTPRS, LRP1, SEMA3C, SMURF1, SRF, RAPH1, FN1, GOLGA4, MAG, ZFYVE27, MAP1B, DVL1, ULK1	1808	74	9012	1.07773	1	1	1
GOTERM_BP_ALL	GO:0030516~regulation of axon extension	15	0.76297	0.528416	SEMA6B, GSK3B, EIF2B2, PTPRS, LRP1, SEMA3C, SMURF1, SRF, FN1, DNM2, GOLGA4, MAG, ZFYVE27, MAP1B, ABL1	1808	69	9012	1.08359	1	1	1
GOTERM_BP_ALL	GO:1990138~neuron projection extension	22	1.11902	0.544553	SEMA6B, DDR1, GSK3B, EIF2B2, PTPRS, LRP1, SEMA3C, SMURF1, SRF, RAPH1, FN1, STK11, GOLGA4, MAG, IMPACT, ZFYVE27, MAP1B, DVL1, PLAA, CTNNB1, PLXNA1, ULK1	1808	105	9012	1.04437	1	1	1
Annotation Cluster 103	Enrichment Score: 0.5148162794426602
Category	Term	Count	%	PValue	Genes	List Total	Pop Hits	Pop Total	Fold Enrichment	Bonferroni	Benjamini	FDR
GOTERM_BP_ALL	GO:0003084~positive regulation of systemic arterial blood pressure	4	0.203459	0.09944	G6PDX, CYBA, RHOA, MANF	1808	6	9012	3.32301	1	1	1
GOTERM_BP_ALL	GO:0045777~positive regulation of blood pressure	6	0.305188	0.0998609	G6PDX, CYBA, F11R, RHOA, ADH5, MANF	1808	13	9012	2.30054	1	1	1
GOTERM_BP_ALL	GO:0003081~regulation of systemic arterial blood pressure by renin-angiotensin	4	0.203459	0.204134	NDST2, G6PDX, CYBA, RHOA	1808	8	9012	2.49226	1	1	1
GOTERM_BP_ALL	GO:0001990~regulation of systemic arterial blood pressure by hormone	4	0.203459	0.263094	NDST2, G6PDX, CYBA, RHOA	1808	9	9012	2.21534	1	1	1
GOTERM_BP_ALL	GO:0003071~renal system process involved in regulation of systemic arterial blood pressure	4	0.203459	0.32371	GJA5, G6PDX, CYBA, RHOA	1808	10	9012	1.99381	1	1	1
GOTERM_BP_ALL	GO:0003044~regulation of systemic arterial blood pressure mediated by a chemical signal	4	0.203459	0.443503	NDST2, G6PDX, CYBA, RHOA	1808	12	9012	1.6615	1	1	1
GOTERM_BP_ALL	GO:0050886~endocrine process	9	0.457782	0.502968	NDST2, SELENOM, NIBAN2, GJA5, G6PDX, MFN2, CYBA, RAB11FIP3, RHOA	1808	38	9012	1.18054	1	1	1
GOTERM_BP_ALL	GO:0008217~regulation of blood pressure	15	0.76297	0.774122	GSK3A, CYBA, ATP1A1, F11R, RHOA, ADH5, MANF, NDST2, ACTA2, GNA11, GJA5, GNAQ, G6PDX, RNPEP, EMILIN1	1808	81	9012	0.923058	1	1	1
GOTERM_BP_ALL	GO:0003073~regulation of systemic arterial blood pressure	7	0.356053	0.780313	NDST2, GSK3A, GJA5, G6PDX, CYBA, RHOA, MANF	1808	37	9012	0.943016	1	1	1
Annotation Cluster 104	Enrichment Score: 0.5139199048473114
Category	Term	Count	%	PValue	Genes	List Total	Pop Hits	Pop Total	Fold Enrichment	Bonferroni	Benjamini	FDR
GOTERM_BP_ALL	GO:0022038~corpus callosum development	7	0.356053	0.106542	GRCC10, SZT2, ZEB2, PTPRS, ATG16L1, RPGRIP1L, WDR89	1808	17	9012	2.05245	1	1	1
GOTERM_BP_ALL	GO:0021540~corpus callosum morphogenesis	3	0.152594	0.263743	GRCC10, SZT2, ZEB2	1808	5	9012	2.99071	1	1	1
GOTERM_BP_ALL	GO:0021952~central nervous system projection neuron axonogenesis	4	0.203459	0.443503	GRCC10, SZT2, ZEB2, ADARB1	1808	12	9012	1.6615	1	1	1
GOTERM_BP_ALL	GO:0021955~central nervous system neuron axonogenesis	5	0.254323	0.705867	GRCC10, SZT2, ZEB2, PRKCA, ADARB1	1808	23	9012	1.08359	1	1	1
Annotation Cluster 105	Enrichment Score: 0.5127024458222242
Category	Term	Count	%	PValue	Genes	List Total	Pop Hits	Pop Total	Fold Enrichment	Bonferroni	Benjamini	FDR
GOTERM_BP_ALL	GO:0006418~tRNA aminoacylation for protein translation	11	0.559512	0.270616	LRRC47, DALRD3, PARS2, F13A1, TARS, EPRS, FARSA, YARS2, EARS2, WARS2, AARS	1808	40	9012	1.37074	1	1	1
GOTERM_BP_ALL	GO:0043038~amino acid activation	11	0.559512	0.327167	LRRC47, DALRD3, PARS2, F13A1, TARS, EPRS, FARSA, YARS2, EARS2, WARS2, AARS	1808	42	9012	1.30547	1	1	1
GOTERM_BP_ALL	GO:0043039~tRNA aminoacylation	11	0.559512	0.327167	LRRC47, DALRD3, PARS2, F13A1, TARS, EPRS, FARSA, YARS2, EARS2, WARS2, AARS	1808	42	9012	1.30547	1	1	1
Annotation Cluster 106	Enrichment Score: 0.5112599642216407
Category	Term	Count	%	PValue	Genes	List Total	Pop Hits	Pop Total	Fold Enrichment	Bonferroni	Benjamini	FDR
GOTERM_BP_ALL	GO:0035418~protein localization to synapse	10	0.508647	0.129836	GRIPAP1, DLG1, NPHS1, DLG4, SCRIB, STX3, BAIAP2, MAPK8IP3, GIT1, VAMP2	1808	30	9012	1.6615	1	1	1
GOTERM_BP_ALL	GO:1903539~protein localization to postsynaptic membrane	7	0.356053	0.133952	GRIPAP1, DLG1, DLG4, SCRIB, STX3, GIT1, VAMP2	1808	18	9012	1.93842	1	1	1
GOTERM_BP_ALL	GO:0099072~regulation of postsynaptic specialization membrane neurotransmitter receptor levels	10	0.508647	0.347461	DLG1, DLG4, CTNND2, CLPTM1, AP2S1, AP2A1, STX3, GIT1, VAMP2, SNX6	1808	38	9012	1.31171	1	1	1
GOTERM_BP_ALL	GO:0098969~neurotransmitter receptor transport to postsynaptic membrane	4	0.203459	0.443503	GRIPAP1, SCRIB, STX3, VAMP2	1808	12	9012	1.6615	1	1	1
GOTERM_BP_ALL	GO:1903540~establishment of protein localization to postsynaptic membrane	4	0.203459	0.443503	GRIPAP1, SCRIB, STX3, VAMP2	1808	12	9012	1.6615	1	1	1
GOTERM_BP_ALL	GO:0098877~neurotransmitter receptor transport to plasma membrane	4	0.203459	0.443503	GRIPAP1, SCRIB, STX3, VAMP2	1808	12	9012	1.6615	1	1	1
GOTERM_BP_ALL	GO:0099637~neurotransmitter receptor transport	4	0.203459	0.500311	GRIPAP1, SCRIB, STX3, VAMP2	1808	13	9012	1.5337	1	1	1
Annotation Cluster 107	Enrichment Score: 0.5098769338348146
Category	Term	Count	%	PValue	Genes	List Total	Pop Hits	Pop Total	Fold Enrichment	Bonferroni	Benjamini	FDR
GOTERM_BP_ALL	GO:0030859~polarized epithelial cell differentiation	5	0.254323	0.206672	IFT20, OPHN1, NUMB, SCRIB, RHOA	1808	12	9012	2.07688	1	1	1
GOTERM_BP_ALL	GO:0061339~establishment or maintenance of monopolar cell polarity	5	0.254323	0.206672	IFT20, OPHN1, MAP1B, SCRIB, RHOA	1808	12	9012	2.07688	1	1	1
GOTERM_BP_ALL	GO:0061162~establishment of monopolar cell polarity	5	0.254323	0.206672	IFT20, OPHN1, MAP1B, SCRIB, RHOA	1808	12	9012	2.07688	1	1	1
GOTERM_BP_ALL	GO:0045197~establishment or maintenance of epithelial cell apical/basal polarity	7	0.356053	0.232376	IFT20, DLG1, PDCD6IP, OPHN1, DLG4, SCRIB, RHOA	1808	21	9012	1.6615	1	1	1
GOTERM_BP_ALL	GO:0035089~establishment of apical/basal cell polarity	4	0.203459	0.32371	IFT20, OPHN1, SCRIB, RHOA	1808	10	9012	1.99381	1	1	1
GOTERM_BP_ALL	GO:0035088~establishment or maintenance of apical/basal cell polarity	7	0.356053	0.346385	IFT20, DLG1, PDCD6IP, OPHN1, DLG4, SCRIB, RHOA	1808	24	9012	1.45382	1	1	1
GOTERM_BP_ALL	GO:0061245~establishment or maintenance of bipolar cell polarity	7	0.356053	0.346385	IFT20, DLG1, PDCD6IP, OPHN1, DLG4, SCRIB, RHOA	1808	24	9012	1.45382	1	1	1
GOTERM_BP_ALL	GO:0090162~establishment of epithelial cell polarity	6	0.305188	0.416333	CYTH3, IFT20, OPHN1, SIPA1L3, RHOA, ARF6	1808	21	9012	1.42415	1	1	1
GOTERM_BP_ALL	GO:0045198~establishment of epithelial cell apical/basal polarity	3	0.152594	0.424719	IFT20, OPHN1, RHOA	1808	7	9012	2.13622	1	1	1
GOTERM_BP_ALL	GO:0097120~receptor localization to synapse	3	0.152594	0.565433	DLG1, DLG4, SCRIB	1808	9	9012	1.6615	1	1	1
Annotation Cluster 108	Enrichment Score: 0.5090750435814105
Category	Term	Count	%	PValue	Genes	List Total	Pop Hits	Pop Total	Fold Enrichment	Bonferroni	Benjamini	FDR
GOTERM_BP_ALL	GO:2000823~regulation of androgen receptor activity	3	0.152594	0.181551	RWDD1, BUD31, PARK7	1808	4	9012	3.73838	1	1	1
GOTERM_BP_ALL	GO:2000825~positive regulation of androgen receptor activity	3	0.152594	0.181551	RWDD1, BUD31, PARK7	1808	4	9012	3.73838	1	1	1
GOTERM_BP_ALL	GO:0033145~positive regulation of intracellular steroid hormone receptor signaling pathway	5	0.254323	0.40391	RWDD1, PAGR1A, BUD31, NCOA3, PARK7	1808	16	9012	1.55766	1	1	1
GOTERM_BP_ALL	GO:2000273~positive regulation of receptor activity	8	0.406918	0.690908	RWDD1, BUD31, CFL1, CALM3, PARK7, PKD2, HDAC6, HBEGF	1808	39	9012	1.02246	1	1	1
Annotation Cluster 109	Enrichment Score: 0.509054836997674
Category	Term	Count	%	PValue	Genes	List Total	Pop Hits	Pop Total	Fold Enrichment	Bonferroni	Benjamini	FDR
GOTERM_BP_ALL	GO:0019933~cAMP-mediated signaling	9	0.457782	0.132447	ATF1, CAP1, CDC34, MGRN1, ADORA2B, PDE4D, DGKQ, PEBP1, GAPDH	1808	26	9012	1.72541	1	1	1
GOTERM_BP_ALL	GO:0019935~cyclic-nucleotide-mediated signaling	9	0.457782	0.30414	ATF1, CAP1, CDC34, MGRN1, ADORA2B, PDE4D, DGKQ, PEBP1, GAPDH	1808	32	9012	1.40189	1	1	1
GOTERM_BP_ALL	GO:0043949~regulation of cAMP-mediated signaling	5	0.254323	0.40391	CDC34, MGRN1, ADORA2B, PDE4D, PEBP1	1808	16	9012	1.55766	1	1	1
GOTERM_BP_ALL	GO:0043951~negative regulation of cAMP-mediated signaling	3	0.152594	0.565433	CDC34, MGRN1, PDE4D	1808	9	9012	1.6615	1	1	1
Annotation Cluster 110	Enrichment Score: 0.5088901569977875
Category	Term	Count	%	PValue	Genes	List Total	Pop Hits	Pop Total	Fold Enrichment	Bonferroni	Benjamini	FDR
GOTERM_BP_ALL	GO:1903077~negative regulation of protein localization to plasma membrane	7	0.356053	0.232376	PID1, PKDCC, TMBIM1, NUMB, TMED2, CSK, BCL2L1	1808	21	9012	1.6615	1	1	1
GOTERM_BP_ALL	GO:1904376~negative regulation of protein localization to cell periphery	7	0.356053	0.269245	PID1, PKDCC, TMBIM1, NUMB, TMED2, CSK, BCL2L1	1808	22	9012	1.58598	1	1	1
GOTERM_BP_ALL	GO:1905476~negative regulation of protein localization to membrane	8	0.406918	0.288753	GRIPAP1, PID1, PKDCC, TMBIM1, NUMB, TMED2, CSK, BCL2L1	1808	27	9012	1.47689	1	1	1
GOTERM_BP_ALL	GO:1903076~regulation of protein localization to plasma membrane	19	0.966429	0.375321	PID1, PKDCC, LRP1, STX8, COMMD1, PPP1R9B, VAMP8, CLN3, DLG1, RER1, TMBIM1, NUMB, TMED2, CSK, STX3, VAMP4, ARF6, VTI1B, BCL2L1	1808	82	9012	1.15495	1	1	1
GOTERM_BP_ALL	GO:1904375~regulation of protein localization to cell periphery	20	1.01729	0.420999	GPSM2, PID1, PKDCC, LRP1, STX8, COMMD1, PPP1R9B, VAMP8, CLN3, DLG1, RER1, TMBIM1, NUMB, TMED2, CSK, STX3, VAMP4, ARF6, VTI1B, BCL2L1	1808	89	9012	1.12012	1	1	1
Annotation Cluster 111	Enrichment Score: 0.5087108912479785
Category	Term	Count	%	PValue	Genes	List Total	Pop Hits	Pop Total	Fold Enrichment	Bonferroni	Benjamini	FDR
GOTERM_BP_ALL	GO:0030510~regulation of BMP signaling pathway	12	0.610376	0.162341	SMAD2, TGFBR3, NOTCH1, SMURF2, SMURF1, ABL1, FKBP8, UBE2O, LEMD2, PELO, HIPK2, SMAD7	1808	40	9012	1.49535	1	1	1
GOTERM_BP_ALL	GO:0030514~negative regulation of BMP signaling pathway	7	0.356053	0.269245	NOTCH1, SMURF2, SMURF1, ABL1, LEMD2, HIPK2, SMAD7	1808	22	9012	1.58598	1	1	1
GOTERM_BP_ALL	GO:0030513~positive regulation of BMP signaling pathway	6	0.305188	0.285447	SMAD2, TGFBR3, NOTCH1, FKBP8, UBE2O, PELO	1808	18	9012	1.6615	1	1	1
GOTERM_BP_ALL	GO:0071772~response to BMP	16	0.813835	0.338661	SMAD2, NFIX, NOTCH1, SMURF2, SMURF1, LEMD2, RUNX2, SMAD7, HIPK2, TGFBR3, NFIA, ABL1, FKBP8, UBE2O, PELO, MAPK3	1808	66	9012	1.20837	1	1	1
GOTERM_BP_ALL	GO:0071773~cellular response to BMP stimulus	16	0.813835	0.338661	SMAD2, NFIX, NOTCH1, SMURF2, SMURF1, LEMD2, RUNX2, SMAD7, HIPK2, TGFBR3, NFIA, ABL1, FKBP8, UBE2O, PELO, MAPK3	1808	66	9012	1.20837	1	1	1
GOTERM_BP_ALL	GO:0030509~BMP signaling pathway	15	0.76297	0.381109	SMAD2, NOTCH1, SMURF2, SMURF1, LEMD2, RUNX2, SMAD7, HIPK2, TGFBR3, NFIA, ABL1, FKBP8, UBE2O, PELO, MAPK3	1808	63	9012	1.18679	1	1	1
GOTERM_BP_ALL	GO:0090100~positive regulation of transmembrane receptor protein serine/threonine kinase signaling pathway	13	0.661241	0.503898	SMAD2, NOTCH1, HIPK2, TGFBR3, SDCBP, FLCN, STK11, ZEB2, GIPC1, FKBP8, UBE2O, PELO, SH2B1	1808	58	9012	1.11722	1	1	1
Annotation Cluster 112	Enrichment Score: 0.5075243285424346
Category	Term	Count	%	PValue	Genes	List Total	Pop Hits	Pop Total	Fold Enrichment	Bonferroni	Benjamini	FDR
GOTERM_BP_ALL	GO:0032049~cardiolipin biosynthetic process	4	0.203459	0.148835	PGS1, SLC27A1, PLA2G6, CRLS1	1808	7	9012	2.84829	1	1	1
GOTERM_BP_ALL	GO:0006655~phosphatidylglycerol biosynthetic process	4	0.203459	0.204134	PGS1, SLC27A1, PLA2G6, CRLS1	1808	8	9012	2.49226	1	1	1
GOTERM_BP_ALL	GO:0032048~cardiolipin metabolic process	4	0.203459	0.443503	PGS1, SLC27A1, PLA2G6, CRLS1	1808	12	9012	1.6615	1	1	1
GOTERM_BP_ALL	GO:0046471~phosphatidylglycerol metabolic process	4	0.203459	0.692446	PGS1, SLC27A1, PLA2G6, CRLS1	1808	17	9012	1.17283	1	1	1
Annotation Cluster 113	Enrichment Score: 0.5054597639826554
Category	Term	Count	%	PValue	Genes	List Total	Pop Hits	Pop Total	Fold Enrichment	Bonferroni	Benjamini	FDR
GOTERM_BP_ALL	GO:0060537~muscle tissue development	61	3.10275	0.0339483	GSK3B, GSK3A, MAML1, PKD2, FBXO22, YY1, FLCN, CYP26B1, NAGLU, GJA5, CFL2, DDX17, MRTFB, UBE4B, VRK3, LEMD2, SIRT1, RHOA, SIRT2, TGFBR3, DDX39B, PRKAR1A, G6PDX, PKP2, SIK1, DIPK2A, ZFPM1, VGLL4, PLEC, CTDP1, HDAC3, NOTCH1, NFIX, GTF3C5, SEMA3C, SRF, NPRL3, USP19, HDAC6, HDAC7, SLC9A1, RXRB, NLN, ERBB3, HLX, MAPK1, MYH10, MEF2D, EGLN1, HSPA8, CAV2, NEBL, SMAD7, IFT20, RCAN1, DLG1, NPHS1, PMP22, CTN…	1808	240	9012	1.2669	1	1	1
GOTERM_BP_ALL	GO:0014706~striated muscle tissue development	58	2.95015	0.0351031	GSK3B, GSK3A, MAML1, FBXO22, YY1, CYP26B1, NAGLU, GJA5, CFL2, DDX17, MRTFB, UBE4B, VRK3, LEMD2, SIRT1, RHOA, SIRT2, TGFBR3, DDX39B, PRKAR1A, G6PDX, PKP2, SIK1, DIPK2A, ZFPM1, VGLL4, PLEC, CTDP1, HDAC3, NOTCH1, NFIX, GTF3C5, SEMA3C, SRF, NPRL3, USP19, HDAC6, HDAC7, SLC9A1, RXRB, NLN, ERBB3, HLX, MAPK1, MYH10, MEF2D, EGLN1, HSPA8, CAV2, NEBL, SMAD7, IFT20, RCAN1, NPHS1, PMP22, CTNNB1, PI16, MYORG	1808	227	9012	1.27358	1	1	1
GOTERM_BP_ALL	GO:0055001~muscle cell development	29	1.47508	0.0544107	GSK3B, GSK3A, CTDP1, NOTCH1, MAML1, SRF, YY1, NAGLU, CFL2, MFN2, SMYD3, FLNC, MYH10, CAV2, NEBL, MYOF, ANK2, ACTN4, SIRT1, RCAN1, AFG3L2, DDX39B, PRKAR1A, G6PDX, PMP22, SDC1, PI16, MYORG, PLEC	1808	104	9012	1.38991	1	1	1
GOTERM_BP_ALL	GO:0048738~cardiac muscle tissue development	35	1.78026	0.0774911	GSK3B, GSK3A, CTDP1, HDAC3, NOTCH1, MAML1, SRF, NPRL3, SLC9A1, RXRB, YY1, NAGLU, ERBB3, GJA5, MAPK1, MYH10, EGLN1, NEBL, MRTFB, UBE4B, SIRT1, SMAD7, IFT20, TGFBR3, DDX39B, PRKAR1A, G6PDX, PKP2, CTNNB1, SIK1, PI16, DIPK2A, ZFPM1, VGLL4, PLEC	1808	134	9012	1.30193	1	1	1
GOTERM_BP_ALL	GO:0007507~heart development	85	4.3235	0.0858882	GSK3B, GSK3A, MAML1, IFT172, TMEM94, SMG9, PKD2, IGF1R, YY1, GYS1, NAGLU, ZMIZ1, POFUT1, SUFU, GJA5, SH3PXD2B, TMED2, EMILIN1, MAP2K2, GAA, GAB1, MRTFB, TSC2, UBE4B, ANK2, RPGRIP1L, SENP2, LEMD2, SIRT1, RHOA, JMJD6, DNM2, TGFBR3, DDX39B, PRKAR1A, G6PDX, PKP2, SIK1, ATF7, DIPK2A, ZFPM1, VGLL4, PPARD, PLEC, DCTN5, CTDP1, HDAC3, NOTCH1, PCNA, LRP1, SEMA3C, SHC1, SRF, NPRL3, SLC9A1, RXRB, ERBB3, ARL1…	1808	365	9012	1.16078	1	1	1
GOTERM_BP_ALL	GO:0090257~regulation of muscle system process	34	1.7294	0.0878306	GSK3B, GSK3A, CTDP1, NOTCH1, SHC1, SRF, ENO1B, TWF1, ATP1A1, ENO1, SLC9A1, YY1, CALD1, GJA5, ORMDL3, ANXA6, GRCC10, PDE4D, SPHK1, ANK2, PRKCA, FBXO32, SIRT1, RHOA, SMAD7, CDK9, DLG1, DDX39B, ADORA2B, FKBP1B, G6PDX, PKP2, CALM3, PI16	1808	131	9012	1.29369	1	1	1
GOTERM_BP_ALL	GO:0055002~striated muscle cell development	24	1.22075	0.109869	GSK3B, GSK3A, CTDP1, CAV2, NEBL, MAML1, SRF, SIRT1, YY1, RCAN1, DDX39B, NAGLU, PRKAR1A, CFL2, G6PDX, PMP22, SDC1, MFN2, PI16, FLNC, SMYD3, MYH10, MYORG, PLEC	1808	89	9012	1.34414	1	1	1
GOTERM_BP_ALL	GO:0051146~striated muscle cell differentiation	43	2.18718	0.128191	GSK3B, GSK3A, CTDP1, HDAC3, NOTCH1, CD81, MAML1, SRF, FBXO22, HDAC6, SLC9A1, RXRB, YY1, NLN, CYP26B1, NAGLU, CFL2, MFN2, SMYD3, FLNC, MYH10, CD53, XBP1, CAV2, NEBL, MYOF, SIRT1, IFT20, RCAN1, NPHS1, DDX39B, PRKAR1A, G6PDX, PMP22, SDC1, CD9, PLEKHO1, SIK1, PI16, DOCK1, TRIM32, MYORG, PLEC	1808	177	9012	1.21093	1	1	1
GOTERM_BP_ALL	GO:0014855~striated muscle cell proliferation	13	0.661241	0.136916	NOTCH1, CAV2, SIRT1, TGFBR3, RXRB, PRKAR1A, CTNNB1, MAPK1, DIPK2A, MYH10, VGLL4, KPNA1, PPARD	1808	43	9012	1.50695	1	1	1
GOTERM_BP_ALL	GO:0035265~organ growth	27	1.37335	0.150241	GSK3B, RARG, ECM1, GSK3A, CTDP1, NOTCH1, WWC2, RXRB, YY1, HLX, PSAP, ANXA6, MAPK1, MYH10, SMAD2, SIRT1, DUSP6, TGFBR3, POR, DDX39B, PRKAR1A, CARM1, G6PDX, CTNNB1, PI16, DIPK2A, VGLL4	1808	106	9012	1.26964	1	1	1
GOTERM_BP_ALL	GO:1901861~regulation of muscle tissue development	24	1.22075	0.157738	DDX17, GSK3B, GSK3A, CTDP1, HDAC3, NOTCH1, MRTFB, FBXO22, SIRT1, USP19, SIRT2, HDAC7, YY1, TGFBR3, FLCN, NLN, CYP26B1, ERBB3, DDX39B, G6PDX, CTNNB1, MAPK1, PI16, VGLL4	1808	93	9012	1.28633	1	1	1
GOTERM_BP_ALL	GO:0061052~negative regulation of cell growth involved in cardiac muscle cell development	5	0.254323	0.162149	YY1, GSK3A, CTDP1, G6PDX, PI16	1808	11	9012	2.26569	1	1	1
GOTERM_BP_ALL	GO:0051148~negative regulation of muscle cell differentiation	16	0.813835	0.171298	XBP1, GSK3A, CTDP1, HDAC3, NOTCH1, SRA1, YY1, RCAN1, PTBP1, CCL9, DDIT3, G6PDX, MFN2, PI16, TNPO2, PPARD	1808	58	9012	1.37504	1	1	1
GOTERM_BP_ALL	GO:0055017~cardiac muscle tissue growth	17	0.8647	0.180885	GSK3B, GSK3A, CTDP1, NOTCH1, SIRT1, YY1, TGFBR3, RXRB, DDX39B, PRKAR1A, G6PDX, CTNNB1, MAPK1, PI16, DIPK2A, MYH10, VGLL4	1808	63	9012	1.34503	1	1	1
GOTERM_BP_ALL	GO:0035051~cardiocyte differentiation	26	1.32248	0.183142	GSK3B, GSK3A, CTDP1, HDAC3, NOTCH1, SEMA3C, MAML1, SRF, SLC9A1, RXRB, YY1, NAGLU, MAPK1, MYH10, MAPK3, NEBL, SIRT1, IFT20, TGFBR3, DDX39B, G6PDX, CTNNB1, SIK1, SPRY1, PI16, PLEC	1808	104	9012	1.24613	1	1	1
GOTERM_BP_ALL	GO:0051154~negative regulation of striated muscle cell differentiation	9	0.457782	0.183322	YY1, XBP1, GSK3A, NOTCH1, CTDP1, HDAC3, G6PDX, MFN2, PI16	1808	28	9012	1.60216	1	1	1
GOTERM_BP_ALL	GO:0060419~heart growth	17	0.8647	0.198929	GSK3B, GSK3A, CTDP1, NOTCH1, SIRT1, YY1, TGFBR3, RXRB, DDX39B, PRKAR1A, G6PDX, CTNNB1, MAPK1, PI16, DIPK2A, MYH10, VGLL4	1808	64	9012	1.32401	1	1	1
GOTERM_BP_ALL	GO:2000726~negative regulation of cardiac muscle cell differentiation	6	0.305188	0.203123	YY1, GSK3A, CTDP1, HDAC3, G6PDX, PI16	1808	16	9012	1.86919	1	1	1
GOTERM_BP_ALL	GO:0051153~regulation of striated muscle cell differentiation	20	1.01729	0.205506	CD53, GSK3B, XBP1, GSK3A, CTDP1, HDAC3, NOTCH1, MAML1, FBXO22, SIRT1, YY1, NLN, CYP26B1, DDX39B, G6PDX, MFN2, PLEKHO1, SIK1, PI16, TRIM32	1808	78	9012	1.27808	1	1	1
GOTERM_BP_ALL	GO:0016202~regulation of striated muscle tissue development	23	1.16989	0.2094	DDX17, GSK3B, GSK3A, CTDP1, HDAC3, NOTCH1, MRTFB, FBXO22, SIRT1, USP19, SIRT2, HDAC7, YY1, TGFBR3, NLN, CYP26B1, ERBB3, DDX39B, G6PDX, CTNNB1, MAPK1, PI16, VGLL4	1808	92	9012	1.24613	1	1	1
GOTERM_BP_ALL	GO:0007517~muscle organ development	49	2.49237	0.212027	GSK3B, GSK3A, ZFP609, ADARB1, FBXO22, YY1, CYP26B1, NAGLU, CFL2, DDX17, UNC45A, MRTFB, UBE4B, VRK3, LEMD2, SIRT1, RHOA, SIRT2, TGFBR3, DDX39B, G6PDX, PKP2, ZFPM1, VGLL4, PLEC, CTDP1, HDAC3, NOTCH1, NFIX, GTF3C5, USP19, HDAC6, HDAC7, NLN, ERBB3, HLX, MAPK1, MEF2D, EGLN1, HSPA8, XBP1, CAV2, SMAD7, RCAN1, NPHS1, PMP22, CTNNB1, PI16, MYORG	1808	214	9012	1.14131	1	1	1
GOTERM_BP_ALL	GO:1901862~negative regulation of muscle tissue development	11	0.559512	0.217511	YY1, FLCN, GSK3A, CTDP1, HDAC3, G6PDX, PI16, USP19, VGLL4, SIRT2, HDAC7	1808	38	9012	1.44289	1	1	1
GOTERM_BP_ALL	GO:0055006~cardiac cell development	17	0.8647	0.217781	GSK3B, GSK3A, CTDP1, NOTCH1, NEBL, MAML1, SRF, SIRT1, YY1, TGFBR3, DDX39B, NAGLU, G6PDX, SPRY1, PI16, MYH10, PLEC	1808	65	9012	1.30364	1	1	1
GOTERM_BP_ALL	GO:0048634~regulation of muscle organ development	23	1.16989	0.241946	DDX17, GSK3B, GSK3A, CTDP1, HDAC3, NOTCH1, MRTFB, FBXO22, SIRT1, USP19, SIRT2, HDAC7, YY1, TGFBR3, NLN, CYP26B1, ERBB3, DDX39B, G6PDX, CTNNB1, MAPK1, PI16, VGLL4	1808	94	9012	1.21961	1	1	1
GOTERM_BP_ALL	GO:1905208~negative regulation of cardiocyte differentiation	6	0.305188	0.243365	YY1, GSK3A, CTDP1, HDAC3, G6PDX, PI16	1808	17	9012	1.75924	1	1	1
GOTERM_BP_ALL	GO:0061061~muscle structure development	86	4.37436	0.254306	GSK3B, GSK3A, CD81, MAML1, ZFP609, SRA1, ADARB1, FBXO22, YY1, PTBP1, CYP26B1, NAGLU, CFL2, TNPO2, EIF5A, CD53, DDX17, UNC45A, MYOF, MRTFB, UBE4B, ANK2, ACTN4, VRK3, LEMD2, SIRT1, RHOA, SIRT2, TGFBR3, AFG3L2, DDX39B, PRKAR1A, DDIT3, G6PDX, PKP2, PLEKHO1, SIK1, DOCK1, ZFPM1, VGLL4, PPARD, PLEC, SMARCD1, CTDP1, HDAC3, NOTCH1, NFIX, GTF3C5, SRF, NID1, USP19, HDAC6, HDAC7, SLC9A1, RXRB, NLN, CCL9, ZNH…	1808	396	9012	1.0825	1	1	1
GOTERM_BP_ALL	GO:0014741~negative regulation of muscle hypertrophy	8	0.406918	0.254571	YY1, GSK3B, GSK3A, NOTCH1, CTDP1, G6PDX, PI16, FBXO32	1808	26	9012	1.5337	1	1	1
GOTERM_BP_ALL	GO:0010614~negative regulation of cardiac muscle hypertrophy	8	0.406918	0.254571	YY1, GSK3B, GSK3A, NOTCH1, CTDP1, G6PDX, PI16, FBXO32	1808	26	9012	1.5337	1	1	1
GOTERM_BP_ALL	GO:0060038~cardiac muscle cell proliferation	9	0.457782	0.272149	TGFBR3, RXRB, NOTCH1, PRKAR1A, CTNNB1, MAPK1, DIPK2A, MYH10, VGLL4	1808	31	9012	1.44712	1	1	1
GOTERM_BP_ALL	GO:0042692~muscle cell differentiation	62	3.15361	0.282299	GSK3B, GSK3A, CD81, MAML1, SRA1, FBXO22, YY1, PTBP1, CYP26B1, NAGLU, CFL2, TNPO2, EIF5A, CD53, DDX17, MYOF, MRTFB, ANK2, ACTN4, SIRT1, AFG3L2, DDX39B, PRKAR1A, DDIT3, G6PDX, PLEKHO1, SIK1, DOCK1, PPARD, PLEC, SMARCD1, CTDP1, HDAC3, NOTCH1, SRF, NID1, HDAC6, SLC9A1, RXRB, NLN, CCL9, ZNHIT1, MFN2, FLNC, SMYD3, MYH10, XBP1, CAV2, NEBL, GLMN, TARBP2, IFT20, RCAN1, NPHS1, PMP22, CTNNB1, SDC1, CD9, PI1…	1808	283	9012	1.09201	1	1	1
GOTERM_BP_ALL	GO:0046620~regulation of organ growth	17	0.8647	0.300027	GSK3A, CTDP1, NOTCH1, WWC2, SIRT1, DUSP6, YY1, TGFBR3, POR, LATS2, DDX39B, HLX, CARM1, G6PDX, MAPK1, PI16, VGLL4	1808	69	9012	1.22807	1	1	1
GOTERM_BP_ALL	GO:0045843~negative regulation of striated muscle tissue development	10	0.508647	0.316684	YY1, GSK3A, CTDP1, HDAC3, G6PDX, PI16, USP19, VGLL4, SIRT2, HDAC7	1808	37	9012	1.34717	1	1	1
GOTERM_BP_ALL	GO:0010611~regulation of cardiac muscle hypertrophy	14	0.712106	0.325526	GSK3B, GSK3A, CTDP1, NOTCH1, TWF1, PRKCA, FBXO32, SIRT1, SLC9A1, YY1, CDK9, DDX39B, G6PDX, PI16	1808	56	9012	1.24613	1	1	1
GOTERM_BP_ALL	GO:0014743~regulation of muscle hypertrophy	14	0.712106	0.325526	GSK3B, GSK3A, CTDP1, NOTCH1, TWF1, PRKCA, FBXO32, SIRT1, SLC9A1, YY1, CDK9, DDX39B, G6PDX, PI16	1808	56	9012	1.24613	1	1	1
GOTERM_BP_ALL	GO:0061050~regulation of cell growth involved in cardiac muscle cell development	7	0.356053	0.346385	YY1, GSK3A, CTDP1, DDX39B, G6PDX, PI16, SIRT1	1808	24	9012	1.45382	1	1	1
GOTERM_BP_ALL	GO:0048635~negative regulation of muscle organ development	10	0.508647	0.347461	YY1, GSK3A, CTDP1, HDAC3, G6PDX, PI16, USP19, VGLL4, SIRT2, HDAC7	1808	38	9012	1.31171	1	1	1
GOTERM_BP_ALL	GO:0007519~skeletal muscle tissue development	23	1.16989	0.350139	DDX17, HSPA8, NFIX, NOTCH1, GTF3C5, CAV2, VRK3, LEMD2, FBXO22, RHOA, USP19, HDAC6, RCAN1, NLN, CYP26B1, NPHS1, HLX, CFL2, PMP22, CTNNB1, MEF2D, MYORG, PLEC	1808	100	9012	1.14644	1	1	1
GOTERM_BP_ALL	GO:0055013~cardiac muscle cell development	14	0.712106	0.350623	GSK3B, GSK3A, CTDP1, NEBL, MAML1, SRF, SIRT1, YY1, DDX39B, NAGLU, G6PDX, PI16, MYH10, PLEC	1808	57	9012	1.22427	1	1	1
GOTERM_BP_ALL	GO:0061049~cell growth involved in cardiac muscle cell development	8	0.406918	0.359663	YY1, GSK3B, GSK3A, CTDP1, DDX39B, G6PDX, PI16, SIRT1	1808	29	9012	1.37504	1	1	1
GOTERM_BP_ALL	GO:0003298~physiological muscle hypertrophy	8	0.406918	0.359663	YY1, GSK3B, GSK3A, CTDP1, DDX39B, G6PDX, PI16, SIRT1	1808	29	9012	1.37504	1	1	1
GOTERM_BP_ALL	GO:0003301~physiological cardiac muscle hypertrophy	8	0.406918	0.359663	YY1, GSK3B, GSK3A, CTDP1, DDX39B, G6PDX, PI16, SIRT1	1808	29	9012	1.37504	1	1	1
GOTERM_BP_ALL	GO:1905207~regulation of cardiocyte differentiation	10	0.508647	0.409996	YY1, GSK3B, GSK3A, CTDP1, HDAC3, DDX39B, SEMA3C, G6PDX, PI16, SIRT1	1808	40	9012	1.24613	1	1	1
GOTERM_BP_ALL	GO:0055022~negative regulation of cardiac muscle tissue growth	6	0.305188	0.416333	YY1, GSK3A, CTDP1, G6PDX, PI16, VGLL4	1808	21	9012	1.42415	1	1	1
GOTERM_BP_ALL	GO:0061117~negative regulation of heart growth	6	0.305188	0.416333	YY1, GSK3A, CTDP1, G6PDX, PI16, VGLL4	1808	21	9012	1.42415	1	1	1
GOTERM_BP_ALL	GO:0060420~regulation of heart growth	12	0.610376	0.419942	TGFBR3, YY1, GSK3A, NOTCH1, CTDP1, DDX39B, G6PDX, MAPK1, PI16, SIRT1, DUSP6, VGLL4	1808	50	9012	1.19628	1	1	1
GOTERM_BP_ALL	GO:0055024~regulation of cardiac muscle tissue development	14	0.712106	0.427403	GSK3B, GSK3A, CTDP1, HDAC3, NOTCH1, SIRT1, YY1, TGFBR3, ERBB3, DDX39B, G6PDX, MAPK1, PI16, VGLL4	1808	60	9012	1.16305	1	1	1
GOTERM_BP_ALL	GO:0060538~skeletal muscle organ development	23	1.16989	0.427508	DDX17, HSPA8, NFIX, NOTCH1, GTF3C5, CAV2, VRK3, LEMD2, FBXO22, RHOA, USP19, HDAC6, RCAN1, NLN, CYP26B1, NPHS1, HLX, CFL2, PMP22, CTNNB1, MEF2D, MYORG, PLEC	1808	104	9012	1.10234	1	1	1
GOTERM_BP_ALL	GO:0048640~negative regulation of developmental growth	16	0.813835	0.43328	SEMA6B, GSK3B, GSK3A, CTDP1, PTPRS, SEMA3C, WWC2, YY1, RAI1, MAG, DUSP10, G6PDX, CFL1, ULK1, PI16, VGLL4	1808	70	9012	1.13932	1	1	1
GOTERM_BP_ALL	GO:0055007~cardiac muscle cell differentiation	19	0.966429	0.440167	GSK3B, GSK3A, CTDP1, HDAC3, NEBL, MAML1, SRF, SIRT1, SLC9A1, YY1, IFT20, RXRB, DDX39B, NAGLU, G6PDX, SIK1, PI16, MYH10, PLEC	1808	85	9012	1.11419	1	1	1
GOTERM_BP_ALL	GO:0014896~muscle hypertrophy	16	0.813835	0.457125	GSK3B, GSK3A, CTDP1, NOTCH1, TWF1, CYBA, PRKCA, FBXO32, SIRT1, SLC9A1, YY1, CDK9, DDX39B, G6PDX, PI16, PAK2	1808	71	9012	1.12327	1	1	1
GOTERM_BP_ALL	GO:0055026~negative regulation of cardiac muscle tissue development	7	0.356053	0.46408	YY1, GSK3A, CTDP1, HDAC3, G6PDX, PI16, VGLL4	1808	27	9012	1.29228	1	1	1
GOTERM_BP_ALL	GO:2000725~regulation of cardiac muscle cell differentiation	9	0.457782	0.47023	YY1, GSK3B, GSK3A, CTDP1, HDAC3, DDX39B, G6PDX, PI16, SIRT1	1808	37	9012	1.21245	1	1	1
GOTERM_BP_ALL	GO:0055021~regulation of cardiac muscle tissue growth	11	0.559512	0.503473	TGFBR3, YY1, GSK3A, NOTCH1, CTDP1, DDX39B, G6PDX, MAPK1, PI16, SIRT1, VGLL4	1808	48	9012	1.14228	1	1	1
GOTERM_BP_ALL	GO:0003300~cardiac muscle hypertrophy	15	0.76297	0.528416	GSK3B, GSK3A, CTDP1, NOTCH1, TWF1, PRKCA, FBXO32, SIRT1, SLC9A1, YY1, CDK9, DDX39B, G6PDX, PI16, PAK2	1808	69	9012	1.08359	1	1	1
GOTERM_BP_ALL	GO:0046621~negative regulation of organ growth	7	0.356053	0.539525	YY1, GSK3A, CTDP1, WWC2, G6PDX, PI16, VGLL4	1808	29	9012	1.20316	1	1	1
GOTERM_BP_ALL	GO:0014897~striated muscle hypertrophy	15	0.76297	0.5522	GSK3B, GSK3A, CTDP1, NOTCH1, TWF1, PRKCA, FBXO32, SIRT1, SLC9A1, YY1, CDK9, DDX39B, G6PDX, PI16, PAK2	1808	70	9012	1.06811	1	1	1
GOTERM_BP_ALL	GO:0003012~muscle system process	41	2.08545	0.564227	GSK3B, ALDOART2, GSK3A, CTDP1, NOTCH1, SHC1, SRF, ENO1B, TWF1, ATP1A1, ENO1, PLA2G6, SLC9A1, YY1, CALD1, GJA5, ORMDL3, ANXA6, PAK2, GRCC10, PDE4D, SPHK1, GAA, CYBA, ANK2, PRKCA, FBXO32, SIRT1, RHOA, SMAD7, ACTA2, CDK9, DLG1, DDX39B, ADORA2B, FKBP1B, G6PDX, PKP2, CALM3, PI16, ALDOA	1808	202	9012	1.01171	1	1	1
GOTERM_BP_ALL	GO:1901863~positive regulation of muscle tissue development	10	0.508647	0.619447	TGFBR3, GSK3B, CYP26B1, NOTCH1, DDX39B, ERBB3, MRTFB, CTNNB1, MAPK1, SIRT1	1808	47	9012	1.06053	1	1	1
GOTERM_BP_ALL	GO:0045844~positive regulation of striated muscle tissue development	10	0.508647	0.619447	TGFBR3, GSK3B, CYP26B1, NOTCH1, DDX39B, ERBB3, MRTFB, CTNNB1, MAPK1, SIRT1	1808	47	9012	1.06053	1	1	1
GOTERM_BP_ALL	GO:0048636~positive regulation of muscle organ development	10	0.508647	0.619447	TGFBR3, GSK3B, CYP26B1, NOTCH1, DDX39B, ERBB3, MRTFB, CTNNB1, MAPK1, SIRT1	1808	47	9012	1.06053	1	1	1
GOTERM_BP_ALL	GO:0043502~regulation of muscle adaptation	14	0.712106	0.646977	GSK3B, GSK3A, CTDP1, NOTCH1, TWF1, PRKCA, FBXO32, SIRT1, SLC9A1, YY1, CDK9, DDX39B, G6PDX, PI16	1808	69	9012	1.01135	1	1	1
GOTERM_BP_ALL	GO:0055025~positive regulation of cardiac muscle tissue development	7	0.356053	0.673992	TGFBR3, GSK3B, NOTCH1, DDX39B, ERBB3, MAPK1, SIRT1	1808	33	9012	1.05732	1	1	1
GOTERM_BP_ALL	GO:0014742~positive regulation of muscle hypertrophy	6	0.305188	0.747391	CDK9, DDX39B, TWF1, PRKCA, SIRT1, SLC9A1	1808	30	9012	0.996903	1	1	1
GOTERM_BP_ALL	GO:0010613~positive regulation of cardiac muscle hypertrophy	6	0.305188	0.747391	CDK9, DDX39B, TWF1, PRKCA, SIRT1, SLC9A1	1808	30	9012	0.996903	1	1	1
GOTERM_BP_ALL	GO:0060045~positive regulation of cardiac muscle cell proliferation	3	0.152594	0.767927	TGFBR3, NOTCH1, MAPK1	1808	13	9012	1.15027	1	1	1
GOTERM_BP_ALL	GO:0046622~positive regulation of organ growth	6	0.305188	0.773819	TGFBR3, NOTCH1, DDX39B, HLX, MAPK1, SIRT1	1808	31	9012	0.964745	1	1	1
GOTERM_BP_ALL	GO:0060421~positive regulation of heart growth	5	0.254323	0.795349	TGFBR3, NOTCH1, DDX39B, MAPK1, SIRT1	1808	26	9012	0.95856	1	1	1
GOTERM_BP_ALL	GO:0055023~positive regulation of cardiac muscle tissue growth	5	0.254323	0.795349	TGFBR3, NOTCH1, DDX39B, MAPK1, SIRT1	1808	26	9012	0.95856	1	1	1
GOTERM_BP_ALL	GO:0051145~smooth muscle cell differentiation	6	0.305188	0.798074	RCAN1, NOTCH1, SRF, MRTFB, CTNNB1, SIRT1	1808	32	9012	0.934596	1	1	1
GOTERM_BP_ALL	GO:0043500~muscle adaptation	15	0.76297	0.804777	GSK3B, GSK3A, CTDP1, NOTCH1, TWF1, CYBA, PRKCA, FBXO32, SIRT1, SLC9A1, YY1, CDK9, DDX39B, G6PDX, PI16	1808	83	9012	0.900816	1	1	1
GOTERM_BP_ALL	GO:1905209~positive regulation of cardiocyte differentiation	4	0.203459	0.868386	GSK3B, DDX39B, SEMA3C, SIRT1	1808	23	9012	0.866872	1	1	1
GOTERM_BP_ALL	GO:0060043~regulation of cardiac muscle cell proliferation	4	0.203459	0.903125	TGFBR3, NOTCH1, MAPK1, VGLL4	1808	25	9012	0.797522	1	1	1
GOTERM_BP_ALL	GO:2000727~positive regulation of cardiac muscle cell differentiation	3	0.152594	0.943169	GSK3B, DDX39B, SIRT1	1808	21	9012	0.712073	1	1	1
Annotation Cluster 114	Enrichment Score: 0.5009035274948008
Category	Term	Count	%	PValue	Genes	List Total	Pop Hits	Pop Total	Fold Enrichment	Bonferroni	Benjamini	FDR
GOTERM_BP_ALL	GO:0034976~response to endoplasmic reticulum stress	49	2.49237	0.222462	GSK3B, PARK7, UFL1, MAN1A2, UBXN8, TMED2, UBXN6, GET4, UBE4B, YOD1, SIRT1, PDIA4, TMEM258, SELENOS, GORASP2, TMEM259, DDIT3, TRIM13, TRIB3, ATF6B, UBA5, DERL1, UBE2J2, PLA2G6, USP19, BAG6, PPP2CB, ERMP1, UBQLN1, ABL1, BAK1, BID, UBQLN2, XBP1, JUN, RHBDD1, SEC16A, AMFR, SGTA, TMUB1, DAB2IP, UBE2G2, PMP22, BAX, QRICH1, HYOU1, P4HB, RNF185, BCL2L1	1808	215	9012	1.13601	1	1	1
GOTERM_BP_ALL	GO:1904292~regulation of ERAD pathway	9	0.457782	0.241178	BAG6, TMEM259, SGTA, UBQLN1, YOD1, UBE2G2, RNF185, USP19, UBQLN2	1808	30	9012	1.49535	1	1	1
GOTERM_BP_ALL	GO:0036503~ERAD pathway	21	1.06816	0.402835	RHBDD1, AMFR, SGTA, TMUB1, DERL1, YOD1, UBE4B, UBE2G2, UBE2J2, USP19, BAG6, SELENOS, MAN1A2, TMEM259, TRIM13, UBQLN1, UBXN8, RNF185, UBXN6, UBQLN2, GET4	1808	93	9012	1.12554	1	1	1
GOTERM_BP_ALL	GO:0030433~ubiquitin-dependent ERAD pathway	17	0.8647	0.458844	AMFR, SGTA, TMUB1, DERL1, YOD1, UBE4B, UBE2G2, UBE2J2, USP19, BAG6, SELENOS, MAN1A2, TRIM13, UBQLN1, UBXN8, RNF185, UBQLN2	1808	76	9012	1.11496	1	1	1
Annotation Cluster 115	Enrichment Score: 0.5002631126959111
Category	Term	Count	%	PValue	Genes	List Total	Pop Hits	Pop Total	Fold Enrichment	Bonferroni	Benjamini	FDR
GOTERM_BP_ALL	GO:0075525~viral translational termination-reinitiation	4	0.203459	0.0582615	EIF3L, EIF3G, EIF3D, EIF3B	1808	5	9012	3.98761	1	1	1
GOTERM_BP_ALL	GO:0001732~formation of cytoplasmic translation initiation complex	7	0.356053	0.061554	EIF5, EIF3L, EIF3I, EIF3G, EIF2S2, EIF3D, EIF3B	1808	15	9012	2.32611	1	1	1
GOTERM_BP_ALL	GO:0002183~cytoplasmic translational initiation	11	0.559512	0.327167	PTBP1, EIF5, EIF3L, EIF3I, EIF4H, EIF4EBP1, EIF3G, RPS2, EIF2S2, EIF3D, EIF3B	1808	42	9012	1.30547	1	1	1
GOTERM_BP_ALL	GO:0002192~IRES-dependent translational initiation	4	0.203459	0.500311	PTBP1, EIF4EBP1, EIF3D, EIF3B	1808	13	9012	1.5337	1	1	1
GOTERM_BP_ALL	GO:0019081~viral translation	5	0.254323	0.547284	PTBP1, EIF3L, EIF3G, EIF3D, EIF3B	1808	19	9012	1.31171	1	1	1
GOTERM_BP_ALL	GO:0002190~cap-independent translational initiation	4	0.203459	0.650245	PTBP1, EIF4EBP1, EIF3D, EIF3B	1808	16	9012	1.24613	1	1	1
GOTERM_BP_ALL	GO:0075522~IRES-dependent viral translational initiation	3	0.152594	0.679546	PTBP1, EIF3D, EIF3B	1808	11	9012	1.35941	1	1	1
GOTERM_BP_ALL	GO:0006413~translational initiation	19	0.966429	0.701034	EIF2B2, SCRIB, EIF2S2, PTBP1, IMPACT, EIF5, DHX33, EIF3L, EIF3I, RPS6KB2, POLR2D, EIF3G, EIF4H, EIF4EBP1, TMED2, RPS2, EIF3D, ABCF1, EIF3B	1808	98	9012	0.966385	1	1	1
Annotation Cluster 116	Enrichment Score: 0.49748629553248486
Category	Term	Count	%	PValue	Genes	List Total	Pop Hits	Pop Total	Fold Enrichment	Bonferroni	Benjamini	FDR
GOTERM_BP_ALL	GO:1900373~positive regulation of purine nucleotide biosynthetic process	9	0.457782	0.110095	PID1, GNAL, ADORA2B, ENO1B, ORAI1, CALM3, ENO1, RAF1, BCL2L1	1808	25	9012	1.79442	1	1	1
GOTERM_BP_ALL	GO:0030810~positive regulation of nucleotide biosynthetic process	9	0.457782	0.110095	PID1, GNAL, ADORA2B, ENO1B, ORAI1, CALM3, ENO1, RAF1, BCL2L1	1808	25	9012	1.79442	1	1	1
GOTERM_BP_ALL	GO:1900371~regulation of purine nucleotide biosynthetic process	11	0.559512	0.192666	CAP1, FLCN, PID1, GNAL, ADORA2B, ENO1B, ORAI1, CALM3, ENO1, RAF1, BCL2L1	1808	37	9012	1.48188	1	1	1
GOTERM_BP_ALL	GO:0030808~regulation of nucleotide biosynthetic process	11	0.559512	0.192666	CAP1, FLCN, PID1, GNAL, ADORA2B, ENO1B, ORAI1, CALM3, ENO1, RAF1, BCL2L1	1808	37	9012	1.48188	1	1	1
GOTERM_BP_ALL	GO:0051349~positive regulation of lyase activity	6	0.305188	0.203123	GNAL, ADORA2B, ORAI1, CALM3, PARK7, RAF1	1808	16	9012	1.86919	1	1	1
GOTERM_BP_ALL	GO:1900544~positive regulation of purine nucleotide metabolic process	14	0.712106	0.230638	GADD45GIP1, PFKFB1, PID1, ENO1B, PARK7, ENO1, RPTOR, GNAL, ADORA2B, MLX, ORAI1, CALM3, RAF1, BCL2L1	1808	52	9012	1.34198	1	1	1
GOTERM_BP_ALL	GO:0031281~positive regulation of cyclase activity	6	0.305188	0.243365	GNAL, ADORA2B, ORAI1, CALM3, RAF1, MAPK3	1808	17	9012	1.75924	1	1	1
GOTERM_BP_ALL	GO:0045981~positive regulation of nucleotide metabolic process	14	0.712106	0.253316	GADD45GIP1, PFKFB1, PID1, ENO1B, PARK7, ENO1, RPTOR, GNAL, ADORA2B, MLX, ORAI1, CALM3, RAF1, BCL2L1	1808	53	9012	1.31666	1	1	1
GOTERM_BP_ALL	GO:0031279~regulation of cyclase activity	7	0.356053	0.269245	CAP1, GNAL, ADORA2B, ORAI1, CALM3, RAF1, MAPK3	1808	22	9012	1.58598	1	1	1
GOTERM_BP_ALL	GO:0030801~positive regulation of cyclic nucleotide metabolic process	5	0.254323	0.303492	GNAL, ADORA2B, ORAI1, CALM3, RAF1	1808	14	9012	1.78018	1	1	1
GOTERM_BP_ALL	GO:0030804~positive regulation of cyclic nucleotide biosynthetic process	5	0.254323	0.303492	GNAL, ADORA2B, ORAI1, CALM3, RAF1	1808	14	9012	1.78018	1	1	1
GOTERM_BP_ALL	GO:0051339~regulation of lyase activity	7	0.356053	0.3074	CAP1, GNAL, ADORA2B, ORAI1, CALM3, PARK7, RAF1	1808	23	9012	1.51703	1	1	1
GOTERM_BP_ALL	GO:0046058~cAMP metabolic process	8	0.406918	0.323896	CAP1, GNAL, PDE4D, PDE4A, ORAI1, CALM3, RAF1, PDE8A	1808	28	9012	1.42415	1	1	1
GOTERM_BP_ALL	GO:0030799~regulation of cyclic nucleotide metabolic process	6	0.305188	0.328712	CAP1, GNAL, ADORA2B, ORAI1, CALM3, RAF1	1808	19	9012	1.57406	1	1	1
GOTERM_BP_ALL	GO:0030802~regulation of cyclic nucleotide biosynthetic process	6	0.305188	0.328712	CAP1, GNAL, ADORA2B, ORAI1, CALM3, RAF1	1808	19	9012	1.57406	1	1	1
GOTERM_BP_ALL	GO:0009187~cyclic nucleotide metabolic process	9	0.457782	0.370119	CAP1, GNAL, ADORA2B, PDE4D, PDE4A, ORAI1, CALM3, RAF1, PDE8A	1808	34	9012	1.31943	1	1	1
GOTERM_BP_ALL	GO:2001171~positive regulation of ATP biosynthetic process	4	0.203459	0.384295	PID1, ENO1B, ENO1, BCL2L1	1808	11	9012	1.81255	1	1	1
GOTERM_BP_ALL	GO:0007190~activation of adenylate cyclase activity	3	0.152594	0.424719	GNAL, CALM3, RAF1	1808	7	9012	2.13622	1	1	1
GOTERM_BP_ALL	GO:0030816~positive regulation of cAMP metabolic process	4	0.203459	0.443503	GNAL, ORAI1, CALM3, RAF1	1808	12	9012	1.6615	1	1	1
GOTERM_BP_ALL	GO:0030819~positive regulation of cAMP biosynthetic process	4	0.203459	0.443503	GNAL, ORAI1, CALM3, RAF1	1808	12	9012	1.6615	1	1	1
GOTERM_BP_ALL	GO:0045762~positive regulation of adenylate cyclase activity	4	0.203459	0.443503	GNAL, ORAI1, CALM3, RAF1	1808	12	9012	1.6615	1	1	1
GOTERM_BP_ALL	GO:0030814~regulation of cAMP metabolic process	5	0.254323	0.453309	CAP1, GNAL, ORAI1, CALM3, RAF1	1808	17	9012	1.46603	1	1	1
GOTERM_BP_ALL	GO:0030817~regulation of cAMP biosynthetic process	5	0.254323	0.453309	CAP1, GNAL, ORAI1, CALM3, RAF1	1808	17	9012	1.46603	1	1	1
GOTERM_BP_ALL	GO:0045761~regulation of adenylate cyclase activity	5	0.254323	0.453309	CAP1, GNAL, ORAI1, CALM3, RAF1	1808	17	9012	1.46603	1	1	1
GOTERM_BP_ALL	GO:2001169~regulation of ATP biosynthetic process	5	0.254323	0.501269	FLCN, PID1, ENO1B, ENO1, BCL2L1	1808	18	9012	1.38459	1	1	1
GOTERM_BP_ALL	GO:0052652~cyclic purine nucleotide metabolic process	6	0.305188	0.50187	CAP1, GNAL, ADORA2B, ORAI1, CALM3, RAF1	1808	23	9012	1.30031	1	1	1
GOTERM_BP_ALL	GO:0009190~cyclic nucleotide biosynthetic process	6	0.305188	0.50187	CAP1, GNAL, ADORA2B, ORAI1, CALM3, RAF1	1808	23	9012	1.30031	1	1	1
GOTERM_BP_ALL	GO:0006171~cAMP biosynthetic process	5	0.254323	0.547284	CAP1, GNAL, ORAI1, CALM3, RAF1	1808	19	9012	1.31171	1	1	1
Annotation Cluster 117	Enrichment Score: 0.49644400486560397
Category	Term	Count	%	PValue	Genes	List Total	Pop Hits	Pop Total	Fold Enrichment	Bonferroni	Benjamini	FDR
GOTERM_BP_ALL	GO:1902746~regulation of lens fiber cell differentiation	4	0.203459	0.148835	SPRED3, SPRED2, ZEB2, SPRY1	1808	7	9012	2.84829	1	1	1
GOTERM_BP_ALL	GO:1902747~negative regulation of lens fiber cell differentiation	3	0.152594	0.263743	SPRED3, SPRED2, SPRY1	1808	5	9012	2.99071	1	1	1
GOTERM_BP_ALL	GO:0070306~lens fiber cell differentiation	7	0.356053	0.269245	SPRED3, SPRED2, FZR1, ZEB2, MAF, TBC1D20, SPRY1	1808	22	9012	1.58598	1	1	1
GOTERM_BP_ALL	GO:0002088~lens development in camera-type eye	10	0.508647	0.503233	SPRED3, SPRED2, FZR1, DLG1, ZEB2, MAF, TBC1D20, CTNNB1, SPRY1, HIPK2	1808	43	9012	1.15919	1	1	1
GOTERM_BP_ALL	GO:0030857~negative regulation of epithelial cell differentiation	6	0.305188	0.619408	SPRED3, SPRED2, NOTCH1, CTNNB1, SPRY1, XDH	1808	26	9012	1.15027	1	1	1
Annotation Cluster 118	Enrichment Score: 0.49339631094874786
Category	Term	Count	%	PValue	Genes	List Total	Pop Hits	Pop Total	Fold Enrichment	Bonferroni	Benjamini	FDR
GOTERM_BP_ALL	GO:2000303~regulation of ceramide biosynthetic process	4	0.203459	0.204134	SAMD8, SPHK1, ORMDL3, PLA2G6	1808	8	9012	2.49226	1	1	1
GOTERM_BP_ALL	GO:0046513~ceramide biosynthetic process	10	0.508647	0.316684	B4GALT3, SAMD8, SMPD1, SPHK1, GBA, ORMDL3, DEGS1, PLA2G6, ST6GALNAC4, CERS2	1808	37	9012	1.34717	1	1	1
GOTERM_BP_ALL	GO:0090153~regulation of sphingolipid biosynthetic process	4	0.203459	0.32371	SAMD8, SPHK1, ORMDL3, PLA2G6	1808	10	9012	1.99381	1	1	1
GOTERM_BP_ALL	GO:1905038~regulation of membrane lipid metabolic process	4	0.203459	0.32371	SAMD8, SPHK1, ORMDL3, PLA2G6	1808	10	9012	1.99381	1	1	1
GOTERM_BP_ALL	GO:0030148~sphingolipid biosynthetic process	12	0.610376	0.503693	B4GALT3, SAMD8, VAPA, SMPD1, SPHK1, GBA, ORMDL3, OSBP, DEGS1, PLA2G6, ST6GALNAC4, CERS2	1808	53	9012	1.12857	1	1	1
Annotation Cluster 119	Enrichment Score: 0.4926419230533945
Category	Term	Count	%	PValue	Genes	List Total	Pop Hits	Pop Total	Fold Enrichment	Bonferroni	Benjamini	FDR
GOTERM_BP_ALL	GO:0050878~regulation of body fluid levels	44	2.23805	0.23047	DDR1, HDAC3, SRF, ITGB3, GBA, PDGFA, F13A1, PIK3CB, F11R, LYST, PAPSS2, GNAI2, THBD, CYP26B1, MAP1LC3B, P2RY2, GJA5, HYAL2, PDSS2, PIP5K1C, XDH, XBP1, MTX1, HPS1, PLAUR, HPS4, FN1, CYBA, PRKCA, HPS5, PDIA4, APRT, F5, GAK, VAMP8, F7, NCOR1, GNAQ, MADD, CD9, PPIA, FERMT3, PF4, PLEC	1808	192	9012	1.14228	1	1	1
GOTERM_BP_ALL	GO:0034109~homotypic cell-cell adhesion	13	0.661241	0.267105	ZFP703, ITGB3, RDX, PLAUR, FN1, PRKCA, F11R, PDIA4, PKP2, CD9, PIP5K1C, PPIA, FERMT3	1808	49	9012	1.32242	1	1	1
GOTERM_BP_ALL	GO:0007596~blood coagulation	24	1.22075	0.281497	ITGB3, SRF, HPS1, PLAUR, HPS4, FN1, F13A1, PDGFA, PRKCA, HPS5, PIK3CB, F11R, LYST, PAPSS2, PDIA4, F5, THBD, F7, GNAQ, CD9, PIP5K1C, PPIA, FERMT3, PF4	1808	101	9012	1.18444	1	1	1
GOTERM_BP_ALL	GO:0042060~wound healing	55	2.79756	0.302151	DDR1, B4GALT1, CD81, ITGB3, F13A1, PIK3CB, F11R, LYST, ELK3, THBD, DUSP10, SMPD1, FNTB, CHMP1A, ANXA6, KPNA1, SLC11A1, MYOF, PLAUR, SCRIB, PRKCA, RHOA, PDIA4, F5, F7, PKM, PECAM1, CHMP7, PPIA, PPARD, HBEGF, PLEC, NOTCH1, NFIX, SRF, VPS4B, PDGFA, PAPSS2, PIP5K1C, MYH10, RREB1, SMAD2, XBP1, FKRP, HPS1, FN1, HPS4, HPS5, PTPN12, TARBP2, GNAQ, SDC1, CD9, PF4, FERMT3	1808	251	9012	1.09222	1	1	1
GOTERM_BP_ALL	GO:0007599~hemostasis	24	1.22075	0.335232	ITGB3, SRF, HPS1, PLAUR, HPS4, FN1, F13A1, PDGFA, PRKCA, HPS5, PIK3CB, F11R, LYST, PAPSS2, PDIA4, F5, THBD, F7, GNAQ, CD9, PIP5K1C, PPIA, FERMT3, PF4	1808	104	9012	1.15027	1	1	1
GOTERM_BP_ALL	GO:0050817~coagulation	24	1.22075	0.335232	ITGB3, SRF, HPS1, PLAUR, HPS4, FN1, F13A1, PDGFA, PRKCA, HPS5, PIK3CB, F11R, LYST, PAPSS2, PDIA4, F5, THBD, F7, GNAQ, CD9, PIP5K1C, PPIA, FERMT3, PF4	1808	104	9012	1.15027	1	1	1
GOTERM_BP_ALL	GO:0070527~platelet aggregation	8	0.406918	0.431766	ITGB3, FN1, CD9, PIP5K1C, F11R, PPIA, PDIA4, FERMT3	1808	31	9012	1.28633	1	1	1
GOTERM_BP_ALL	GO:0030168~platelet activation	13	0.661241	0.450746	ITGB3, SRF, FN1, PDGFA, PRKCA, PIK3CB, F11R, PDIA4, CD9, PIP5K1C, PPIA, FERMT3, PF4	1808	56	9012	1.15712	1	1	1
Annotation Cluster 120	Enrichment Score: 0.4874683569840696
Category	Term	Count	%	PValue	Genes	List Total	Pop Hits	Pop Total	Fold Enrichment	Bonferroni	Benjamini	FDR
GOTERM_BP_ALL	GO:0019400~alditol metabolic process	6	0.305188	0.165381	COQ3, TPI1, MYOF, PGP, PCK2, GALK1	1808	15	9012	1.99381	1	1	1
GOTERM_BP_ALL	GO:0006071~glycerol metabolic process	5	0.254323	0.254143	COQ3, TPI1, MYOF, PGP, PCK2	1808	13	9012	1.91712	1	1	1
GOTERM_BP_ALL	GO:0019751~polyol metabolic process	13	0.661241	0.820408	TPI1, SPHK1, GBA, MYOF, INPPL1, NUDT4, COQ3, IMPA1, IMPA2, PGP, IP6K1, GALK1, PCK2	1808	73	9012	0.887653	1	1	1
Annotation Cluster 121	Enrichment Score: 0.48260695883250504
Category	Term	Count	%	PValue	Genes	List Total	Pop Hits	Pop Total	Fold Enrichment	Bonferroni	Benjamini	FDR
GOTERM_BP_ALL	GO:0060394~negative regulation of pathway-restricted SMAD protein phosphorylation	5	0.254323	0.0862148	XBP1, LRP1, SNX25, EMILIN1, SMAD7	1808	9	9012	2.76917	1	1	1
GOTERM_BP_ALL	GO:0060389~pathway-restricted SMAD protein phosphorylation	7	0.356053	0.575475	TGFBR3, SDCBP, XBP1, LRP1, SNX25, EMILIN1, SMAD7	1808	30	9012	1.16305	1	1	1
GOTERM_BP_ALL	GO:0060393~regulation of pathway-restricted SMAD protein phosphorylation	6	0.305188	0.718738	SDCBP, XBP1, LRP1, SNX25, EMILIN1, SMAD7	1808	29	9012	1.03128	1	1	1
Annotation Cluster 122	Enrichment Score: 0.4790290145351855
Category	Term	Count	%	PValue	Genes	List Total	Pop Hits	Pop Total	Fold Enrichment	Bonferroni	Benjamini	FDR
GOTERM_BP_ALL	GO:0030004~cellular monovalent inorganic cation homeostasis	19	0.966429	0.252484	ATP6V1A, ATP6V1G1, RAB7, RNASEK, SNAPIN, SLC11A1, ATP1A1, CLCN3, SLC9A1, KCTD7, CLN5, TMEM165, CLN3, SLC9A8, MAPK1, TMEM9, SGK1, ATP6V0C, MAPK3	1808	76	9012	1.24613	1	1	1
GOTERM_BP_ALL	GO:0007042~lysosomal lumen acidification	5	0.254323	0.254143	CLN3, SNAPIN, TMEM9, ATP6V0C, CLN5	1808	13	9012	1.91712	1	1	1
GOTERM_BP_ALL	GO:0045851~pH reduction	12	0.610376	0.256141	ATP6V1A, CLN3, ATP6V1G1, RAB7, RNASEK, SNAPIN, SLC9A8, SLC11A1, TMEM9, CLCN3, ATP6V0C, CLN5	1808	44	9012	1.35941	1	1	1
GOTERM_BP_ALL	GO:0051452~intracellular pH reduction	12	0.610376	0.256141	ATP6V1A, CLN3, ATP6V1G1, RAB7, RNASEK, SNAPIN, SLC9A8, SLC11A1, TMEM9, CLCN3, ATP6V0C, CLN5	1808	44	9012	1.35941	1	1	1
GOTERM_BP_ALL	GO:0006885~regulation of pH	17	0.8647	0.300027	ATP6V1A, ATP6V1G1, RAB7, RNASEK, SNAPIN, SLC11A1, CLCN3, SLC9A1, CLN5, TMEM165, CLN3, SLC9A8, MAPK1, TMEM9, ATP6V0C, MAPK3, CAR4	1808	69	9012	1.22807	1	1	1
GOTERM_BP_ALL	GO:0030641~regulation of cellular pH	16	0.813835	0.338661	ATP6V1A, ATP6V1G1, RAB7, RNASEK, SNAPIN, SLC11A1, CLCN3, SLC9A1, CLN5, TMEM165, CLN3, SLC9A8, MAPK1, TMEM9, ATP6V0C, MAPK3	1808	66	9012	1.20837	1	1	1
GOTERM_BP_ALL	GO:0035751~regulation of lysosomal lumen pH	6	0.305188	0.372534	CLN3, SNAPIN, TMEM9, ATP6V0C, CLN5, TMEM165	1808	20	9012	1.49535	1	1	1
GOTERM_BP_ALL	GO:0055067~monovalent inorganic cation homeostasis	21	1.06816	0.423331	ATP6V1A, ATP6V1G1, RAB7, RNASEK, SNAPIN, SLC11A1, ATP1A1, CLCN3, SLC9A1, KCTD7, CLN5, GNAI2, TMEM165, CLN3, SLC9A8, MAPK1, TMEM9, SGK1, ATP6V0C, MAPK3, CAR4	1808	94	9012	1.11356	1	1	1
GOTERM_BP_ALL	GO:0051453~regulation of intracellular pH	14	0.712106	0.478713	ATP6V1A, ATP6V1G1, RAB7, RNASEK, SNAPIN, SLC11A1, CLCN3, SLC9A1, CLN5, TMEM165, CLN3, SLC9A8, TMEM9, ATP6V0C	1808	62	9012	1.12554	1	1	1
GOTERM_BP_ALL	GO:0007035~vacuolar acidification	6	0.305188	0.50187	CLN3, SNAPIN, SLC11A1, TMEM9, ATP6V0C, CLN5	1808	23	9012	1.30031	1	1	1
Annotation Cluster 123	Enrichment Score: 0.4701908136269348
Category	Term	Count	%	PValue	Genes	List Total	Pop Hits	Pop Total	Fold Enrichment	Bonferroni	Benjamini	FDR
GOTERM_BP_ALL	GO:0051898~negative regulation of protein kinase B signaling	12	0.610376	0.0414917	FLCN, DLG1, PPP2R1A, HYAL2, DDIT3, RAPGEF1, TSC2, PIK3CB, LEMD2, XDH, SIRT1, IGF1R	1808	32	9012	1.86919	1	1	1
GOTERM_BP_ALL	GO:0043491~protein kinase B signaling	27	1.37335	0.506008	GSK3B, ITSN1, PDGFA, PIK3CB, IGF1R, MYDGF, FLCN, PPP2R1A, HYAL2, FAM110C, XDH, PLK3, HMGA1, TSC2, MEIS3, LEMD2, SIRT1, SIRT2, F7, DLG1, DDIT3, RPS6KB2, MKRN2, RAPGEF1, ADAM8, MYORG, HBEGF	1808	128	9012	1.05142	1	1	1
GOTERM_BP_ALL	GO:0051896~regulation of protein kinase B signaling	22	1.11902	0.655169	ITSN1, TSC2, PDGFA, PIK3CB, MEIS3, LEMD2, SIRT1, IGF1R, FLCN, MYDGF, F7, STK11, DLG1, PPP2R1A, HYAL2, DDIT3, FAM110C, RAPGEF1, ADAM8, XDH, MYORG, HBEGF	1808	111	9012	0.987922	1	1	1
GOTERM_BP_ALL	GO:0051897~positive regulation of protein kinase B signaling	11	0.559512	0.956675	F7, MYDGF, FAM110C, ITSN1, PDGFA, ADAM8, PIK3CB, MEIS3, MYORG, HBEGF, IGF1R	1808	76	9012	0.721443	1	1	1
Annotation Cluster 124	Enrichment Score: 0.46132202735164207
Category	Term	Count	%	PValue	Genes	List Total	Pop Hits	Pop Total	Fold Enrichment	Bonferroni	Benjamini	FDR
GOTERM_BP_ALL	GO:0061077~chaperone-mediated protein folding	18	0.915565	0.043634	UNC45A, CCT2, HSPA8, PEX19, ST13, PTGES3, SGTA, PDCD5, HSPA14, HSPE1, PDIA4, DNAJB1, HSPH1, DNAJC5, FKBP1B, PPIB, PPID, CCT4	1808	56	9012	1.60216	1	1	1
GOTERM_BP_ALL	GO:0051085~chaperone mediated protein folding requiring cofactor	7	0.356053	0.502312	DNAJB1, HSPA8, HSPH1, ST13, PTGES3, HSPA14, HSPE1	1808	28	9012	1.24613	1	1	1
GOTERM_BP_ALL	GO:0051084~'de novo' posttranslational protein folding	8	0.406918	0.502667	DNAJB1, HSPA8, CCT2, HSPH1, ST13, PTGES3, HSPA14, HSPE1	1808	33	9012	1.20837	1	1	1
GOTERM_BP_ALL	GO:0006458~'de novo' protein folding	8	0.406918	0.537031	DNAJB1, HSPA8, CCT2, HSPH1, ST13, PTGES3, HSPA14, HSPE1	1808	34	9012	1.17283	1	1	1
GOTERM_BP_ALL	GO:0042026~protein refolding	3	0.152594	0.83428	HSPA8, ST13, HSPA14	1808	15	9012	0.996903	1	1	1
Annotation Cluster 125	Enrichment Score: 0.46080837813113273
Category	Term	Count	%	PValue	Genes	List Total	Pop Hits	Pop Total	Fold Enrichment	Bonferroni	Benjamini	FDR
GOTERM_BP_ALL	GO:0048066~developmental pigmentation	10	0.508647	0.228875	LRMDA, ZEB2, ADAMTSL4, GNA11, GNAQ, HPS1, HPS4, BAX, HPS5, AP1M1	1808	34	9012	1.46603	1	1	1
GOTERM_BP_ALL	GO:0045634~regulation of melanocyte differentiation	3	0.152594	0.263743	ZEB2, GNA11, GNAQ	1808	5	9012	2.99071	1	1	1
GOTERM_BP_ALL	GO:0050931~pigment cell differentiation	8	0.406918	0.288753	LRMDA, ZEB2, ADAMTSL4, GNA11, GNAQ, HPS1, HPS4, AP1M1	1808	27	9012	1.47689	1	1	1
GOTERM_BP_ALL	GO:0048070~regulation of developmental pigmentation	4	0.203459	0.384295	ZEB2, GNA11, GNAQ, BAX	1808	11	9012	1.81255	1	1	1
GOTERM_BP_ALL	GO:0050932~regulation of pigment cell differentiation	3	0.152594	0.424719	ZEB2, GNA11, GNAQ	1808	7	9012	2.13622	1	1	1
GOTERM_BP_ALL	GO:0030318~melanocyte differentiation	4	0.203459	0.604057	LRMDA, ZEB2, HPS1, HPS4	1808	15	9012	1.3292	1	1	1
Annotation Cluster 126	Enrichment Score: 0.45840444331805846
Category	Term	Count	%	PValue	Genes	List Total	Pop Hits	Pop Total	Fold Enrichment	Bonferroni	Benjamini	FDR
GOTERM_BP_ALL	GO:0003159~morphogenesis of an endothelium	5	0.254323	0.206672	BSG, CTNNB1, CCM2, RHOA, RHOB	1808	12	9012	2.07688	1	1	1
GOTERM_BP_ALL	GO:0061154~endothelial tube morphogenesis	5	0.254323	0.206672	BSG, CTNNB1, CCM2, RHOA, RHOB	1808	12	9012	2.07688	1	1	1
GOTERM_BP_ALL	GO:0042476~odontogenesis	6	0.305188	0.98679	BSG, CTNNB1, SDC1, BAX, RHOA, RUNX2	1808	52	9012	0.575136	1	1	1
Annotation Cluster 127	Enrichment Score: 0.4542308625994142
Category	Term	Count	%	PValue	Genes	List Total	Pop Hits	Pop Total	Fold Enrichment	Bonferroni	Benjamini	FDR
GOTERM_BP_ALL	GO:0046578~regulation of Ras protein signal transduction	32	1.62767	0.282558	NOTCH1, PRAG1, STK19, PIK3CB, F11R, GABARAP, CYTH3, FLCN, PPP2CB, OPHN1, PSD4, ARHGDIA, ABL1, ABL2, MFN2, TNS3, GIT1, DYNLT1F, ICMT, DENND4B, IQSEC1, RDX, DAB2IP, ARFGAP1, DNM2, BCR, MADD, RABL3, RAPGEF1, SPRY1, LZTR1, ARF6	1808	139	9012	1.14751	1	1	1
GOTERM_BP_ALL	GO:0007265~Ras protein signal transduction	52	2.64496	0.368681	GPSM2, PRAG1, STK19, PIK3CB, F11R, FLCN, RASSF1, OPHN1, NKIRAS1, ARHGDIA, NKIRAS2, PSD4, TNS3, GIT1, ARHGEF11, RALGAPA2, ARFGAP1, RHOA, RAB33B, DNM2, BCR, CDC42EP4, MADD, PECAM1, RAPGEF1, MAPKAPK5, ULK1, TAX1BP3, ARF6, RALB, NOTCH1, NFIX, GABARAP, CYTH3, SDCBP, PPP2CB, ABL1, ABL2, MFN2, RSU1, DYNLT1F, JUN, DENND4B, IQSEC1, RDX, DAB2IP, BAIAP2, RIT1, GRB2, SPRY1, RGL1, LZTR1	1808	242	9012	1.07105	1	1	1
GOTERM_BP_ALL	GO:0051056~regulation of small GTPase mediated signal transduction	37	1.88199	0.370831	NOTCH1, PRAG1, STK19, PIK3CB, F11R, SIPA1L3, GABARAP, CYTH3, FLCN, PPP2CB, OPHN1, PSD4, ARHGDIA, ABL1, ABL2, MFN2, TNS3, GIT1, GARNL3, DYNLT1F, ICMT, DENND4B, IQSEC1, RALGAPA2, RDX, DAB2IP, TSC2, ARAP3, ARFGAP1, DNM2, BCR, MADD, RABL3, RAPGEF1, SPRY1, LZTR1, ARF6	1808	169	9012	1.09128	1	1	1
GOTERM_BP_ALL	GO:0007264~small GTPase mediated signal transduction	64	3.25534	0.394587	GPSM2, PRAG1, ITSN1, DOCK7, STK19, PIK3CB, F11R, RND2, FLCN, RASSF1, YWHAQ, OPHN1, NKIRAS1, ARHGDIA, NKIRAS2, PSD4, TNS3, GIT1, ARHGEF11, RALGAPA2, ARFGAP1, VAV1, RHOA, RAB33B, RHOB, DNM2, TIAM2, BCR, CDC42EP4, MADD, PECAM1, RABL3, RAPGEF1, MAPKAPK5, ULK1, TAX1BP3, DOCK1, ARF6, RALB, NOTCH1, NFIX, GABARAP, CYTH3, SDCBP, PPP2CB, RHOT1, ABL1, ABL2, MFN2, RSU1, DYNLT1F, JUN, ICMT, DENND4B, IQSEC1, R…	1808	303	9012	1.05283	1	1	1
Annotation Cluster 128	Enrichment Score: 0.45156644044127925
Category	Term	Count	%	PValue	Genes	List Total	Pop Hits	Pop Total	Fold Enrichment	Bonferroni	Benjamini	FDR
GOTERM_BP_ALL	GO:0021680~cerebellar Purkinje cell layer development	8	0.406918	0.161141	NFIX, NAGLU, UQCRQ, GBA, PSAP, COQ8B, MYH10, AARS	1808	23	9012	1.73374	1	1	1
GOTERM_BP_ALL	GO:0021684~cerebellar granular layer formation	3	0.152594	0.181551	NFIX, OPHN1, ULK1	1808	4	9012	3.73838	1	1	1
GOTERM_BP_ALL	GO:0021707~cerebellar granule cell differentiation	3	0.152594	0.181551	NFIX, OPHN1, ULK1	1808	4	9012	3.73838	1	1	1
GOTERM_BP_ALL	GO:0021695~cerebellar cortex development	11	0.559512	0.243547	NFIX, NAGLU, OPHN1, UQCRQ, GBA, PSAP, OGDH, ULK1, COQ8B, MYH10, AARS	1808	39	9012	1.40589	1	1	1
GOTERM_BP_ALL	GO:0021549~cerebellum development	18	0.915565	0.265085	HSPA8, NFIX, PTPRS, GBA, RPGRIP1L, IGF1R, OPHN1, NAGLU, UQCRQ, PSAP, OGDH, ABL1, PDSS2, ABL2, ULK1, COQ8B, MYH10, AARS	1808	72	9012	1.24613	1	1	1
GOTERM_BP_ALL	GO:0022037~metencephalon development	19	0.966429	0.312166	HSPA8, NFIX, PTPRS, GBA, SCRIB, RPGRIP1L, IGF1R, OPHN1, NAGLU, UQCRQ, PSAP, OGDH, ABL1, PDSS2, ABL2, ULK1, COQ8B, MYH10, AARS	1808	79	9012	1.19881	1	1	1
GOTERM_BP_ALL	GO:0030902~hindbrain development	24	1.22075	0.317002	HSPA8, NFIX, PTPRS, RBFOX2, GBA, C5AR1, SCRIB, RPGRIP1L, RNF7, IGF1R, OPHN1, ARL13B, NAGLU, UQCRQ, PSAP, OGDH, ABL1, CTNNB1, PDSS2, ABL2, ULK1, COQ8B, MYH10, AARS	1808	103	9012	1.16144	1	1	1
GOTERM_BP_ALL	GO:0021683~cerebellar granular layer morphogenesis	3	0.152594	0.345895	NFIX, OPHN1, ULK1	1808	6	9012	2.49226	1	1	1
GOTERM_BP_ALL	GO:0021681~cerebellar granular layer development	3	0.152594	0.424719	NFIX, OPHN1, ULK1	1808	7	9012	2.13622	1	1	1
GOTERM_BP_ALL	GO:0021575~hindbrain morphogenesis	8	0.406918	0.467501	NFIX, OPHN1, GBA, PSAP, ABL1, ABL2, ULK1, COQ8B	1808	32	9012	1.24613	1	1	1
GOTERM_BP_ALL	GO:0021587~cerebellum morphogenesis	8	0.406918	0.467501	NFIX, OPHN1, GBA, PSAP, ABL1, ABL2, ULK1, COQ8B	1808	32	9012	1.24613	1	1	1
GOTERM_BP_ALL	GO:0021697~cerebellar cortex formation	5	0.254323	0.547284	NFIX, OPHN1, GBA, PSAP, ULK1	1808	19	9012	1.31171	1	1	1
GOTERM_BP_ALL	GO:0021696~cerebellar cortex morphogenesis	6	0.305188	0.582044	NFIX, OPHN1, GBA, PSAP, ULK1, COQ8B	1808	25	9012	1.19628	1	1	1
GOTERM_BP_ALL	GO:0021533~cell differentiation in hindbrain	4	0.203459	0.604057	NFIX, OPHN1, PSAP, ULK1	1808	15	9012	1.3292	1	1	1
GOTERM_BP_ALL	GO:0021692~cerebellar Purkinje cell layer morphogenesis	3	0.152594	0.803583	GBA, PSAP, COQ8B	1808	14	9012	1.06811	1	1	1
Annotation Cluster 129	Enrichment Score: 0.44870975024778315
Category	Term	Count	%	PValue	Genes	List Total	Pop Hits	Pop Total	Fold Enrichment	Bonferroni	Benjamini	FDR
GOTERM_BP_ALL	GO:0009799~specification of symmetry	16	0.813835	0.249542	SMAD2, NOTCH1, SRF, IFT172, RPGRIP1L, PKD2, DPCD, MIB1, ARL13B, NME7, SUFU, DDIT3, DVL1, CTNNB1, TMED2, GAS8	1808	62	9012	1.28633	1	1	1
GOTERM_BP_ALL	GO:0009855~determination of bilateral symmetry	16	0.813835	0.249542	SMAD2, NOTCH1, SRF, IFT172, RPGRIP1L, PKD2, DPCD, MIB1, ARL13B, NME7, SUFU, DDIT3, DVL1, CTNNB1, TMED2, GAS8	1808	62	9012	1.28633	1	1	1
GOTERM_BP_ALL	GO:0001947~heart looping	9	0.457782	0.30414	NOTCH1, ARL13B, SUFU, SRF, IFT172, DVL1, TMED2, PKD2, MIB1	1808	32	9012	1.40189	1	1	1
GOTERM_BP_ALL	GO:0061371~determination of heart left/right asymmetry	9	0.457782	0.336885	NOTCH1, ARL13B, SUFU, SRF, IFT172, DVL1, TMED2, PKD2, MIB1	1808	33	9012	1.35941	1	1	1
GOTERM_BP_ALL	GO:0007368~determination of left/right symmetry	14	0.712106	0.350623	SMAD2, NOTCH1, SRF, IFT172, RPGRIP1L, PKD2, DPCD, MIB1, ARL13B, NME7, SUFU, DVL1, TMED2, GAS8	1808	57	9012	1.22427	1	1	1
GOTERM_BP_ALL	GO:0003143~embryonic heart tube morphogenesis	9	0.457782	0.370119	NOTCH1, ARL13B, SUFU, SRF, IFT172, DVL1, TMED2, PKD2, MIB1	1808	34	9012	1.31943	1	1	1
GOTERM_BP_ALL	GO:0035050~embryonic heart tube development	12	0.610376	0.391815	NOTCH1, ARL13B, GJA5, SUFU, SRF, IFT172, DVL1, TMEM94, CTNNB1, TMED2, PKD2, MIB1	1808	49	9012	1.2207	1	1	1
GOTERM_BP_ALL	GO:0070986~left/right axis specification	3	0.152594	0.498247	NOTCH1, ARL13B, IFT172	1808	8	9012	1.86919	1	1	1
GOTERM_BP_ALL	GO:0009798~axis specification	9	0.457782	0.566319	SMAD2, NOTCH1, ARL13B, SRF, IFT172, DDIT3, CTNNB1, TMED2, SENP2	1808	40	9012	1.12152	1	1	1
Annotation Cluster 130	Enrichment Score: 0.44642104164548385
Category	Term	Count	%	PValue	Genes	List Total	Pop Hits	Pop Total	Fold Enrichment	Bonferroni	Benjamini	FDR
GOTERM_BP_ALL	GO:0009051~pentose-phosphate shunt, oxidative branch	3	0.152594	0.263743	H6PD, G6PDX, PGD	1808	5	9012	2.99071	1	1	1
GOTERM_BP_ALL	GO:0006081~cellular aldehyde metabolic process	13	0.661241	0.317715	TPI1, H6PD, AKR1A1, TALDO1, PARK7, PGD, ADH5, RPTOR, GRHPR, ALDH3B1, G6PDX, RDH13, ALDOA	1808	51	9012	1.27056	1	1	1
GOTERM_BP_ALL	GO:0019682~glyceraldehyde-3-phosphate metabolic process	6	0.305188	0.328712	RPTOR, TPI1, H6PD, G6PDX, TALDO1, PGD	1808	19	9012	1.57406	1	1	1
GOTERM_BP_ALL	GO:0006098~pentose-phosphate shunt	5	0.254323	0.40391	RPTOR, H6PD, G6PDX, TALDO1, PGD	1808	16	9012	1.55766	1	1	1
GOTERM_BP_ALL	GO:0006739~NADP metabolic process	10	0.508647	0.409996	RPTOR, H6PD, PCX, NNT, FDX1, G6PDX, FDXR, TALDO1, PGD, NUDT13	1808	40	9012	1.24613	1	1	1
GOTERM_BP_ALL	GO:0051156~glucose 6-phosphate metabolic process	6	0.305188	0.459594	RPTOR, GPI1, H6PD, G6PDX, TALDO1, PGD	1808	22	9012	1.35941	1	1	1
Annotation Cluster 131	Enrichment Score: 0.4430238777538178
Category	Term	Count	%	PValue	Genes	List Total	Pop Hits	Pop Total	Fold Enrichment	Bonferroni	Benjamini	FDR
GOTERM_BP_ALL	GO:0006686~sphingomyelin biosynthetic process	4	0.203459	0.263094	SAMD8, VAPA, ORMDL3, OSBP	1808	9	9012	2.21534	1	1	1
GOTERM_BP_ALL	GO:0006684~sphingomyelin metabolic process	5	0.254323	0.353713	SAMD8, VAPA, SMPD1, ORMDL3, OSBP	1808	15	9012	1.6615	1	1	1
GOTERM_BP_ALL	GO:0030148~sphingolipid biosynthetic process	12	0.610376	0.503693	B4GALT3, SAMD8, VAPA, SMPD1, SPHK1, GBA, ORMDL3, OSBP, DEGS1, PLA2G6, ST6GALNAC4, CERS2	1808	53	9012	1.12857	1	1	1
Annotation Cluster 132	Enrichment Score: 0.44251207899088496
Category	Term	Count	%	PValue	Genes	List Total	Pop Hits	Pop Total	Fold Enrichment	Bonferroni	Benjamini	FDR
GOTERM_BP_ALL	GO:0010770~positive regulation of cell morphogenesis involved in differentiation	35	1.78026	0.0287847	GSK3B, NUMBL, LRP1, SRF, ITGB3, TESK1, RND2, TRAK1, STK11, GOLGA4, ZFYVE27, ABL1, MFN1, PLXNA1, MFN2, RREB1, MAP2K2, EIF2B2, FBXW8, SMURF1, FN1, BAIAP2, PIAS2, FBXO31, DNM2, TIAM2, ZEB2, DLG4, MAP1B, CAPRIN1, NUMB, TNIK, P4HB, SGK1, DOCK1	1808	124	9012	1.40692	1	1	1
GOTERM_BP_ALL	GO:0010976~positive regulation of neuron projection development	57	2.89929	0.033646	ATF1, DDR1, GSK3B, ARF1, RETREG3, ITSN1, AP2A1, RND2, IGF1R, PTBP1, STK11, GOLGA4, ZFYVE27, CFL1, MAP2K2, FBXW8, SPHK1, TSC2, P3H1, CBFA2T2, SIRT1, PIAS2, TIAM2, ZEB2, MAP1B, NUMB, UBE2V2, RAPGEF1, PLAA, MAPKAPK5, TNIK, SGK1, NUMBL, LRP1, SRF, TWF1, TRAK1, SNX3, P2RY2, NEU1, DVL1, ABL1, MFN1, PLXNA1, ABL2, MFN2, MAPK6, DYNLT1F, EIF2B2, SMURF1, FN1, DAB2IP, BAIAP2, FBXO31, DLG4, CAPRIN1, FKBP1B	1808	222	9012	1.27981	1	1	1
GOTERM_BP_ALL	GO:0045666~positive regulation of neuron differentiation	63	3.20448	0.103617	ATF1, DDR1, GSK3B, ARF1, RETREG3, ITSN1, AP2A1, RND2, CYB5D2, IGF1R, PTBP1, STK11, GOLGA4, ZFYVE27, CFL1, MAP2K2, FBXW8, SPHK1, TSC2, P3H1, CBFA2T2, SIRT1, MAPK8IP3, PIAS2, RHOA, TIAM2, ZEB2, IMPACT, MAP1B, NUMB, UBE2V2, RAPGEF1, PLAA, MAPKAPK5, KCTD11, TNIK, SGK1, NUMBL, LRP1, SRF, TWF1, TRAK1, SNX3, P2RY2, NEU1, DVL1, ABL1, MFN1, PLXNA1, ABL2, MFN2, MAPK6, DYNLT1F, EIF2B2, SMURF1, FN1, DAB2IP, …	1808	266	9012	1.18054	1	1	1
GOTERM_BP_ALL	GO:0010720~positive regulation of cell development	90	4.57782	0.138982	ATF1, DDR1, GSK3B, ARF1, RETREG3, ITGB3, ITSN1, ZFP609, TESK1, TRF, AP2A1, F11R, RND2, CYB5D2, IGF1R, PTBP1, UFL1, STK11, GOLGA4, ZFYVE27, CASP6, CFL1, ZFP335, MAP2K2, FBXW8, SPHK1, TSC2, P3H1, CBFA2T2, SIRT1, MAPK8IP3, PIAS2, RHOA, SIRT2, DNM2, TIAM2, ZEB2, IMPACT, MAG, DDX39B, MAP1B, NUMB, UBE2V2, RAPGEF1, PLAA, MAPKAPK5, KCTD11, NSMF, TNIK, SGK1, DOCK1, NUMBL, NOTCH1, LRP1, RGS14, SEMA3C, SRF,…	1808	399	9012	1.12433	1	1	1
GOTERM_BP_ALL	GO:0032990~cell part morphogenesis	83	4.22177	0.152708	DDR1, GSK3B, PID1, PTPRS, ITGB3, CTNND2, DOCK7, RAPH1, ADARB1, RND2, CELSR3, IGF1R, STK11, GOLGA4, ZFYVE27, OPA3, BSG, CFL1, DIP2A, LZTS3, SEMA6B, GRCC10, SZT2, ZFP335, MAP2K2, RBFOX2, FBXW8, UNC5B, MAP1S, TSC2, PRKCA, ZDHHC17, MAPK8IP3, PIAS2, DNM2, SUPV3L1, TIAM2, AFG3L2, ZEB2, IMPACT, MAG, POLG2, MAP1B, NUMB, PLAA, PLEKHO1, ULK1, TNIK, SGK1, PLEC, NUMBL, NOTCH1, NFIX, LRP1, SEMA3C, SRF, TRAK1,…	1808	368	9012	1.12422	1	1	1
GOTERM_BP_ALL	GO:0032989~cellular component morphogenesis	143	7.27365	0.161107	PID1, PRAG1, CTNND2, LST1, RAPH1, TESK1, ADARB1, F11R, CELSR3, IGF1R, STK11, GOLGA4, ZFYVE27, OPHN1, CFL2, ARHGDIA, CFL1, BSG, DIP2A, LZTS3, SEMA6B, GRCC10, SZT2, ZFP335, MAP2K2, RBFOX2, FBXW8, UNC5B, MAP1S, DAPK3, FNDC3B, TSC2, SCRIB, PRKCA, ANK2, ACTN4, MAPK8IP3, PIAS2, TIAM2, AFG3L2, MAG, POLG2, TBC1D20, PRKAR1A, MAP1B, SLC9A8, PKP2, PLAA, NSMF, ULK1, ADAM8, TNIK, RABL2, ZFPM1, NUMBL, ALDOART2…	1808	656	9012	1.08656	1	1	1
GOTERM_BP_ALL	GO:0000904~cell morphogenesis involved in differentiation	95	4.83215	0.164338	GSK3B, PTPRS, ITGB3, CTNND2, DOCK7, RAPH1, TESK1, ADARB1, RND2, SIPA1L3, CELSR3, IGF1R, STK11, GOLGA4, ZFYVE27, OPHN1, BSG, CFL1, DACT2, ITGB7, DIP2A, LZTS3, SEMA6B, GRCC10, SZT2, MAP2K2, RBFOX2, FBXW8, UNC5B, MAP1S, FNDC3B, TSC2, SCRIB, PRKCA, ACTN4, ZDHHC17, MAPK8IP3, PIAS2, RHOA, DNM2, TIAM2, AFG3L2, ZEB2, MAG, LATS2, TBC1D20, PEAK1, MAP1B, NUMB, PECAM1, PKP2, NSMF, ULK1, TNIK, RABL2, SGK1, DO…	1808	427	9012	1.10897	1	1	1
GOTERM_BP_ALL	GO:0031346~positive regulation of cell projection organization	67	3.40793	0.173446	ATF1, DDR1, GSK3B, ARF1, RETREG3, ITSN1, AP2A1, RND2, IGF1R, PTBP1, STK11, GOLGA4, ZFYVE27, CFL1, TAPT1, MAP2K2, FBXW8, SPHK1, TSC2, P3H1, CBFA2T2, SIRT1, PIAS2, DNM2, TIAM2, WRAP73, ZEB2, MAP1B, CDC42EP4, NUMB, UBE2V2, RAPGEF1, PLAA, MAPKAPK5, TNIK, SGK1, PFN1, NUMBL, LRP1, SRF, PPP1R35, TWF1, TRAK1, SNX3, P2RY2, NEU1, DVL1, ABL1, MFN1, PLXNA1, ABL2, MFN2, ENTR1, MAPK6, RREB1, DYNLT1F, EIF2B2, S…	1808	295	9012	1.13208	1	1	1
GOTERM_BP_ALL	GO:0010769~regulation of cell morphogenesis involved in differentiation	47	2.39064	0.186223	GSK3B, NUMBL, PTPRS, LRP1, SEMA3C, SRF, ITGB3, TESK1, RND2, TRAK1, STK11, GOLGA4, ZFYVE27, CFL1, ABL1, MFN1, PLXNA1, MFN2, RREB1, PAK2, LZTS3, SEMA6B, MAP2K2, EIF2B2, FBXW8, SMURF1, FN1, TSC2, ACTN4, BAIAP2, PIAS2, FBXO31, DNM2, TIAM2, ZEB2, MAG, DLG4, MAP1B, CAPRIN1, NUMB, PKP2, ULK1, NSMF, TNIK, P4HB, SGK1, DOCK1	1808	202	9012	1.15976	1	1	1
GOTERM_BP_ALL	GO:0048667~cell morphogenesis involved in neuron differentiation	69	3.50966	0.218703	GSK3B, PTPRS, CTNND2, DOCK7, RAPH1, ADARB1, RND2, CELSR3, IGF1R, STK11, GOLGA4, ZFYVE27, OPHN1, BSG, CFL1, DIP2A, LZTS3, SEMA6B, GRCC10, SZT2, MAP2K2, RBFOX2, FBXW8, UNC5B, MAP1S, TSC2, SCRIB, PRKCA, ZDHHC17, MAPK8IP3, PIAS2, DNM2, TIAM2, AFG3L2, ZEB2, MAG, MAP1B, NUMB, ULK1, TNIK, RABL2, SGK1, NUMBL, NOTCH1, NFIX, LRP1, SEMA3C, SRF, TRAK1, HDAC6, UNK, FLRT2, DVL1, ABL1, MFN1, PLXNA1, ABL2, MFN2,…	1808	310	9012	1.10946	1	1	1
GOTERM_BP_ALL	GO:0048666~neuron development	139	7.07019	0.23867	ATF1, RETREG3, PRAG1, CTNND2, ITSN1, LST1, INPPL1, RAPH1, ADARB1, CELSR3, IGF1R, STK11, GOLGA4, ZFYVE27, NAGLU, OPHN1, ZMIZ1, CFL1, BSG, DIP2A, LZTS3, SEMA6B, GRCC10, SZT2, ZFP335, MAP2K2, RBFOX2, FBXW8, UNC5B, MAP1S, MRTFB, TSC2, P3H1, SCRIB, PRKCA, UBE4B, RPGRIP1L, MAPK8IP3, PIAS2, TIAM2, AFG3L2, MAG, MAP1B, UBE2V2, PLAA, MAPKAPK5, NSMF, ULK1, TNIK, RABL2, NUMBL, NOTCH1, SHC1, TWF1, SNX3, FLRT2…	1808	650	9012	1.06592	1	1	1
GOTERM_BP_ALL	GO:0050769~positive regulation of neurogenesis	76	3.86572	0.239504	ATF1, DDR1, GSK3B, ARF1, RETREG3, ITSN1, ZFP609, TRF, AP2A1, RND2, CYB5D2, IGF1R, PTBP1, UFL1, STK11, GOLGA4, ZFYVE27, CFL1, ZFP335, MAP2K2, FBXW8, SPHK1, TSC2, P3H1, CBFA2T2, SIRT1, MAPK8IP3, PIAS2, RHOA, TIAM2, ZEB2, IMPACT, MAG, MAP1B, NUMB, UBE2V2, RAPGEF1, PLAA, MAPKAPK5, KCTD11, NSMF, TNIK, SGK1, NUMBL, NOTCH1, LRP1, RGS14, SRF, TWF1, TRAK1, SNX3, ATXN1, P2RY2, NEU1, DVL1, ABL1, MFN1, PLXNA…	1808	346	9012	1.09486	1	1	1
GOTERM_BP_ALL	GO:0051962~positive regulation of nervous system development	80	4.06918	0.24572	ATF1, DDR1, RNF10, GSK3B, ARF1, RETREG3, GORAB, ITSN1, ZFP609, TRF, AP2A1, RND2, CYB5D2, IGF1R, PTBP1, UFL1, STK11, GOLGA4, ZFYVE27, CFL1, ZFP335, MAP2K2, FBXW8, SPHK1, TSC2, P3H1, PRKCA, CBFA2T2, SIRT1, MAPK8IP3, PIAS2, RHOA, TIAM2, ZEB2, IMPACT, MAG, MAP1B, NUMB, UBE2V2, RAPGEF1, PLAA, MAPKAPK5, KCTD11, NSMF, TNIK, SGK1, NUMBL, NOTCH1, LRP1, RGS14, SRF, TWF1, TRAK1, SNX3, ATXN1, FLRT2, P2RY2, N…	1808	366	9012	1.08951	1	1	1
GOTERM_BP_ALL	GO:0061564~axon development	56	2.84842	0.24973	DDR1, GSK3B, PTPRS, DOCK7, RAPH1, ADARB1, RND2, CELSR3, IGF1R, STK11, GOLGA4, ZFYVE27, CASP6, BSG, SEMA6B, GRCC10, SZT2, MAP2K2, UNC5B, MAP1S, TSC2, PRKCA, ZDHHC17, MAPK8IP3, DNM2, TIAM2, AFG3L2, ZEB2, MAG, MAP1B, NUMB, ULK1, TNFRSF21, CERS2, NUMBL, NOTCH1, NFIX, LRP1, SEMA3C, SRF, TRAK1, HDAC6, FLRT2, DVL1, ABL1, PLXNA1, PIP5K1C, MYH10, DYNLT1F, JUN, EIF2B2, SMURF1, FN1, FKBP1B, PMP22, TRIM32	1808	251	9012	1.11208	1	1	1
GOTERM_BP_ALL	GO:0030182~neuron differentiation	165	8.39268	0.260083	ATF1, RETREG3, PRAG1, IFT172, CTNND2, ITSN1, LST1, INPPL1, RAPH1, ADARB1, CELSR3, CYB5D2, IGF1R, STK11, GOLGA4, ZFYVE27, NAGLU, OPHN1, ZMIZ1, CFL1, BSG, DIP2A, IER2, CDK5RAP2, LZTS3, SEMA6B, ABT1, GRCC10, SZT2, ZFP335, MAP2K2, RBFOX2, FBXW8, UNC5B, MAP1S, MRTFB, TSC2, P3H1, SCRIB, PRKCA, UBE4B, RPGRIP1L, MAPK8IP3, RUNX2, PIAS2, TIAM2, AFG3L2, NIF3L1, MAG, MAP1B, FKBP8, UBE2V2, PLAA, MAPKAPK5, KCT…	1808	780	9012	1.05442	1	1	1
GOTERM_BP_ALL	GO:0031175~neuron projection development	123	6.25636	0.266165	ATF1, RETREG3, PRAG1, CTNND2, ITSN1, LST1, INPPL1, RAPH1, ADARB1, CELSR3, IGF1R, STK11, GOLGA4, ZFYVE27, OPHN1, CFL1, BSG, DIP2A, LZTS3, SEMA6B, GRCC10, SZT2, ZFP335, MAP2K2, RBFOX2, FBXW8, UNC5B, MAP1S, MRTFB, TSC2, P3H1, PRKCA, UBE4B, MAPK8IP3, PIAS2, TIAM2, AFG3L2, MAG, MAP1B, UBE2V2, PLAA, MAPKAPK5, NSMF, ULK1, TNIK, NUMBL, NOTCH1, SHC1, TWF1, SNX3, FLRT2, NEU1, DVL1, ABL1, ABL2, PLXNA1, PIP5…	1808	576	9012	1.0644	1	1	1
GOTERM_BP_ALL	GO:0010975~regulation of neuron projection development	76	3.86572	0.275397	ATF1, DDR1, GSK3B, GSK3A, ARF1, RETREG3, PTPRS, PRAG1, ITSN1, INPPL1, AP2A1, RND2, IGF1R, PTBP1, STK11, GOLGA4, ZFYVE27, CFL1, LZTS3, SEMA6B, MAP2K2, FBXW8, SPHK1, TSC2, P3H1, CBFA2T2, SIRT1, PIAS2, RHOA, DNM2, GAK, TIAM2, ZEB2, MAG, MAP1B, NUMB, UBE2V2, RAPGEF1, PLAA, MAPKAPK5, NSMF, ULK1, TNIK, SGK1, ARF6, CERS2, NUMBL, LRP1, SEMA3C, SRF, TWF1, TRAK1, SNX3, P2RY2, NEU1, DVL1, ABL1, MFN1, PLXNA1…	1808	350	9012	1.08235	1	1	1
GOTERM_BP_ALL	GO:0060560~developmental growth involved in morphogenesis	32	1.62767	0.29752	DDR1, GSK3B, RARG, NOTCH1, PTPRS, NFIX, LRP1, SEMA3C, SRF, RAPH1, FMN1, RND2, HDAC6, STK11, GOLGA4, ZFYVE27, CFL1, DVL1, ABL1, PLXNA1, SEMA6B, EIF2B2, SMURF1, FN1, ZEB2, IMPACT, MAG, MAP1B, PLAA, CTNNB1, ULK1, SPRY1	1808	140	9012	1.13932	1	1	1
GOTERM_BP_ALL	GO:0007399~nervous system development	277	14.0895	0.300337	ATF1, RETREG3, GORAB, IFT172, ITSN1, LST1, ZFP609, RAPH1, ADARB1, WDR89, CYB5D2, UBE2L3, GOLGA4, ZFYVE27, OPHN1, ZMIZ1, BSG, DPF2, KAT8, DIP2A, PRKACA, IER2, CDK5RAP2, ABT1, ARSA, GRCC10, RBFOX2, MAP1S, UNC5B, MRTFB, P3H1, ANK2, SCRIB, PRKCA, MAPK8IP3, RUNX2, BCR, TIAM2, AFG3L2, NIF3L1, MAP1B, NSMF, ULK1, KCTD11, RABL2, PFN1, UNC119B, NUMBL, TWF1, SNX3, FLRT2, NEU1, DHX37, PIP5K1C, RDH13, BBS1, J…	1808	1336	9012	1.03347	1	1	1
GOTERM_BP_ALL	GO:0048468~cell development	259	13.174	0.301155	ATF1, RETREG3, MAML1, ITSN1, LST1, TESK1, ZFP609, RAPH1, ADARB1, F11R, CYB5D2, GOLGA4, ZFYVE27, OPHN1, PPP2R1A, ZMIZ1, BSG, DIP2A, PRKACA, CDK5RAP2, GRCC10, RBFOX2, MAP1S, UNC5B, MRTFB, FNDC3B, P3H1, ANK2, SCRIB, PRKCA, ACTN4, MAPK8IP3, RUNX2, JMJD6, TIAM2, AFG3L2, DDX39B, PRKAR1A, MAP1B, NSMF, ULK1, KCTD11, RABL2, ZFPM1, NUMBL, TWF1, SNX3, FLRT2, NEU1, SERPINH1, PIP5K1C, RDH13, ZBTB7A, RREB1, BB…	1808	1245	9012	1.03694	1	1	1
GOTERM_BP_ALL	GO:0007409~axonogenesis	48	2.44151	0.337086	GSK3B, NUMBL, NOTCH1, PTPRS, NFIX, LRP1, SEMA3C, SRF, DOCK7, RAPH1, ADARB1, RND2, TRAK1, HDAC6, CELSR3, IGF1R, STK11, GOLGA4, ZFYVE27, FLRT2, DVL1, BSG, ABL1, PLXNA1, PIP5K1C, MYH10, SEMA6B, GRCC10, SZT2, MAP2K2, EIF2B2, SMURF1, MAP1S, UNC5B, FN1, TSC2, PRKCA, ZDHHC17, MAPK8IP3, DNM2, TIAM2, AFG3L2, ZEB2, MAG, MAP1B, PMP22, NUMB, ULK1	1808	220	9012	1.08753	1	1	1
GOTERM_BP_ALL	GO:0022604~regulation of cell morphogenesis	69	3.50966	0.345257	GSK3B, PTPRS, PRAG1, SH3KBP1, ITGB3, LST1, TESK1, F11R, RND2, STK11, GOLGA4, ZFYVE27, CAPZB, ARHGDIA, CFL1, LZTS3, SEMA6B, MAP2K2, FBXW8, DAPK3, TSC2, ACTN4, PIAS2, RHOA, RHOB, DNM2, TIAM2, ZEB2, MAG, MAP1B, CDC42EP4, NUMB, PKP2, PLAA, PLEKHO1, NSMF, ULK1, TNIK, ALDOA, SGK1, DOCK1, NUMBL, ALDOART2, LRP1, SEMA3C, SRF, TRAK1, STRIP1, ABL1, MFN1, PLXNA1, MFN2, MYH10, RREB1, PAK2, ZRANB1, EIF2B2, SMU…	1808	323	9012	1.0648	1	1	1
GOTERM_BP_ALL	GO:0048858~cell projection morphogenesis	74	3.76399	0.35105	DDR1, GSK3B, PTPRS, ITGB3, CTNND2, DOCK7, RAPH1, ADARB1, RND2, CELSR3, IGF1R, STK11, GOLGA4, ZFYVE27, BSG, CFL1, DIP2A, LZTS3, SEMA6B, GRCC10, SZT2, ZFP335, MAP2K2, RBFOX2, FBXW8, UNC5B, MAP1S, TSC2, PRKCA, ZDHHC17, MAPK8IP3, PIAS2, DNM2, TIAM2, AFG3L2, ZEB2, IMPACT, MAG, MAP1B, NUMB, PLAA, PLEKHO1, ULK1, TNIK, SGK1, NUMBL, NOTCH1, NFIX, LRP1, SEMA3C, SRF, TRAK1, HDAC6, FLRT2, DVL1, ABL1, MFN1, P…	1808	348	9012	1.05993	1	1	1
GOTERM_BP_ALL	GO:0050770~regulation of axonogenesis	25	1.27162	0.357079	GSK3B, PTPRS, LRP1, SEMA3C, SRF, RND2, TRAK1, STK11, GOLGA4, ZFYVE27, ABL1, PLXNA1, PAK2, SEMA6B, MAP2K2, EIF2B2, SMURF1, FN1, TSC2, DNM2, TIAM2, ZEB2, MAG, MAP1B, ULK1	1808	110	9012	1.13284	1	1	1
GOTERM_BP_ALL	GO:0048812~neuron projection morphogenesis	71	3.61139	0.37934	DDR1, GSK3B, PTPRS, CTNND2, DOCK7, RAPH1, ADARB1, RND2, CELSR3, IGF1R, STK11, GOLGA4, ZFYVE27, BSG, CFL1, DIP2A, LZTS3, SEMA6B, GRCC10, SZT2, ZFP335, MAP2K2, RBFOX2, FBXW8, UNC5B, MAP1S, TSC2, PRKCA, ZDHHC17, MAPK8IP3, PIAS2, DNM2, TIAM2, AFG3L2, ZEB2, IMPACT, MAG, MAP1B, NUMB, PLAA, ULK1, TNIK, SGK1, NUMBL, NOTCH1, NFIX, LRP1, SEMA3C, SRF, TRAK1, HDAC6, FLRT2, DVL1, ABL1, MFN1, PLXNA1, ABL2, MFN…	1808	336	9012	1.05328	1	1	1
GOTERM_BP_ALL	GO:0022008~neurogenesis	202	10.2747	0.398398	ATF1, RETREG3, IFT172, ITSN1, LST1, ZFP609, RAPH1, ADARB1, CYB5D2, GOLGA4, ZFYVE27, OPHN1, ZMIZ1, BSG, KAT8, DIP2A, IER2, CDK5RAP2, ABT1, GRCC10, RBFOX2, MAP1S, UNC5B, MRTFB, P3H1, SCRIB, PRKCA, MAPK8IP3, RUNX2, TIAM2, AFG3L2, NIF3L1, MAP1B, NSMF, ULK1, KCTD11, RABL2, NUMBL, TWF1, SNX3, FLRT2, NEU1, PIP5K1C, RDH13, BBS1, JUN, XBP1, SNAPIN, XRCC4, IQSEC1, FN1, MANF, FUBP1, OGDH, CDK16, DDR1, ARF1,…	1808	983	9012	1.02428	1	1	1
GOTERM_BP_ALL	GO:0048513~animal organ development	400	20.3459	0.403012	CLPB, MAML1, IFT172, TMEM94, ADARB1, WDR89, ZMIZ1, GJA5, CDK5RAP2, DDX17, GRCC10, RBFOX2, MAP1S, MRTFB, FNDC3B, SCRIB, PRKCA, BCR, DDX39B, PRKAR1A, RBP1, HOXB4, RABL3, ORAI1, ATF7, CSTDC4, SF1, NPRL3, PDGFA, FLRT2, SERPINH1, RRS1, RDH13, RREB1, ZBTB7A, JUN, PRELID1, ICMT, NEBL, SETD1A, FN1, SLC6A8, ZFAT, OGDH, RARG, SMG9, FMN1, ANXA6, CIC, BRD1, RING1, ARG1, SPHK1, SIRT1, SIRT2, F7, ZEB2, NCOR1, …	1808	1973	9012	1.01055	1	1	1
GOTERM_BP_ALL	GO:0000902~cell morphogenesis	125	6.35809	0.409287	PRAG1, CTNND2, LST1, RAPH1, TESK1, ADARB1, F11R, CELSR3, IGF1R, STK11, GOLGA4, ZFYVE27, OPHN1, ARHGDIA, CFL1, BSG, DIP2A, LZTS3, SEMA6B, GRCC10, SZT2, ZFP335, MAP2K2, RBFOX2, FBXW8, UNC5B, MAP1S, DAPK3, FNDC3B, TSC2, SCRIB, PRKCA, ACTN4, MAPK8IP3, PIAS2, TIAM2, AFG3L2, MAG, TBC1D20, MAP1B, PKP2, PLAA, NSMF, ULK1, ADAM8, TNIK, RABL2, ZFPM1, NUMBL, ALDOART2, NOTCH1, FLRT2, DVL1, ABL1, LPXN, ABL2, P…	1808	604	9012	1.03156	1	1	1
GOTERM_BP_ALL	GO:0030154~cell differentiation	464	23.6012	0.453888	ATF1, CLPB, MAML1, IFT172, ITSN1, TESK1, RAPH1, ADARB1, F11R, ELK3, ZFYVE27, ZMIZ1, DIP2A, PRKACA, IER2, CDK5RAP2, DDX17, GRCC10, GSTK1, RBFOX2, MAP1S, UNC5B, PIH1D1, MRTFB, FNDC3B, SCRIB, PRKCA, BCR, DDX39B, PRKAR1A, MAP1B, DDIT3, RBP1, HOXB4, RABL3, ATF7, RABL2, CSTDC4, SF1, CTBP1, FLRT2, SERPINH1, RRS1, PIP5K1C, RDH13, RREB1, ZBTB7A, JUN, PRELID1, JUND, SNAPIN, NEBL, RDX, SETD1A, FN1, PRRC2A, …	1808	2302	9012	1.0047	1	1	1
GOTERM_BP_ALL	GO:0032502~developmental process	700	35.6053	0.456552	ATF1, PID1, CLPB, MAML1, IFT172, ITSN1, TESK1, TMEM94, RAPH1, EMC10, ENO1, ADARB1, F11R, WDR89, DCAF7, ELK3, ZFYVE27, ZMIZ1, GJA5, DIP2A, PRKACA, IER2, CDK5RAP2, DDX17, GRCC10, GSTK1, RBFOX2, MAP1S, UNC5B, PIH1D1, DAPK3, MRTFB, FNDC3B, HUS1, SCRIB, PRKCA, BCR, DDX39B, PRKAR1A, MAP1B, DDIT3, RBP1, HOXB4, RABL3, PRR15, ORAI1, ATF7, RABL2, PADI4, RPL29, CSTDC4, SF1, UNC119B, ALDOART2, MEAF6, CTBP1, …	1808	3471	9012	1.00523	1	1	1
GOTERM_BP_ALL	GO:0048869~cellular developmental process	488	24.822	0.468857	ATF1, PID1, CLPB, MAML1, IFT172, ITSN1, TESK1, RAPH1, ADARB1, F11R, ELK3, ZFYVE27, ZMIZ1, DIP2A, PRKACA, IER2, CDK5RAP2, DDX17, GRCC10, GSTK1, RBFOX2, MAP1S, UNC5B, PIH1D1, DAPK3, MRTFB, FNDC3B, SCRIB, PRKCA, BCR, DDX39B, PRKAR1A, MAP1B, DDIT3, RBP1, HOXB4, RABL3, ATF7, RABL2, CSTDC4, SF1, ALDOART2, CTBP1, FLRT2, SERPINH1, RRS1, PIP5K1C, RDH13, RREB1, ZBTB7A, JUN, PRELID1, JUND, SNAPIN, ICMT, NEB…	1808	2424	9012	1.00348	1	1	1
GOTERM_BP_ALL	GO:0045664~regulation of neuron differentiation	87	4.42523	0.491441	ATF1, DDR1, GSK3B, GSK3A, ARF1, RETREG3, PTPRS, PRAG1, ITSN1, INPPL1, AP2A1, RND2, CYB5D2, IGF1R, PTBP1, STK11, GOLGA4, ZFYVE27, CFL1, YWHAG, CDK5RAP2, LZTS3, SEMA6B, MAP2K2, FBXW8, SPHK1, TSC2, P3H1, CBFA2T2, SIRT1, MAPK8IP3, PIAS2, RHOA, DNM2, GAK, TIAM2, ZEB2, IMPACT, MAG, CTDSP1, MAP1B, NUMB, UBE2V2, RAPGEF1, PLAA, MAPKAPK5, KCTD11, NSMF, ULK1, TNIK, SGK1, ARF6, CERS2, NUMBL, NOTCH1, LRP1, SE…	1808	426	9012	1.01796	1	1	1
GOTERM_BP_ALL	GO:0044767~single-organism developmental process	688	34.9949	0.496214	ATF1, PID1, CLPB, MAML1, IFT172, ITSN1, TESK1, TMEM94, RAPH1, EMC10, ENO1, ADARB1, F11R, WDR89, DCAF7, ELK3, ZFYVE27, ZMIZ1, GJA5, DIP2A, PRKACA, IER2, CDK5RAP2, DDX17, GRCC10, GSTK1, RBFOX2, MAP1S, UNC5B, PIH1D1, DAPK3, MRTFB, FNDC3B, HUS1, SCRIB, PRKCA, BCR, DDX39B, PRKAR1A, MAP1B, DDIT3, RBP1, HOXB4, RABL3, PRR15, ORAI1, ATF7, RABL2, PADI4, RPL29, CSTDC4, SF1, UNC119B, ALDOART2, MEAF6, CTBP1, …	1808	3425	9012	1.00127	1	1	1
GOTERM_BP_ALL	GO:0051960~regulation of nervous system development	118	6.00203	0.507688	ATF1, RETREG3, PRAG1, GORAB, ITSN1, ZFP609, INPPL1, CYB5D2, IGF1R, STK11, GOLGA4, ZFYVE27, CFL1, PRKACA, CDK5RAP2, LZTS3, SEMA6B, ZFP335, MAP2K2, FBXW8, TSC2, P3H1, PRKCA, MAPK8IP3, PIAS2, TIAM2, MAG, MAP1B, UBE2V2, PLAA, MAPKAPK5, KCTD11, NSMF, ULK1, TNIK, NUMBL, NOTCH1, TWF1, SNX3, ATXN1, FLRT2, NEU1, DVL1, ABL1, ABL2, PLXNA1, DVL3, EIF2B2, SNAPIN, XRCC4, SMURF1, LSM1, FN1, HMGA2, FBXO31, DLG1,…	1808	581	9012	1.01235	1	1	1
GOTERM_BP_ALL	GO:0048699~generation of neurons	183	9.30824	0.509365	ATF1, RETREG3, PRAG1, IFT172, CTNND2, ITSN1, LST1, ZFP609, INPPL1, RAPH1, ADARB1, CELSR3, CYB5D2, IGF1R, STK11, GOLGA4, ZFYVE27, NAGLU, OPHN1, ZMIZ1, CFL1, BSG, DIP2A, IER2, CDK5RAP2, LZTS3, SEMA6B, ABT1, GRCC10, SZT2, ZFP335, MAP2K2, RBFOX2, FBXW8, UNC5B, MAP1S, MRTFB, TSC2, P3H1, SCRIB, PRKCA, UBE4B, RPGRIP1L, MAPK8IP3, RUNX2, PIAS2, TIAM2, AFG3L2, NIF3L1, MAG, MAP1B, FKBP8, UBE2V2, PLAA, MAPKA…	1808	904	9012	1.00903	1	1	1
GOTERM_BP_ALL	GO:0060284~regulation of cell development	126	6.40895	0.513731	ATF1, RETREG3, PRAG1, ITSN1, ZFP609, INPPL1, TESK1, F11R, FBXO22, CYB5D2, IGF1R, YY1, STK11, GOLGA4, ZFYVE27, PPP2R1A, CFL1, CDK5RAP2, LZTS3, SEMA6B, ZFP335, MAP2K2, FBXW8, TSC2, P3H1, ACTN4, MAPK8IP3, PIAS2, TIAM2, MAG, DDX39B, MAP1B, PKP2, UBE2V2, PLAA, MAPKAPK5, KCTD11, NSMF, ULK1, TNIK, NUMBL, NOTCH1, TWF1, SNX3, ATXN1, FLRT2, NEU1, DVL1, ABL1, ABL2, PLXNA1, RREB1, EIF2B2, SNAPIN, XRCC4, SMUR…	1808	623	9012	1.0081	1	1	1
GOTERM_BP_ALL	GO:0048731~system development	530	26.9583	0.559948	ATF1, CLPB, MAML1, IFT172, ITSN1, TMEM94, RAPH1, EMC10, ADARB1, WDR89, ELK3, ZFYVE27, ZMIZ1, GJA5, DIP2A, PRKACA, IER2, CDK5RAP2, DDX17, GRCC10, RBFOX2, MAP1S, UNC5B, MRTFB, FNDC3B, SCRIB, PRKCA, BCR, DDX39B, PRKAR1A, MAP1B, DDIT3, RBP1, HOXB4, RABL3, ORAI1, ATF7, RABL2, CSTDC4, SF1, UNC119B, NPRL3, PDGFA, RIC8A, FLRT2, SERPINH1, RRS1, PIP5K1C, RDH13, RREB1, ZBTB7A, JUN, PRELID1, SNAPIN, ICMT, NE…	1808	2649	9012	0.997279	1	1	1
GOTERM_BP_ALL	GO:0050767~regulation of neurogenesis	107	5.44252	0.608985	ATF1, RETREG3, PRAG1, ITSN1, ZFP609, INPPL1, CYB5D2, IGF1R, STK11, GOLGA4, ZFYVE27, CFL1, CDK5RAP2, LZTS3, SEMA6B, ZFP335, MAP2K2, FBXW8, TSC2, P3H1, MAPK8IP3, PIAS2, TIAM2, MAG, MAP1B, UBE2V2, PLAA, MAPKAPK5, KCTD11, NSMF, ULK1, TNIK, NUMBL, NOTCH1, TWF1, SNX3, ATXN1, FLRT2, NEU1, DVL1, ABL1, ABL2, PLXNA1, EIF2B2, SNAPIN, XRCC4, SMURF1, LSM1, FN1, HMGA2, FBXO31, RHEB, DLG4, CAPRIN1, FUBP1, DDR1,…	1808	539	9012	0.989504	1	1	1
GOTERM_BP_ALL	GO:0048856~anatomical structure development	642	32.6551	0.647155	ATF1, PID1, CLPB, MAML1, IFT172, ITSN1, TESK1, TMEM94, RAPH1, EMC10, ENO1, ADARB1, F11R, WDR89, DCAF7, ELK3, ZFYVE27, ZMIZ1, GJA5, DIP2A, PRKACA, IER2, CDK5RAP2, DDX17, GRCC10, GSTK1, RBFOX2, MAP1S, UNC5B, PIH1D1, DAPK3, MRTFB, FNDC3B, HUS1, SCRIB, PRKCA, BCR, DDX39B, PRKAR1A, MAP1B, DDIT3, RBP1, HOXB4, RABL3, PRR15, ORAI1, ATF7, RABL2, CSTDC4, SF1, UNC119B, ALDOART2, MEAF6, NPRL3, PDGFA, RRP7A, …	1808	3227	9012	0.991651	1	1	1
GOTERM_BP_ALL	GO:0051094~positive regulation of developmental process	182	9.25738	0.707487	ATF1, RETREG3, MAML1, GORAB, ITSN1, ZFP609, TESK1, EMC10, F11R, METRNL, ETS1, PWP1, CYB5D2, IGF1R, STK11, GOLGA4, ZFYVE27, ZMIZ1, CFL1, SAP130, DPF2, KAT7, ZFP335, PCID2, MAP2K2, FBXW8, FNDC3B, MRTFB, TSC2, P3H1, PRKCA, MAPK8IP3, RUNX2, PIAS2, TIAM2, POR, MAG, DDX39B, MAP1B, HOXB4, UBE2V2, PLAA, MAPKAPK5, KCTD11, NSMF, ADAM8, TNIK, PPIB, NUMBL, PKDCC, NOTCH1, MAGED1, C5AR1, TWF1, PDGFA, LTBP3, NI…	1808	932	9012	0.973371	1	1	1
GOTERM_BP_ALL	GO:0007275~multicellular organism development	587	29.8576	0.710827	ATF1, CLPB, MAML1, IFT172, ITSN1, TMEM94, RAPH1, EMC10, ENO1, ADARB1, F11R, WDR89, DCAF7, ELK3, ZFYVE27, ZMIZ1, GJA5, DIP2A, PRKACA, IER2, CDK5RAP2, DDX17, GRCC10, RBFOX2, MAP1S, UNC5B, MRTFB, FNDC3B, HUS1, SCRIB, PRKCA, BCR, DDX39B, PRKAR1A, MAP1B, DDIT3, RBP1, HOXB4, RABL3, PRR15, ORAI1, ATF7, RABL2, CSTDC4, SF1, UNC119B, MEAF6, NPRL3, PDGFA, RRP7A, RIC8A, FLRT2, SERPINH1, RRS1, PIP5K1C, RDH13,…	1808	2973	9012	0.984161	1	1	1
GOTERM_BP_ALL	GO:0050793~regulation of developmental process	323	16.4293	0.713983	ATF1, RETREG3, PLEKHB2, MAML1, GORAB, ITSN1, LST1, TESK1, ZFP609, EMC10, F11R, PWP1, CYB5D2, GOLGA4, ZFYVE27, PPP2R1A, ZMIZ1, SAP130, DPF2, KAT7, PRKACA, CDK5RAP2, DDX17, RBFOX2, DAPK3, MRTFB, FNDC3B, P3H1, PRKCA, ACTN4, MIF, MAPK8IP3, RUNX2, BCR, TIAM2, AFG3L2, POR, DDX39B, MAP1B, DDIT3, RBP1, HOXB4, NSMF, ULK1, KCTD11, SIK1, TRIB3, ZFPM1, ALDOART2, NUMBL, MEAF6, MAGED1, CTR9, PDGFA, TWF1, SNX3,…	1808	1645	9012	0.978722	1	1	1
GOTERM_BP_ALL	GO:0045597~positive regulation of cell differentiation	134	6.81587	0.729959	ATF1, RETREG3, MAML1, ITSN1, ZFP609, TESK1, F11R, METRNL, ETS1, PWP1, CYB5D2, IGF1R, STK11, GOLGA4, ZFYVE27, ZMIZ1, CFL1, KAT7, ZFP335, PCID2, MAP2K2, FBXW8, FNDC3B, TSC2, P3H1, PRKCA, MAPK8IP3, RUNX2, PIAS2, TIAM2, POR, MAG, DDX39B, MAP1B, HOXB4, UBE2V2, PLAA, MAPKAPK5, KCTD11, NSMF, ADAM8, TNIK, NUMBL, PKDCC, NOTCH1, TWF1, LTBP3, NID1, SNX3, SDCBP, ATXN1, ZNHIT1, NEU1, DVL1, ABL1, ABL2, PLXNA1,…	1808	692	9012	0.965209	1	1	1
GOTERM_BP_ALL	GO:0045595~regulation of cell differentiation	224	11.3937	0.74715	ATF1, RETREG3, PLEKHB2, MAML1, ITSN1, TESK1, ZFP609, F11R, PWP1, CYB5D2, GOLGA4, ZFYVE27, PPP2R1A, ZMIZ1, DPF2, KAT7, PRKACA, CDK5RAP2, DDX17, RBFOX2, FNDC3B, P3H1, PRKCA, ACTN4, MAPK8IP3, RUNX2, TIAM2, POR, DDX39B, MAP1B, DDIT3, RBP1, HOXB4, NSMF, ULK1, KCTD11, SIK1, TRIB3, ZFPM1, NUMBL, CTR9, TWF1, SNX3, NLN, ZNHIT1, FLRT2, NEU1, ZBTB7A, RREB1, JUN, XBP1, PRELID1, JUND, SNAPIN, H4C9, XRCC4, SET…	1808	1152	9012	0.969211	1	1	1
GOTERM_BP_ALL	GO:0031344~regulation of cell projection organization	91	4.62869	0.777326	ATF1, DDR1, GSK3B, GSK3A, ARF1, RETREG3, PTPRS, PRAG1, ITSN1, INPPL1, TESK1, AP2A1, RND2, IGF1R, PTBP1, STK11, GOLGA4, ZFYVE27, CAPZB, FAM110C, CFL1, TAPT1, LZTS3, SEMA6B, MAP2K2, FBXW8, SPHK1, TSC2, P3H1, CBFA2T2, SIRT1, PIAS2, RHOA, DNM2, GAK, TIAM2, WRAP73, ZEB2, MAG, MAP1B, CDC42EP4, NUMB, UBE2V2, RAPGEF1, PLAA, MAPKAPK5, NSMF, ULK1, TNIK, SGK1, PFN1, ARF6, CERS2, NUMBL, LRP1, SEMA3C, SRF, PP…	1808	479	9012	0.946953	1	1	1
GOTERM_BP_ALL	GO:0022603~regulation of anatomical structure morphogenesis	120	6.10376	0.817434	PRAG1, LST1, TESK1, EMC10, F11R, ETS1, CELSR3, STK11, GOLGA4, ZFYVE27, ARHGDIA, CFL1, LZTS3, SEMA6B, MAP2K2, FBXW8, DAPK3, TSC2, PRKCA, ACTN4, RUNX2, PIAS2, TIAM2, BCR, POR, MAG, MAP1B, PKP2, PLAA, NSMF, ULK1, TNIK, NUMBL, ALDOART2, NOTCH1, MAGED1, SHC1, C5AR1, PDGFA, STRIP1, DVL1, ABL1, PGK1, ABL2, PLXNA1, DVL3, MYH10, RREB1, VAT1, ZRANB1, XBP1, EIF2B2, SMURF1, RDX, FN1, HMGA2, PARVB, FBXO31, DL…	1808	635	9012	0.941955	1	1	1
GOTERM_BP_ALL	GO:0051240~positive regulation of multicellular organismal process	223	11.3428	0.828409	ATF1, RETREG3, CLPB, GORAB, ITSN1, ZFP609, EMC10, ENO1, F11R, CYB5D2, GOLGA4, ZFYVE27, ZMIZ1, GJA5, SAP130, BSG, DPF2, KAT7, TRIM27, SLC11A1, MRTFB, P3H1, SCRIB, PRKCA, MIF, MAPK8IP3, RUNX2, TIAM2, POR, DDX39B, MAP1B, DDIT3, NSMF, KCTD11, PFN1, ZFPM1, NUMBL, MAGED1, PDGFA, TWF1, SNX3, SEC14L1, ZNHIT1, FLRT2, DHX33, NEU1, DHX37, RREB1, NUS1, JUN, XBP1, JUND, XRCC4, IQSEC1, FN1, FUBP1, DDR1, ARF1, …	1808	1165	9012	0.954117	1	1	1
GOTERM_BP_ALL	GO:0030030~cell projection organization	173	8.79959	0.835014	ATF1, RETREG3, PRAG1, GORAB, IFT172, CTNND2, ITSN1, LST1, INPPL1, RAPH1, TESK1, ADARB1, CELSR3, IGF1R, STK11, GOLGA4, ZFYVE27, OPHN1, FAM110C, CFL1, BSG, NEK1, DIP2A, LZTS3, SEMA6B, GRCC10, SZT2, ZFP335, MAP2K2, RBFOX2, FBXW8, UNC5B, MAP1S, MRTFB, TSC2, P3H1, SCRIB, PRKCA, UBE4B, RPGRIP1L, MAPK8IP3, PIAS2, TIAM2, AFG3L2, MAG, TMEM138, MAP1B, RAB34, UBE2V2, PLAA, MAPKAPK5, NSMF, ULK1, TNIK, RABL2,…	1808	911	9012	0.946565	1	1	1
GOTERM_BP_ALL	GO:0032501~multicellular organismal process	721	36.6734	0.848625	ATF1, GMFB, CLPB, MAML1, IFT172, ITSN1, TESK1, TMEM94, RAPH1, EMC10, ENO1, ADARB1, F11R, WDR89, DCAF7, ELK3, NDST2, ZFYVE27, ZMIZ1, GJA5, HOMER3, DIP2A, PRKACA, IER2, CDK5RAP2, CHID1, DDX17, GRCC10, RBFOX2, MAP1S, UNC5B, CSNK2A2, MRTFB, FNDC3B, HUS1, SCRIB, PRKCA, BCR, DDX39B, PRKAR1A, MAP1B, DDIT3, RBP1, HOXB4, RABL3, PRR15, ORAI1, ATF7, RABL2, PADI4, RPL29, CSTDC4, LINS1, SF1, UNC119B, ALDOART2…	1808	3685	9012	0.97526	1	1	1
GOTERM_BP_ALL	GO:0044707~single-multicellular organism process	682	34.6897	0.854458	ATF1, GMFB, CLPB, MAML1, IFT172, ITSN1, TESK1, TMEM94, RAPH1, EMC10, ENO1, ADARB1, F11R, WDR89, DCAF7, ELK3, ZFYVE27, ZMIZ1, GJA5, HOMER3, DIP2A, PRKACA, IER2, CDK5RAP2, CHID1, DDX17, GRCC10, RBFOX2, MAP1S, UNC5B, MRTFB, FNDC3B, HUS1, SCRIB, PRKCA, BCR, DDX39B, PRKAR1A, MAP1B, DDIT3, RBP1, HOXB4, RABL3, PRR15, ORAI1, ATF7, RABL2, PADI4, RPL29, CSTDC4, SF1, UNC119B, SEH1L, MEAF6, NPRL3, PDGFA, PLA…	1808	3492	9012	0.973493	1	1	1
GOTERM_BP_ALL	GO:0051239~regulation of multicellular organismal process	359	18.2604	0.921672	ATF1, RETREG3, CLPB, GORAB, ITSN1, ZFP609, EMC10, ENO1, F11R, CYB5D2, GOLGA4, ZFYVE27, PPP2R1A, ZMIZ1, GJA5, SAP130, BSG, DPF2, KAT7, HOMER3, TRIM27, PRKACA, CDK5RAP2, CHID1, DDX17, GRCC10, RBFOX2, SLC11A1, ARRDC3, MRTFB, FNDC3B, P3H1, ANK2, SCRIB, PRKCA, MIF, MAPK8IP3, RUNX2, BCR, TIAM2, AFG3L2, POR, DDX39B, MAP1B, DDIT3, RBP1, NSMF, ULK1, KCTD11, PFN1, ZFPM1, NUMBL, MEAF6, MAGED1, CTR9, PDGFA, …	1808	1892	9012	0.945793	1	1	1
GOTERM_BP_ALL	GO:2000026~regulation of multicellular organismal development	237	12.0549	0.936826	ATF1, RETREG3, GORAB, ITSN1, ZFP609, EMC10, F11R, CYB5D2, GOLGA4, ZFYVE27, ZMIZ1, DPF2, KAT7, PRKACA, CDK5RAP2, DDX17, RBFOX2, MRTFB, P3H1, PRKCA, MAPK8IP3, RUNX2, TIAM2, POR, DDX39B, MAP1B, DDIT3, RBP1, NSMF, ULK1, KCTD11, ZFPM1, NUMBL, MEAF6, MAGED1, CTR9, PDGFA, TWF1, SNX3, NLN, ZNHIT1, FLRT2, NEU1, DHX37, ZBTB7A, RREB1, JUN, XBP1, PRELID1, SNAPIN, H4C9, XRCC4, SETD1A, FN1, FUBP1, AGO1, DDR1, …	1808	1275	9012	0.926533	1	1	1
Annotation Cluster 133	Enrichment Score: 0.4413651216196062
Category	Term	Count	%	PValue	Genes	List Total	Pop Hits	Pop Total	Fold Enrichment	Bonferroni	Benjamini	FDR
GOTERM_BP_ALL	GO:0060071~Wnt signaling pathway, planar cell polarity pathway	5	0.254323	0.206672	DVL1, ABL1, DVL3, ABL2, CELSR3	1808	12	9012	2.07688	1	1	1
GOTERM_BP_ALL	GO:0001738~morphogenesis of a polarized epithelium	11	0.559512	0.270616	IFT20, OPHN1, DVL1, ABL1, NUMB, DVL3, ABL2, SCRIB, RPGRIP1L, RHOA, CELSR3	1808	40	9012	1.37074	1	1	1
GOTERM_BP_ALL	GO:0090102~cochlea development	6	0.305188	0.285447	IFT20, PSAP, DVL1, IFT27, DVL3, RPGRIP1L	1808	18	9012	1.6615	1	1	1
GOTERM_BP_ALL	GO:0090175~regulation of establishment of planar polarity	5	0.254323	0.303492	DVL1, ABL1, DVL3, ABL2, CELSR3	1808	14	9012	1.78018	1	1	1
GOTERM_BP_ALL	GO:0001736~establishment of planar polarity	7	0.356053	0.385761	IFT20, DVL1, ABL1, DVL3, ABL2, RPGRIP1L, CELSR3	1808	25	9012	1.39566	1	1	1
GOTERM_BP_ALL	GO:0007164~establishment of tissue polarity	7	0.356053	0.385761	IFT20, DVL1, ABL1, DVL3, ABL2, RPGRIP1L, CELSR3	1808	25	9012	1.39566	1	1	1
GOTERM_BP_ALL	GO:0035567~non-canonical Wnt signaling pathway	5	0.254323	0.632063	DVL1, ABL1, DVL3, ABL2, CELSR3	1808	21	9012	1.18679	1	1	1
GOTERM_BP_ALL	GO:1905330~regulation of morphogenesis of an epithelium	10	0.508647	0.64621	MAGED1, DVL1, ABL1, NUMB, CTNNB1, DVL3, ABL2, PDGFA, RREB1, CELSR3	1808	48	9012	1.03844	1	1	1
Annotation Cluster 134	Enrichment Score: 0.44075032067319475
Category	Term	Count	%	PValue	Genes	List Total	Pop Hits	Pop Total	Fold Enrichment	Bonferroni	Benjamini	FDR
GOTERM_BP_ALL	GO:0030511~positive regulation of transforming growth factor beta receptor signaling pathway	7	0.356053	0.3074	TGFBR3, SDCBP, FLCN, STK11, ZEB2, GIPC1, HIPK2	1808	23	9012	1.51703	1	1	1
GOTERM_BP_ALL	GO:1903846~positive regulation of cellular response to transforming growth factor beta stimulus	7	0.356053	0.3074	TGFBR3, SDCBP, FLCN, STK11, ZEB2, GIPC1, HIPK2	1808	23	9012	1.51703	1	1	1
GOTERM_BP_ALL	GO:0090100~positive regulation of transmembrane receptor protein serine/threonine kinase signaling pathway	13	0.661241	0.503898	SMAD2, NOTCH1, HIPK2, TGFBR3, SDCBP, FLCN, STK11, ZEB2, GIPC1, FKBP8, UBE2O, PELO, SH2B1	1808	58	9012	1.11722	1	1	1
Annotation Cluster 135	Enrichment Score: 0.4404249629106897
Category	Term	Count	%	PValue	Genes	List Total	Pop Hits	Pop Total	Fold Enrichment	Bonferroni	Benjamini	FDR
GOTERM_BP_ALL	GO:0051571~positive regulation of histone H3-K4 methylation	9	0.457782	0.0434482	KANSL1, KANSL2, PHF20, MCRS1, CTR9, CTNNB1, KAT8, NELFA, RTF1	1808	21	9012	2.13622	1	1	1
GOTERM_BP_ALL	GO:0051568~histone H3-K4 methylation	16	0.813835	0.0714324	ZFP335, PHF20, MCRS1, NFYC, CTR9, SETD1A, CXXC1, RTF1, RLF, KANSL1, KANSL2, PAGR1A, TET3, CTNNB1, KAT8, NELFA	1808	51	9012	1.56377	1	1	1
GOTERM_BP_ALL	GO:0051569~regulation of histone H3-K4 methylation	11	0.559512	0.0753235	ZFP335, KANSL1, KANSL2, PHF20, MCRS1, PIH1D1, CTR9, CTNNB1, KAT8, NELFA, RTF1	1808	31	9012	1.7687	1	1	1
GOTERM_BP_ALL	GO:0032259~methylation	57	2.89929	0.340014	PIWIL2, GSK3B, GSK3A, PRDM4, PHF20, TRMO, PWP1, NTMT1, KAT8, NELFA, KMT5A, METTL16, JMJD4, ZFP335, NSUN4, PIH1D1, NSUN6, SIRT1, ILF3, MTAP, TET3, DOT1L, CTR9, MEPCE, CXXC1, RTF1, PPM1D, TYMS, RLF, PRDM10, GSPT1, RBM15B, METTL4, SMYD4, SMYD3, METTL9, FDXACB1, KDM4B, XBP1, ICMT, MCRS1, NFYC, PCIF1, SETD1A, BCDIN3D, COQ3, KANSL1, PAGR1A, KANSL2, CARM1, TRMT12, TRMT13, CTNNB1, FAM98A, ZCCHC4, EEF1AKM…	1808	264	9012	1.0762	1	1	1
GOTERM_BP_ALL	GO:0031058~positive regulation of histone modification	24	1.22075	0.353722	PIWIL2, SREBF1, XBP1, SAP30BP, CTBP1, PHF20, MCRS1, PIH1D1, CTR9, AKAP8L, RTF1, SIRT1, RNF40, CDK9, NCOR1, KANSL1, KANSL2, RUVBL2, CTNNB1, KAT8, KAT7, NELFA, GLYR1, MAPK3	1808	105	9012	1.13932	1	1	1
GOTERM_BP_ALL	GO:0018022~peptidyl-lysine methylation	25	1.27162	0.357079	PHF20, CTR9, DOT1L, CXXC1, RTF1, RLF, PWP1, KAT8, SMYD3, NELFA, KMT5A, KDM4B, ZFP335, MCRS1, PIH1D1, NFYC, SETD1A, SIRT1, KANSL1, PAGR1A, KANSL2, TET3, CTNNB1, EEF1AKMT2, EEF1AKMT1	1808	110	9012	1.13284	1	1	1
GOTERM_BP_ALL	GO:0031056~regulation of histone modification	35	1.78026	0.413073	PIWIL2, CTBP1, PHF20, CTR9, AKAP8L, RTF1, PARK7, HDAC8, FLCN, HPF1, ZNHIT1, PPP4C, RUVBL2, UBR5, KAT8, KAT7, NELFA, MAPK3, SREBF1, KDM4B, SAP30BP, ZFP335, XBP1, MCRS1, PIH1D1, NFYC, SIRT1, RNF40, CDK9, NCOR1, KANSL1, KANSL2, CTNNB1, GLYR1, OTUB1	1808	162	9012	1.0769	1	1	1
GOTERM_BP_ALL	GO:0043414~macromolecule methylation	50	2.54323	0.443156	PIWIL2, GSK3B, GSK3A, PHF20, TRMO, PWP1, NTMT1, KAT8, NELFA, KMT5A, METTL16, JMJD4, ZFP335, NSUN4, PIH1D1, NSUN6, SIRT1, ILF3, TET3, DOT1L, CTR9, MEPCE, CXXC1, RTF1, PPM1D, RLF, GSPT1, RBM15B, METTL4, SMYD3, FDXACB1, KDM4B, XBP1, ICMT, MCRS1, NFYC, PCIF1, SETD1A, BCDIN3D, KANSL1, PAGR1A, KANSL2, CARM1, TRMT12, TRMT13, CTNNB1, FAM98A, ZCCHC4, EEF1AKMT2, EEF1AKMT1	1808	238	9012	1.04717	1	1	1
GOTERM_BP_ALL	GO:0031062~positive regulation of histone methylation	11	0.559512	0.444958	XBP1, KANSL1, KANSL2, PHF20, MCRS1, CTR9, CTNNB1, KAT8, NELFA, RTF1, SIRT1	1808	46	9012	1.19195	1	1	1
[truncated: 3,676 more rows]

## Sheet: Heatmap_Cluster2
Annotation Cluster 1	Enrichment Score: 9.20853131801032
Category	Term	Count	%	PValue	Genes	List Total	Pop Hits	Pop Total	Fold Enrichment	Bonferroni	Benjamini	FDR
[truncated: 6,022 more rows]

## Sheet: Heatmap_Cluster3
Annotation Cluster 1	Enrichment Score: 24.09226666043983
[truncated: 7,010 more rows]

[truncated: 1 more sheets: Heatmap_Cluster4]
