# Supplementary material for: Mmp12 Is Translationally Regulated in Macrophages during the Course of Inflammation
Source: Int J Mol Sci. 2023 Nov 30;24(23):16981. doi: 10.3390/ijms242316981 (PMC10707645; doi:10.3390/ijms242316981)
Supplement: Supplementary file 1 [file ijms-24-16981-s001.zip › Kuntschar et al - Table S3 (RNAseq - GSEA).xlsx]

## Sheet: Ctrl_vs_LPS_Hallmarks
Gene sets enriched in "LPS"
NAME	GS<br> follow link to MSigDB	GS DETAILS	SIZE	ES	NES	NOM p-val	FDR q-val	FWER p-val	RANK AT MAX	LEADING EDGE
HALLMARK_INTERFERON_GAMMA_RESPONSE	HALLMARK_INTERFERON_GAMMA_RESPONSE	Details ...	185	0.825226	3.49237	0	0	0	1647	tags=72%, list=9%, signal=78%
HALLMARK_INTERFERON_ALPHA_RESPONSE	HALLMARK_INTERFERON_ALPHA_RESPONSE	Details ...	88	0.853104	3.19935	0	0	0	881	tags=76%, list=5%, signal=80%
HALLMARK_INFLAMMATORY_RESPONSE	HALLMARK_INFLAMMATORY_RESPONSE	Details ...	193	0.718919	3.03706	0	0	0	2702	tags=65%, list=15%, signal=75%
HALLMARK_TNFA_SIGNALING_VIA_NFKB	HALLMARK_TNFA_SIGNALING_VIA_NFKB	Details ...	192	0.714697	2.99818	0	0	0	2719	tags=66%, list=15%, signal=77%
HALLMARK_IL6_JAK_STAT3_SIGNALING	HALLMARK_IL6_JAK_STAT3_SIGNALING	Details ...	82	0.677645	2.53535	0	0	0	2695	tags=59%, list=15%, signal=69%
HALLMARK_ALLOGRAFT_REJECTION	HALLMARK_ALLOGRAFT_REJECTION	Details ...	182	0.606557	2.53166	0	0	0	2194	tags=44%, list=12%, signal=50%
HALLMARK_COMPLEMENT	HALLMARK_COMPLEMENT	Details ...	185	0.571323	2.39387	0	0	0	3122	tags=42%, list=17%, signal=51%
HALLMARK_EPITHELIAL_MESENCHYMAL_TRANSITION	HALLMARK_EPITHELIAL_MESENCHYMAL_TRANSITION	Details ...	195	0.52882	2.21532	0	0	0	3923	tags=49%, list=22%, signal=62%
HALLMARK_HYPOXIA	HALLMARK_HYPOXIA	Details ...	197	0.48575	2.06439	0	0	0	3211	tags=38%, list=18%, signal=46%
HALLMARK_APOPTOSIS	HALLMARK_APOPTOSIS	Details ...	155	0.494176	2.00882	0	0	0	3198	tags=42%, list=18%, signal=51%
HALLMARK_KRAS_SIGNALING_UP	HALLMARK_KRAS_SIGNALING_UP	Details ...	195	0.423921	1.79324	0	0.000923973	0.009	3620	tags=39%, list=20%, signal=49%
HALLMARK_HEDGEHOG_SIGNALING	HALLMARK_HEDGEHOG_SIGNALING	Details ...	36	0.565984	1.78139	0.00184162	0.000846975	0.009	4509	tags=56%, list=25%, signal=74%
HALLMARK_COAGULATION	HALLMARK_COAGULATION	Details ...	132	0.431437	1.70662	0	0.00188285	0.022	2900	tags=30%, list=16%, signal=35%
HALLMARK_REACTIVE_OXYGEN_SPECIES_PATHWAY	HALLMARK_REACTIVE_OXYGEN_SPECIES_PATHWAY	Details ...	47	0.505717	1.7051	0.00348432	0.00174836	0.022	2482	tags=28%, list=14%, signal=32%
HALLMARK_IL2_STAT5_SIGNALING	HALLMARK_IL2_STAT5_SIGNALING	Details ...	192	0.398603	1.68245	0	0.00191323	0.026	3814	tags=44%, list=21%, signal=56%
HALLMARK_PANCREAS_BETA_CELLS	HALLMARK_PANCREAS_BETA_CELLS	Details ...	40	0.498706	1.61668	0.0105448	0.0044542	0.064	3020	tags=35%, list=17%, signal=42%
HALLMARK_KRAS_SIGNALING_DN	HALLMARK_KRAS_SIGNALING_DN	Details ...	192	0.37653	1.56923	0.0015528	0.00714867	0.108	3650	tags=29%, list=20%, signal=36%
HALLMARK_APICAL_JUNCTION	HALLMARK_APICAL_JUNCTION	Details ...	197	0.369045	1.55261	0	0.00842073	0.134	2653	tags=26%, list=15%, signal=30%
HALLMARK_NOTCH_SIGNALING	HALLMARK_NOTCH_SIGNALING	Details ...	31	0.496269	1.55095	0.0336879	0.00809005	0.136	1116	tags=29%, list=6%, signal=31%
HALLMARK_UV_RESPONSE_UP	HALLMARK_UV_RESPONSE_UP	Details ...	150	0.369484	1.51556	0.00645161	0.0103569	0.175	1955	tags=25%, list=11%, signal=27%
HALLMARK_P53_PATHWAY	HALLMARK_P53_PATHWAY		188	0.3568	1.50256	0	0.0111888	0.195	2728	tags=29%, list=15%, signal=34%
HALLMARK_ANGIOGENESIS	HALLMARK_ANGIOGENESIS		34	0.462413	1.45185	0.0426288	0.0187362	0.323	2131	tags=29%, list=12%, signal=33%
HALLMARK_UV_RESPONSE_DN	HALLMARK_UV_RESPONSE_DN		140	0.322469	1.30756	0.0440678	0.0746214	0.813	2341	tags=23%, list=13%, signal=26%
HALLMARK_APICAL_SURFACE	HALLMARK_APICAL_SURFACE		44	0.386467	1.28717	0.104202	0.0844052	0.861	3656	tags=39%, list=20%, signal=48%
HALLMARK_MYOGENESIS	HALLMARK_MYOGENESIS		194	0.302542	1.26356	0.0629032	0.099462	0.9	3309	tags=26%, list=18%, signal=32%
HALLMARK_TGF_BETA_SIGNALING	HALLMARK_TGF_BETA_SIGNALING		52	0.349197	1.2092	0.160558	0.149568	0.974	4610	tags=50%, list=26%, signal=67%
HALLMARK_XENOBIOTIC_METABOLISM	HALLMARK_XENOBIOTIC_METABOLISM		191	0.288334	1.20713	0.111111	0.146223	0.975	2595	tags=21%, list=14%, signal=25%
HALLMARK_ESTROGEN_RESPONSE_LATE	HALLMARK_ESTROGEN_RESPONSE_LATE		197	0.262305	1.10059	0.246875	0.302459	0.999	2335	tags=20%, list=13%, signal=23%
HALLMARK_WNT_BETA_CATENIN_SIGNALING	HALLMARK_WNT_BETA_CATENIN_SIGNALING		40	0.334459	1.07853	0.33211	0.334713	0.999	4009	tags=43%, list=22%, signal=55%
HALLMARK_PI3K_AKT_MTOR_SIGNALING	HALLMARK_PI3K_AKT_MTOR_SIGNALING		102	0.275268	1.05333	0.345361	0.374899	1	2454	tags=18%, list=14%, signal=20%
HALLMARK_HEME_METABOLISM	HALLMARK_HEME_METABOLISM		184	0.2295	0.953577	0.554662	0.599796	1	3866	tags=29%, list=22%, signal=36%
HALLMARK_GLYCOLYSIS	HALLMARK_GLYCOLYSIS		192	0.2264	0.945257	0.605351	0.60242	1	2907	tags=20%, list=16%, signal=23%
HALLMARK_PROTEIN_SECRETION	HALLMARK_PROTEIN_SECRETION		93	0.230085	0.886312	0.72093	0.730499	1	2563	tags=14%, list=14%, signal=16%

## Sheet: Eff_vs_LPSEff_Hallmarks
Gene sets enriched in "LPSEff"
NAME	GS<br> follow link to MSigDB	GS DETAILS	SIZE	ES	NES	NOM p-val	FDR q-val	FWER p-val	RANK AT MAX	LEADING EDGE
HALLMARK_INTERFERON_GAMMA_RESPONSE	HALLMARK_INTERFERON_GAMMA_RESPONSE	Details ...	185	0.832359	3.34139	0	0	0	1633	tags=74%, list=9%, signal=81%
HALLMARK_INTERFERON_ALPHA_RESPONSE	HALLMARK_INTERFERON_ALPHA_RESPONSE	Details ...	88	0.850086	3.1155	0	0	0	1576	tags=83%, list=9%, signal=90%
HALLMARK_TNFA_SIGNALING_VIA_NFKB	HALLMARK_TNFA_SIGNALING_VIA_NFKB	Details ...	192	0.752447	3.02068	0	0	0	2365	tags=69%, list=13%, signal=78%
HALLMARK_INFLAMMATORY_RESPONSE	HALLMARK_INFLAMMATORY_RESPONSE	Details ...	193	0.748158	3.02004	0	0	0	2414	tags=66%, list=13%, signal=75%
HALLMARK_IL6_JAK_STAT3_SIGNALING	HALLMARK_IL6_JAK_STAT3_SIGNALING	Details ...	82	0.709705	2.52566	0	0	0	2697	tags=59%, list=15%, signal=69%
HALLMARK_ALLOGRAFT_REJECTION	HALLMARK_ALLOGRAFT_REJECTION	Details ...	182	0.611864	2.44076	0	0	0	2909	tags=47%, list=16%, signal=56%
HALLMARK_COMPLEMENT	HALLMARK_COMPLEMENT	Details ...	185	0.595296	2.39651	0	0	0	2631	tags=37%, list=15%, signal=43%
HALLMARK_EPITHELIAL_MESENCHYMAL_TRANSITION	HALLMARK_EPITHELIAL_MESENCHYMAL_TRANSITION	Details ...	195	0.567864	2.28402	0	0	0	3815	tags=49%, list=21%, signal=62%
HALLMARK_HYPOXIA	HALLMARK_HYPOXIA	Details ...	197	0.558067	2.25209	0	0	0	4061	tags=51%, list=23%, signal=66%
HALLMARK_APOPTOSIS	HALLMARK_APOPTOSIS	Details ...	155	0.525247	2.0657	0	0	0	2674	tags=37%, list=15%, signal=44%
HALLMARK_KRAS_SIGNALING_UP	HALLMARK_KRAS_SIGNALING_UP	Details ...	195	0.497731	2.00189	0	0	0	2698	tags=33%, list=15%, signal=39%
HALLMARK_IL2_STAT5_SIGNALING	HALLMARK_IL2_STAT5_SIGNALING	Details ...	192	0.49938	1.99502	0	0	0	2768	tags=43%, list=15%, signal=50%
HALLMARK_P53_PATHWAY	HALLMARK_P53_PATHWAY	Details ...	188	0.432762	1.73122	0	0.00107818	0.013	2147	tags=28%, list=12%, signal=32%
HALLMARK_COAGULATION	HALLMARK_COAGULATION	Details ...	132	0.43442	1.67351	0	0.00238646	0.031	2335	tags=27%, list=13%, signal=30%
HALLMARK_XENOBIOTIC_METABOLISM	HALLMARK_XENOBIOTIC_METABOLISM	Details ...	191	0.396626	1.59583	0	0.00612152	0.082	2792	tags=28%, list=16%, signal=33%
HALLMARK_UV_RESPONSE_UP	HALLMARK_UV_RESPONSE_UP	Details ...	150	0.407004	1.58642	0	0.00648769	0.092	2593	tags=29%, list=14%, signal=33%
HALLMARK_APICAL_JUNCTION	HALLMARK_APICAL_JUNCTION	Details ...	197	0.380082	1.54309	0	0.0111512	0.156	3032	tags=27%, list=17%, signal=32%
HALLMARK_ANGIOGENESIS	HALLMARK_ANGIOGENESIS	Details ...	34	0.494427	1.52612	0.0259965	0.013165	0.192	2063	tags=29%, list=11%, signal=33%
HALLMARK_UV_RESPONSE_DN	HALLMARK_UV_RESPONSE_DN	Details ...	140	0.379302	1.48179	0.00296736	0.0196881	0.284	2390	tags=29%, list=13%, signal=34%
HALLMARK_NOTCH_SIGNALING	HALLMARK_NOTCH_SIGNALING	Details ...	31	0.486027	1.45829	0.045302	0.0244349	0.357	1915	tags=39%, list=11%, signal=43%
HALLMARK_REACTIVE_OXYGEN_SPECIES_PATHWAY	HALLMARK_REACTIVE_OXYGEN_SPECIES_PATHWAY		47	0.450364	1.4481	0.0415282	0.0254527	0.381	3086	tags=32%, list=17%, signal=38%
HALLMARK_KRAS_SIGNALING_DN	HALLMARK_KRAS_SIGNALING_DN		192	0.348669	1.42698	0.0125	0.0303758	0.456	4472	tags=30%, list=25%, signal=40%
HALLMARK_PANCREAS_BETA_CELLS	HALLMARK_PANCREAS_BETA_CELLS		40	0.431913	1.39291	0.0763889	0.040205	0.57	926	tags=18%, list=5%, signal=18%
HALLMARK_WNT_BETA_CATENIN_SIGNALING	HALLMARK_WNT_BETA_CATENIN_SIGNALING		40	0.416697	1.318	0.101613	0.0782784	0.831	2686	tags=30%, list=15%, signal=35%
HALLMARK_TGF_BETA_SIGNALING	HALLMARK_TGF_BETA_SIGNALING		52	0.385769	1.27848	0.107858	0.104502	0.917	4283	tags=48%, list=24%, signal=63%
HALLMARK_HEDGEHOG_SIGNALING	HALLMARK_HEDGEHOG_SIGNALING		36	0.402093	1.24013	0.16443	0.139839	0.97	3786	tags=33%, list=21%, signal=42%
HALLMARK_APICAL_SURFACE	HALLMARK_APICAL_SURFACE		44	0.37651	1.23796	0.18241	0.136752	0.97	3808	tags=36%, list=21%, signal=46%
HALLMARK_ESTROGEN_RESPONSE_LATE	HALLMARK_ESTROGEN_RESPONSE_LATE		197	0.297898	1.20178	0.108966	0.173906	0.99	1930	tags=19%, list=11%, signal=21%
HALLMARK_GLYCOLYSIS	HALLMARK_GLYCOLYSIS		192	0.289588	1.16111	0.151724	0.223058	0.999	3873	tags=30%, list=22%, signal=38%
HALLMARK_MYOGENESIS	HALLMARK_MYOGENESIS		194	0.274243	1.09648	0.244006	0.328511	1	2897	tags=21%, list=16%, signal=25%
HALLMARK_MTORC1_SIGNALING	HALLMARK_MTORC1_SIGNALING		188	0.269072	1.09462	0.252125	0.321515	1	3965	tags=32%, list=22%, signal=41%
HALLMARK_HEME_METABOLISM	HALLMARK_HEME_METABOLISM		184	0.273394	1.09428	0.266575	0.312079	1	2828	tags=22%, list=16%, signal=26%
HALLMARK_CHOLESTEROL_HOMEOSTASIS	HALLMARK_CHOLESTEROL_HOMEOSTASIS		72	0.294488	1.03643	0.396631	0.424922	1	3903	tags=36%, list=22%, signal=46%
HALLMARK_PROTEIN_SECRETION	HALLMARK_PROTEIN_SECRETION		93	0.266139	0.978647	0.488166	0.546688	1	3388	tags=20%, list=19%, signal=25%
HALLMARK_PI3K_AKT_MTOR_SIGNALING	HALLMARK_PI3K_AKT_MTOR_SIGNALING		102	0.266549	0.976518	0.513678	0.535571	1	3795	tags=27%, list=21%, signal=35%
HALLMARK_ADIPOGENESIS	HALLMARK_ADIPOGENESIS		194	0.23946	0.967185	0.538897	0.544224	1	1964	tags=17%, list=11%, signal=19%
HALLMARK_ANDROGEN_RESPONSE	HALLMARK_ANDROGEN_RESPONSE		95	0.235624	0.870559	0.744012	0.756948	1	3044	tags=22%, list=17%, signal=26%

## Sheet: Ctrl_vs_Eff_Hallmarks
Gene sets enriched in "Eff"
NAME	GS<br> follow link to MSigDB	GS DETAILS	SIZE	ES	NES	NOM p-val	FDR q-val	FWER p-val	RANK AT MAX	LEADING EDGE
HALLMARK_EPITHELIAL_MESENCHYMAL_TRANSITION	HALLMARK_EPITHELIAL_MESENCHYMAL_TRANSITION	Details ...	195	0.664131	2.55375	0	0	0	2294	tags=47%, list=13%, signal=53%
HALLMARK_MYOGENESIS	HALLMARK_MYOGENESIS	Details ...	194	0.476167	1.82593	0	0.00113559	0.003	2735	tags=34%, list=15%, signal=40%
HALLMARK_UV_RESPONSE_DN	HALLMARK_UV_RESPONSE_DN	Details ...	140	0.466676	1.72018	0	0.00369062	0.015	2163	tags=28%, list=12%, signal=31%
HALLMARK_ANGIOGENESIS	HALLMARK_ANGIOGENESIS	Details ...	34	0.585763	1.71465	0.00603318	0.00313403	0.017	1865	tags=38%, list=10%, signal=43%
HALLMARK_REACTIVE_OXYGEN_SPECIES_PATHWAY	HALLMARK_REACTIVE_OXYGEN_SPECIES_PATHWAY	Details ...	47	0.513086	1.61737	0.00981767	0.0123183	0.079	3489	tags=43%, list=19%, signal=53%
HALLMARK_MYC_TARGETS_V2	HALLMARK_MYC_TARGETS_V2	Details ...	54	0.510069	1.61146	0.00962861	0.0107775	0.083	4776	tags=56%, list=27%, signal=75%
HALLMARK_HYPOXIA	HALLMARK_HYPOXIA	Details ...	197	0.406064	1.5458	0.00117371	0.0219724	0.187	2440	tags=26%, list=14%, signal=30%
HALLMARK_COAGULATION	HALLMARK_COAGULATION	Details ...	132	0.398682	1.47369	0.00864197	0.04335	0.379	3609	tags=35%, list=20%, signal=43%
HALLMARK_GLYCOLYSIS	HALLMARK_GLYCOLYSIS	Details ...	192	0.370734	1.43001	0.0118203	0.0606515	0.519	3636	tags=28%, list=20%, signal=35%
HALLMARK_KRAS_SIGNALING_UP	HALLMARK_KRAS_SIGNALING_UP	Details ...	195	0.358801	1.36613	0.0239521	0.105505	0.772	1876	tags=22%, list=10%, signal=24%
HALLMARK_APICAL_JUNCTION	HALLMARK_APICAL_JUNCTION	Details ...	197	0.357908	1.36585	0.0205066	0.096192	0.773	2359	tags=21%, list=13%, signal=24%
HALLMARK_XENOBIOTIC_METABOLISM	HALLMARK_XENOBIOTIC_METABOLISM	Details ...	191	0.335299	1.27517	0.0630841	0.203935	0.971	2282	tags=20%, list=13%, signal=23%
HALLMARK_APICAL_SURFACE	HALLMARK_APICAL_SURFACE	Details ...	44	0.400678	1.25879	0.137394	0.214875	0.985	1691	tags=25%, list=9%, signal=28%
HALLMARK_KRAS_SIGNALING_DN	HALLMARK_KRAS_SIGNALING_DN	Details ...	192	0.296917	1.12677	0.20892	0.511122	1	3184	tags=28%, list=18%, signal=34%
HALLMARK_COMPLEMENT	HALLMARK_COMPLEMENT	Details ...	185	0.277441	1.04664	0.380332	0.751197	1	2384	tags=17%, list=13%, signal=20%
HALLMARK_TGF_BETA_SIGNALING	HALLMARK_TGF_BETA_SIGNALING	Details ...	52	0.32655	1.03849	0.407514	0.730812	1	5284	tags=46%, list=29%, signal=65%
HALLMARK_MYC_TARGETS_V1	HALLMARK_MYC_TARGETS_V1	Details ...	180	0.270144	1.02847	0.402367	0.720914	1	6102	tags=43%, list=34%, signal=65%
HALLMARK_ESTROGEN_RESPONSE_EARLY	HALLMARK_ESTROGEN_RESPONSE_EARLY	Details ...	198	0.264789	1.00278	0.451765	0.76791	1	2344	tags=17%, list=13%, signal=20%
HALLMARK_P53_PATHWAY	HALLMARK_P53_PATHWAY	Details ...	188	0.260618	0.993081	0.481087	0.757792	1	2164	tags=16%, list=12%, signal=19%
HALLMARK_UV_RESPONSE_UP	HALLMARK_UV_RESPONSE_UP	Details ...	150	0.255152	0.944561	0.589963	0.874647	1	2651	tags=19%, list=15%, signal=22%
HALLMARK_HEDGEHOG_SIGNALING	HALLMARK_HEDGEHOG_SIGNALING	Details ...	36	0.31503	0.941496	0.537313	0.842363	1	2092	tags=19%, list=12%, signal=22%
HALLMARK_APOPTOSIS	HALLMARK_APOPTOSIS	Details ...	155	0.24896	0.928182	0.626667	0.841874	1	2181	tags=17%, list=12%, signal=20%
HALLMARK_WNT_BETA_CATENIN_SIGNALING	HALLMARK_WNT_BETA_CATENIN_SIGNALING	Details ...	40	0.301472	0.916822	0.585075	0.837956	1	4456	tags=35%, list=25%, signal=46%
HALLMARK_ADIPOGENESIS	HALLMARK_ADIPOGENESIS	Details ...	194	0.237239	0.905054	0.70108	0.833961	1	2304	tags=15%, list=13%, signal=17%
HALLMARK_PANCREAS_BETA_CELLS	HALLMARK_PANCREAS_BETA_CELLS	Details ...	40	0.294135	0.889961	0.647321	0.838766	1	3326	tags=25%, list=19%, signal=31%
HALLMARK_NOTCH_SIGNALING	HALLMARK_NOTCH_SIGNALING		31	0.292817	0.844365	0.689911	0.909428	1	1450	tags=13%, list=8%, signal=14%
HALLMARK_PROTEIN_SECRETION	HALLMARK_PROTEIN_SECRETION		93	0.217721	0.762463	0.904074	1	1	4965	tags=23%, list=28%, signal=31%
HALLMARK_UNFOLDED_PROTEIN_RESPONSE	HALLMARK_UNFOLDED_PROTEIN_RESPONSE		106	0.210534	0.743303	0.926357	1	1	6782	tags=44%, list=38%, signal=71%
HALLMARK_PEROXISOME	HALLMARK_PEROXISOME		102	0.206116	0.735704	0.932398	0.97724	1	1507	tags=9%, list=8%, signal=10%
HALLMARK_OXIDATIVE_PHOSPHORYLATION	HALLMARK_OXIDATIVE_PHOSPHORYLATION		194	0.188359	0.716938	0.978972	0.958998	1	6560	tags=40%, list=37%, signal=62%

## Sheet: LPS_vs_LPSEff_Hallmarks
Gene sets enriched in "LPSEff"
NAME	GS<br> follow link to MSigDB	GS DETAILS	SIZE	ES	NES	NOM p-val	FDR q-val	FWER p-val	RANK AT MAX	LEADING EDGE
HALLMARK_EPITHELIAL_MESENCHYMAL_TRANSITION	HALLMARK_EPITHELIAL_MESENCHYMAL_TRANSITION	Details ...	195	0.63119	2.41533	0	0	0	2613	tags=43%, list=15%, signal=50%
HALLMARK_UV_RESPONSE_DN	HALLMARK_UV_RESPONSE_DN	Details ...	140	0.543246	1.99735	0	0	0	1821	tags=26%, list=10%, signal=28%
HALLMARK_MYC_TARGETS_V2	HALLMARK_MYC_TARGETS_V2	Details ...	54	0.61305	1.98325	0	0	0	3270	tags=54%, list=18%, signal=65%
HALLMARK_ANGIOGENESIS	HALLMARK_ANGIOGENESIS	Details ...	34	0.648019	1.9125	0	0.000507479	0.002	1368	tags=29%, list=8%, signal=32%
HALLMARK_MYC_TARGETS_V1	HALLMARK_MYC_TARGETS_V1	Details ...	180	0.471389	1.81554	0	0.00166904	0.008	4906	tags=47%, list=27%, signal=64%
HALLMARK_XENOBIOTIC_METABOLISM	HALLMARK_XENOBIOTIC_METABOLISM	Details ...	191	0.464516	1.77757	0	0.00204991	0.012	2163	tags=29%, list=12%, signal=32%
HALLMARK_MYOGENESIS	HALLMARK_MYOGENESIS	Details ...	194	0.456869	1.75452	0	0.00284992	0.02	1926	tags=23%, list=11%, signal=25%
HALLMARK_REACTIVE_OXYGEN_SPECIES_PATHWAY	HALLMARK_REACTIVE_OXYGEN_SPECIES_PATHWAY	Details ...	47	0.557943	1.73085	0.00759878	0.00401398	0.032	2626	tags=36%, list=15%, signal=42%
HALLMARK_APOPTOSIS	HALLMARK_APOPTOSIS	Details ...	155	0.428737	1.59999	0.00384123	0.0138542	0.114	1821	tags=18%, list=10%, signal=20%
HALLMARK_HYPOXIA	HALLMARK_HYPOXIA	Details ...	197	0.414302	1.58104	0	0.0149502	0.136	3147	tags=30%, list=18%, signal=37%
HALLMARK_GLYCOLYSIS	HALLMARK_GLYCOLYSIS	Details ...	192	0.414229	1.57809	0.00125628	0.0138755	0.139	2978	tags=30%, list=17%, signal=36%
HALLMARK_KRAS_SIGNALING_UP	HALLMARK_KRAS_SIGNALING_UP	Details ...	195	0.410277	1.57237	0	0.013783	0.151	1865	tags=19%, list=10%, signal=22%
HALLMARK_UNFOLDED_PROTEIN_RESPONSE	HALLMARK_UNFOLDED_PROTEIN_RESPONSE	Details ...	106	0.426136	1.51934	0.00808625	0.0237701	0.263	4613	tags=40%, list=26%, signal=53%
HALLMARK_FATTY_ACID_METABOLISM	HALLMARK_FATTY_ACID_METABOLISM	Details ...	154	0.399652	1.48823	0.00382166	0.0315001	0.362	4307	tags=35%, list=24%, signal=46%
HALLMARK_ESTROGEN_RESPONSE_EARLY	HALLMARK_ESTROGEN_RESPONSE_EARLY	Details ...	198	0.379462	1.46557	0.0120773	0.0366354	0.432	2508	tags=23%, list=14%, signal=26%
HALLMARK_MTORC1_SIGNALING	HALLMARK_MTORC1_SIGNALING	Details ...	188	0.379211	1.45429	0.00632111	0.0383563	0.474	4428	tags=38%, list=25%, signal=50%
HALLMARK_APICAL_JUNCTION	HALLMARK_APICAL_JUNCTION	Details ...	197	0.37392	1.42473	0.0137845	0.0488898	0.583	1820	tags=17%, list=10%, signal=18%
HALLMARK_ADIPOGENESIS	HALLMARK_ADIPOGENESIS	Details ...	194	0.371674	1.41727	0.00747198	0.0497728	0.604	2685	tags=21%, list=15%, signal=25%
HALLMARK_PEROXISOME	HALLMARK_PEROXISOME	Details ...	102	0.394166	1.40176	0.0383598	0.0543279	0.666	4215	tags=30%, list=23%, signal=39%
HALLMARK_TGF_BETA_SIGNALING	HALLMARK_TGF_BETA_SIGNALING	Details ...	52	0.426599	1.36591	0.0748092	0.0728946	0.778	1460	tags=15%, list=8%, signal=17%
HALLMARK_OXIDATIVE_PHOSPHORYLATION	HALLMARK_OXIDATIVE_PHOSPHORYLATION	Details ...	194	0.349522	1.33516	0.0295931	0.0907931	0.861	5706	tags=38%, list=32%, signal=55%
HALLMARK_ESTROGEN_RESPONSE_LATE	HALLMARK_ESTROGEN_RESPONSE_LATE	Details ...	197	0.344816	1.33466	0.0378788	0.0869731	0.862	2262	tags=19%, list=13%, signal=21%
HALLMARK_APICAL_SURFACE	HALLMARK_APICAL_SURFACE	Details ...	44	0.411087	1.27345	0.140271	0.139673	0.971	2318	tags=25%, list=13%, signal=29%
HALLMARK_IL2_STAT5_SIGNALING	HALLMARK_IL2_STAT5_SIGNALING	Details ...	192	0.316419	1.22086	0.0968137	0.202637	0.997	2616	tags=22%, list=15%, signal=25%
HALLMARK_COAGULATION	HALLMARK_COAGULATION	Details ...	132	0.312772	1.13417	0.22425	0.35196	1	2891	tags=24%, list=16%, signal=29%
HALLMARK_P53_PATHWAY	HALLMARK_P53_PATHWAY	Details ...	188	0.294838	1.12408	0.240397	0.359472	1	2974	tags=22%, list=17%, signal=26%
HALLMARK_IL6_JAK_STAT3_SIGNALING	HALLMARK_IL6_JAK_STAT3_SIGNALING	Details ...	82	0.312594	1.06494	0.349162	0.477412	1	2967	tags=22%, list=17%, signal=26%
HALLMARK_HEME_METABOLISM	HALLMARK_HEME_METABOLISM	Details ...	184	0.278109	1.05687	0.340936	0.480169	1	3076	tags=23%, list=17%, signal=27%
HALLMARK_BILE_ACID_METABOLISM	HALLMARK_BILE_ACID_METABOLISM	Details ...	110	0.292674	1.03727	0.404858	0.514045	1	2631	tags=20%, list=15%, signal=23%
HALLMARK_WNT_BETA_CATENIN_SIGNALING	HALLMARK_WNT_BETA_CATENIN_SIGNALING	Details ...	40	0.339256	1.02434	0.426626	0.529367	1	2203	tags=25%, list=12%, signal=28%
HALLMARK_NOTCH_SIGNALING	HALLMARK_NOTCH_SIGNALING		31	0.346969	1.0009	0.478191	0.567447	1	3255	tags=32%, list=18%, signal=39%
HALLMARK_PI3K_AKT_MTOR_SIGNALING	HALLMARK_PI3K_AKT_MTOR_SIGNALING		102	0.269629	0.951559	0.56	0.669505	1	4468	tags=30%, list=25%, signal=40%
HALLMARK_DNA_REPAIR	HALLMARK_DNA_REPAIR		143	0.241294	0.886808	0.688546	0.80174	1	2971	tags=17%, list=17%, signal=20%
HALLMARK_ANDROGEN_RESPONSE	HALLMARK_ANDROGEN_RESPONSE		95	0.251152	0.881202	0.680614	0.791529	1	2973	tags=19%, list=17%, signal=23%
HALLMARK_PROTEIN_SECRETION	HALLMARK_PROTEIN_SECRETION		93	0.248388	0.863096	0.713693	0.808664	1	4090	tags=28%, list=23%, signal=36%
HALLMARK_UV_RESPONSE_UP	HALLMARK_UV_RESPONSE_UP		150	0.215945	0.807382	0.878307	0.89642	1	2393	tags=16%, list=13%, signal=18%
HALLMARK_COMPLEMENT	HALLMARK_COMPLEMENT		185	0.205041	0.786936	0.927518	0.904431	1	2685	tags=15%, list=15%, signal=18%
HALLMARK_G2M_CHECKPOINT	HALLMARK_G2M_CHECKPOINT		190	0.205873	0.784923	0.909887	0.883721	1	2840	tags=16%, list=16%, signal=19%
