# Supplementary material for: Mmp12 Is Translationally Regulated in Macrophages during the Course of Inflammation
Source: Int J Mol Sci. 2023 Nov 30;24(23):16981. doi: 10.3390/ijms242316981 (PMC10707645; doi:10.3390/ijms242316981)
Supplement: Supplementary file 1 [file ijms-24-16981-s001.zip › Kuntschar et al - Table S4 (mePROD - normalized peptide counts).xlsx]

## Sheet: Fig3_Suppl_Table_norm_counts_DE
Gene_Symbol	Uniprot_ID	Ctrl_n1	Ctrl_n2	Ctrl_n3	LPS_n1	LPS_n2	LPS_n3	Eff_n1	Eff_n2	Eff_n3	LPSEff_n1	LPSEff_n2	LPSEff_n3	L2FC_Ctrl_vs_LPS	padj_Ctrl_vs_LPS	L2FC_Eff_vs_LPSEff	padj_Eff_vs_LPSEff	L2FC_Ctrl_vs_Eff	padj_Ctrl_vs_Eff	L2FC_LPS_vs_LPSEff	padj_LPS_vs_LPSEff	heatmap_cluster
Aacs	Q9D2R0	190.598	108.616	109.914	50.1719	31.9421	31.4327	119.875	112.261	176.579	114.98	147.543	95.7817	-2.91424	2.36e-08	-0.324227	0.151972	0.118283	0.625492	-2.7083	1.1e-05	2
Aarsd1	Q3THG9	1.21859	11.7563	2.86572	1.12001	8.50744	6.04865	7.59082	12.4327	4.76127	4.17222	11.2854	9.2972	0	1	-0.0125598	0.983132	1.15073	0.265695	-0.975048	0.332133	1
Aatf	Q9JKX4	17.7936	17.8705	18.3342	12.1817	7.95512	10.5207	12.6295	14.8871	14.0217	12.5627	12.7755	7.62861	-0.838525	3.53e-06	-0.368835	0.145963	-0.381655	6.53e-08	-0.0880359	0.771704	4
Abca1	P41233	15.3298	10.0403	11.2162	13.5883	9.82143	27.5941	34.4352	19.2461	34.4702	42.8255	22.1768	40.0163	0.878449	0.382389	0.0610024	0.905401	1.89798	0.0389268	-1.08053	0.0994079	2
Abca13	Q5SSE9	217.83	313.119	306.911	247.728	269.885	193.453	138.564	205.962	152.851	120.885	141.987	59.434	-0.644719	0.437701	-1.21176	0.199851	-1.01779	0.127794	1.58483	0.137185	4
Abca7	Q91V24	41.6829	58.7338	25.2451	21.5053	21.339	23.2446	14.0667	3.28471	15.3575	20.1821	20.6097	33.5474	-0.534205	0.467642	2.76962	7.47e-05	-3.10909	0.000983516	-0.194744	0.318282	4
Abcb1b	P06795	99.8546	244.089	88.921	90.8014	237.914	141.165	92.756	178.253	62.9215	62.4355	214.952	53.12	0.129197	0.589579	-0.0563846	0.86729	-0.507223	0.0727088	0.692805	0.0230487	4
Abcb6	Q9DC29	15.8051	8.36704	13.2213	16.8478	14.8734	15.9312	18.2577	8.67113	13.3236	17.6355	10.7937	13.1774	0.343831	0.215194	0.156011	0.746606	-0.0044781	0.991119	0.192298	0.633051	3
Abcc1	O35379	419.299	594.959	347.719	563.134	771.028	441.84	628.09	1084.7	370.697	635.299	1075.75	558.764	0.884191	0.0114757	0.248019	0.363675	1.34678	0.000564517	-0.710613	0.0144428	1
Abcc5	Q9R1X5	44.0575	56.1039	37.8994	31.2155	45.1449	48.2245	69.1982	100.293	74.2755	37.5005	63.5363	44.8677	-0.0366954	0.875606	-1.10335	0.00129028	0.917624	1.14e-05	0.149034	0.683095	1
Abcd1	P48410	213.029	186.678	172.178	167.076	130.955	138.02	162.42	145.546	148.835	106.81	136.461	137.438	-0.264932	0.269894	-0.512615	0.0104889	-0.180633	0.479832	0.428316	0.0826451	4
Abcd3	P55096	52.0341	44.7012	33.8087	47.7649	42.6515	39.0682	39.0314	51.1812	38.3833	34.386	42.0337	35.728	0.364649	0.497204	-0.215682	0.807966	-0.300772	0.719658	0.881103	0.164668	4
Abce1	P61222	414.704	435.036	438.467	208.706	183.142	192.458	344.422	298.023	483.782	270.453	316.284	266.723	-1.2796	3.91e-10	-0.178222	0.609076	-0.533537	0.0844427	-0.567838	0.0157134	2
Abcf1	Q6P542	282.736	378.007	374.947	296.923	230.601	314.512	166.416	195.352	348.908	151.147	164.534	206.862	-0.442894	0.0366981	-0.33177	0.397903	-1.0548	0.00440716	0.943672	0.0033851	4
Abcf2	Q99LE6	632.838	659.759	609.962	658.508	516.044	403.651	599.547	664.911	759.614	558.101	718.536	607.271	-0.0046471	0.983167	0.0523432	0.840305	0.545464	0.122517	-0.602454	0.00343874	1
Abcf3	Q8K268	11.0199	0.25367	0.391287	0.154151	0.936415	4.50468	40.5025	19.3606	39.0998	28.8331	31.8953	28.5218	-0.250098	0.910349	-0.0750541	0.830481	4.92491	0.00497787	-5.09995	0.000291081	1
Abcg1	Q64343	95.2046	108.016	98.5528	59.4079	38.0085	38.5532	109.325	83.0468	118.259	52.141	35.829	58.443	-1.61634	0.0170057	-1.45566	0.0327057	0.00487965	0.991154	-0.165553	0.846315	4
Abhd10	Q6PE15	11.006	10.2313	25.2842	10.1999	12.1465	10.405	15.6178	18.3776	6.58733	5.09906	15.7406	3.11865	-0.397642	0.375419	-1.09458	0.131169	-0.139107	0.804746	0.836042	0.221929	4
Abhd12	Q99LR1	47.4185	56.2402	45.3812	51.0461	48.7422	36.407	96.8698	146.701	110.378	54.1946	90.0987	56.5956	0.121582	0.786795	-1.14801	0.00635404	2.86579	5.33e-05	-1.59619	0.00897635	1
Abhd16a	Q9Z1Q2	70.5379	35.1568	46.8649	91.4712	62.4547	83.6532	46.538	51.1147	42.5553	49.1938	81.9097	73.7598	0.703056	0.0338661	0.706887	0.312664	-0.528417	0.299379	0.524585	0.350994	3
Abi1	Q8CBW3	310.684	495.853	292.083	404.47	411.65	325.744	359.791	416.287	434.238	449.983	416.514	383.115	0.305257	0.351372	0.0652465	0.813282	0.259206	0.441128	-0.019196	0.941273	1
Abi3	Q8BYZ1	82.6465	141.842	69.311	70.4323	57.8128	56.8973	38.8217	43.572	108.086	75.5685	59.7276	90.1623	-0.603421	0.0643479	0.384781	0.43957	-0.717295	0.201117	-0.270907	0.172409	4
Abl2	Q4JIM5	75.4822	50.4656	85.7285	74.0128	40.1755	94.4006	57.5803	55.3376	82.6439	41.9498	59.0349	69.5937	-0.0948113	0.823167	-0.252498	0.49167	-0.0961015	0.773256	0.253788	0.573782	2
Abr	Q5SSL4	156.843	195.551	142.628	112.864	116.233	153.125	118.142	168.22	168.336	143.409	140.653	191.71	-0.112842	0.821051	-0.149969	0.645488	0.512588	0.317689	-0.475461	0.22989	2
Abraxas2	Q3TCJ1	54.0672	33.562	44.3001	99.2582	44.0521	120.951	48.3163	33.6097	81.5553	74.586	56.8653	103.831	0.905954	0.0636275	0.577819	0.197314	0.240092	0.568852	0.0880425	0.863398	3
Acaa1a	Q921H8	716.048	688.136	579.929	519.955	556.875	504.447	592.705	597.145	568.662	492.937	517.533	624.822	-0.545191	0.021916	-0.605523	0.00170744	-0.216716	0.228171	0.277048	0.286595	4
Acaa2	Q8BWT1	100.155	120.11	96.6838	67.6597	77.4937	115.421	166.418	194.841	189.93	132.876	184.687	256.657	-0.548187	0.0381754	-0.541696	0.00128706	0.638936	0.00143335	-0.645427	0.0163268	1
Acaca	Q5SWU9	261.099	257.334	274.357	245.416	174.25	199.031	361.214	410.891	496.734	325.83	466.579	372.26	-0.541481	0.0700717	-0.545455	0.0477552	0.616246	0.0475777	-0.612272	0.11007	1
Acad8	Q9D7B6	47.062	54.6189	63.3103	40.0283	31.8113	31.6406	41.5079	37.288	49.3048	24.143	40.5583	37.8609	-0.737763	0.00558026	-0.285375	0.450962	-0.475129	0.132531	0.0227406	0.946397	4
Acad9	Q8JZN5	240.25	243.6	150.166	221.986	224.072	211.651	169.076	184.681	125.648	176.415	208.122	181.67	-0.0612615	0.860711	0.370028	0.393114	-0.901201	0.0403275	0.469912	0.202381	3
Acadl	P51174	453.655	300.824	358.51	588.971	426.726	534.366	463.786	362.022	365.463	459.143	447.161	459.406	0.751232	0.0168085	0.163696	0.461126	0.439598	0.154274	0.147939	0.5297	3
Acadm	P45952	283.451	207.04	230.376	180.209	179.911	164.907	202.586	229.944	126.413	124.262	166.537	121.372	-0.261146	0.564226	-0.29451	0.296633	-0.036769	0.936997	0.0701324	0.818872	4
Acads	Q07417	67.1727	48.4308	47.0589	53.0783	60.4585	90.4867	100.316	83.1508	114.926	88.936	91.5761	107.147	0.801202	0.170147	-0.386617	0.124354	1.43653	0.011942	-0.248709	0.434213	1
Acadsb	Q9DBL1	360.888	311.586	265.039	356.473	371.339	388.315	600.311	705.802	534.512	517.253	600.726	606.414	0.254417	0.518272	-0.258606	0.268005	1.76445	6.58e-06	-1.25142	0.000853704	1
Acadvl	P50544	438.733	452.908	343.839	386.529	390.707	383.175	444.483	481.652	443.387	397.49	506.294	389.553	0.225476	0.517223	0.0516675	0.848717	0.19319	0.600673	-0.0193816	0.938255	1
Acap1	Q8K2H4	35.1667	25.0966	34.8611	30.851	16.7278	29.3145	24.8981	8.6338	23.4576	26.5422	8.27125	23.6907	-0.34138	0.293651	0.0148755	0.983734	-0.869721	0.0949608	0.513466	0.396512	4
Acap2	Q6ZQK5	92.1302	101.596	135.234	57.9996	51.9412	93.6785	85.673	93.4185	159.21	107.053	95.9642	96.7521	-0.867427	0.0398562	-0.344446	0.384303	0.086996	0.797491	-0.609977	0.210467	2
Acat1	Q8QZT1	266.513	360.8	296.58	227.69	259.658	240.435	132.943	129.847	132.795	98.2328	145.827	135.396	-0.46854	0.0735488	-0.294273	0.508419	-1.60213	8.35e-05	1.42786	0.000374493	4
Acbd3	Q8BMP6	453.646	584.102	325.636	595.46	556.443	452.349	304.82	349.458	333.317	296.652	380.68	325.003	0.39924	0.0809685	-0.125965	0.658108	-0.597439	0.0333519	1.12265	2.77e-05	3
Acbd5	Q5XG73	45.6464	7.31915	51.5421	35.4256	17.6907	43.3461	47.757	24.3823	30.3818	29.296	29.4367	42.532	0.219229	0.825002	0.0173699	0.958834	0.346251	0.716804	-0.144392	0.737137	2
Acin1	Q9JIX8	380.717	390.856	467.36	355.712	265.409	445.334	293.469	435.561	517.922	246.753	341.641	406.492	0.0489429	0.816379	-0.257072	0.280941	-0.168593	0.519393	0.474607	0.0389502	2
Acly	Q91V92	1280.53	1299.11	1528.77	965.965	631.399	959.961	1393.39	910.079	2047.56	1307.98	1058.24	1615.87	-0.761934	4.33e-05	-0.0439663	0.741272	0.205089	0.191885	-0.923056	1.59e-08	2
Aco1	P28271	227.539	270.588	256.736	148.502	163.478	150.726	271.252	223.651	491.916	230.872	217.186	321.731	-1.52856	0.000387447	-0.512011	0.303318	-0.131595	0.75871	-0.884959	0.0600344	2
Aco2	Q99KI0	1215.06	1000.75	1084.84	989.976	963.893	1003.89	910.526	932.236	638.702	877.762	990.345	1015.33	0.0803145	0.735907	0.188639	0.359771	-0.274771	0.228026	0.166447	0.461368	4
Acod1	P54987	68.0719	935.892	96.2908	4975.59	6273.87	7988.14	67.6679	518.166	87.89	5575.36	7684.12	8462.97	5.95443	8.21e-95	6.22673	1.2e-127	-0.00329017	0.992319	-0.26736	0.0620727	3
Acot13	Q9CQR4	80.9348	45.3744	71.9232	59.9157	33.8842	101.384	110.951	90.0568	93.237	47.7762	72.7298	39.5959	0.0768389	0.935724	-1.21622	3.96e-05	1.07202	0.198494	0.221041	0.755944	2
Acot2	Q9QYR9	82.2185	65.7564	38.017	54.1899	46.1418	55.0194	167.407	118.314	127.861	165.486	187.968	129.99	0.183644	0.723656	-0.192096	0.551656	1.4145	0.00990308	-1.03876	0.0376613	1
Acot7	Q91V12	60.637	61.028	57.5889	61.1838	60.8707	41.462	77.8404	39.7763	56.3049	93.9993	77.8293	92.4363	-0.0821981	0.808493	0.826543	0.0374267	-0.224515	0.570747	-0.684226	0.0350968	2
Acot9	Q9R0X4	234.091	226.976	238.301	293.767	280.212	311.211	283.461	287.584	156.408	346.07	430.496	391.926	0.359312	0.414805	1.17877	0.00256164	0.0110642	0.981615	-0.83052	0.01752	3
Acox1	Q9R0H0	393.29	358.816	306.24	229.968	283.089	205.255	534.563	375.056	320.541	468.404	521.565	422.786	-0.607481	0.0269178	-0.0770878	0.712656	0.432003	0.0355655	-0.962396	0.000669086	1
Acox3	Q9EPL9	667.982	401.69	420.428	460.47	266.023	402.292	373.786	340.573	220.399	384.6	328.491	314.374	-0.308308	0.0943505	0.017648	0.953844	-1.13372	1.9e-05	0.807761	0.00346573	4
Acp2	P24638	34.8089	39.5032	30.2763	34.0362	36.7567	50.0208	92.7985	103.968	71.9043	59.3683	69.1969	59.0575	1.57403	0.191326	-0.467285	0.000102636	2.9136	0.0540083	-0.872288	0.173388	1
Acrbp	Q3V140	142.424	103.041	116.718	94.115	75.8856	92.8809	103.009	56.9759	115.42	92.0154	52.8934	91.287	-0.801291	0.00745028	-0.987047	0.112327	-1.42402	0.0319719	1.60977	0.0130613	4
Acsf2	Q8VCW8	8.67375	0.560041	7.37411	9.62406	5.98968	3.93141	5.9251	0.711264	1.9384	0.608642	1.97182	4.06237	0.887148	0.505931	-0.248216	0.83483	-0.710855	0.647687	1.84622	0.0361047	3
Acsf3	Q3URE1	65.0145	15.2497	33.2692	56.6354	17.9528	61.2722	77.9159	56.7833	62.539	60.6645	64.1995	79.7119	0.305803	0.71336	0.0553562	0.759334	1.0228	0.098674	-0.772355	0.186604	2
Acsl1	P41216	718.021	496.037	291.065	1296.95	1006.65	1716.79	648.564	1015.23	512.305	1590.3	1863.13	2429.26	2.09995	9.22e-14	2.84515	2.38e-21	0.136586	0.691769	-0.881784	4.17e-06	3
Acsl3	Q9CZW4	128.694	103.358	55.6869	79.7024	62.8253	33.6679	110.204	179.993	64.4298	111.01	202.866	81.0969	-1.11361	0.0278606	-1.27177	0.0636687	0.237665	0.584552	-0.0795018	0.910532	1
Acsl4	Q9QUJ7	210.514	151.128	174.479	194.035	122.398	189.991	147.398	113.818	145.768	153.11	115.911	128.57	-0.231407	0.326773	-0.0322892	0.897076	-0.568988	0.00996692	0.36987	0.21637	4
Acsl5	Q8JZR0	382.121	221.691	173.052	245.406	198.168	128.082	87.9253	87.4315	70.1219	95.5563	86.9958	78.5924	-0.321103	0.168832	0.126539	0.731147	-2.21312	8.23e-13	1.76548	1.53e-06	4
Acss1	Q99NB1	50.4435	9.66672	8.28125	26.6381	16.3299	29.5601	66.4807	41.6515	27.7842	37.6057	60.9767	28.1048	0.55699	0.524397	-0.0851812	0.861517	0	1	-0.775123	0.0645446	1
Actb	P60710	3520.91	3892.77	3709.08	4579.7	5156.46	3746.8	3492.04	3055.56	2627.9	4074.29	3275.16	4094.71	0.275631	0.00767	0.340061	0.00171644	-0.287122	0.00869351	0.222692	0.0263097	3
Actbl2	Q8BFZ3	0.936292	0.729324	0.960482	5.40215	6.99658	8.42843	3.69748	1.49985	0.575062	0.571731	0.311839	0.888754	2.97465	7.3e-40	-1.44367	0.104907	0.760552	0.332881	3.65777	1.51e-14	3
Actl6a	Q9Z2N8	270.195	206.163	297.809	197.201	117.42	325.325	190.828	235.711	324.277	194.747	194.238	384.05	-0.353436	0.308952	0.137743	0.6625	-0.243082	0.470585	-0.248097	0.447877	2
Actn1	Q7TPR4	919.223	1021.93	615.877	1281.56	1142.14	811.896	520.726	520.515	608.994	669.039	645.855	680.375	0.349107	0.0239208	0.320831	0.117568	-0.735486	2.74e-05	0.763763	8e-05	3
Actn2	Q9JI91	40.3532	45.339	26.2874	68.7396	61.3795	34.0954	9.62302	13.7954	20.5793	21.3321	25.0765	19.2489	0.525771	0.0199579	0.623934	0.19793	-1.58735	6.52e-05	1.48919	3.12e-05	3
Actn4	P57780	1186.94	1324.65	1091.35	1529.64	1528.53	1157.6	1217.06	1087.32	1363.3	1109.62	1109.55	1279.76	0.123236	0.343037	-0.175925	0.200914	0.0295394	0.805702	0.269621	0.0371588	3
Actr10	Q9QZB7	97.7036	86.2539	106.691	101.329	76.7578	99.0358	105.062	80.0676	121.417	115.512	75.5434	109.504	-0.246482	0.121763	0.00219815	0.988859	-0.158156	0.281007	-0.0905243	0.609505	2
Actr1a	P61164	276.656	329.598	330.045	276.661	333.975	244.345	354.025	401.556	454.657	299.741	294.149	307.726	-0.0853691	0.832941	-0.361298	0.124096	0.817467	0.0407202	-0.541538	0.163056	1
Actr1b	Q8R5C5	18.2612	18.9849	16.6049	15.4328	17.5931	14.6506	13.4154	9.02213	8.66085	3.47445	11.3094	1.80576	-0.177759	0.0676848	-1.29498	0.105594	-0.819079	9.14e-05	1.9363	0.0128672	4
Actr2	P61161	561.595	171.581	380.875	396.383	148.838	349.426	325.302	211.595	280.808	384.592	281.804	447.691	-0.365534	0.356026	0.2902	0.463209	-0.69812	0.0796258	0.0423856	0.91362	2
Actr3	Q99JY9	1237	1185.42	1055.17	1504.37	1056.22	1081.58	666.725	551.119	813.942	965.636	800.297	973.771	-0.00278802	0.987912	0.510804	0.0786244	-1.14625	1.07e-05	0.632655	0.0147718	3
Acy1	Q99JW2	2.40469	8.31885	9.37344	0.280893	9.30938	0.453511	0.830357	1.92794	9.23798	0.349834	0.270859	0.336524	-2.43494	0.152285	-2.95243	0.00396566	-1.22146	0.307197	1.73895	0.27263	4
Adam10	O35598	54.2414	116.236	103.634	46.3625	71.0516	50.0411	70.9101	180.353	126.605	30.3152	69.5226	44.198	-1.43603	0.0140842	-2.58716	2.29e-05	0.67473	0.0981963	0.476404	0.449035	1
Adam15	O88839	96.8192	123.569	100.542	79.8301	98.4387	56.662	81.7926	118.017	99.3074	33.7134	67.3347	39.8516	-0.47318	0.0111079	-1.11785	4.46e-05	-0.134421	0.509698	0.779091	0.00283792	4
Adam17	Q9Z0F8	13.2819	35.8751	45.5212	72.3456	69.3275	86.7728	19.8398	14.0549	17.4235	34.771	36.741	49.1107	1.08088	0.0178865	1.79913	0.0246899	-1.5828	0.0865337	0.86456	8.84e-05	3
Adam8	Q05910	389.429	634.382	332.966	172.513	251.228	73.7305	369.261	544.296	395.521	145.518	211.727	85.966	-2.21292	0.000170639	-2.6255	2.21e-05	-0.0228536	0.926977	0.435439	0.582727	4
Adam9	Q61072	23.3365	23.4711	24.7713	32.6898	32.9431	33.3154	29.7548	32.3742	22.5562	31.477	34.7233	28.198	0.46762	2.5e-60	0.168101	0.349737	0.226449	0.156528	0.073071	0.401513	3
Adar	Q99MU3	20.959	34.2186	30.9223	70.3636	61.6855	57.5408	20.6122	17.3787	22.0125	36.7344	29.2545	36.0898	0.673421	0.0285403	-0.449798	0.564539	-0.712572	0.0479009	1.83579	0.00479232	3
Adck1	Q9D0L4	5.64427	6.74899	9.05248	4.46543	4.23975	5.83542	6.31232	12.0046	4.40253	5.11166	6.83563	3.84466	-0.547387	0.0252652	-0.437433	0.368475	-0.0159164	0.972844	-0.0940374	0.73606	1
Add1	Q9QYC0	243.876	265.83	288.427	205.637	148.444	171.196	125.745	120.878	214.579	94.3138	94.02	124.678	-0.626661	0.00282948	-0.560965	0.0387308	-0.87685	0.000103165	0.811153	0.00211167	4
Add3	Q9QYB5	181.425	187.433	233.566	129.969	113.018	159.86	110.285	73.3551	143.074	101.355	62.4934	113.91	-1.03562	0.00429463	-1.20442	0.00534718	-1.24382	1.08e-06	1.41262	0.00350873	4
Adgra3	Q7TT36	38.7175	49.5661	51.9404	29.2616	42.4415	37.6368	40.9375	50.6823	57.5276	55.5528	48.2874	51.6187	-0.364189	0.0765117	0.0714148	0.644277	0.0866528	0.655828	-0.522257	0.00193946	1
Adgre1	Q61549	519.649	99.4019	288.948	391.034	331.565	386.74	454.595	240.434	289.117	462.579	405.562	700.214	1.02252	0.0554392	0.714478	0.00174495	1.04253	0.0465267	-0.734484	0.00524487	2
Adh5	P28474	71.9094	25.3709	80.1399	29.3765	12.8608	29.5143	135.228	82.0534	127.936	115.17	61.9639	120.441	-1.78161	0.0495668	-0.506981	0.357784	1.43372	0.0369535	-2.70835	0.000812562	2
Adi1	Q99JT9	51.2303	56.6548	123.766	9.0449	5.16158	36.8514	72.569	73.8261	130.609	12.4206	20.315	17.2514	-3.33393	1.05e-05	-3.28953	4.57e-07	0.30854	0.396141	-0.35294	0.704964	2
Adk	P55264	218.672	221.542	257.48	109.754	124.766	104.376	181.811	154.607	242.857	153.247	121.72	152.886	-1.08312	1.78e-07	-0.467682	0.0275308	-0.306918	0.0749954	-0.308518	0.201623	4
Adnp	Q9Z103	22.1292	14.1469	19.7476	25.2573	12.4986	10.6221	27.8596	20.277	30.3092	22.8326	26.9978	33.7868	-0.419965	0.422187	0.101864	0.775185	0.45316	0.191295	-0.97499	0.0671424	2
Ado	Q6PDY2	169.402	98.22	183.933	73.4892	51.8435	98.5204	178.448	146.471	214.442	83.605	79.5201	83.6752	-1.19499	0.00235654	-1.07368	1.7e-10	0.265394	0.150732	-0.386712	0.360503	2
Adpgk	Q8VDL4	19.6873	14.8748	16.7648	16.1974	15.5965	14.728	18.8209	11.9845	18.8244	17.7296	17.6556	18.6426	-0.133341	0.281288	0.152925	0.484115	-0.069821	0.777155	-0.216445	4.5e-06	2
Adprh	P54923	41.0708	18.0316	56.0331	45.2528	21.1419	52.8603	52.6843	26.2232	66.0231	56.3773	32.9381	65.3391	0.109024	0.910912	0.304102	0.582573	0.721176	0.389754	-0.916254	0.214538	2
Adrm1	Q9JKV1	310.461	334.55	371.322	277.117	236.223	271.102	377.834	308.946	432.091	367.533	321.833	363.148	-0.287692	0.54622	-0.0363607	0.937628	0.195615	0.683742	-0.446946	0.329895	2
Adsl	P54822	342.793	300.929	326.75	221.269	169.873	228.407	423.267	362.776	506.923	354.396	361.417	398.141	-1.28846	7.57e-05	-0.417612	0.0445847	0.486935	0.0289048	-1.35778	7.99e-06	2
Aen	Q9CZI9	0.834916	0.836112	3.89929	1.51664	4.75744	0.738727	81.4524	88.6729	26.5812	86.9519	109.694	43.2522	0.538704	0.530395	0.473018	0.409832	5.49576	4.63e-11	-5.43007	4.15e-19	1
Afdn	Q9QZQ1	138.72	222.792	139.542	142.156	222.736	128.637	68.8626	79.6434	88.0806	67.9063	96.9138	78.6512	-0.73771	0.0782607	0.272263	0.507389	-2.15128	1.2e-06	1.14131	0.0256601	4
Aff2	O55112	4.16909	18.8247	12.1977	18.3	18.1203	4.45854	0.282312	4.03437	0.103211	0.390707	5.01741	0.130183	0.209019	0.823258	0	1	-4.33048	0.0110847	4.16672	0.0142968	4
Aff4	Q9ESC8	10.1828	12.3764	6.21064	11.6922	12.776	16.7844	8.18474	6.62013	11.365	6.12113	13.3889	14.6489	0.559854	0.0947585	0.321056	0.484853	-0.115335	0.757122	0.354133	0.409618	3
Afg3l1	Q920A7	28.9732	11.164	32.828	16.4381	9.14197	32.2188	30.5453	23.1637	32.7656	33.7128	26.8396	35.5108	-0.377657	0.599472	0.156974	0.424964	0.375499	0.465582	-0.91013	0.0915939	2
Afg3l2	Q8JZQ2	30.439	47.1569	9.60705	23.3498	32.3065	10.2132	30.7381	43.6033	24.2737	28.7123	48.373	26.8865	-0.0635628	0.950626	-0.716447	0.2174	0.93896	0.271618	-0.286076	0.702855	1
Aftph	Q80WT5	89.4027	60.9857	73.4574	80.9074	81.0266	88.2521	71.7077	38.4114	76.6661	63.6984	60.0419	78.4229	0.229329	0.237463	0.370654	0.356619	-0.565069	0.206875	0.423744	0.262194	3
Agfg1	Q8K2K6	5.30281	11.3194	8.50709	9.7643	13.1736	11.6947	10.3919	13.0773	13.1773	9.35254	11.1695	14.3341	0	1	-0.0860449	0.683549	0.603407	0.074408	0.0022163	0.991903	1
Agfg2	Q80WC7	32.5343	54.1222	34.4444	27.4684	11.6003	12.4173	43.3374	56.9167	82.7015	40.924	44.6747	42.1146	-1.31272	0.00447696	-0.46855	0.0858557	0.583309	0.101624	-1.42748	0.000370041	1
Agk	Q9ESW4	172.924	147.5	128.895	138.51	90.0314	143.028	181.52	226.78	196.942	136.492	193.441	109.444	-0.46428	0.138364	-0.810362	0.00462776	0.591929	0.0275182	-0.245846	0.350499	1
Ago2	Q8CJG0	9.51848	16.8991	14.402	11.6663	15.397	12.2589	14.8389	14.2895	16.3992	10.8336	11.0575	4.81728	-0.0244013	0.929507	-0.863707	0.0304863	0.195313	0.441519	0.643993	0.119415	4
Agpat4	Q8K4X7	154.149	219.249	173.734	149.386	206.385	149.668	117.481	201.709	126.907	93.2909	128.692	88.6895	0.191535	0.567514	-0.953216	0.129047	-0.156627	0.678932	1.30138	0.0314562	4
Agps	Q8C0I1	73.6679	160.444	125.222	72.7875	146.129	124.518	53.8602	118.342	119.952	40.5782	117.864	113.942	-0.103195	0.854547	-0.709549	0.263563	-0.382105	0.469176	0.988459	0.126157	4
Ahctf1	Q8CJF7	170.347	238.577	144.412	211.478	254.399	188.011	139.127	213.848	242.166	160.746	218.92	232.388	0.183192	0.444915	-0.0241607	0.894441	0.395841	0.109828	-0.188488	0.484443	3
Ahcy	P50247	310.088	385.753	257.228	243.902	254.705	219.623	394.955	399.284	484.496	361.793	350.677	423.38	-0.362907	0.267153	-0.431127	0.102171	0.563405	0.0509773	-0.495185	0.105464	1
Ahcyl1	Q80SW1	206.553	227.751	229.273	212.615	155.11	149.303	263.347	259.797	254.209	219.005	228.836	176.954	-0.354373	0.120549	-0.295881	0.171384	0.300137	0.271135	-0.358629	0.183632	1
Ahcyl2	Q68FL4	59.9284	61.075	43.4489	78.5611	71.0835	36.409	51.5748	44.0387	51.445	57.411	56.9103	40.2116	0.118162	0.757708	0.0563863	0.760777	-0.148224	0.400523	0.209999	0.587576	3
Ahsa1	Q8BK64	317.732	483.15	374.814	254.184	292.869	251.795	347.831	364.661	458.193	345.447	344.61	386.95	-0.654361	0.0133494	-0.149775	0.487566	-0.010438	0.963114	-0.494148	0.0524545	1
Aif1	O70200	475.305	337.344	227.001	495.343	289.126	208.661	30.6659	4.30526	10.2758	102.748	34.2583	31.8843	-0.237077	0.478739	2.58987	3.08e-05	-5.57128	3.76e-22	2.74434	1.33e-09	4
Aifm1	Q9Z0X1	417.891	215.538	284.177	301.216	261.137	269.48	424.242	246.309	230.785	375.915	293.053	460.473	-0.57267	0.265408	-0.118965	0.843864	-0.332921	0.583297	-0.120784	0.809572	2
Aifm2	Q8BUE4	76.7256	67.0379	70.6805	129.564	21.6907	79.8248	134.966	89.1764	186.29	100.038	57.9026	85.4216	-0.217228	0.679683	-0.781468	0.00156732	0.552271	0.113046	0.0119693	0.983569	2
Aim2	Q91VJ1	14.9075	14.1264	10.5518	12.0586	14.2238	12.3056	3.72387	12.4221	16.652	11.8556	12.6042	13.4307	-0.0247442	0.885665	0.460511	0.487452	-0.509481	0.453095	0.0242262	0.790629	3
Aimp1	P31230	100.646	38.7367	92.9752	66.6276	26.405	81.0229	137.953	109.122	155.911	145.531	114.651	139.419	-1.1573	0.221974	-0.402911	0.565334	0.991241	0.0597739	-1.74563	0.0898461	2
Aimp2	Q8R010	70.4133	50.5191	84.4777	70.5076	54.2179	73.5847	265.818	438.95	338.528	160.414	294.195	249.371	0.814044	0.182829	-0.331726	0.210995	3.288	4.74e-05	-2.14223	4.02e-12	1
Aip	O08915	109.713	94.6999	123.63	76.5995	52.7169	80.7545	85.5825	78.188	143.648	101.651	76.1044	95.656	-0.719701	0.142821	-0.17037	0.590998	0.0653232	0.862814	-0.614654	0.203515	2
Ak1	Q9R0Y5	26.9454	8.61999	10.6277	29.4767	1.41319	80.6998	289.004	227.085	189.682	196.347	250.183	126.561	1.1253	0.378736	-0.340369	0.185251	5.29529	7.36e-19	-3.82961	0.00127387	1
Ak2	Q9WTP6	150.688	180.868	104.772	131.13	190.158	109.698	89.4195	63.4168	54.3589	66.0911	76.3038	40.0946	-0.307893	0.296677	-0.433921	0.337206	-1.43045	2.73e-05	1.55648	0.000668766	4
Ak3	Q9WTP7	95.7152	54.6698	73.1785	90.1422	73.5553	110.957	87.5954	79.3596	89.4569	67.5456	74.3867	67.3302	0.0355717	0.951362	-0.767293	0.408541	-0.54213	0.434106	1.345	0.113373	3
Akap1	O08715	131.629	134.902	81.1613	68.9548	108.953	63.5397	96.1447	96.2917	112.928	79.3093	97.5735	64.1064	-0.93325	0.000511484	-1.05428	0.0165027	0.131398	0.512214	-0.0103639	0.981415	4
Akap10	O88845	16.482	9.54678	17.8182	19.6807	0.674457	28.1516	24.3739	20.4158	38.6991	15.7433	13.5581	26.9117	-0.969156	0.57712	-0.581729	0.153107	0.926661	0.0189079	-1.31409	0.450365	2
Akap13	E9Q394	401.238	456.673	354.097	622.319	595.731	438.569	162.286	226.757	165.461	318.63	380.137	266.013	0.280352	0.0612809	0.761492	0.00105958	-1.30928	1.75e-11	0.82814	1.2e-05	3
Akap8	Q9DBR0	178.197	209.628	220.703	55.9133	81.2317	118.438	139.559	214.095	202.914	58.354	93.1397	99.7159	-1.89286	2.87e-08	-1.70927	1.35e-07	-0.191782	0.210842	0.00819578	0.983952	4
Akap9	Q70FJ1	55.0686	45.215	61.2481	65.4609	54.0891	61.0879	40.6149	13.2626	44.9982	32.8434	38.5352	34.1811	0.338085	0.694582	-0.378426	0.571532	0.0031357	0.996409	0.713375	0.436907	3
Akna	Q80VW7	55.7674	40.3246	49.6946	55.547	38.5836	51.0047	18.0336	11.8922	10.5584	17.2306	14.6984	16.1381	-0.305807	0.464553	-0.64751	0.645527	-2.41496	5.43e-05	2.75666	0.000757233	4
Akr1a1	Q9JII6	477.979	547.972	511.866	519.96	439.145	606.007	2294.08	2532.63	2001.52	2112.41	1950.08	1834.83	0.259386	0.525673	0.360022	0.0927055	3.29167	9e-18	-3.3923	2.42e-30	1
Akr1b7	P21300	41.5792	14.7661	38.113	18.681	0.803548	47.0852	155.467	112.299	90.2274	123.698	96.2853	91.8326	-1.68302	0.360546	-0.175434	0.506612	2.02432	0.00013329	-3.5319	0.0475414	1
Akr1c13	Q8VC28	35.6157	142.98	34.8081	29.1934	67.0703	23.0854	128.095	196.236	117.615	67.5943	95.1366	44.2977	-1.05974	0.0694028	-1.24021	0.0255158	0.906804	0.0841257	-0.726336	0.239723	1
Akt1	P31750	15.3148	17.8453	30.4389	16.4101	33.981	13.3463	142.623	95.429	89.8779	86.6314	75.618	66.2679	0.417629	0.694647	0.403556	0.62633	2.76459	0.0180797	-2.75052	0.000291946	1
Akt2	Q60823	27.3487	9.29933	24.1302	16.9823	9.05324	18.0751	29.4697	13.0044	39.0435	19.9593	22.454	24.9134	-0.380989	0.515343	-0.140785	0.771418	0.428599	0.530891	-0.668803	0.0437658	2
Alad	P10518	7.33516	4.26805	24.9948	8.39013	0.262201	12.2513	61.5083	55.7826	68.2058	23.6066	44.0846	27.774	-1.61989	0.39864	-1.00576	0.000372238	0	1	-3.35556	0.0601628	1
Alas1	Q8VC19	5.59739	17.4299	4.64637	35.1822	45.533	69.4949	45.1378	57.6618	26.4979	36.9642	58.9169	54.6999	2.94098	7.75e-06	0.28947	0.383415	2.8205	5.68e-06	-0.168993	0.653861	1
Alb	P07724	0.963436	0.594364	1.85077	0.587256	0.345052	0.81945	14.233	0.989486	2.12771	26.9461	26.6501	61.7838	-0.891376	0.136003	3.51067	0.00377026	1.60714	0.194254	-6.00919	1.35e-28	2
Alcam	Q61490	1576.48	2469.33	1150.57	1771.14	2331.72	1432.06	1319.72	2421.15	1167.42	1514.45	2290.34	1458.77	0.0617726	0.792695	0.256498	0.274	0.0385001	0.873548	-0.233226	0.322809	3
Aldh16a1	Q571I9	95.0585	41.1986	84.6574	61.5077	34.6907	64.3685	53.2935	24.2362	88.3819	59.8785	38.5779	84.4158	-0.375441	0.366509	-0.156399	0.835793	-0.780923	0.201047	0.561881	0.382348	2
Aldh18a1	Q9Z110	230.783	345.896	240.889	245.747	253.643	242.566	289.411	424.093	294.868	274.296	485.092	266.552	-0.2195	0.51392	-0.156253	0.805255	-0.340865	0.551468	0.277617	0.583749	1
Aldh1a2	Q62148	320.092	428.468	222.797	532.856	544.375	374.279	105.932	47.0678	46.1942	276.683	137.852	226.87	0.709397	6.18e-11	2.27538	1.5e-11	-2.84339	9.4e-15	1.27741	7.83e-16	3
Aldh1b1	Q9CZS1	70.1155	46.9457	64.9421	135.586	89.972	120.349	88.1069	52.4944	61.4274	67.3369	28.9439	99.4292	1.00649	0.0989579	-0.289026	0.608556	0.11191	0.849772	1.18361	0.0669276	3
Aldh1l1	Q8R0Y6	14.5185	14.4291	23.4015	14.1539	21.3258	26.061	15.7869	15.4605	11.6608	6.21739	8.64762	1.29718	-0.620127	0.607743	-1.25526	0.170662	-0.636286	0.192714	1.27142	0.383425	4
Aldh1l2	Q8K009	1.58932	1.25081	1.39434	1.48692	0.452033	0.980378	40.8137	50.9306	18.344	42.4122	70.6111	18.988	-0.851118	0.113961	0.21454	0.674392	4.60404	5.16e-30	-5.6697	8.01e-20	1
Aldh2	P47738	1009.18	692.142	896.387	909.726	726.947	1034.8	917.34	1064.54	660.062	988.214	936.737	996.875	0.426132	0.0391548	0.150995	0.386321	0.404789	0.0672488	-0.129653	0.423545	1
Aldh3a2	P47740	146.405	87.1222	104.449	125.401	93.234	105.748	169.828	92.332	81.7191	135.865	100.874	171.468	0.0282931	0.954123	0.449151	0.438386	-0.814888	0.189563	0.394031	0.346069	2
Aldh4a1	Q8CHT0	123.098	116.865	77.0423	134.246	112.512	94.8946	118.18	97.2568	79.0376	94.305	103.827	89.2731	0.139341	0.803844	-0.266163	0.538829	0.203109	0.672681	0.202395	0.696504	3
Aldh6a1	Q9EQ20	150.881	58.3283	52.9839	115.609	53.8911	91.3991	179.395	128.529	98.1936	180.358	133.635	100.417	0.216357	0.758754	0.209596	0.630735	0.221055	0.753632	-0.214293	0.744145	1
Aldh7a1	Q9DBF1	0.94139	0.243881	0.766079	1.2479	1.50804	5.16207	55.9895	49.5371	32.5979	45.6816	49.1775	6.13774	2.20347	0.0125432	-0.24347	0.82461	5.66197	2.13e-06	-3.21503	0.00291713	1
Aldh9a1	Q9JLJ2	421.375	231.076	326.457	288.057	177.396	185.395	417.559	328.068	372.61	447.848	302.021	411.883	-0.481284	0.106772	0.261752	0.351619	0.0735532	0.825527	-0.816589	2.26e-06	2
Aldoa	P05064	981.936	1079.65	1397.39	841.346	792.703	856.71	1602.42	1129.1	1903.32	1780.06	1123.8	2029.28	-0.522494	0.0014003	0.116248	0.439626	0.432153	0.00470036	-1.0709	7.92e-11	2
Aldoc	P05063	213.356	277.048	230.475	159.22	205.372	144.661	146.182	109.773	149.062	148.04	122.122	110.737	-1.02858	0.0102471	-0.155405	0.501058	-0.49904	0.0707442	-0.37414	0.422879	4
Alg1	Q921Q3	4.69319	6.69127	5.80346	6.00927	3.71859	2.60429	1.03624	3.29174	4.36084	1.8067	4.74085	0.596524	-0.548976	0.148343	-0.513888	0.631625	-1.20498	0.0644	0	1	4
Alg2	Q9DBE8	44.3334	102.728	35.6132	63.8077	71.2722	48.4813	64.7186	78.0612	79.1254	28.288	73.3874	31.3124	0.30543	0.463374	-0.620152	0.131666	0.424584	0.324056	0.500998	0.162296	4
Alg3	Q8K2A8	17.954	19.9427	8.58578	11.529	12.2886	31.8272	9.81969	3.7081	24.1788	0.915474	2.66806	8.33753	0.18422	0.762235	-1.81134	0.133422	-0.601313	0.489313	2.59688	0.0121018	4
Alg5	Q9DB25	107.85	105.468	98.3158	91.3039	60.774	82.1019	99.6975	112.515	79.4909	83.5451	99.1402	79.7281	-0.689794	0.291948	-0.195969	0.702197	0.0420554	0.936395	-0.535881	0.389113	4
Alg9	Q8VDI9	72.0461	100.009	88.4325	101.604	97.22	100.162	77.6305	78.6473	93.7574	67.5438	79.016	93.4927	0.262072	0.0210376	-0.0979806	0.473222	-0.000373573	0.997842	0.360426	0.00145663	3
Alox15	P39654	1469.58	317.366	515.559	1270.32	157.27	379.583	93.8231	9.01422	48.7538	297.236	35.714	70.4457	-0.540159	0.121437	1.67921	0.00354275	-5.2075	3.91e-26	2.98814	1.1e-08	4
Alox5	P48999	1960.41	2433.48	1671.94	1621.61	1847.92	1288.53	313.473	255.402	384.335	406.777	419.711	626.064	-0.344314	0.0871321	1.10421	0.000835385	-3.56654	2.74e-32	2.11801	2.06e-16	4
Alox8	O35936	136.746	139.862	151.298	229.17	198.879	124.447	22.8253	14.8479	25.9661	49.3852	33.2812	16.8929	0.327717	0.0677671	0.558975	0.110249	-2.7976	1.53e-45	2.56634	4.51e-14	3
Als2cl	Q60I26	43.773	10.5528	37.2064	12.9152	0.0183824	14.1408	43.008	16.5252	37.9196	22.3334	22.8726	35.5355	-4.10724	0.204887	-0.190044	0.694944	0.216336	0.781452	-4.13354	0.193884	2
Alyref	O08583	396.7	200.099	352.692	356.834	143.257	319.902	324.251	255.851	352.865	373.889	290.975	584.101	-0.590546	0.180906	0.0217208	0.931673	0.282241	0.283208	-0.894507	0.0385947	2
Amdhd2	Q8JZV7	25.3022	9.93922	27.6795	16.504	1.1326	31.1337	38.7559	28.1117	74.5524	40.7772	29.6635	65.8435	-1.19343	0.438163	-0.009448	0.985835	1.18152	0.0599861	-2.3655	0.115446	2
Amfr	Q9R049	75.8468	139.09	63.7991	100.837	144.924	53.3842	58.4471	88.0358	52.7836	42.3078	56.9398	71.6513	0.0436647	0.887305	-0.236765	0.244276	-0.487348	0.0610744	0.767778	0.00391154	4
Ampd2	Q9DBT5	148.586	170.879	164.105	156.249	117.074	132.404	134.552	135.046	186.566	128.312	96.3851	131.293	-0.584898	0.0466103	-0.842291	0.0345108	-0.2235	0.242464	0.480893	0.283652	4
Ampd3	O08739	65.5927	90.2195	61.811	73.7462	107.428	137.178	250.147	252.202	256.901	513.066	509.824	368.625	0.915931	0.0465626	1.61291	3.96e-08	2.25268	2.22e-07	-2.94966	1.37e-19	1
Anapc13	Q8R034	27.8546	35.4241	34.3802	24.5038	23.6842	17.9309	24.1957	16.1037	19.6468	17.0085	10.9167	17.2129	-0.568282	0.00156024	-0.420053	0.126289	-0.715929	0.000384702	0.5677	0.0284041	4
Anapc2	Q8BZQ7	1.13865	5.55434	4.26025	9.37216	4.84624	5.66432	4.47411	18.5967	15.8188	3.56788	12.4871	1.79808	1.08509	0.155027	-1.34609	0.197737	1.87009	0.0514638	0.561089	0.517746	1
Anapc4	Q91W96	10.9502	23.4027	12.379	12.2075	13.9798	1.75611	13.7454	15.6536	19.4897	13.1266	18.6183	16.7387	-1.13465	0.268119	-0.0119156	0.954636	0.13421	0.716852	-1.25695	0.198776	1
Angptl2	Q9R045	57.2319	194.742	57.5124	16.6935	60.1818	18.1962	403.969	1173.18	385.53	150.637	569.063	102.04	-1.62622	0.0959375	-1.62277	5.66e-06	4.42087	2.74e-07	-4.42433	4.47e-09	1
Angptl4	Q9Z1P8	0.237021	0.251207	0.316372	0.906728	0.533169	0.63764	57.6029	33.9631	44.2975	50.1483	67.5311	32.8061	1.34417	1.99e-07	0.11946	0.749302	7.3778	2.84e-185	-6.15309	6.04e-60	1
Ankfy1	Q810B6	200.368	198.922	220.805	241.1	243.954	191.735	190.886	170.361	194.904	210.677	172.652	179.367	0.0248025	0.85968	0.045836	0.85423	-0.400856	0.0960082	0.379822	0.0260829	3
Ankle2	Q6P1H6	10.4528	23.6898	18.4766	12.7661	13.9986	9.65527	15.7685	12.8957	19.7061	11.8067	14.7157	22.485	-0.468954	0.222889	-0.0122183	0.970006	-0.0637572	0.870638	-0.392978	0.214732	2
Ankrd17	Q99NH0	72.3425	55.8961	77.9025	56.5356	20.4789	34.7036	73.7318	57.8732	93.9394	55.4328	46.3226	45.4534	-0.549718	0.52025	-0.186183	0.623096	0.473313	0.338195	-0.836847	0.171069	2
Ankrd44	B2RXR6	117.261	108.437	89.0004	106.915	74.9336	84.8999	61.8534	55.0568	110.718	92.729	70.6156	93.605	-0.226465	0.347438	0.0326247	0.915573	-0.581166	0.0201006	0.322077	0.276766	4
Ankrd46	Q8BTZ5	26.2261	26.7706	16.842	14.0464	13.2215	6.73822	19.8479	19.8161	15.4685	11.2144	18.5624	11.3221	-1.08006	0.00745368	-0.456039	0.0890318	-0.319576	0.198766	-0.304446	0.464183	4
Ankzf1	Q80UU1	14.4401	14.2929	14.7107	8.1805	8.06426	14.9913	3.55389	12.4305	10.6938	7.9791	12.932	9.60669	-0.539411	0.0675114	0	1	-0.894704	0.116202	-0.00111528	0.997513	4
Anln	Q8K298	301.719	274.075	476.58	391.675	182.769	319.337	368.091	256.054	415.079	255.833	250.731	283.64	-0.378273	0.0200243	-0.494925	0.0417841	-0.276999	0.11609	0.393651	0.111792	2
Ano10	Q8BH79	55.6747	55.861	46.1016	29.8452	27.1363	26.5045	41.5622	51.8092	42.0454	16.9538	27.6036	11.0881	-1.28864	0.019367	-1.47175	0.00810181	-0.492745	0.291088	0.67585	0.274879	4
Ano6	Q6P9J9	29.4865	39.5027	48.1427	40.5384	32.2355	44.9719	30.4169	33.7252	62.9329	21.1974	30.9299	21.4012	-0.0435234	0.936917	-1.01386	0.129881	-0.00652803	0.989985	0.976865	0.174589	4
Anp32a	O35381	202.402	153.356	280.281	151.183	102.791	191.787	96.5098	55.1665	260.648	153.5	82.1287	245.826	-0.596878	0.074674	0.458046	0.363088	-1.02246	0.0285589	-0.032463	0.932684	2
Anp32b	Q9EST5	87.1176	47.5165	139.942	45.1218	31.2614	100.353	82.0347	43.1484	77.5204	78.5681	91.9283	162.387	0.266941	0.755879	0.0227801	0.977518	0.641117	0.452148	-0.396957	0.600342	2
Anp32e	P97822	49.1687	67.3626	59.0396	39.1347	32.3215	33.0213	36.4697	46.3969	49.9337	42.502	33.401	28.1017	-0.735034	0.00290955	-0.465757	0.233211	-0.407145	0.142315	0.137867	0.713877	4
Anpep	P97449	1593.1	1110.35	1246.49	992.917	838.148	1199.16	936.911	1224.1	975.561	696.978	906.52	864.269	-0.00715653	0.976323	-0.298989	0.322157	-0.32739	0.248477	0.619222	0.0151093	4
Antxr2	Q6DFX2	171.399	165.098	126.923	132.252	132.567	225.558	229.978	209.373	184.433	211.579	196.645	198.23	0.362351	0.591218	-0.421707	0.249472	1.79866	0.0246175	-1.0146	0.0557296	1
Anxa1	P10107	2585.3	2259.72	3440.53	1563.79	930.938	2004.78	3065.1	3028.27	3749.14	2501.12	1810.27	2574.48	-1.31225	1.07e-14	-0.572114	8.62e-05	0.285323	0.0508589	-1.02546	6.47e-09	2
Anxa11	P97384	457.19	275.574	594.328	253.258	120.243	502.875	421.56	400.302	598.562	406.914	436.618	371.332	-0.967245	0.00636526	-0.209831	0.216378	0.298884	0.23518	-1.0563	0.00125345	2
Anxa2	P07356	4052.89	3910.08	4163.65	3812.88	2990.26	4353.38	1389.34	1528.27	2277.42	1574.55	1637.49	2212.85	-0.0164128	0.931518	-0.0145722	0.953099	-1.72333	4.92e-15	1.72149	2.76e-13	4
Anxa3	O35639	910.732	669.562	1168.59	487.587	374.232	694.343	1943.49	1344.86	2111.53	1523.72	1027.74	1481.76	-1.03263	0.00223735	-0.491503	0.0177103	1.16938	2.73e-05	-1.7105	1.22e-07	2
Anxa4	P97429	1269.08	981.56	1120.93	1016.82	708.136	1375.93	770.001	548.619	747.313	706.08	396.3	846.553	-0.526286	0.0424088	-0.194299	0.487719	-0.979341	9.6e-05	0.647354	0.0389072	4
Anxa5	P48036	1508.2	1433.72	1978.63	1461.78	1188.01	1909.03	2042.53	1791.55	2817.56	2229.52	1702.42	2422.34	-0.34438	0.0659241	-0.0634574	0.557242	0.645371	1.53e-05	-0.926294	8e-08	2
Anxa6	P14824	6127.31	4591.19	5219.31	4301.15	2537.59	5068.21	2469.22	1746	3255.08	2857.37	1956.03	2750.89	-0.796533	1.05e-07	0.12376	0.453842	-1.50566	2.86e-23	0.585366	0.000224921	4
Anxa7	Q07076	218.257	243.791	254.76	191.761	111.313	283.841	260.47	278.496	318.722	295.597	231.752	282.082	-0.629057	0.116201	-0.331688	0.300057	0.256106	0.275963	-0.553475	0.153614	2
Ap1b1	O35643	193.783	232.333	162.564	166.328	172.046	143.119	197.278	177.657	197.446	177.108	159.714	171.724	-0.40586	0.0249438	-0.339109	0.00101925	0.0290791	0.811824	-0.0958297	0.540601	4
Ap1g1	P22892	204.221	235.358	199.111	210.947	182.324	181.72	124.71	159.279	176.355	121.879	140.72	140.828	-0.342078	0.462983	-0.136361	0.726649	-0.204525	0.599194	-0.00119097	0.998099	4
Ap1m1	P35585	366.52	290.05	329.599	349.194	218.43	244.024	318.9	159.813	329.381	229.624	160.686	222.692	-0.319172	0.0961374	-0.310174	0.209732	-0.402314	0.0865508	0.393317	0.0612006	4
Ap1s1	P61967	46.545	93.3073	48.8123	33.2695	34.6735	29.3678	41.0067	54.7259	57.571	16.4881	28.7613	31.2434	-1.30857	0.105337	-1.79444	0.0272703	-0.137606	0.614015	0.623477	0.542269	4
Ap1s3	Q7TN05	83.9233	111.029	45.57	103.486	94.5086	65.5887	1.08927	8.32314	0.902149	21.034	12.2212	2.37012	0.236172	0.594454	1.26916	0.369231	-5.44195	7.07e-12	4.40896	0.000423888	4
Ap2a1	P17426	284.367	320.477	257.692	256.969	207.65	287.294	594.413	961.502	784.976	373.265	700.93	639.848	-0.0184043	0.954702	-0.394828	0.0163074	1.73027	1.91e-07	-1.35385	4.99e-06	1
Ap2a2	P17427	0.440645	0.173004	0.824876	0.322958	0.205538	0.91941	35.6841	84.147	35.0073	10.6879	45.6943	44.2253	-0.0143811	0.987468	-0.760993	0.345776	6.89094	6.92e-19	-6.14433	6.86e-11	1
Ap2b1	Q9DBG3	109.44	63.2731	86.8061	87.5759	77.0996	84.0182	112.49	72.0843	75.1709	119.428	117.255	159.717	-0.0322761	0.93082	0.136727	0.772122	-0.0321666	0.930535	-0.136837	0.770364	2
Ap2m1	P84091	693.775	403.375	490.886	533.426	285.131	507.364	716.362	649.922	711.804	651.112	578.006	778.606	-0.15277	0.565249	0.0269132	0.893413	0.440933	0.0618593	-0.620616	0.0141366	2
Ap3b1	Q9Z1T1	340.347	285.048	403.092	365.414	301.101	353.3	435.198	380.285	548.451	416.064	323.086	434.429	-0.229092	0.187442	-0.485297	0.0114093	0.157487	0.399957	0.0987176	0.661687	2
Ap3d1	O54774	217.498	250.845	289.043	197.977	184.859	206.867	220.468	248.263	322.376	173.09	213.026	210.803	-0.465414	0.0157509	-0.440978	0.0129087	-0.0170148	0.912893	-0.00742154	0.973359	2
Ap3m1	Q9JKC8	28.5923	51.6851	26.6027	35.0185	40.8395	33.7227	48.9738	46.7557	61.3803	48.3046	56.2673	62.4906	0.0982853	0.755087	0.0910561	0.574763	0.612661	0.060887	-0.605431	9.91e-06	1
Ap3s1	Q9DCR2	123.719	127.219	169.241	132.476	112.312	99.3663	182.475	151.746	198.518	139.503	103.906	159.707	-0.38422	0.531358	-0.970588	0.0350651	0.507624	0.288347	0.078745	0.899641	2
Apaf1	O88879	22.0633	21.484	22.0299	25.2746	16.0035	34.7878	7.58467	10.9238	11.9844	4.56726	22.8072	4.77986	0.143423	0.659287	-0.331951	0.673885	-1.13153	2.07e-08	1.60691	0.0525907	3
Apbb1ip	Q8R5A3	158.731	171.613	176.951	174.517	164.658	207.047	210.619	254.713	281.324	228.95	252.258	236.854	0.0816299	0.592899	0.0014204	0.991644	0.464997	0.0146284	-0.384787	0.0203335	1
Apbb2	Q9DBR4	12.3972	13.2074	9.60206	12.8893	12.3709	6.43291	4.33093	9.63467	5.73653	0.277276	4.70061	0.681486	-0.205368	0.561724	-2.69136	0.0314613	-0.905154	0.0133802	3.39115	0.00656671	4
Apeh	Q8R146	44.0521	68.3553	41.2624	37.4418	43.4049	39.8393	50.7501	65.4284	72.0245	62.3695	45.6714	71.3761	-0.397809	0.127907	-0.217041	0.362312	0.36184	0.066434	-0.542609	0.048058	1
Apex1	P28352	262.993	204.133	211.981	199.535	89.8538	169.635	80.2512	31.4668	171.737	93.1489	46.5263	114.895	-0.638464	0.0424067	-0.638799	0.445224	-1.48095	0.0064992	1.48128	0.0370858	4
Aph1a	Q8BVF7	125.052	145.136	123.871	114.138	74.7616	135.211	70.7838	159.007	131.462	48.0744	120.83	71.5096	-0.311581	0.341231	-0.691483	0.158614	-0.249404	0.512096	0.629306	0.162535	4
Aph1c	Q9DCZ9	23.0977	30.0974	34.6191	19.1134	30.0166	12.3201	25.6213	33.7877	29.3779	11.17	19.2446	12.7342	-0.589196	0.14919	-1.07193	4.6e-05	0.0265398	0.897663	0.456189	0.299679	4
Api5	O35841	624.262	543.165	608.957	463.18	383.619	454.14	296.543	284.223	446.06	282.723	259.396	402.945	-0.430954	0.0757534	-0.212156	0.145548	-0.537327	0.00515061	0.318528	0.206128	4
Apip	Q9WVQ5	1.43598	1.85874	3.42696	2.36608	7.00052	0.669309	0.905893	14.2955	6.95963	6.68079	5.70242	0.371987	0.092472	0.929619	-0.889665	0.621649	1.10021	0.378258	0	1	1
Aplp2	Q06335	284.959	373.114	223.948	126.418	215.547	91.2527	140.193	191.122	89.3644	40.9911	93.4783	20.5618	-1.03127	0.0210966	-2.80352	0.007945	-1.11842	0.0202967	2.89067	0.00547965	4
Apmap	Q9D7N9	216.315	153.747	135.995	176.798	148.631	164.092	225.782	200.418	198.011	251.221	245.502	285.358	0.0965247	0.643819	0.457172	0.0162596	0.214883	0.358335	-0.57553	0.000381087	1
Apobec3	Q99J72	313.875	359.092	235.413	416.351	324.998	323.28	159.587	160.466	212.433	219.675	288.473	261.845	0.38018	0.039436	0.946976	0.00230201	-1.1207	0.000676082	0.553903	0.000967182	3
Apobr	Q8VBT6	1331.05	1545.3	1781.04	1311.08	1372.06	1288.84	1406.31	1321.98	1647.72	1334.24	1205.76	1422.12	-0.161962	0.233825	-0.304123	0.0426938	-0.0130117	0.929634	0.155173	0.261391	4
Apoo	Q9DCZ4	14.5851	5.86622	11.9364	9.61258	8.26105	5.70261	3.98466	9.36982	5.09795	4.58904	9.27395	8.27866	-0.391091	0.39227	0.296125	0.539884	-0.807916	0.13576	0.1207	0.754549	4
Apool	Q78IK4	82.5191	80.0263	59.7699	155.089	156.529	147.073	35.5498	58.6593	57.9386	64.5495	102.045	88.6998	1.45549	1.07e-05	1.46305	0.000595585	-1.15735	0.0156282	1.14979	8.31e-06	3
App	P12023	585.827	663.042	519.432	420.15	444.301	411.832	424.637	416.943	414.402	312.711	376.269	306.585	-0.472145	0.00434063	-0.341542	0.0181419	-0.393353	0.0105918	0.262751	0.0951298	4
Aprt	P08030	174.2	324.445	330.984	119.429	114.733	123.346	415.509	507.692	553.351	443.22	361.55	459.356	-2.16203	0.0026842	-0.158465	0.291738	1.70528	0.000255872	-3.70885	5.3e-10	1
Aqp9	Q9JJJ3	152.151	134.467	124.317	144.041	128.303	109.361	24.8715	13.0903	20.4062	44.4161	23.5327	45.7838	-0.110456	0.226269	0.962006	0.00055345	-2.87373	3.67e-46	1.80127	2.69e-17	4
Aqr	Q8CFQ3	182.471	143.165	142.137	119.079	115.405	86.4298	135.957	107.535	119.468	96.7812	93.4886	97.8835	-0.516675	0.0134266	-0.342449	0.146148	-0.367202	0.116299	0.192976	0.365673	4
Arap1	Q4LDD4	72.1269	60.7124	112.733	69.8227	40.8373	106.65	138.304	117.993	195.958	158.617	124.362	158.907	-0.673935	0.448035	-0.106414	0.570163	0.808222	0.0334154	-1.37574	0.121775	2
Arcn1	Q5XJY5	781.579	764.421	802.19	693.197	575.587	618.966	721.08	553.453	921.668	638.082	573.728	787.949	-0.20025	0.31688	0.0106038	0.955791	-0.064223	0.773218	-0.146631	0.369852	2
Arf2	Q8BSL7	0.366351	2.69849	8.51384	0.504328	9.43558	13.7031	7.96353	23.2107	28.5653	0.609957	9.6183	11.5479	0.984571	0.623689	-2.09473	0.158765	3.09769	0.0318905	-0.0183826	0.992802	1
Arf3	P61205	250.937	164.389	215.187	208.282	122.778	209.636	363.747	221.871	385.066	312.938	175.718	313.21	-0.410242	0.449898	-0.297655	0.58276	0.494295	0.334355	-0.606882	0.294938	2
Arf4	P61750	27.6212	14.6673	45.1197	33.2774	34.9249	32.7804	26.3143	17.3763	14.1541	42.6055	25.0471	52.8329	0.728543	0.264815	2.81195	0.0475663	-1.86745	0.221943	-0.215964	0.502145	3
Arf5	P84084	136.328	95.5607	103.843	121.05	71.4564	104.914	100.237	76.9327	109.819	113.815	79.6419	126.397	-0.264821	0.548775	0.00579842	0.991228	-0.3599	0.426314	0.0892802	0.863891	2
Arf6	P62331	104.435	92.2567	100.961	87.4004	74.5186	78.0108	53.7036	49.8402	71.7212	64.878	78.8746	86.7296	0.45269	0.52886	1.64941	0.0126253	-1.0065	0.225249	-0.190217	0.472938	4
Arfgap2	Q99K28	206.091	207.866	230.581	192.725	151.846	151.865	179.842	135.146	222.472	184.205	133.203	178.445	-0.377175	0.072628	-0.0639321	0.834725	-0.297794	0.350087	-0.0154493	0.94586	4
Arfgap3	Q9D8S3	57.0296	82.0984	87.0163	62.9544	65.6956	80.3944	128.784	180.651	176.685	99.1103	109.824	103.891	0.352011	0.577757	-0.647971	0.000217975	2.65124	0.000101914	-1.65126	0.000613067	1
Arfgef2	A2A5R2	48.2664	59.7681	71.7302	37.4906	43.1036	46.7236	42.9525	54.0951	66.3782	29.9058	45.4686	31.2706	-0.441589	0.0255447	-0.519307	0.0782922	-0.181367	0.43897	0.259086	0.185025	4
Arfrp1	Q8BXL7	54.74	86.1741	30.0556	59.9493	76.8198	38.5317	51.2925	46.7665	35.8776	57.5569	62.1224	45.6834	0.164679	0.616786	0.433911	0.100412	-0.380662	0.296452	0.111431	0.626914	3
Arg1	Q61176	10.3848	146.937	116.652	9.65925	27.6619	5.68342	172.168	20.9109	923.693	221.307	47.0139	754.259	-2.62952	4.45e-06	0.454204	0.42508	1.80115	0.00345634	-4.88487	2.36e-19	2
Arg2	O08691	3.59503	1.77013	14.838	8.44701	16.8988	35.7176	19.3217	31.2044	36.6486	32.2807	59.5138	50.1341	1.92919	0.0542606	1.1531	0.215783	2.26804	0.0480464	-1.49195	0.045461	1
Arglu1	Q3UL36	171.376	143.78	140.223	94.6939	95.5814	131.45	88.3246	119.064	137.254	77.2516	71.2399	139.999	-0.383587	0.349773	-0.331604	0.245853	-0.293022	0.494507	0.241038	0.418205	4
Arhgap1	Q5FWK3	259.57	290.077	294.219	239.674	242.746	205.126	236.325	180.961	407.897	228.768	159.108	296.104	-0.220692	0.225916	-0.24698	0.409636	0.279434	0.388905	-0.253146	0.41386	2
Arhgap11a	Q80Y19	26.4766	27.0723	34.7852	16.1832	14.5235	20.1301	13.9231	13.3459	21.0048	9.04198	7.27596	7.71722	-0.849954	0.00168041	-1.35741	0.0241518	-0.86956	9.15e-06	1.37701	0.0289001	4
Arhgap17	Q3UIA2	193.813	226.731	203.807	197.786	185.445	161.507	184.015	157.483	225.974	202.487	139.189	226.163	-0.175062	0.479865	-0.0467371	0.868108	-0.236363	0.368213	0.108039	0.687732	2
Arhgap18	Q8K0Q5	41.52	43.4125	45.5669	22.579	18.3474	18.5442	23.4249	11.1973	25.8661	17.8765	10.97	10.1947	-1.13946	1.5e-27	-0.587599	0.199608	-1.19922	0.00174187	0	1	4
Arhgap22	Q8BL80	15.7587	22.6398	14.3362	18.466	13.3692	12.676	13.1747	15.8334	12.4929	12.0673	12.5291	5.38008	-0.236265	0.368809	-0.55992	0.173162	-0.324273	0.151359	0.647929	0.134056	4
Arhgap25	Q8BYW1	351.903	401.055	238.855	154.366	175.358	98.4032	238.715	308.71	286.888	91.5444	131.382	69.8666	-2.24013	2.34e-08	-2.31489	6.87e-08	-0.488643	0.281746	0.563409	0.251966	4
Arhgap26	Q6ZQ82	101.392	98.3245	87.1647	129.233	116.447	92.2309	37.2141	41.4481	43.5528	70.1715	62.4744	34.5943	0.226369	0.0413378	0.400243	0.0723819	-1.2401	9.89e-31	1.06623	2.02e-06	3
Arhgap29	Q8CGF1	29.7081	29.878	17.9791	35.1648	29.991	21.5754	2.08737	0.352003	15.3671	3.27013	9.14175	0.578448	0.170596	0.593345	0.204988	0.91654	-3.48831	0.0284639	3.45392	0.00343164	4
Arhgap30	Q640N3	214.015	191.397	210.356	234.415	161.021	266.251	168.319	134.311	285.491	210.35	172.312	281.8	0.144453	0.719603	0.198736	0.535486	-0.0700632	0.866486	0.0157801	0.955733	2
Arhgap31	A6X8Z5	43.9642	55.9977	54.4001	35.0562	42.0297	45.457	21.328	22.4031	50.753	49.8148	41.6498	65.0458	-0.301007	0.543025	0.953435	0.0179412	-0.867385	0.0882768	-0.387058	0.272214	2
Arhgap35	Q91YM2	8.67472	0.00164078	0.589463	0.713215	0.830019	0.321716	39.486	49.0916	31.8932	34.6614	68.6719	17.4067	1.50153	0.682982	-0.192459	0.748048	7.60432	0.0375572	-5.91033	1e-16	1
Arhgap45	Q3TBD2	414.748	364.066	404.114	226.831	211.312	240.354	267.054	222.811	366.072	215.362	172.85	263.562	-0.986858	0.00163416	-0.627247	0.0741688	-0.66798	0.00199747	0.308368	0.484057	4
Arhgdia	Q99PT1	492.974	670.037	484.676	446.629	424.707	386.256	571.947	461.357	654.366	597.32	448.059	746.667	-0.508132	0.0802825	-0.298829	0.309037	-0.00582211	0.982756	-0.203481	0.545773	2
Arhgdib	Q61599	1234.2	1344.16	1275.83	749.396	875.697	873.346	917.549	796.221	1231.88	986.812	629.178	1102.52	-0.581042	0.0126707	-0.134667	0.68307	-0.397924	0.213668	-0.0484508	0.869209	4
Arhgef1	Q61210	119.792	140.436	151.952	160.073	110.526	157.804	121.002	102.021	183.198	123.746	99.4659	151.359	-0.0394064	0.868562	-0.359345	0.0934694	-0.0457495	0.82448	0.365689	0.110541	2
Arhgef2	Q60875	148.387	160.053	126.434	123.829	129.097	99.1877	156.236	103.485	181.206	128.55	168.629	163.196	-0.872317	0.0299813	0.253713	0.309407	-0.0510476	0.84726	-1.07498	0.00883029	2
Arhgef40	Q3UPH7	18.1591	28.7355	11.3435	22.4419	14.328	26.0025	47.5229	34.5719	41.7144	23.8776	41.5441	28.0157	0.166095	0.721251	-0.434076	0.11084	1.17779	0.00401616	-0.577619	0.0998771	1
Arhgef6	Q8K4I3	37.0923	30.9735	27.3299	13.1214	18.6973	21.2453	20.3674	14.8444	20.0115	9.50369	5.60228	9.97378	-0.831943	7.46e-06	-1.35956	6.3e-05	-0.785313	0.000169441	1.31293	4.23e-05	4
Arhgef7	Q9ES28	353.653	362.823	423.491	243.605	177.931	237.243	355.593	332.657	605.018	251.305	224.7	338.078	-0.925415	1.21e-05	-1.08985	0.00086102	0.405171	0.0261053	-0.240733	0.510971	2
Arid1a	A2BH40	122.982	174.521	160.878	114.849	143.884	115.218	93.0429	99.594	100.563	79.2303	85.7362	91.0974	-0.4441	0.175035	-0.37229	0.310722	-0.834571	0.00191829	0.762761	0.0390617	4
Arid4a	F8VPQ2	4.66092	14.0684	4.88222	14.9459	9.61747	12.1395	9.28832	4.90535	11.5481	10.8269	9.1237	12.517	0.815477	0.139542	0.410876	0.296287	0.238938	0.70844	0.165663	0.463773	3
Arid5a	Q3U108	108.279	148.186	133.151	91.2726	96.8069	78.0981	76.4669	106.361	151.176	86.4502	92.8452	110.189	-0.870597	0.00659814	-0.297124	0.156944	-0.392315	0.0791581	-0.181158	0.50664	4
Arih1	Q9Z1K5	39.6481	13.1873	64.1248	27.8582	6.86651	49.075	76.2282	44.6079	155.576	12.2533	24.0201	48.5302	-0.948212	0.437558	-1.81198	0.0225785	1.33029	0.0903689	-0.466527	0.703836	2
Arl1	P61211	368.306	443.954	375.518	378.192	454.736	342.864	256.143	290.385	332.523	312.426	363.31	281.593	-0.0471732	0.707543	0.0386584	0.774871	-0.440414	0.000174152	0.354582	0.0138996	4
Arl10	Q9QXJ4	5.07549	3.27284	3.35079	8.99388	8.374	6.28043	8.24583	14.6505	9.04576	9.09088	13.6245	6.35318	1.02904	7.32e-05	-0.157917	0.699308	1.43173	1.36e-05	-0.244769	0.490729	1
Arl11	Q6P3A9	176.163	184.688	241.249	129.975	107.324	138.382	302.819	216.767	432.906	317.035	173.308	343.699	-1.00534	0.00014805	-0.338939	0.202909	0.587709	0.0112665	-1.25411	1.71e-06	2
Arl6ip1	Q9JKW0	51.8302	6.09989	34.0335	32.9594	5.22371	44.882	9.16724	1.29726	10.5231	1.04513	1.15511	15.9832	-0.136302	0.876969	-0.699662	0.513312	-2.32675	0.0116921	2.89011	0.00518828	4
Arl6ip5	Q8R5J9	579.328	532.134	351.247	472.17	586.664	357.045	333.587	533.001	200.109	427.073	673.029	451.466	0.254566	0.47357	0.655489	0.0532484	-0.386663	0.324787	-0.0142595	0.964569	3
Arl6ip6	Q8BH07	18.4662	48.2224	23.7759	27.8754	39.085	21.9507	26.4702	11.22	40.5898	26.5505	37.8777	64.2504	0.545605	0.508662	1.58405	0.256716	-0.720985	0.635661	-0.317462	0.572399	3
Arl8a	Q8VEH3	59.7754	63.1667	56.5311	101.14	103.006	81.4245	40.8833	36.5398	43.9001	56.6923	74.9468	58.94	-0.094665	0.923546	0.366612	0.414281	-0.260157	0.613908	-0.20112	0.831509	3
Arl8b	Q9CQW2	782.01	804.803	655.866	567.146	546.511	468.295	577.036	674.712	495.787	382.032	447.266	287.82	-0.341381	0.205698	-0.602977	0.0334355	-0.395481	0.171174	0.657077	0.011144	4
Armc1	Q9D7A8	35.5562	21.5766	17.5757	30.3786	13.5279	30.0814	39.4776	34.366	36.344	32.0293	29.4171	42.9599	0.0120482	0.973995	-0.140398	0.578011	0.672146	0.0161729	-0.5197	0.137081	2
Armc10	Q9D0L7	124.547	244.51	88.2276	111.769	117.032	83.604	95.8574	158.162	121.848	126.858	197.975	168.072	-1.31317	0.234521	0.218946	0.770503	-0.260949	0.708611	-1.27117	0.265793	1
Armc8	Q9DBR3	44.3522	12.5121	22.1453	48.8075	26.197	23.0282	58.9096	32.7413	51.1726	47.032	62.283	57.8306	0.542775	0.332719	0.13017	0.726651	1.1697	0.0268534	-0.757091	0.0690619	1
Armcx3	Q8BHS6	17.1968	34.8978	24.2918	70.5504	42.7073	81.297	9.92422	23.0556	16.584	34.6801	39.7722	36.6303	1.64865	0.000157623	1.57458	0.0179153	-0.909845	0.199542	0.983912	0.00630038	3
Arpc1b	Q9WV32	1851.46	1692.95	1468	1799.35	1798.01	1441.25	973.391	888.423	1108.27	1347.6	1095.49	1383.16	0.0873555	0.619217	0.321918	0.0870741	-0.71719	0.00032835	0.482628	0.0024185	3
Arpc2	Q9CVB6	1199.47	1075.38	1053.97	1372.54	1353.59	1148.46	459.922	463.293	704.682	788.285	522.969	806.541	0.199399	0.289847	1.0445	3.9e-05	-1.98013	1.38e-18	1.13503	5.32e-07	3
Arpc3	Q9JM76	206.383	99.9853	174.276	193.14	122.914	159.118	125.948	94.6987	103.378	175.864	122.088	192.274	0.0822626	0.747843	0.423651	0.0135488	-0.749507	0.00573243	0.408119	0.105714	3
Arpc4	P59999	824.668	552.355	584.533	1029.82	617.546	765.39	517.97	257.596	443.345	928.092	642.037	1177.12	0.18348	0.651628	1.7896	1.18e-06	-0.86955	0.0542253	-0.736567	0.0140219	3
Arpc5	Q9CPW4	867.304	781.927	670.925	917.883	936.027	588.526	505.455	429.008	490.094	633.233	491.629	521.755	0.0852064	0.652408	0.289673	0.250856	-0.89502	7.24e-05	0.690554	0.00197773	3
Arpc5l	Q9D898	124.442	114.11	85.6535	76.7342	69.2683	51.4884	26.5944	15.2207	29.4239	22.1479	22.9736	12.9669	-0.888407	0.000170228	-0.593252	0.244499	-2.7163	1.05e-07	2.42115	0.000145595	4
Arr3	Q9EQP6	11.2667	19.1661	10.391	11.1048	11.272	15.4732	16.9849	14.5657	32.7845	16.984	21.3663	29.5643	-0.0707542	0.823896	0.13451	0.75297	0.61796	0.172907	-0.823224	0.00323564	2
Arrb1	Q8BWG8	163.277	226.77	118.905	160.067	180.009	80.4785	204.075	140.31	196.229	266.71	179.726	253.295	-0.448112	0.159548	0.292197	0.145165	0.300661	0.243579	-1.04097	0.000148005	1
Arrb2	Q91YI4	314.672	492.502	229.909	292.115	344.572	158.483	166.238	133.738	196.259	218.949	170.291	190.214	-0.318099	0.276891	0.219123	0.384673	-0.939619	0.000476756	0.402396	0.148858	4
Arsa	P50428	64.3457	68.896	58.7938	48.6096	41.6266	41.8408	35.6891	45.4029	47.129	13.1214	26.0636	13.7118	-0.58482	0.0911296	-1.40347	0.0185715	-0.68419	0.0896963	1.50284	0.00720156	4
Arsb	P50429	18.0134	15.9968	13.5724	11.2837	13.0586	11.3203	42.5873	31.3477	30.0242	38.9374	16.1967	12.6204	-1.62485	0.0942082	-2.22301	0.0656339	0.342244	0.644202	0.255909	0.859022	1
Arsk	Q9D2L1	8.36648	7.90226	8.82809	15.848	8.08619	9.79236	7.86134	10.4292	5.33331	5.682	10.7073	8.39384	0.36812	0.208116	0.0746264	0.846969	-0.138873	0.625115	0.432367	0.270988	3
Arxes2	C0HK80	35.7478	69.3273	35.3684	32.8306	67.0814	26.1388	32.6075	42.5773	25.7398	22.9967	29.8039	18.8539	0.423781	0.696666	-0.758728	0.672018	-0.973609	0.531712	2.15612	0.124471	4
As3mt	Q91WU5	78.7766	106.602	79.2746	50.2966	70.214	60.8046	67.9944	108.738	56.4905	47.0942	65.246	34.7352	-0.544131	0.00661891	-0.656125	0.0881102	-0.224193	0.477868	0.336187	0.258129	4
Asah1	Q9WV54	219.319	208.776	184.442	158.586	163.172	130.01	161.95	157.905	142.778	118.114	107.297	74.1986	-0.544766	0.138506	-0.72806	0.0795358	-0.344689	0.346416	0.527982	0.211049	4
Asap1	Q9QWY8	91.266	72.7883	65.517	92.6573	89.0943	75.3968	78.417	62.6484	98.7218	75.5708	60.1658	47.2892	0.38566	0.283741	-0.605128	0.436265	-0.557066	0.370133	1.54785	0.0164158	4
Ascc2	Q91WR3	13.8093	19.2273	16.183	14.5136	12.2115	13.5759	2.77274	10.5929	20.9485	0.0494412	0.645614	0.180248	-0.278862	0.0734822	-5.56882	4.86e-05	-0.934651	0.281561	6.22461	6.49e-09	4
Ash2l	Q91X20	40.0337	50.9302	41.2492	30.4673	35.234	24.3276	25.1157	27.762	32.6898	18.6669	28.2794	25.164	-0.709462	0.0204556	-0.306797	0.268335	-0.665439	0.000234584	0.262773	0.380463	4
Asl	Q91YI0	35.4442	40.9967	49.6041	45.9288	41.1172	21.6827	17.7217	28.6308	25.8781	23.0712	28.6294	27.735	-0.212261	0.615563	0.801789	0.336824	-1.27733	0.0831026	0.26328	0.528006	4
Asns	Q61024	86.0309	102.048	161.114	68.823	71.8532	75.8924	299.61	396.988	227.85	276.247	453.311	168.102	-0.805408	0.00162495	-0.122404	0.734014	1.46001	9.37e-07	-2.14302	1.23e-10	1
Asph	Q8BSY0	111.832	98.8087	137.888	109.362	85.2707	106.963	176.963	180.135	143.054	130.663	178.249	126.723	0.0810826	0.893091	-0.438941	0.0154352	1.23446	0.0316059	-0.714435	0.0224926	1
Ass1	P16460	780.191	1135.88	1052.82	784.202	1046.16	826.046	853.065	840.456	497.404	1173	1068.85	1108.78	0.352128	0.207233	0.747674	0.0074591	0.157646	0.653921	-0.553192	0.0273945	3
Astn2	Q80Z10	56.0575	42.206	47.873	50.5773	40.8586	58.7024	31.321	20.1037	51.1895	25.8138	24.265	49.471	0.0329931	0.863894	-0.0189437	0.970346	-0.604378	0.137586	0.656315	0.0698455	3
Atad1	Q9D5T0	249.545	287.525	220.098	429.431	334.183	315.12	258.59	361.547	246.042	311.168	368.82	296.379	0.449086	0.0305102	0.164186	0.418543	0.180559	0.407702	0.104341	0.591694	3
Atad2	Q8CDM1	134.517	82.9231	125.827	122.54	69.466	145.622	102.603	72.5369	159.667	74.9142	72.6079	99.9645	-0.0431205	0.911094	-1.36027	0.00675188	0.0335394	0.933341	1.28361	0.013516	2
Ate1	Q9Z2A5	5.63049	15.0476	7.77197	8.39242	5.92984	6.65145	18.638	6.94331	16.5883	8.64243	14.5029	5.75887	-0.330751	0.454954	0	1	0.568297	0.354192	-0.374915	0.363763	1
Atf1	P81269	59.4859	68.5734	90.0632	37.3674	37.7039	38.0185	63.9199	75.5007	74.9441	38.848	51.3617	35.6583	-0.900603	1.81e-06	-0.775366	1.33e-08	0.0229092	0.893773	-0.148146	0.337416	4
Atf3	Q60765	48.8236	47.9242	41.942	90.3018	92.9448	128.198	53.2302	50.8627	52.1384	51.4747	70.4539	82.3163	0.947147	2.76e-05	0.345036	0.0260227	0.146618	0.102154	0.455493	0.0414536	3
Atf7ip	Q7TT18	18.7508	21.0563	13.3355	15.1377	13.922	20.7286	9.8085	9.8993	17.5111	8.84861	9.46171	13.5589	-0.0897788	0.733747	-0.194279	0.563336	-0.543567	0.109852	0.648067	0.0123582	4
Atg101	Q9D8Z6	19.6309	0.292312	4.97394	4.28235	0.982069	5.58734	29.5878	7.75199	24.6695	17.5272	16.4355	17.3761	-0.09352	0.961745	-0.0589506	0.922488	2.54371	0.177578	-2.57828	0.000956408	2
Atg2a	Q6P4T0	6.5013	4.70183	4.7905	3.14501	3.98103	4.99171	4.7244	7.03764	8.39712	6.63367	5.641	6.06437	-0.409463	0.0945588	-0.0996676	0.695399	0.31033	0.281947	-0.620126	0.00236115	1
Atg3	Q9CPX6	150.838	143.349	228.953	110.252	104.159	124.836	166.659	134.348	206.745	142.589	100.251	117.646	-0.622386	0.214218	-0.66561	0.0956283	0.4926	0.359449	-0.449376	0.371947	2
Atg5	Q99J83	10.8242	9.5691	13.2389	16.5269	3.47614	18.8826	19.8887	15.1583	24.6216	25.0657	13.6195	22.4476	-0.112687	0.88736	0.0153221	0.963854	0.812163	0.000881994	-0.940172	0.25687	2
Atg7	Q9D906	118.89	114.966	139.899	54.9851	58.5299	79.7236	108.971	130.83	203.803	62.7563	71.7706	71.4853	-1.31058	0.00601017	-1.87593	1.28e-06	0.525191	0.15448	0.0401591	0.938073	2
Atic	Q9CWJ9	762.221	758.161	1040.97	404.806	336.602	416.827	904.207	762.855	1219.6	660.124	629.142	823.396	-1.41681	2.52e-08	-0.572571	0.00153432	0.313135	0.0603678	-1.15737	4.53e-06	2
Atl2	Q6PA06	75.3918	86.9705	83.3106	69.3899	73.8068	57.0087	68.5551	87.058	87.002	61.2635	71.0796	50.1971	-0.23546	0.545991	-0.588116	0.199524	0.0371257	0.925335	0.31553	0.48619	4
Atl3	Q91YH5	335.769	467.087	370.299	465.408	492.208	381.323	253.213	283.514	248.594	249.229	337.94	295.659	0.202254	0.271497	0.210121	0.535613	-1.11786	7.41e-05	1.11	2.23e-05	3
Atox1	O08997	86.9085	38.0596	66.846	46.6534	23.0374	58.4168	59.0371	56.613	46.9115	84.017	69.6513	78.7433	-0.621078	0.141419	0.551909	0.0347332	-0.134816	0.693492	-1.03817	0.00394184	2
Atp11c	Q9QZW0	4.96744	11.9606	7.03301	12.0157	9.10915	6.33076	6.37442	5.57046	12.9938	7.44897	3.35838	3.53422	0.243226	0.593399	-0.794548	0.134364	0.0476598	0.928178	0.990114	0.0305734	4
Atp13a1	Q9EPE9	218.939	393.625	197.851	227.547	238.531	159.483	215.653	221.64	252.466	238.457	314.868	398.346	0.155521	0.623103	-0.0399677	0.890512	-0.0472497	0.882638	0.242738	0.415623	1
Atp13a3	Q5XF89	37.4374	42.2055	37.8071	38.3937	32.0873	40.1094	26.4153	42.0411	41.2027	29.6903	33.435	11.7463	-0.419051	0.35311	-0.539929	0.265519	-0.440901	0.239758	0.561779	0.317171	4
Atp1a1	Q8VDN2	592.883	613.569	542.133	659.066	619.474	536.49	458.304	636.69	413.558	482.247	650.201	443.145	0.0783323	0.716641	0.180589	0.353162	-0.298895	0.12569	0.196637	0.39069	3
Atp1a3	Q6PIC6	475.209	371.913	466.191	398.959	289.934	389.142	477.609	438.433	513.946	280.48	269.968	278.238	-0.349514	0.049383	-0.876377	5.29e-08	0.0485905	0.757571	0.478273	0.0110045	4
Atp1b3	P97370	131.074	72.4562	57.0546	98.669	76.6381	88.9	136.826	75.2126	118.444	112.598	75.4145	129.861	-0.0170781	0.965519	0.270581	0.526691	-0.00516581	0.990842	-0.282493	0.461569	2
Atp2a2	O55143	702.381	960.387	745.81	690.982	715.041	756.905	826.958	1355.35	987.95	637.205	1013.99	792.772	-0.30911	0.230648	-0.421612	0.110591	0.505482	0.042991	-0.392981	0.174925	1
Atp2a3	Q64518	113.997	102.545	100.047	111.203	86.1991	99.4716	11.8432	11.2801	22.5598	11.3602	18.7924	14.0693	-0.0538022	0.774849	0.527828	0.401297	-3.83507	2.43e-10	3.25344	5.26e-16	4
Atp2b1	G5E829	433.905	388.071	368.235	416.855	406.574	373.775	336.789	354.341	290.925	296.416	345.169	227.026	0.0977736	0.598355	-0.678645	0.0207015	-0.145677	0.455702	0.922095	0.00190936	4
Atp2c1	Q80XR2	18.6132	32.7853	25.9467	26.8068	33.0851	22.2741	4.15702	30.0847	6.19647	6.33954	9.07848	2.22413	0.106408	0.712421	-0.865962	0.415409	-1.45092	0.108277	2.42329	0.000121786	4
Atp5pb	Q9CQQ7	151.257	79.1685	76.3646	114.91	94.3506	165.049	157.994	142.657	136.54	118.108	136.981	152.018	0.131134	0.837848	-1.02971	0.111683	0.89316	0.0832916	0.267679	0.71196	1
Atp6ap1	Q9R1Q9	260.568	314.601	263.046	201.64	268.552	218.983	270.266	333.997	215.643	234.068	279.515	255.525	-0.360953	0.303593	0.247516	0.450958	0.0676677	0.848302	-0.676137	0.0454602	1
Atp6ap2	Q9CYN9	29.432	47.978	34.4801	27.179	36.0898	22.0872	33.5861	38.3074	23.0325	31.4739	24.5423	21.5803	-0.389409	0.18238	-0.276673	0.308845	-0.238788	0.429895	0.126053	0.628029	4
Atp6v0a1	Q9Z1G4	915.955	673.497	980.155	887.264	672.302	591.736	918.723	1013.42	716.693	852.226	947.103	622.348	-0.0423825	0.861973	-0.221091	0.517444	-0.198386	0.473929	0.377094	0.200183	1
Atp6v0a2	P15920	93.1844	75.4652	72.2898	83.3075	61.3983	104.831	106.953	102.156	87.0819	72.7808	105.677	98.2469	0.0881397	0.780383	-0.0549855	0.82524	0.258357	0.384962	-0.115232	0.672183	1
Atp6v0d1	P51863	814.687	617.522	705.466	642.559	584.212	720.486	730.985	621.627	604.444	642.226	597.685	642.894	0.141797	0.654224	-0.0928898	0.636523	0.073078	0.8197	0.161609	0.355099	2
Atp6v0d2	Q80SY3	118.62	97.1767	91.6887	129.333	102.303	60.2562	248.814	240.537	171.822	135.166	144.334	83.2318	-0.245939	0.533113	-1.27287	0.00171505	1.3739	0.000102955	-0.346963	0.376052	1
Atp6v1a	P50516	910.272	818.506	743.733	705.274	665.691	637.857	1058.2	987.368	994.385	1104.34	820.845	1080.38	-0.126768	0.498672	-0.173265	0.408892	0.416554	0.0412617	-0.370057	0.0387642	1
Atp6v1b2	P62814	1074.29	675.568	1106.58	900.899	1039.87	626.857	1370.64	1085.2	785.634	1244.38	1094.39	1164.66	0.183083	0.455281	0.465657	0.0437198	0.241201	0.412204	-0.523776	0.000119384	1
Atp6v1c1	Q9Z1G3	1364.49	888.444	1002	953.397	776.662	942.362	1292.14	962.191	1309.83	1053.82	917.367	1173.37	-0.47268	0.0271212	-0.593206	0.0203805	0.152993	0.456662	-0.0324666	0.904106	2
Atp6v1d	P57746	660.829	455.565	498.61	505.323	301.107	461.707	591.61	475.444	625.926	587.728	500.42	601.681	-0.122774	0.589744	0.139183	0.444607	0.175384	0.425327	-0.437342	0.0202562	2
Atp6v1e1	P50518	600.382	641.732	514.575	409.271	414.457	368.534	494.497	560.583	542.302	357.099	361.875	406.215	-1.06596	0.000100224	-1.10494	0.000138788	-0.208494	0.146876	0.247472	0.299199	4
Atp6v1f	Q9D1K2	268.734	198.296	279.293	202.363	197.144	189.943	229.563	230.309	194.164	213.321	213.493	191.146	-0.0607737	0.882916	0.154805	0.78652	-0.031634	0.960187	-0.183945	0.374573	4
Atp6v1g1	Q9CR51	77.6896	107.795	73.8837	65.5	81.2891	57.8493	63.131	80.6214	66.4675	51.5542	52.303	47.2374	-0.335446	0.132604	-0.469749	5.77e-05	-0.290344	0.150225	0.424647	0.00479302	4
Atp6v1h	Q8BVE3	743.887	770.287	530.361	621.587	746.767	589.422	827.182	789.235	762.361	781.329	774.415	777.009	0.104107	0.447132	-0.242209	0.0574143	0.411648	0.00268821	-0.0653318	0.610224	1
Atp7a	Q64430	28.0938	37.7513	34.9261	17.9079	34.8361	23.3732	38.74	29.4836	38.6909	23.0255	30.0714	27.3611	-0.238063	0.5944	0.0282492	0.965622	-0.147453	0.805353	-0.118859	0.74024	4
Atrnl1	Q6A051	0.66652	12.7543	12.3525	13.5454	7.90443	18.3731	30.5889	47.3072	29.0623	20.1224	48.6019	10.6423	-0.692637	0.81483	-0.728139	0.145829	4.19794	0.000650461	-4.16244	0.128061	1
Atrx	Q61687	108.549	139.387	147.195	168.188	178.308	187.905	91.8808	93.3602	115.728	65.8723	92.0032	135.271	0.399103	0.147143	-0.564286	0.0568753	-0.354177	0.0662422	1.31757	0.000392621	3
Atxn10	P28658	98.8888	70.7184	95.0066	54.5448	24.9828	41.5306	132.241	99.7891	120.248	102.639	84.0662	109.172	-1.42939	0.000612113	-0.539151	0.11007	0.31188	0.292275	-1.20212	0.00976181	2
Atxn2l	Q7TQH0	253.342	242.681	249.202	280.848	246.467	213.134	281.632	252.806	340.165	292.442	272.93	302.179	-0.0389164	0.770962	-0.0700688	0.542213	0.120412	0.378115	-0.0892595	0.501642	2
Atxn3	Q9CVD2	4.72975	11.9471	12.0268	10.5292	6.49241	13.8246	1.22412	4.15387	17.102	2.42157	1.05239	7.95697	0.15857	0.772804	-0.700153	0.613852	-0.988746	0.404736	1.84747	0.0411862	4
Atxn7l3b	Q3UD01	9.90238	11.4043	25.9881	6.35607	5.24306	10.6059	38.6985	30.1686	38.4135	29.5655	27.5851	19.8567	-1.01791	0.0545635	-0.489835	0.0213657	1.31122	0.00355592	-1.83929	1.63e-07	1
Auh	Q9JLZ3	16.68	16.7986	7.29542	16.4698	16.1525	18.0362	18.991	23.8897	22.0033	15.5754	22.799	12.7836	0.926785	0.135479	-0.757873	0.250932	0.893146	0.196526	0.791512	0.205173	1
Aup1	P70295	160.651	153.15	120.894	160.601	188.342	136.139	118.518	156.692	95.3695	88.8809	156.338	110.178	0.219509	0.530454	-0.120787	0.75071	-0.255448	0.471383	0.595745	0.0993756	3
Aurka	P97477	15.4648	19.8644	21.1293	21.8945	12.8126	22.2796	24.1748	15.5201	19.6131	15.8751	20.4293	7.24978	-0.0181853	0.951	-0.548683	0.259313	0.0603504	0.793311	0.470147	0.366565	4
Aurkaip1	Q9DCJ7	11.8832	0.714913	11.2226	0.349691	0.656589	0.270452	10.1458	8.0915	7.78497	0.68145	2.11427	5.25587	-3.52812	0.0112045	-2.13304	0.0132081	0.914958	0.495832	-2.31004	0.0133265	2
Aurkb	O70126	184.619	184.562	249.449	249.529	168.256	239.262	130.82	100.458	137.535	144.252	104.414	177.515	0.291487	0.342042	-0.0704118	0.885238	-0.684488	0.0317129	1.04639	0.0221519	3
Avil	O88398	49.4467	279.88	63.0269	40.985	193.933	66.6059	17.6201	1.29298	17.1026	25.0178	32.4779	10.3652	-0.29901	0.65064	1.91375	0.165592	-3.96203	0.00721724	1.74927	0.00475859	4
Avl9	Q80U56	33.26	37.6053	42.1172	52.3303	48.4562	39.2711	37.8651	26.5345	40.0043	39.9438	40.8487	50.0032	0.280189	0.539383	0.152688	0.741193	-0.0331639	0.934425	0.160665	0.752544	3
Axl	Q00993	405.928	334.522	382.824	493.737	321.229	319.325	83.3175	67.0952	92.0072	111.917	113.155	113.796	-0.209989	0.214612	0.609841	0.0360636	-2.94211	1.75e-18	2.12228	4.6e-10	4
B2m	P01887	426.413	230.281	395.11	553.029	690.065	502.794	570.416	478.698	255.174	539.204	558.582	484.203	1.07377	0.0608452	0.28496	0.602794	0.46888	0.44133	0.319929	0.528064	3
B4galnt1	Q09200	183.297	234.098	191.552	83.5964	142.233	94.4823	166.082	295.777	235.934	76.7583	176.19	123.71	-1.38007	2.71e-07	-2.32696	0.000428611	-0.967073	0.00866017	1.91396	0.00998156	1
B4galt1	P15535	150.439	127.001	161.054	100.817	77.1103	94.4506	179.353	87.1012	153.697	130.263	107.376	151.191	-0.746596	0.0823961	0.0922658	0.849586	-0.136243	0.774086	-0.702619	0.118333	2
Babam2	Q8K3W0	12.7361	26.1141	38.0219	22.0607	26.6112	34.9046	50.7218	73.1035	72.8542	29.778	44.2566	44.1575	0.300256	0.534142	-0.650874	0.00053401	1.2875	0.0669394	-0.336372	0.5581	1
Bach1	P97302	103.363	115.298	118.051	108.756	109.546	121.926	84.0075	90.8425	138.726	70.0623	98.6649	88.2934	0.0232697	0.8836	-0.743322	0.0953073	-0.0681244	0.656696	0.834716	0.0557692	4
Bag1	Q60739	45.4844	67.9851	51.3512	56.9075	66.9067	29.0092	29.6453	40.1561	25.3017	27.4891	26.6087	15.5	-0.0643249	0.819183	-0.975506	0.11881	-0.479593	0.0704351	1.39077	0.0249142	4
Bag2	Q91YN9	18.0161	114.187	47.7138	30.3662	133.557	45.642	137.932	171.429	77.6172	103.722	276.461	83.4493	-0.954832	0.356797	-0.171986	0.827811	1.42142	0.0454859	-2.20426	0.0436662	1
Bag3	Q9JLV1	18.5637	18.5398	32.571	28.0645	19.1023	21.9333	51.3357	41.7072	47.706	25.5545	35.1169	35.9147	0.175721	0.802208	-0.672598	0.0644586	1.42584	0.0136648	-0.577525	0.2826	1
Bag5	Q8CI32	77.0973	74.2929	64.9883	79.2889	47.6637	76.7911	112.779	85.7794	120.117	95.3102	84.019	93.399	-0.163301	0.512556	-0.379195	0.0867391	0.572252	0.000450612	-0.356358	0.217243	2
Bag6	Q9Z1R2	9.89693	16.8485	14.081	10.9988	10.2849	11.6612	6.53746	4.63256	9.02104	7.62436	8.39974	7.01631	-0.277274	0.230929	0.23928	0.405363	-1.03446	0.00382117	0.517904	1.5e-08	4
Baiap2	Q8BKX1	18.677	6.29836	15.2366	18.7239	8.48433	17.6963	11.5329	14.3483	17.0141	10.9331	13.7335	14.5418	-0.497085	0.609192	-0.38074	0.487566	0.123004	0.780002	-0.239348	0.772954	2
Baiap2l1	Q9DBJ3	6.99603	17.6972	11.0116	5.17879	20.8352	14.6483	5.1761	12.0643	3.17629	2.31096	12.1944	1.47734	0.0710999	0.920914	0	1	-0.927019	0.174341	1.74886	0.113588	4
Bak1	O08734	12.9262	20.6975	11.4211	19.2909	19.8493	14.6462	18.7978	16.6568	8.82725	18.6803	28.1761	17.4549	0.0972442	0.85077	0.606285	0.102149	0.0231713	0.953507	-0.532212	0.303189	3
Banf1	O54962	202.016	239.144	209.049	191.255	186.359	136.166	149.66	130.59	139.37	132.143	144.952	108.777	-0.352042	0.0034739	-0.176871	0.166015	-0.607872	4.79e-16	0.432702	0.0068229	4
Bap1	Q99PU7	15.5543	14.2096	10.1915	14.1152	6.42677	18.0485	15.898	10.5059	11.7321	14.9606	16.4909	9.95985	-0.153423	0.752266	0.108845	0.703122	-0.067021	0.794667	-0.195247	0.697031	2
Basp1	Q91XV3	888.089	737.098	773.08	2169.57	1707.33	1673.33	588.695	477.682	621.944	950.832	995.259	953.681	1.28083	3.01e-10	0.730877	0.00169212	-0.4726	0.0322168	1.02256	8.61e-07	3
Bax	Q07813	129.686	117.205	120.413	88.6693	96.7423	104.134	126.197	92.7991	103.634	115.677	83.958	110.066	-0.681217	0.107575	0.161381	0.549428	-0.435927	0.209574	-0.406672	0.293529	2
Baz1a	O88379	225.638	257.866	280.728	285.01	225.391	377.154	208.081	277.663	366.648	211.138	262.437	291.703	0.217089	0.332612	-0.33343	0.0239262	0.5079	0.0217761	0.042619	0.834585	2
Baz1b	Q9Z277	353.818	412.743	388.826	261.383	267.799	264.655	276.968	309.429	323.005	186.737	234.852	266.599	-0.672426	0.118612	-0.402621	0.131255	-0.12275	0.690714	-0.147055	0.707561	4
Baz2a	Q91YE5	23.1856	12.4655	15.557	30.6391	34.4453	31.9182	13.4293	7.53818	18.0956	19.0392	21.986	22.7891	0.96844	0.000280362	0.79353	0.036382	-0.431809	0.341558	0.606719	8.41e-11	3
Bcap29	Q61334	235.639	106.983	135.555	219.773	107.116	150.159	233.499	112.029	142.751	169.735	165.531	153.808	0.474962	0.503366	0.492883	0.453775	0.146441	0.868519	-0.164363	0.584427	2
Bcap31	Q61335	1330.9	876.968	852.282	1207.4	847.507	927.531	1466.62	1271.29	903.96	1174.19	949.633	888.38	0.115876	0.687751	-0.432804	0.0244661	1.06204	4.57e-05	-0.51336	0.0339756	1
Bcas2	Q9D287	79.7247	66.2865	78.305	66.5744	51.8085	67.8254	71.8684	56.226	79.3796	66.6995	68.7802	82.4998	-0.267198	0.416809	0.0851747	0.746236	-0.0222512	0.940337	-0.330122	0.263101	2
Bcat1	P24288	14.0509	16.5944	54.9984	18.4776	23.4172	27.0845	100.046	117.703	82.705	68.5367	122.152	67.2561	-0.518574	0.620277	-0.257155	0.194757	2.87093	0.00202588	-3.13235	9.18e-05	1
Bcat2	O35855	69.0234	119.974	68.9127	75.74	100.251	103.615	97.7749	137.09	65.9912	122.773	135.38	102.222	0.256317	0.41931	0.572054	0.159364	0.0968004	0.832604	-0.412538	0.0492998	1
Bccip	Q9CWI3	19.0018	18.861	15.7509	20.3106	10.9108	18.1775	20.5828	18.7109	23.7499	22.2889	22.7744	19.63	-0.162279	0.575606	0	1	0.232087	0.0821744	-0.435553	0.125151	1
Bckdha	P50136	19.936	27.6017	21.5692	19.0332	22.8453	15.5986	11.5018	14.009	19.6065	3.86075	12.423	10.7134	-0.293188	0.393396	-1.23247	0.0487787	-0.591281	0.0431673	1.53056	0.0243585	4
Bckdhb	Q6P3A8	1.23505	14.3953	2.06317	9.53241	6.50058	3.91734	12.0857	17.7255	7.73261	18.6521	16.5234	5.88034	0.908778	0.42582	0.0432194	0.945437	1.83233	0.10584	-0.966772	0.134483	1
Bckdk	O55028	111.115	149.024	80.4349	95.0684	111.778	96.4807	58.6081	100.02	75.3779	63.9181	110.49	75.4235	-0.00126886	0.998145	0.17017	0.721298	-0.385855	0.507134	0.214416	0.662096	4
Bcl10	Q9Z0H7	253.796	158.963	221.137	269.44	253.836	235.699	186.989	105.409	165.178	336.194	216.819	316.555	0.359206	0.281226	1.1275	6.7e-06	-0.438426	0.24078	-0.329868	0.143739	3
Bcl2l1	Q64373	225.317	183.808	250.449	347.361	284.29	222.725	178.259	179.293	214.312	165.195	146.92	182.608	0.403159	0.207779	-0.304939	0.350402	-0.211012	0.509894	0.91911	0.00569515	3
Bcl2l11	O54918	13.4937	22.421	29.2654	113.239	81.6055	78.457	1.33564	5.99346	7.21051	46.9678	55.2584	56.948	2.14169	1.68e-16	3.82422	1.92e-12	-2.42875	5.29e-05	0.746224	2.17e-07	3
Bcl2l13	P59017	125.781	98.4821	140.313	105.322	70.8025	106.557	90.5347	72.5846	104.456	67.3664	63.8294	93.0746	-0.599948	0.0830895	0.150485	0.759159	-1.33756	0.00756161	0.587123	0.22632	4
Bclaf1	Q8K019	552.945	683.47	573.751	572.405	563.294	544.992	491.51	599.342	645.576	451.069	567.267	709.592	-0.0735702	0.698905	0.0694193	0.75924	-0.131143	0.540339	-0.0118468	0.958454	4
Bdh1	Q80XN0	20.6352	5.88309	19.9488	17.513	8.76852	37.4861	15.2833	15.8256	30.543	7.8728	7.47129	23.3936	0.738016	0.201053	-0.941375	0.243079	0.310825	0.65818	1.36857	0.0626088	2
Becn1	O88597	29.7228	21.5147	19.076	28.0071	15.9666	26.6981	44.4742	16.2658	36.3327	37.3487	27.0467	33.9708	-0.474246	0.772469	0.248222	0.552929	0.984513	0.328153	-1.70698	0.219327	2
Bgn	P28653	17.0925	12.6853	17.3013	17.0118	26.4656	9.58705	187.446	292.343	139.902	143.175	334.301	131.218	0.22092	0.697323	0.193574	0.506981	4.51513	1.7e-12	-4.48779	9.02e-16	1
Bicd2	Q921C5	151.132	155.466	176.71	121.134	136.081	107.88	124.287	121.433	162.361	74.5261	84.7716	101.307	-0.454126	0.0305149	-1.28608	4.13e-05	-0.224456	0.291932	1.05641	0.00181915	4
Bid	P70444	70.4315	19.7286	89.6121	54.9827	43.243	49.8686	88.4333	56.5986	60.6704	77.3212	51.2647	73.1311	0.165866	0.736763	0.0917011	0.77841	0.42207	0.440129	-0.347906	0.0949597	2
Bin1	O08539	77.5016	58.8795	67.7563	56.7216	25.9028	61.4558	66.6063	44.5708	87.6679	57.0116	37.0253	55.0741	-0.788359	0.00842684	-1.13293	0.0653661	-0.144736	0.422347	0.489305	0.444693	2
Bin2	D3Z6Q9	103.256	78.2943	94.4171	77.5591	40.0214	61.815	93.4476	42.5138	117.525	82.9997	38.3809	113.985	-1.01624	0.000146157	-0.770513	0.0522407	-0.524499	0.0663928	0.278771	0.435302	2
Birc2	Q62210	10.143	11.2157	15.4977	6.82275	8.41592	3.84716	6.11107	5.07412	5.52977	7.41877	9.69114	11.2591	-0.998853	0.00940684	0.746356	0.000104131	-1.12068	2.14e-08	-0.624533	0.100845	4
Birc5	O70201	382.645	381.046	545.83	362.659	241.254	395.756	152.437	103.394	246.498	65.3786	69.6107	218.96	-0.0422171	0.903827	-0.431016	0.289471	-1.0795	0.00641365	1.4683	0.000124276	4
Birc6	O88738	38.6376	63.623	41.2844	41.8646	45.495	32.2525	55.6788	51.9385	98.9531	66.4343	71.5421	81.1159	-0.191611	0.41253	-0.761763	0.100059	0.547895	0.0137153	0.0222578	0.961142	1
Blmh	Q8R016	65.0434	72.6837	92.654	47.6157	40.8961	49.0201	53.2135	60.3183	79.9153	40.0886	48.8141	52.3633	-0.732624	0.137711	-0.481053	0.159847	-0.12774	0.757827	-0.12383	0.775824	4
Blvra	Q9CY64	237.37	222.486	304.662	150.96	121.933	191.644	282.421	192.658	432.891	249.917	167.347	316.183	-0.88905	1.64e-08	-0.680038	0.000121953	0.144152	0.338842	-0.353164	0.0600033	2
Blvrb	Q923D2	116.614	27.319	98.1935	67.0144	93.0371	95.4282	613.653	446.101	343.756	548.25	485.642	395.126	0.623602	0.236351	0.384346	0.177419	3.18677	1.02e-10	-2.94752	1.38e-20	1
Bmi1	P25916	29.3295	25.6058	35.9055	17.813	21.7651	19.2574	22.5077	21.0142	29.9542	21.543	15.6325	23.7532	-0.617557	0.000178698	-0.274884	0.252701	-0.309496	0.142782	-0.0331774	0.868754	4
Bmp2k	Q91Z96	170.799	197.574	148.222	172.175	202.748	133.391	130.354	180.312	161.117	166.992	180.729	149.988	0.261835	0.243893	-0.156113	0.534278	0.145565	0.597713	0.272383	0.203137	4
Bnip2	O54940	51.2243	50.0625	55.0431	41.9333	21.0789	40.0902	53.9093	40.1317	62.0323	18.662	20.0555	20.7879	-0.657912	0.0696013	-1.45018	0.0107649	-0.190794	0.673114	0.983062	0.0494194	4
Bod1l	E9Q6J5	35.6037	49.4558	51.455	27.4428	34.2109	41.3257	20.1216	30.5618	49.9876	34.1616	34.8979	43.8317	-1.57973	0.0465444	-0.142276	0.820077	-0.978934	0.115743	-0.458516	0.477711	4
Bola2	Q8BGS2	14.8443	26.1313	22.7379	16.9623	8.74867	20.6404	9.97318	65.7032	43.1459	14.479	21.1101	16.4008	-0.464615	0.204325	-0.627876	0.358332	0.396248	0.575094	-0.232987	0.466871	1
Bola3	Q8CEI1	127.008	52.6429	49.7767	65.1514	30.5985	86.6439	86.9253	87.9415	36.5434	97.0813	99.3422	66.4961	-0.315401	0.614536	0.399646	0.384587	-0.0842091	0.889526	-0.630838	0.194067	1
Bop1	P97452	82.2944	60.2141	55.1232	59.4281	44.1728	49.9143	92.6987	90.0913	92.8462	72.6526	80.1383	74.6435	-0.4141	0.309339	-0.281143	0.00342861	0.920219	0.00398339	-1.05318	0.00921812	1
Borcs5	Q9D920	12.8662	8.34837	5.50932	11.5804	0.406266	0.205417	3.87837	0.4485	2.84215	0.141648	3.50759	0.493741	-3.08605	0.0920762	-1.44431	0.384584	-2.30109	0.0259932	0.65935	0.769148	4
Bphl	Q8R164	10.9078	2.97983	20.1496	6.46205	3.28257	1.89032	11.7617	7.17678	0.246389	6.66138	3.17286	0.529798	-1.34325	0.162213	-0.297752	0.885104	-1.65894	0.390446	0.613442	0.608975	4
Bpnt1	Q9Z0S1	16.5516	27.067	20.2158	9.82457	21.0264	13.144	14.2399	18.0902	16.2448	10.5325	20.501	10.5802	-0.660905	0.222336	-0.18828	0.588041	-0.383598	0.337565	-0.0890277	0.859817	4
Bpnt2	Q80V26	58.7763	51.4729	37.7705	44.4937	61.6364	45.5673	66.2043	62.6184	55.8381	50.1893	64.0362	39.7203	0.117778	0.783605	-0.689566	0.29267	0.343928	0.457643	0.463417	0.500667	1
Brd2	Q7JJ13	82.3063	138.207	120.968	180.011	174.109	180.642	47.4974	84.0617	121.687	71.0034	99.408	99.8124	0.701254	4.97e-08	0.226477	0.461739	-0.578934	0.0541083	1.05371	2.81e-13	3
Brd4	Q9ESU6	74.2182	97.0937	84.197	66.145	74.6305	59.5758	21.3535	48.4556	44.2456	25.674	43.0326	42.3601	-0.537926	0.0207752	-0.0664433	0.928164	-1.6483	0.00190466	1.17681	0.033591	4
Brd7	O88665	7.62221	4.64126	8.87703	3.56327	3.98612	9.48258	2.32333	5.48498	10.9979	6.70007	3.76296	8.93773	-0.407111	0.44073	0.228376	0.759269	-0.387991	0.583416	-0.247496	0.66833	2
Bri3bp	Q8BXV2	90.795	34.2038	47.1547	55.6415	58.7818	55.2691	72.2853	43.6956	70.1334	58.7058	47.9927	96.007	0.101278	0.807379	0.0960543	0.799868	0.199041	0.676159	-0.193817	0.516034	2
Brix1	Q9DCA5	25.2285	10.8742	16.3777	19.8036	2.43011	13.6766	49.0271	32.0279	31.3489	38.7515	39.6484	48.1007	-0.92371	0.353905	0.195417	0.400026	1.15121	0.00484829	-2.27034	0.0154968	1
Brk1	Q91VR8	77.1728	104.992	116.258	75.142	68.7722	81.6504	78.5992	69.4782	144.844	58.9497	55.4337	89.2145	-0.380818	0.0535462	-0.595007	0.0364563	-0.0724372	0.746286	0.286627	0.279102	2
Brox	Q8K2Q7	137.166	146.933	141.481	119.885	97.9317	105.318	128.482	121.481	138.634	114.603	99.0422	108.967	-0.885452	0.116141	-0.459258	0.356718	-0.224314	0.555854	-0.20188	0.74831	4
Bsg	P18572	1.44134	4.88169	1.57052	0.504743	0.998574	0.953909	115.688	95.8294	56.1322	101.364	116.23	49.5352	-1.60037	0.011897	-0.0359924	0.914154	5.44327	2.51e-29	-7.00765	9.04e-40	1
Bst2	Q8R2Q8	200.784	255.212	173.11	325.936	352.615	259.09	69.3614	72.614	56.526	192.941	129.818	165.664	0.543059	0.241794	1.65266	0.0291815	-2.21921	0.00167858	1.10962	0.0395271	3
Btf3	Q64152	69.023	101.664	67.8268	67.0843	66.4913	53.549	77.6501	61.3624	107.086	75.3344	58.6492	92.7863	-0.66071	0.137062	-0.171628	0.46727	-0.0231842	0.925855	-0.465898	0.286609	2
Btf3l4	Q9CQH7	45.4703	73.9747	74.8601	24.6532	24.4675	34.5591	38.1673	36.1844	70.4388	10.2884	18.6699	20.9345	-1.20697	1.2e-08	-1.83032	0.00399481	-0.47467	0.0937865	1.09802	0.070633	4
Btg1	P62325	11.4807	19.6939	14.8251	33.6868	38.8508	44.2852	4.84421	12.4365	20.2058	33.5611	30.2681	44.7904	1.37065	5.41e-08	1.74137	0.00556387	-0.487109	0.450351	0.116392	0.568287	3
Btk	P35991	21.7001	21.7451	28.6305	8.13262	9.96576	1.56177	19.6108	17.134	23.656	6.82324	5.19576	4.72049	-2.59137	0.000205849	-2.59508	0.00118433	-0.281185	0.170737	0.284894	0.784539	4
Btla	Q7TSA3	89.3958	107.862	45.7981	88.921	82.9666	51.1871	1.63938	0.961218	5.19127	6.81374	10.4602	0.796183	-0.0752585	0.867486	0.93143	0.491909	-5.24007	9.86e-11	4.23339	0.000320075	4
Bub1b	Q9Z1S0	30.7994	45.0228	31.9657	11.2941	5.67461	9.94577	3.89245	7.31766	20.7218	3.3423	3.17593	6.17631	-2.73836	0.000686307	-1.34238	0.32902	-2.88167	0.00703394	1.48568	0.216778	4
Bub3	Q9WVA3	161.099	161.41	182.423	118.314	107.288	109.744	140.665	115.765	137.236	139.784	102.863	130.191	-0.603303	5.3e-05	-0.155761	0.136365	-0.339974	0.000249766	-0.107568	0.486261	4
Bud31	Q6PGH1	38.5544	43.6202	38.2994	42.8066	54.2162	46.186	32.243	36.3903	44.0404	27.768	38.1416	35.7186	0.328735	0.291081	-0.0553973	0.864838	-0.0956039	0.789265	0.479737	0.0740538	3
Bysl	O54825	58.9524	23.8142	57.9232	41.8585	25.0261	37.6542	61.8882	47.1177	51.4769	61.1548	53.4591	69.2158	-0.347917	0.475361	0.197381	0.21196	0.294781	0.509612	-0.840079	0.00079899	2
Bzw1	Q9CQC6	887.126	862.536	1066.5	739.975	653.688	720.073	993.799	1016.56	1290.91	929.672	855.898	936.171	-0.744205	6.83e-05	-0.369219	0.00309664	0.411483	0.000891631	-0.78647	6.17e-05	2
Bzw2	Q91VK1	57.549	61.5518	74.1015	62.5987	60.3914	59.1976	78.0412	70.8495	87.682	71.8227	70.7375	76.4966	0.0963665	0.606853	-0.0509092	0.741365	0.500025	0.0290097	-0.35275	0.0149369	2
C1galt1c1	Q9JMG2	15.5195	40.6456	18.8101	26.1567	39.8346	28.9146	28.5848	38.3944	30.9551	27.6378	34.485	21.3571	0.47867	0.168033	-0.358023	0.066872	0.514287	0.124527	0.322406	0.217124	1
C1qa	P98086	63.8173	22.4032	29.353	27.5543	19.052	17.9395	39.8081	15.3611	27.4552	30.1254	13.1656	17.1588	-0.820632	0.0440789	-0.536614	0.284555	-0.477643	0.26292	0.193626	0.689927	4
C1qb	P14106	9.41717	0.967237	0.918889	12.3479	0.975935	26.2182	8.23286	0.0852519	3.02576	5.45442	0.358477	10.8034	1.74612	0.335565	1.10474	0.658728	-0.659544	0.773035	1.30092	0.531126	3
C1qbp	O35658	220.61	56.8715	105.721	132.662	50.4845	147.986	259.842	168.836	239.811	222.219	179.194	224.495	-0.983371	0.157821	-0.375419	0.593929	0.379211	0.518392	-0.987163	0.220671	2
C2cd2l	Q80X80	48.8606	64.003	60.667	58.2622	62.3433	68.1592	65.915	65.9638	66.2455	57.7536	53.6934	65.0751	-0.215775	0.237599	-0.768217	0.0040168	0.120097	0.419974	0.432345	0.0441758	1
C3	P01027	57.8683	107.015	90.6859	318.089	333.688	482.468	52.5589	52.0315	64.8585	171.106	130.16	272.161	3.07697	1.77e-20	2.51151	1.82e-17	-0.621018	0.104931	1.18648	2.13e-10	3
Caap1	Q8VDY9	15.1941	24.6144	18.0868	17.899	27.1175	20.5609	13.4177	19.5565	18.7004	19.7559	21.5053	20.1888	0.132029	0.623901	0.282334	0.205831	-0.180954	0.452087	0.0306489	0.903868	3
Cab39	Q06138	404.894	415.107	468.605	339.345	255.729	278.126	388.991	366.584	494.734	314.908	225.757	291.638	-0.855678	0.00509735	-0.541111	0.0568288	-0.0862839	0.750587	-0.228283	0.47622	4
Cacybp	Q9CXW3	390.791	414.579	540.4	340.712	287.776	343.196	424.396	343.61	558.015	409.459	370.733	437.22	-0.43449	0.205354	-0.271384	0.503211	0.0012373	0.997295	-0.164344	0.665776	2
Cad	B2RQC6	278.385	220.978	227.891	188.121	103.544	73.4576	98.0976	171.712	133.394	111.554	170.217	84.6615	-1.25206	0.000699437	-0.481816	0.188894	-1.13878	0.000555824	0.368535	0.327198	4
Cadm1	Q8R5M8	1.87918	6.27871	2.52917	2.53489	2.76013	2.57549	4.07264	4.69529	7.29207	0.714686	3.25014	3.15005	0	1	-1.41742	0.0635788	0.741425	0.202247	0.433417	0.548281	1
Calhm6	Q8C9E8	48.3481	48.3237	53.096	390.485	379.488	379.719	62.6891	58.9853	31.2505	240.61	235.227	220.714	4.32634	1.15e-10	3.41344	1.59e-08	0.247825	0.616867	0.665069	4.93e-06	3
Calm1	P0DP26	804.802	753.843	973.047	771.669	721.001	656.86	546.388	753.015	659.271	507.951	511.576	590.412	0.313567	0.366421	-0.215141	0.472691	-0.146061	0.704901	0.674769	0.0132319	4
Calr	P14211	4890.3	2696.51	4178.51	3542.63	2889.69	2850.66	3381.91	2911.98	2507.28	4563.57	3990.36	4925.35	-0.173382	0.436539	0.797263	8.71e-05	-0.445498	0.0521398	-0.525147	0.00883166	2
Calu	O35887	350.03	390.345	328.357	255.692	237.455	207.7	335.034	342.397	314.724	264.984	263.965	227.33	-0.962421	0.000635281	-0.420741	0.039867	-0.094946	0.521212	-0.446734	0.112759	4
Camk1d	Q8BW96	233.668	305.102	180.195	227.446	197.038	134.611	88.7971	55.4348	99.9064	125.233	82.6847	94.2237	-0.486956	0.105059	0.00782486	0.987877	-2.38527	2.47e-08	1.89049	9.5e-05	4
Camk2d	Q6PHZ2	67.4927	37.3884	85.3269	17.5525	35.1722	59.6788	238.806	266.9	253.566	111.562	112.088	147.146	-0.616254	0.233938	-1.1238	0.0187142	2.23102	2.12e-06	-1.72348	0.00162207	1
Cand1	Q6ZQ38	474.568	551.967	523.162	528.99	421.357	457.165	522.101	530.664	807.85	619.343	479.839	560.825	-0.205616	0.284508	-0.204586	0.351073	0.097806	0.617309	-0.0988363	0.627788	2
Canx	P35564	2775.02	2344.96	2383.64	2450.38	2261.61	2458.29	2926.57	3104.25	2486.17	2695.44	3039.15	3015.83	0.187675	0.33095	0.111958	0.371309	0.672996	0.000363416	-0.597279	0.000152488	1
Cap1	P40124	2030.88	1866.44	2164.62	1698.67	1331.57	1615.46	2516.09	2600.25	3073.69	2380.26	2062.51	2538.46	-0.38622	0.0197232	-0.267912	0.0153519	0.80783	2.99e-06	-0.926138	6.63e-08	2
Capg	P24452	901.411	675.969	903.506	712.85	603.47	626.072	866.372	635.738	701.232	949.229	537.82	703.792	-0.425437	0.123141	0.144887	0.540807	-0.210111	0.404765	-0.360213	0.148751	2
Capn1	O35350	491.769	475.637	472.475	416.337	335.097	362.33	393.156	358.912	522.028	318.648	323.121	325.308	-0.436228	0.0214576	-0.811848	0.0037279	-0.41195	0.0637273	0.78757	0.00368121	4
Capn2	O08529	632.878	491.97	774.678	416.729	265.158	583.126	1154.56	958.156	1512.81	961.478	734.341	1136.35	-1.00647	0.00201214	-0.658377	0.00039623	1.60149	5.24e-10	-1.94959	2.68e-11	2
Capns1	O88456	251.082	53.9938	241.337	115.187	36.1709	219.15	301.029	174.481	287.526	345.85	272.319	515.862	-0.825144	0.242867	0.505833	0.0672922	1.55257	0.00721085	-2.88354	2.73e-07	2
Caprin1	Q60865	1158.1	1169.55	1269.27	1281.94	1081.09	916.365	1118.88	953.969	1469.11	1135.8	1063.85	1263.42	0.069641	0.798386	0.259363	0.205947	0.181623	0.492504	-0.371345	0.0794495	2
Capza1	P47753	126.071	141.982	134.747	116.097	125.652	95.7315	104.904	99.2521	101.834	90.0925	78.5317	73.0935	-0.180964	0.443794	-0.668147	0.0564201	-0.351628	0.163568	0.838811	0.0153861	4
Capza2	P47754	456.854	405.511	459.273	410.665	387.525	381.186	419.478	355.428	466.381	434.257	359.437	422.324	-0.0418604	0.890978	-0.181352	0.549265	-0.0168196	0.956108	0.156311	0.605406	2
Capzb	P47757	1152.83	968.728	1031.26	1007.65	876.931	923.452	995.648	687.896	1172.77	928.456	747.956	1071.09	-0.17809	0.275449	-0.335348	0.127777	-0.34284	0.052785	0.500098	0.0169765	2
Card9	A2AIV8	158.97	178.321	108.54	120.569	97.3718	79.3803	27.2445	18.5607	48.5315	21.2026	16.688	20.0508	-0.880796	0.00417192	-1.1155	0.0908359	-3.0983	1.59e-07	3.333	2.3e-08	4
Carm1	Q9WVG6	7.91068	16.7069	17.4495	3.26526	3.25888	13.3152	23.8081	30.7131	56.0594	28.0756	32.8209	27.6967	-1.72831	0.0400787	-0.0716655	0.858285	1.27292	0.00984762	-2.92957	0.000214889	1
Carnmt1	Q80UY1	15.7922	26.2084	17.6383	8.73901	9.55856	13.4455	14.2559	12.2902	16.9985	13.5244	15.9261	10.0039	-0.900144	0.00202782	-0.15565	0.514028	-0.431162	0.0970207	-0.313332	0.250851	4
Cars2	Q8BYM8	12.4361	17.8379	6.04337	7.49306	0.325621	21.0314	0.782905	16.6438	13.9639	0.617381	15.7284	8.8428	-1.56913	0.40026	-0.361138	0.858679	-0.960412	0.522423	-0.247581	0.914671	4
Cask	O70589	8.52124	10.5514	10.8096	4.14756	8.1069	4.16338	6.39688	11.1151	20.9436	4.3007	8.60741	3.36552	-0.931831	0.00603843	-1.19309	0.0620829	0.205198	0.685213	0.0560632	0.913741	4
Casp1	P29452	268.225	245.083	225.015	280.799	231.442	291.326	313.162	299.913	335.913	409.172	318.269	405.462	-0.0404692	0.875385	0.277493	0.292779	0.274672	0.31626	-0.592634	0.0118849	1
Casp3	P70677	172.66	35.312	149.102	170.316	55.2401	104.938	173.81	91.7815	181.727	176.487	117.509	154.464	-1.02912	0.433606	0.0699085	0.858669	1.53474	0.08773	-2.63376	0.0254717	2
Casp6	O08738	30.6686	39.9128	27.3783	11.3741	18.6929	7.85974	14.4259	22.3819	19.9883	11.9204	18.3639	10.8488	-1.44195	0.000274484	-0.480772	0.110477	-0.792164	0.00146964	-0.169014	0.694969	4
Casp7	P97864	8.59252	12.0668	16.59	7.30122	11.2046	13.5423	15.6514	13.4992	17.743	9.52508	0.995616	12.7891	-0.211577	0.577933	-1.64998	0.158089	0.374632	0.206868	1.06378	0.372508	2
Casp8	O89110	385.803	249.193	439.37	370.56	172.206	355.216	482.819	297.09	558.113	522.75	354.321	618.259	-0.36933	0.140887	0.0409384	0.794382	0.297506	0.113373	-0.707774	0.00289286	2
Cast	P51125	82.5458	110.791	164.314	68.1087	77.4314	122.051	179.452	191.714	245.803	123.945	137.515	166.229	0.0676249	0.881062	-0.518911	0.00405982	1.81803	0.000254345	-1.2315	0.000202248	1
Cat	P24270	1359.87	1447.41	1030.12	866.77	1008.76	1090.46	1645.39	2319.18	1484.66	1296.36	1738.16	1157.73	-0.17544	0.408641	-0.129485	0.537058	0.568663	0.00766805	-0.614619	0.00259529	1
Cav1	P49817	42.1785	41.0947	28.9721	225.079	140.179	404.178	595.997	653.535	378.231	685.444	898.707	471.836	1.74751	0.0171588	1.28674	0.00156431	4.51478	1.77e-13	-4.054	1.68e-09	1
Cav2	Q9WVC3	10.3122	11.3434	6.80083	4.06166	7.36824	7.84996	13.5719	22.7011	7.31025	3.37665	8.29952	0.792576	-0.586567	0.120917	-2.22131	0.0423771	0.500464	0.339634	1.13428	0.27193	1
Cavin1	O54724	8.94889	7.52021	13.0772	11.8272	6.72793	14.7821	1590.97	1052.43	1122.84	1413.24	1404.79	755.068	-0.430462	0.216989	-0.303438	0.256554	6.7666	5.38e-194	-6.90874	2.41e-74	1
Cbfb	Q08024	700.795	540.187	629.101	455.013	303.256	337.236	423.807	234.613	501.752	373.189	209.573	440.031	-0.947415	0.000358291	-0.270626	0.262327	-0.879906	0.000102424	0.203118	0.510407	4
Cbl	P22682	40.3107	41.8255	38.8736	36.5396	31.9047	47.214	28.6681	26.3253	63.017	34.0117	21.5477	39.8121	-0.0747937	0.781248	-0.174622	0.593393	-0.0663612	0.840645	0.16619	0.580396	2
Cbr2	P08074	15.8998	1.50782	4.61552	23.6507	4.27992	20.5787	131.874	58.8047	104.776	99.0854	111.765	81.4381	2.10884	0.0630915	0.0552887	0.829221	5.22096	4.45e-08	-3.16741	1.94e-06	1
Cbr3	Q8K354	15.1068	16.1411	14.924	15.4271	20.512	6.79498	20.1895	14.18	4.64687	7.9972	11.6847	1.91553	-0.253031	0.597378	-0.964597	0.343931	-0.483926	0.449298	1.19549	0.197133	4
Cbr4	Q91VT4	16.0218	15.564	25.1066	20.4795	11.5664	11.8627	16.1412	13.2714	31.3901	12.2488	11.4831	13.5067	-0.385255	0.270346	-0.607852	0.111545	0.0343555	0.937367	0.188241	0.497327	2
Cbx1	P83917	11.625	18.3268	10.4805	7.69062	15.7321	6.04865	5.7611	6.24463	12.9051	1.84008	5.47075	3.89324	-0.536441	0.266287	-1.18878	0.0452551	-0.755281	0.089795	1.40762	0.0236812	4
Cbx3	P23198	482.773	580.243	528.841	250.094	312.51	185.789	253.799	244.762	299.543	152.905	176.639	191.195	-1.05251	2.25e-10	-0.610821	0.000230734	-1.00019	7.76e-10	0.558495	0.00194074	4
Cbx5	Q61686	7.12235	11.5123	4.36215	7.29536	6.28172	5.48789	4.00758	5.6374	5.4316	2.30333	3.51362	3.54098	-0.16937	0.687615	-0.699437	0.00661033	-0.514453	0.235013	1.04452	1.03e-05	4
Cc2d1a	Q8K1A6	26.3	28.391	21.067	29.1898	21.7886	21.8862	21.3742	26.0832	41.484	30.7975	28.8234	44.6861	-0.0588057	0.757073	0.259444	0.452163	0.185356	0.551727	-0.503606	0.0369055	2
Cc2d1b	Q8BRN9	126.59	143.222	109.69	149.312	111.712	112.145	93.1265	70.1018	102.886	95.1824	64.1504	61.9495	-0.206975	0.636274	-0.297657	0.421244	-0.568874	0.0358977	0.659555	0.196613	4
Ccar1	Q8CH18	177.749	186.245	179.68	143.561	117.622	172.225	122.9	172.262	195.445	123.299	182.761	206.684	-0.297919	0.0780669	0.189855	0.349075	-0.157766	0.299369	-0.330008	0.138872	2
Ccar2	Q8VDP4	271.931	298.929	334.285	197.941	206.232	243.16	225.958	234.945	300.459	157.257	177.135	276.052	-0.51719	0.0777005	-0.479281	0.00426708	0.00226658	0.992357	-0.0401756	0.898128	4
Ccdc115	Q8VE99	47.5025	45.9178	57.4316	47.4067	34.4995	62.0191	69.033	63.1731	63.6604	60.693	62.668	60.8507	-0.0428667	0.878985	-0.238289	0.306051	0.405954	0.104418	-0.210532	0.441296	1
Ccdc117	Q6PB51	12.1257	15.0396	8.6118	4.01866	3.1902	2.56636	10.9666	11.5357	7.83781	5.44538	3.64122	4.01425	-1.85897	5.45e-10	-1.21298	9.42e-07	-0.221161	0.449336	-0.424833	0.0968521	4
Ccdc12	Q8R344	65.0968	39.5102	53.3982	33.6869	14.2415	51.9752	40.6948	24.1296	52.6298	17.1486	16.9709	35.0505	-1.26352	0.0521645	-0.867269	0.0714746	-0.584066	0.126397	0.187818	0.792325	4
Ccdc124	Q9D8X2	75.3229	37.0181	76.9487	70.8078	41.6472	63.8484	71.0001	47.8707	96.5264	65.2667	44.0101	79.3718	-0.349481	0.293182	-0.688187	0.0829238	0.183385	0.627521	0.15532	0.609586	2
Ccdc127	Q3TC33	46.0227	33.3784	41.3989	48.3633	33.741	61.9938	34.7234	55.2393	52.1603	39.7329	60.7876	58.566	-1.62581	0.0996691	-1.14108	0.25285	0.23592	0.573231	-0.720646	0.493894	1
Ccdc130	Q9D516	9.66041	12.9937	11.1896	10.6809	12.9076	13.4442	10.7632	9.49021	12.0139	7.44016	13.0264	8.25482	0.133369	0.405456	-0.205725	0.440856	-0.0649357	0.680701	0.40403	0.132255	4
Ccdc134	Q8C7V8	7.94913	8.00685	7.60661	2.11107	9.37997	11.9915	4.17574	10.7299	7.14797	5.12	4.03914	2.08516	-0.342594	0.661846	-0.964258	0.0812288	-0.198721	0.614884	0.820385	0.34776	4
Ccdc22	Q9JIG7	74.0387	44.0366	95.6814	71.3664	12.3271	83.2563	59.7624	97.2955	87.8382	57.5297	68.564	62.0928	-0.893194	0.219187	-0.503574	0.0986134	0.400292	0.268864	-0.789912	0.246444	2
Ccdc25	Q78PG9	54.0466	51.1524	80.1153	166.723	124.567	118.783	41.826	38.773	69.2864	113.542	85.6309	119.962	1.25008	0.0111281	1.44765	0.0264557	-0.601766	0.376641	0.404199	0.372042	3
Ccdc27	Q3V036	4.80595	0.813812	4.91726	9.27458	4.11956	0.250797	2.4734	6.11231	0.647248	0.652783	2.55838	0.611685	-0.335026	0.852077	0	1	-0.324946	0.798751	1.07653	0.530257	4
Ccdc43	Q9CR29	52.7996	42.0061	63.8465	27.5118	28.5417	59.7435	33.2604	31.4012	76.621	42.0692	25.5999	61.3644	-0.908834	0.0308649	-0.457646	0.385997	-0.301366	0.386078	-0.149822	0.787314	2
Ccdc47	Q9D024	448.658	263.106	416.885	322.188	135.358	392.599	609.109	466.103	584.833	485.902	518.839	542.043	-1.09076	0.0236577	-0.377785	0.330135	0.17941	0.616061	-0.892382	0.0755278	2
Ccdc50	Q810U5	64.474	90.689	64.3019	96.6319	79.8454	61.433	37.8786	16.5634	50.9848	46.9663	31.3398	48.1254	0.144557	0.536328	0.524812	0.177012	-1.27887	0.000887899	0.898613	3.64e-05	3
Ccdc6	D3YZP9	25.0611	11.9556	26.4917	28.007	24.9667	21.9355	40.9578	16.9418	18.9783	32.1524	27.022	49.1768	0.737246	0.0436134	-0.606863	0.541718	0.640724	0.153656	0.703384	0.461473	2
Ccdc62	E9PVD1	33.8761	29.4159	15.2149	32.1944	24.287	22.8796	25.4922	17.2272	14.5137	26.9528	30.5695	21.7989	0.07957	0.837078	0.498206	0.0746417	-0.416728	0.331939	-0.00190803	0.992688	3
Ccdc86	Q9JJ89	122.287	110.354	147.065	108.699	114.526	135.291	112.423	123.583	143.26	92.9341	104.28	122.029	0.00472202	0.96826	-0.321744	0.00483571	0.119718	0.351856	0.206748	0.0574042	2
Ccdc88a	Q5SNZ0	61.3696	60.7843	53.1522	96.0568	91.6218	85.4808	78.1035	117.334	112.482	113.581	109.899	88.6783	0.992335	0.0116653	-0.0794411	0.581043	1.45926	0.00050351	-0.387485	0.0255256	1
Ccdc88b	Q4QRL3	142.262	97.2751	116.107	110.315	122.96	105.278	82.7012	83.8476	95.085	120.703	90.455	126.78	-0.00691237	0.985324	2.66317	0.0415863	-3.07599	0.0157557	0.405906	0.474051	3
Ccdc92	Q8VDN4	0.363046	0.46528	0.15477	0.332447	0.490415	0.60156	20.4367	59.825	12.2731	25.1562	7.09966	16.5542	0.63582	0.241131	-0.781159	0.364412	6.37687	1.3e-14	-4.95989	5.76e-17	1
Ccdc93	Q7TQK5	30.998	28.1838	36.9754	26.6524	27.7863	29.903	22.8117	13.7997	30.932	20.6062	26.2173	20.477	-0.31212	0.298903	0.179358	0.634669	-0.69685	0.0747309	0.205372	0.449376	4
Ccl2	P10148	230.402	243.119	496.377	602.312	331.75	357.78	314.184	216.799	518.354	968.153	675.559	900.853	0.619378	0.0744156	1.63862	5.06e-06	0.0342472	0.934972	-1.05349	7.12e-06	2
Ccl5	P30882	1.88872	1.37485	2.94561	234.431	148.75	249.541	4.37009	1.07645	1.22679	169.186	131.809	249.737	6.96545	4.02e-40	7.21499	6.3e-21	-0.468734	0.579509	0.219193	0.573234	3
Ccl6	P27784	45.523	46.3301	36.3971	23.7506	17.859	19.4011	54.6154	53.1519	73.072	25.2683	30.0873	35.3898	-1.05259	4.21e-11	-1.61591	0.00232755	0.573533	0.00227929	-0.0102192	0.983754	2
Ccnb1	P24860	15.7561	14.3826	23.6542	27.8751	9.42978	12.6069	10.1441	8.53616	17.831	18.1148	16.4257	15.7341	-0.231282	0.654485	0.533442	0.10228	-0.598549	0.124287	-0.166175	0.724329	3
Ccnb2	P30276	10.4192	14.3417	10.8125	7.04328	4.71991	10.2857	4.51411	3.9204	9.26391	2.77012	0.114994	3.38128	-0.746791	0.0357302	-2.41664	0.137274	-1.1003	0.00739763	2.77015	0.0859459	4
Ccnd3	P30282	13.5069	21.6689	22.2684	1.41221	1.95274	0.703369	2.48568	5.01956	8.78325	0.0302803	0.123085	4.75879	-3.90476	2.58e-15	-4.19771	0.0606599	-1.96472	0.00065476	2.25766	0.308675	4
Ccne1	Q61457	22.1181	0.645767	40.0822	17.2688	13.0399	14.4824	25.1219	1.70881	0.573454	21.6863	32.227	49.9223	0.836685	0.653291	3.48963	0.0352168	-1.51317	0.539458	-1.13978	0.00189614	2
Ccnh	Q61458	28.1509	13.7968	0.365127	10.9018	1.37718	0.547176	7.50641	24.5422	29.4513	20.0748	29.1014	30.0919	-1.36985	0.555378	0.565352	0.381428	1.75258	0.389586	-3.68778	0.00424698	1
Ccnk	O88874	8.56804	9.23089	9.48051	9.83303	8.95922	6.55993	9.339	6.81144	3.80819	10.7521	6.20917	7.96917	-0.125237	0.491154	0.378345	0.392887	-0.543355	0.154405	0.0397726	0.890601	3
Ccnl1	Q52KE7	11.3238	10.2416	9.82289	11.1335	14.6048	19.9864	15.9214	15.705	10.3862	15.17	11.2795	13.0546	0.504112	0.0449144	-0.072459	0.759718	0.396278	0.0605982	0.180294	0.509508	3
Ccnt1	Q9QWV9	50.7064	100.029	100.77	80.9453	109.915	105.639	120.243	182.596	191.395	104.134	195.6	185.173	0.82101	0.0456611	-0.0750671	0.682165	1.6456	0.000316555	-0.749518	0.00148059	1
Ccpg1	Q640L3	36.7243	44.1052	22.6658	26.0423	18.5603	22.0505	25.9947	30.5256	12.5498	17.0493	24.7175	1.12805	-0.679648	0.0464675	-1.60287	0.0535298	-0.577415	0.0694095	1.50063	0.0750821	4
Ccr1	P51675	233.873	116.59	162.606	140.931	120.661	139.894	262.318	233.751	226.989	181.155	174.426	151.89	-0.606154	0.320154	-0.488628	0.0785937	0.67347	0.0713866	-0.790997	0.155025	1
Ccr7	P47774	19.0284	39.8093	18.5288	48.8214	50.5737	51.2472	0.44425	0.882136	4.00756	14.8816	14.513	27.8867	1.05745	0.00350161	3.96833	5.78e-05	-4.37519	1.33e-05	1.46431	2.14e-06	3
Cct2	P80314	933.368	850.775	1083.45	686.728	614.718	660.026	1208.85	1033.65	1331.32	1305.41	1189.82	1360.68	-0.745406	1.38e-05	0.00257232	0.986049	0.382402	0.00981887	-1.13038	7.27e-10	2
Cct3	P80318	833.091	889.86	911.984	777.593	674.95	614.357	1041.95	967.031	1053.62	1068.56	1022.53	1131.39	-0.522217	0.000902322	0.0033229	0.984213	0.131489	0.448499	-0.657029	0.000460784	1
Cct4	P80315	401.49	322.993	386.185	291.638	218.469	304.577	563.043	581.109	744.579	455.497	502.912	556.902	-0.721361	0.0477351	-0.391735	0.103368	0.898645	0.00469368	-1.22827	0.000153359	1
Cct5	P80316	403.687	508.482	519.017	363.996	394.819	338.66	670.572	535.13	556.463	771.376	612.548	583.163	-0.150923	0.736774	0.461006	0.154333	0.88849	0.0314118	-1.50042	0.000232604	1
Cct6a	P80317	752.285	518.628	768.758	556.212	413.638	413.831	881.523	540.655	827.671	856.753	689.123	856.968	-0.668787	0.00348949	-0.00762676	0.973705	0.160865	0.506781	-0.822025	1.19e-06	2
Cct7	P80313	829.501	957.819	943.719	654.204	584.926	530.06	908.539	885.144	1091.32	850.725	861.871	909.656	-0.444105	0.101525	-0.139261	0.556819	0.349769	0.174853	-0.654613	0.00449658	2
Cct8	P42932	1996.43	1777.99	2229.12	1541.07	1230.58	1359.29	2359.52	1812.91	2543.93	2228.8	1960.58	2301.01	-0.40413	0.014668	0.0248614	0.862367	0.249085	0.139929	-0.678076	8.53e-07	2
Cd14	P10810	121.481	119.802	63.7067	485.25	485.737	655.428	206.989	214.867	128.027	619.322	537.067	397.749	2.29581	2.14e-10	1.47532	8.56e-06	1.0601	0.00911499	-0.239606	0.33575	3
Cd151	O35566	28.4488	12.0733	20.5387	13.5455	6.59732	12.1317	21.75	30.9371	13.8411	9.50592	28.112	21.6899	-0.882585	0.541119	-1.02533	0.446978	0.897469	0.457101	-0.754721	0.62948	1
Cd180	Q62192	21.3576	28.3253	20.2103	17.0367	22.0976	24.97	23.8696	19.5444	15.4147	9.83624	13.8105	9.00161	-0.126399	0.568762	-0.85201	0.00114744	-0.255235	0.280754	0.980845	8.03e-05	4
Cd200r1	Q9ES57	91.2935	59.3415	56.4293	61.7768	36.3674	44.0838	69.1884	59.093	85.9352	54.1116	61.1986	63.4949	-1.00416	0.0164379	-0.871212	0.0793849	0.177506	0.440103	-0.310454	0.459481	2
Cd200r4	Q6XJV4	82.8003	79.3425	69.8829	86.0398	82.8575	75.5701	72.7869	66.1622	42.3965	61.3645	46.2643	50.5232	-0.047299	0.90828	-0.237326	0.50501	-0.358827	0.280986	0.548854	0.201347	4
Cd207	Q8VBX4	0.178341	26.6466	0.872053	3.7097	26.507	0.207427	16.7724	52.6767	0.0817684	8.84045	73.5219	0.753619	0.766398	0.79466	0.920443	0.789708	1.37457	0.700916	-1.52862	0.583548	1
Cd274	Q9EP73	40.3052	67.9577	37.36	256.346	321.67	241.294	44.2043	63.7008	27.2296	231.671	248.947	196.523	3.3503	7.52e-09	3.08771	3.21e-07	-0.0151213	0.984324	0.277709	0.221269	3
Cd2ap	Q9JLQ0	143.198	151.012	159.827	141.157	126.172	109.455	80.9615	62.0195	86.089	85.6575	74.0796	79.7959	-0.289828	0.0164198	-0.190426	0.547403	-1.04438	7.4e-14	0.94498	0.0043636	4
Cd2bp2	Q9CWK3	12.6583	28.1079	15.7152	21.0439	34.3589	16.5076	5.96218	9.01152	10.8919	13.0235	15.2519	18.0635	0.346385	0.353825	1.65403	0.0581534	-1.94218	0.0259365	0.634536	0.0914304	3
Cd300ld3	Q6SJQ5	93.5462	104.228	63.8794	46.4615	63.0477	37.4739	63.2573	98.2184	47.3409	29.1385	50.2354	18.1287	-0.83478	0.00627987	-1.1568	0.0271506	-0.360799	0.334185	0.68282	0.152606	4
Cd300lf	Q6SJQ7	80.05	64.0053	69.1014	38.9859	30.4373	28.6883	22.3223	39.8437	34.5384	30.4375	15.3005	18.0257	-1.31359	9.98e-08	-1.20809	0.146251	-1.44948	0.000767176	1.34398	0.0696198	4
Cd302	Q9DCG2	11.2312	9.77114	8.93735	14.8971	11.2499	14.2915	13.7635	12.2235	9.73573	10.5422	8.0101	5.34139	0.42936	0.00676657	-0.620169	0.0528976	0.246614	0.159097	0.802914	0.00997702	3
Cd36	Q08857	666.364	308.088	171.103	440.115	598.953	211.252	1650.76	781.745	373.532	1080.21	908.577	500.471	0.632053	0.131811	0.037962	0.899447	1.78862	1.66e-05	-1.19453	0.000301015	1
Cd40	P27512	126.702	212.091	64.8091	2585.17	2128.53	2017.76	4.60513	3.96864	4.5544	876.172	993.042	992.557	5.24683	2.92e-20	7.78998	1.5e-168	-3.84055	4.85e-11	1.2974	1.8e-07	3
Cd44	P15379	1242.2	1575.23	1087.42	1677.97	2013.53	1386.88	1439.69	1671.88	1404.95	2093.2	2473.57	2168.37	0.61602	0.0149344	0.992691	0.000391226	0.0311636	0.914007	-0.407835	0.0841662	1
Cd47	Q61735	10.2177	10.032	18.9577	35.1675	33.5103	30.4182	11.5995	12.8016	14.9751	22.4208	12.6968	19.81	1.40177	5.32e-06	0.447524	0.0989203	0.0648313	0.839575	0.889417	0.000527208	3
Cd48	P18181	478.54	228.125	210.052	402.295	189.142	300.616	109.922	78.193	93.0937	148.775	119.33	152.412	0.0440863	0.895568	0.711189	0.0538641	-1.68312	3.13e-05	1.01602	0.000537672	3
Cd63	P41731	129.387	0.870677	66.9445	36.1899	1.96254	52.0026	84.2088	7.30567	1.08228	274.588	294.749	393.19	-0.702086	0.638113	6.04028	2.01e-05	-1.51244	0.409663	-5.22992	2.06e-08	2
Cd74	P04441	393.47	207.434	154.513	267.497	184.399	197.212	157.218	115.53	134.785	176	221.614	252.799	-0.101895	0.660271	1.0568	3.87e-05	-1.22769	2.25e-05	0.0689966	0.727226	3
Cd81	P35762	18.131	39.2678	43.9309	31.9754	34.421	29.1907	80.8949	64.9382	61.7544	88.0655	104.878	40.7819	0.0658754	0.95614	0.0279615	0.919972	2.938	0.000914378	-2.90009	0.00127937	1
Cd82	P40237	37.6531	63.8263	41.9372	123.705	132.772	64.727	11.1987	22.1237	12.8069	33.0745	46.3068	18.0015	1.70166	0.0195303	1.38452	0.0723516	-1.44809	0.135038	1.76523	5.64e-05	3
Cd83	O88324	129.246	474.023	128.941	1305.85	1328.43	986.527	28.5609	53.8199	65.5975	250.933	440.833	248.52	2.73349	1.22e-21	3.86425	6.64e-16	-3.18044	7.59e-09	2.04968	2.98e-36	3
Cd84	Q18PI6	455.03	404.959	401.236	304.04	297.711	253.015	339.052	365.892	345.885	200.932	214.095	181.88	-0.502287	0.024336	-0.892288	0.000767055	-0.134078	0.546338	0.524079	0.0483361	4
Cd86	P42082	365.675	428.422	243.676	727.915	609.23	493.891	84.6016	91.114	81.5166	302.754	325.751	285.655	0.974226	0.075745	2.37923	2.41e-12	-1.9496	0.000278021	0.544597	0.0854221	3
Cd93	O89103	13.1928	60.9345	26.293	22.161	41.9917	34.1609	55.9405	160.744	76.0116	50.0738	116.17	54.3446	0.19626	0.77724	-0.370816	0.533103	0	1	-1.10463	0.0193859	1
Cdc123	Q8CII2	0.206359	15.6008	0.821444	0.781485	22.9752	1.94028	0.831684	23.4053	0.758457	13.5946	26.789	0.0809443	1.23985	0.597367	0.332529	0.914665	0	1	0.0803207	0.978764	1
Cdc23	Q8BGZ4	17.7377	20.1009	7.72361	16.2664	45.7971	7.03701	29.1172	18.1834	0.7405	32.6956	15.9233	12.5048	0.309586	0.728966	1.35119	0.430893	-0.93743	0.585643	-0.104177	0.90635	3
Cdc26	Q99JP4	13.0558	11.9992	14.1018	9.14849	8.32699	9.12284	9.2686	8.85117	9.96102	8.24783	4.3321	5.01705	-0.556161	5.51e-12	-0.729531	0.0105898	-0.47826	1.05e-08	0.65163	0.0220412	4
Cdc27	A2A6Q5	37.3117	26.368	41.5605	59.3112	27.9571	36.6424	15.8005	42.9565	54.1323	27.7982	28.6816	28.7487	0.0899032	0.792518	0.038017	0.968765	-0.998382	0.29515	1.05027	0.037887	4
Cdc34	Q8CFI2	0.616419	8.24063	10.4653	0.814608	4.06372	9.77622	104.21	174.158	156.243	54.2349	83.2679	44.259	-1.64844	0.322355	-1.11289	0.000114993	5.3523	1.06e-05	-5.88785	0.000168652	1
Cdc37	Q61081	584.051	849.389	702.314	571.981	612.827	504.446	371.083	408.318	592.382	414.268	402.456	451.961	-0.456524	0.0543506	-0.151449	0.550561	-0.80582	0.000983063	0.500745	0.0584742	4
Cdc40	Q9DC48	109.72	89.7078	86.6471	122.574	103.775	132.087	66.0411	82.1848	94.8592	101.217	101.139	156.313	0.274756	0.548816	0.510434	0.238586	-0.239921	0.557699	0.00424301	0.993793	3
Cdc42	P60766	203.664	226.387	194.238	170.287	134.037	149.01	104.096	100.182	162.909	165.467	181.472	317.295	-0.314996	0.508073	1.04794	0.00356911	-0.563573	0.236485	-0.799362	0.0385727	2
Cdc42bpb	Q7TT50	20.6583	25.5255	34.6674	9.20327	10.13	13.4732	32.1182	33.7628	22.2595	21.57	20.0325	5.78532	-2.54676	0.00196497	-1.35453	0.0313288	0.117348	0.711957	-1.30958	0.176902	1
Cdc42ep2	Q8JZX9	4.1507	5.48921	8.59525	27.729	14.5209	28.7529	1.60093	9.39411	8.51323	21.6626	19.2172	34.3501	1.96184	9.39e-06	2.26777	0.00888809	-0.204371	0.816956	-0.101559	0.80416	3
Cdc5l	Q6A068	403.388	492.223	371.226	316.111	407.7	343.044	355.143	350.345	391.701	331.844	397.752	491.164	-0.311342	0.290724	0.0758295	0.795869	-0.207895	0.441341	-0.179277	0.568025	4
Cdc73	Q8JZM7	155.569	170.94	160.678	137.834	162.003	136.401	129.369	140.869	166.968	121.053	142.231	148.35	-0.153472	0.421871	0.0850825	0.678547	-0.0821588	0.699409	-0.156396	0.430844	4
Cdca5	Q9CPY3	7.06688	10.3906	18.0819	5.09854	7.34867	3.44549	2.76525	0.838719	5.20133	0.99949	6.35323	1.62087	-1.12083	0.0262376	-0.0763422	0.945211	-2.26074	0.00906483	1.21625	0.156804	4
Cdca8	Q8BHX3	44.3851	51.1223	47.1217	23.8854	36.1405	33.9251	27.4524	35.6344	62.7175	38.4366	30.4699	52.3102	-0.36828	0.594923	0.0936927	0.789635	0.249668	0.688476	-0.71164	0.125078	2
Cdh1	P09803	614.8	665.519	436.405	233.284	252.903	220.832	152.421	173.141	268.792	102.677	142.949	184.009	-1.27399	6.48e-08	-0.931613	0.0143553	-1.91429	1.78e-09	1.57191	4.61e-06	4
Cdh17	Q9R100	512.545	627.853	245.933	344.8	356.952	121.521	70.2006	18.5375	4.80155	59.4001	66.9945	9.19869	-1.11897	0.00187946	1.10963	0.233222	-5.51195	8.92e-13	3.28334	8.66e-07	4
Cdipt	Q8VDP6	60.2541	43.4024	35.6907	42.3084	33.8283	61.4537	39.3834	28.961	43.4672	17.084	33.4078	34.0689	-0.0513572	0.842583	-0.344228	0.280142	-0.327172	0.23159	0.620043	0.0439126	4
Cdk1	P11440	325.392	352.548	418.421	200.638	212.045	195.725	282.791	212.655	359.608	203.468	223.258	219.602	-0.845325	0.0021797	-0.446032	0.0671261	-0.249355	0.374762	-0.149938	0.560148	4
Cdk11b	P24788	287.314	304.43	255.507	248.408	212.821	194.359	106.043	122.941	166.667	99.8184	108.652	167.005	-0.547004	0.0829655	0.270444	0.699851	-1.95301	0.00126922	1.13557	0.0220485	4
Cdk12	Q14AX6	4.24133	12.0575	18.4266	20.4281	18.7178	14.1357	11.7186	6.8481	8.04978	4.10614	6.07448	9.1622	0.840001	0.196092	-0.499716	0.21785	-0.181568	0.786468	1.52129	4.07e-05	3
Cdk14	O35495	0.0354035	0.273245	2.37088	0.895056	1.06179	0.903269	12.1716	16.6734	18.7023	10.867	13.7729	3.195	1.74202	0.320347	-0.996204	0.142288	5.77878	0.00103191	-3.04056	3.83e-06	1
Cdk18	Q04899	13.088	6.14618	8.56058	4.13892	2.33164	3.4124	6.66832	9.33514	10.4694	1.64695	1.25622	0.967873	-1.46206	0.000243088	-2.78211	4.35e-21	-0.0264882	0.943101	1.34654	4.24e-05	4
Cdk2	P97377	23.0828	21.4884	34.3049	16.9681	11.9445	14.4223	18.3082	2.57272	24.2517	2.42415	1.01561	10.5384	-0.847109	0.000929955	-1.82011	0.198828	0	1	2.27195	0.0225124	4
Cdk2ap2	Q9CPY4	144.804	68.0651	139.466	147.875	55.6923	162.371	23.0531	37.7182	34.6061	10.8953	8.04265	63.9709	1.24089	0.282683	-0.226262	0.82272	-1.96764	0.13031	3.43479	4.33e-06	3
Cdk4	P30285	4.67887	15.9659	6.22594	5.83461	14.3966	0.644933	21.4738	23.918	17.5186	14.3289	24.6331	17.7761	-1.03396	0.470922	-0.173367	0.509167	1.42466	0.00971295	-2.28525	0.0904608	1
Cdk5	P49615	83.6165	91.7245	78.1892	111.168	97.5502	91.0314	115.726	103.898	138.983	96.9041	87.047	80.0087	0.309249	0.418461	-0.526099	0.178824	0.559244	0.148189	0.276104	0.475383	1
Cdk5rap2	Q8K389	11.017	0.56119	22.8507	1.41227	0.212684	9.02909	11.9576	6.52737	12.2087	13.8461	20.868	19.9458	-1.901	0.400478	0.865483	0.0135423	0.917939	0.580781	-3.68442	0.0191142	2
Cdk6	Q64261	217.1	169.245	173.5	149.891	110.172	142.245	241.444	164.6	364.62	178.653	193.849	242.282	-0.610907	0.235194	-0.238576	0.341602	0.677796	0.114238	-1.05013	0.00617353	2
Cdkn1a	P39689	123.41	166.868	159.689	288.993	278.117	236.077	74.2851	45.7542	48.5004	100.338	65.829	105.661	0.866621	0.000121146	2.17824	0.243022	-2.69868	0.129397	1.38705	0.00514801	3
Cdkn2aip	Q8BI72	24.5753	28.4722	25.2304	20.0413	28.9886	18.4909	18.3114	15.9447	19.2689	18.0822	16.2749	20.3323	-0.238886	0.255601	0.0296348	0.81043	-0.549946	1.45e-07	0.281426	0.201202	4
Cds2	Q99L43	94.2366	108.231	92.2018	90.2075	71.2302	69.0495	85.9471	112.474	49.7046	45.2274	62.6808	23.8983	0.469979	0.567082	-0.601496	0.476855	-0.0255402	0.977807	1.09702	0.122874	4
Cdv3	Q4VAA2	176.211	187.955	335.777	149.067	91.0574	193.17	258.649	128.673	280.927	137.889	95.0828	166.526	-0.772857	0.0579238	-1.01703	0.1476	-0.120319	0.747076	0.364496	0.613301	2
Cdyl	Q9WTK2	0.0420986	4.02023	6.73663	12.4053	14.9899	17.0721	4.77308	6.04008	1.07913	3.07267	9.62175	11.5169	0	1	1.15071	0.240536	1.59004	0.516873	1.07363	0.0792227	3
Cebpa	P53566	63.823	58.934	37.9103	0.957977	0.588749	0.130457	49.5712	71.1747	40.4884	0.792213	0.066321	0.580278	-6.96204	8.29e-15	-7.38659	1.35e-10	0.000869395	0.997921	0.423682	0.765413	4
Cebpb	P28033	290.179	261.439	410.067	322.591	258.379	770.041	350.537	413.919	600.646	556.392	584.011	1195.56	0.515005	0.251211	0.930841	0.000227649	1.12151	0.00294485	-1.53735	9.09e-05	2
Cebpz	P53569	48.6303	85.444	40.972	41.5402	80.9656	47.8861	157.23	215.504	149.439	151.072	194.519	105.249	0.525511	0.483026	-0.356482	0.160157	2.34493	0.00137384	-1.46293	0.00119011	1
Celf2	Q9Z0H4	22.0252	54.0837	47.9332	36.7002	44.0853	37.7371	7.91961	27.8861	28.904	6.44683	9.16391	16.4065	0.032232	0.937998	-0.906449	0.213781	-1.05369	0.152402	1.99237	6.96e-07	4
Cemip2	Q5FWI3	11.7298	18.7871	12.7615	35.6574	23.1788	20.0971	14.8526	14.1188	15.9606	22.806	20.1889	14.8923	1.09063	0.0143259	1.06344	0.0909752	-0.417904	0.478239	0.445091	0.179474	3
Cenpe	Q6RT24	53.1446	41.9124	47.538	42.8554	27.8467	28.1516	14.5666	23.8299	30.8597	11.7204	15.6145	23.7248	-0.692124	0.0656937	-0.516449	0.21557	-1.11767	0.000141815	0.941996	0.0490357	4
Cenpj	Q569L8	44.1461	57.3867	30.62	47.8881	48.5867	22.2546	20.4076	13.5396	39.0274	5.62328	27.3601	12.479	-0.196614	0.528407	-1.18652	0.378169	-1.30797	0.073308	2.29787	0.0501697	4
Cep170	Q6A065	58.8813	60.819	60.7418	56.7388	34.2868	71.3314	82.2791	56.0296	83.042	65.4202	64.4267	66.291	-0.3856	0.468808	0.447436	0.504089	-0.332294	0.611681	-0.500742	0.346394	2
Cep350	E9Q309	8.65387	5.85225	4.28689	13.3132	16.6833	13.3707	8.63611	0.0329018	6.10981	9.75913	6.4675	9.87617	1.25795	5.61e-05	0	1	-2.32215	0.37471	0.750736	0.000979174	3
Cep55	Q8BT07	12.5289	19.6471	24.1749	9.2976	0.425113	17.9172	8.09717	6.48098	15.6167	4.54483	1.3068	14.0947	-2.13094	0.206624	-1.0971	0.30136	-0.953409	0.0436738	-0.0804334	0.966871	4
Cep85	Q8BMK0	39.1878	17.9301	11.2038	40.3978	44.131	21.211	0.447325	0.774109	0.400802	0.273522	5.38272	0.508089	0.754701	0.225969	0.810083	0.546128	-5.26386	2.62e-18	5.20848	0.00011602	3
Cers2	Q924Z4	81.7995	185.522	102.089	123.826	172.522	104.791	167.012	236.241	117.513	165.233	166.341	125.682	0.0895697	0.855669	-0.270278	0.289639	0.901856	0.0174914	-0.542009	0.18023	1
Cert1	Q9EQG9	94.4165	53.1913	170.86	69.2991	31.5131	100.779	134.444	68.4822	257.126	107.916	47.5806	129.04	-0.971033	0.234455	-0.834876	0.0804164	0.89748	0.191149	-1.03364	0.13389	2
Cetn2	Q9R1K9	26.4049	30.4908	34.0245	14.8714	15.9025	17.0099	17.0558	9.17013	20.48	6.19943	13.3741	20.5397	-0.922529	1.34e-14	-0.30381	0.621487	-1.03209	0.00485287	0.413367	0.416382	4
Cetn3	O35648	301.533	322.529	253.204	280.38	231.537	187.086	157.414	139.561	203.538	161.028	146.333	135.502	-0.34985	0.0308149	-0.311797	0.318617	-0.953619	3.86e-06	0.915566	0.00103141	4
Cfdp1	O88271	153.915	199.742	160.754	118.501	115.718	142.111	92.1821	163.02	187.823	96.1044	114.78	104.925	-0.391113	0.0435083	-0.371354	0.118463	-0.302527	0.1641	0.282767	0.180501	4
Cfl1	P18760	1579.79	1275.77	1240.47	1366.22	1245.03	1013.4	1002.62	753.29	1132.66	1380.79	867.358	1300.62	0.121678	0.708937	0.727463	0.0461467	-0.426002	0.307696	-0.179783	0.531114	3
Cfp	P11680	104.525	93.4581	62.9144	58.916	92.7623	55.0267	91.1147	62.4005	46.6593	78.4171	74.2157	48.6027	0.114229	0.84319	0.173931	0.726814	-0.169731	0.791043	0.11003	0.772959	4
Cgas	Q8C6L5	29.5771	31.8315	49.4083	30.4016	28.5341	27.039	18.6207	8.51362	31.0904	20.6869	27.8602	27.1835	-0.418674	0.167273	0.572992	0.137487	-1.09374	0.00704781	0.102075	0.711164	4
Cggbp1	Q8BHG9	63.6009	32.001	85.0498	54.791	8.1156	61.1146	37.0655	6.69455	117.043	37.3646	17.3608	67.0054	-1.19159	0.215578	-0.0516015	0.968257	-1.31145	0.274172	0.171462	0.891372	2
Chaf1a	Q9QWF0	190.04	230.345	253.296	156.9	149.894	175.628	147.092	122.14	182.137	132.974	162.775	123.559	-0.841869	0.0130664	-0.703139	0.0938825	-0.689921	0.000992486	0.551191	0.240293	4
Chaf1b	Q9D0N7	89.7113	79.4304	126.609	71.8307	34.5372	61.0711	123.075	64.2132	130.774	75.7201	74.7977	56.0445	-1.25946	0.0198156	-1.05555	0.0670075	-0.0243382	0.937416	-0.179576	0.814752	2
Champ1	Q8K327	19.2535	24.8188	20.0017	40.1458	20.1543	21.8989	22.2509	24.2871	15.0338	8.9338	23.0074	13.9525	0.305324	0.4253	-0.626751	0.16993	-0.0344697	0.916242	0.966545	0.0577153	3
Chchd3	Q9CRB9	235.636	147.331	198.944	251.903	190.5	205.738	320.108	235.187	221.36	271.401	250.97	301.372	-0.0144893	0.973486	-0.28396	0.257582	0.612397	0.03272	-0.342927	0.45386	2
Chchd6	Q91VN4	59.5472	54.274	44.451	46.413	52.1742	60.1873	53.2919	52.3718	48.4233	41.4703	82.2462	36.5004	-0.155247	0.783321	-1.22119	0.173366	0.482098	0.304868	0.583844	0.506085	1
Chd1	P40201	6.89118	7.62448	7.03011	10.953	13.4735	12.4998	7.13617	6.39506	2.40415	11.0216	10.8074	12.5791	0.773402	3.13e-15	1.25718	0.0125563	-0.583768	0.243867	0.0999932	0.368394	3
Chd2	E9PZM4	5.42718	19.2908	8.57085	19.1136	23.8342	19.3189	4.70331	15.938	5.32824	3.82114	8.94725	16.9653	1.29591	0.0196518	0.349824	0.750016	-0.736189	0.452294	1.68227	0.0238888	3
Chd4	Q6PDQ2	1204.26	970.124	1043.53	1030.34	809.361	1119.98	797.549	840.517	1074.77	818.994	867.327	1188.87	-0.0758105	0.566884	0.062889	0.729129	-0.486168	0.00146403	0.347468	0.0508381	2
Chd8	Q09XV5	34.0338	39.7752	30.9113	26.8384	22.6476	27.0014	9.9163	11.7915	18.8753	14.0597	6.56402	13.4103	-0.499685	0.00907314	-0.777731	0.266293	-1.84108	0.000426125	2.11913	0.00227415	4
Cherp	Q8CGZ0	279.169	385.14	273.036	251.555	248.141	255.765	204.096	311.332	303.823	273.756	366.449	388.962	-0.3627	0.191629	0.106483	0.704504	-0.137991	0.604059	-0.331192	0.258743	1
Chil3	O35744	502.987	301.361	340.68	453.794	286.852	253.464	478.637	223.101	312.205	354.065	226.876	344.309	-0.0293088	0.963463	-0.0767861	0.878152	0.05377	0.933673	-0.00629265	0.99059	2
Chkb	O55229	50.0003	58.838	60.0094	36.1329	49.6566	43.1969	63.4136	52.2367	79.6337	33.1862	34.6836	46.316	-0.395882	0.0115652	-0.768962	0.000900678	0.19312	0.320959	0.179961	0.370415	2
Chm	Q9QXG2	16.9594	38.4034	19.027	10.667	12.3314	11.2164	25.8099	19.0449	49.132	14.1738	13.6905	15.888	-1.20763	0.0158671	-1.36777	0.107236	0.146512	0.802245	0.013632	0.986292	2
Chmp1a	Q921W0	97.8071	53.1943	76.881	67.8488	38.0099	62.0638	139.774	69.2684	154.847	96.1122	85.6055	111.458	-0.429408	0.0970885	-0.23674	0.371826	0.642449	0.0365008	-0.835117	5.51e-05	2
Chmp2a	Q9DB34	85.3311	27.6959	54.8434	59.5168	33.2406	48.3605	78.4099	35.5474	47.2552	71.8255	61.4858	65.0229	-0.103795	0.817688	0.481026	0.136478	0.0104995	0.982617	-0.59532	0.0237484	2
Chmp2b	Q8BJF9	283.47	160.601	268.45	195.172	76.9827	237.601	350.005	247.926	439.072	286.077	258.2	349.025	-0.806869	0.041431	-0.205335	0.133175	0.584426	0.00241872	-1.18596	0.00146804	2
Chmp3	Q9CQ10	29.9478	32.1285	39.3779	27.4025	23.6911	29.1937	36.0187	41.538	45.4809	24.8263	30.5544	26.8398	-0.333127	0.0246412	-0.580271	9.8e-06	0.281582	0.0669019	-0.0344376	0.782669	2
Chmp4b	Q9D8B3	691.848	563.02	654.842	593.082	380.249	578.482	719.162	549.693	865.27	650.45	511.659	744.032	-0.353786	0.022745	-0.141634	0.523376	-0.088848	0.673252	-0.123303	0.52548	2
Chmp5	Q9D7S9	11.0198	13.8569	8.4519	16.5728	19.126	21.889	26.3467	12.8409	34.5879	11.7714	19.1353	25.6287	1.2094	0.06004	-0.316126	0.492467	1.31134	0.0673979	0.214178	0.534675	2
Chmp6	P0C0A3	53.7455	46.7143	35.9437	51.9637	43.3008	45.9961	92.0775	56.5204	66.3784	61.7177	52.5504	41.6701	-0.149825	0.67071	-0.796004	0.01528	-0.0708398	0.87251	0.717019	0.0815745	1
Chmp7	Q8R1T1	4.73574	10.6981	14.4683	4.92695	0.0412784	8.72621	11.8065	33.947	30.6809	19.4525	29.2858	16.7557	-2.8967	0.245753	-0.121798	0.82215	1.3561	0.0472522	-4.131	0.0931758	1
Chn2	Q80XD1	62.8135	43.4739	33.779	65.947	40.4564	27.4259	24.4778	2.97077	15.7693	14.9775	13.3122	5.27206	-0.062446	0.892826	-0.0893797	0.920989	-2.1985	0.00648113	2.22543	0.000277223	4
Chordc1	Q9D1P4	160.289	197.129	195.857	131.837	137.014	134.549	157.114	180.773	207.021	164.923	151.921	154.352	-0.501823	0.000413341	-0.192611	0.280009	-0.0740923	0.670269	-0.23512	0.105314	2
Chp1	P61022	171.309	189.02	169.465	166.3	141.027	170.304	158.062	191.315	199.6	141.924	184.18	186.299	-0.13727	0.54582	-0.150785	0.405736	0.169178	0.433767	-0.155663	0.499023	1
Chrac1	Q9JKP8	27.3957	27.0821	30.1406	16.693	17.8152	28.2625	15.8853	12.7671	25.1938	19.1891	23.7087	30.4506	-0.470583	0.0538415	0.47966	0.167235	-0.709935	0.0154452	-0.240308	0.433754	2
Chrnb3	Q8BMN3	19.9149	12.3393	18.8264	20.1332	6.79555	27.0488	65.364	25.834	82.1282	32.962	10.6951	48.7404	-0.107355	0.867589	-1.00426	0.22685	1.63526	0.00320591	-0.738358	0.408296	2
Chtop	Q9CY57	21.3708	34.4576	35.5428	35.6806	36.5907	56.9623	29.892	36.398	49.9056	34.5153	39.9822	58.1941	0.364094	0.282646	0.180688	0.437345	0.351191	0.13112	-0.167785	0.620533	3
Ciao2b	Q9D187	13.9436	19.0733	15.4163	21.2099	16.9723	15.9887	9.37653	12.2361	15.2619	15.5172	14.3654	10.0575	0.163121	0.370242	0.118846	0.671249	-0.409136	0.0921945	0.453411	0.0478689	3
Cic	Q924A2	23.0694	39.6398	40.6162	35.8551	33.3701	34.7044	19.4338	18.1867	34.9959	29.4305	28.4018	39.0698	0.0536231	0.84144	0.466901	0.161552	-0.528779	0.187569	0.115502	0.437028	3
Cip2a	Q8BWY9	223.23	242.268	273.643	138.464	104.395	185.042	147.675	189.577	256.354	122.528	248.106	142.552	-1.02575	1.21e-06	-0.381809	0.0304848	-0.326684	0.00433034	-0.317252	0.208922	4
Cirbp	P60824	14.4972	12.1791	12.9163	20.4423	14.2133	18.2798	14.4039	9.76522	7.9996	10.8588	8.0619	9.63551	0.406558	0.0179104	-0.138564	0.618996	-0.339731	0.191039	0.884854	8.78e-06	3
Cisd1	Q91WS0	131.396	145.995	115.459	156.547	138.081	123.612	103.543	106.777	128.463	78.9277	100.407	99.6961	0.136882	0.588693	-0.962372	0.1526	-0.177797	0.413188	1.27705	0.0629313	4
Cisd2	Q9CQB5	102.503	103.807	97.9241	123.588	115.929	136.209	79.7614	84.4432	108.962	73.1793	92.9927	98.3444	0.490736	0.136302	0.128822	0.640239	-0.0248396	0.940141	0.386754	0.154139	3
Cit	P49025	25.9358	13.8199	15.0844	27.227	17.7348	18.2365	29.9972	37.601	37.3326	25.1653	53.169	19.9759	-0.224092	0.762111	-0.198682	0.534567	1.87374	0.032582	-1.89915	0.0310873	1
Ckap2	Q3V1H1	9.86166	15.0553	6.5421	11.9927	6.28451	9.14567	23.7336	17.5601	24.7931	28.5062	27.8808	21.327	-0.298348	0.507448	0.25297	0.225908	1.11458	7.2e-05	-1.6659	4.67e-05	1
Ckap2l	Q7TS74	20.9558	14.8881	21.3271	24.6212	12.9382	23.1992	18.4174	10.6852	14.9818	14.5386	15.2431	18.4941	0.0450606	0.849011	0.231283	0.429322	-0.463008	0.128813	0.276785	0.209856	3
Ckap4	Q8BMK4	1094.04	685.136	949.976	699.985	611.058	514.946	1699.97	1335.44	886.518	1470.18	1578.76	1062.17	-0.714745	0.0047447	-0.0949998	0.624716	0.692521	0.000529687	-1.31227	1.19e-08	1
Ckap5	A2AGT5	558.048	580.965	596.54	456.543	382.57	397.261	405.67	325.716	621.49	385.276	371.688	503.75	-0.711672	6.71e-07	-0.286743	0.103761	-0.514207	7.49e-05	0.0892779	0.642764	4
Ckb	Q04447	1561.32	1194.09	713.888	1439.23	721.718	653.371	488.607	353.296	379.064	608.343	346.898	242.041	-0.474197	0.00670274	-0.229551	0.323744	-1.67774	1.77e-20	1.43309	3.55e-10	4
Cklf	Q9DAS1	81.2157	89.2754	84.4984	57.4113	56.4748	59.0983	42.7632	45.4827	48.0017	32.2839	33.819	42.8772	-0.558963	4.99e-37	-0.331971	0.014373	-0.904724	1e-47	0.677733	1.25e-07	4
Cks1b	P61025	280.256	306.978	314.925	231.015	178.868	132.964	111.028	60.003	153.599	78.3659	51.1973	69.6255	-0.816007	2.01e-09	-0.868672	0.012194	-1.60176	3.83e-12	1.65442	1.44e-09	4
Clasp1	Q80TV8	6.74337	7.18531	1.95035	4.12749	9.92721	7.12862	1.31859	0.963603	0.836685	0.336292	0.0423626	0.916637	0.542674	0.447903	0	1	-2.158	0.000781236	4.81638	0.000386775	3
Clasp2	Q8BRT1	13.9251	17.4218	15.8495	17.2515	13.5315	13.7079	8.59647	8.31307	12.3944	7.88837	10.2301	7.93946	-0.0883214	0.54906	-0.155742	0.483058	-0.706021	0.000646316	0.773442	4.11e-06	4
Clcc1	Q99LI2	15.8897	16.9144	13.5139	9.28886	8.28134	10.0124	4.32627	8.55274	9.32778	4.44552	4.51808	1.77656	-0.745831	2.5e-09	-1.0913	0.054044	-1.13184	0.00184831	1.47731	0.00108445	4
Clcn5	Q9WVD4	188.53	224.118	226.083	273.838	286.998	275.981	169.965	237.29	170.691	188.865	252.126	194.407	0.748215	0.109055	-0.00919361	0.987833	-0.510118	0.396279	1.26753	0.0156086	3
Clcn7	O70496	193.273	256.546	125.089	280.524	315.083	250.905	155.161	230.264	73.1298	177.764	231.184	138.923	1.13553	0.025098	0.222171	0.39196	0.0968617	0.860206	0.816499	6.9e-06	3
Clec12a	Q504P2	239.072	258.836	247.358	263.741	270.806	296.557	10.9614	5.25644	25.0204	27.9609	16.6125	86.8084	0.115036	0.594716	1.31713	0.298246	-4.84675	1.04e-09	3.64466	0.000209302	3
Clec4e	Q9R0Q8	0.478187	6.40082	3.32175	92.2693	101.025	128.315	1.30426	0.935259	1.00432	85.3495	86.1331	121.312	5.5834	5.04e-09	6.36951	1.21e-17	-0.983431	0.298197	0.197314	0.794406	3
Clec5a	Q9R007	0.598206	6.89303	30.3778	2.3319	11.651	2.85519	2.87811	8.29538	4.7957	2.75973	5.07803	10.1447	-0.230443	0.898466	0.104092	0.881641	-0.0432086	0.979839	-0.291327	0.7487	4
Clic1	Q9Z1Q5	668.293	420.575	789.01	488.91	281.773	495.839	721.808	354.46	783.923	761.348	556.583	948.941	-0.597304	0.0440756	0.864599	0.00719928	-0.289559	0.402666	-1.17234	9.92e-06	2
Clic4	Q9QYB1	124.97	220.911	196.295	734.681	660.545	660.763	140.342	157.066	153.246	677.794	530.949	574.013	2.40556	4.42e-11	2.22848	1.72e-07	-0.0653192	0.887601	0.242393	0.380028	3
Clint1	Q99KN9	358.113	396.376	351.874	317.207	317.116	249.091	324.066	315.898	407.07	214.188	192.97	225.704	-0.38302	0.0676525	-1.14734	3.28e-05	-0.211183	0.328286	0.975502	0.00139076	4
Clip1	Q922J3	149.003	151.944	181.084	139.263	110.882	101.542	157.935	151.68	146.838	142.552	115.733	116.396	-0.534778	0.0279834	-0.887609	0.0127218	-0.451454	0.071731	0.804286	0.0337573	4
Clmp	Q8R373	2.1375	5.56044	0.71431	14.3529	11.7091	16.7902	5.00118	3.09316	3.83789	18.101	17.7324	10.5897	2.79221	0.00130375	1.94642	1.64e-09	0.935305	0.28702	-0.089511	0.761089	3
Cln5	Q3UMW8	182.304	212.314	133.89	138.153	158.039	99.9289	131.164	191.291	82.2449	108.22	111.007	45.4251	-0.589479	0.0625191	-0.490792	0.288325	-0.433222	0.206647	0.334536	0.453695	4
Clns1a	Q61189	56.2654	2.62427	40.2574	33.1573	12.6564	37.3781	26.4457	7.99413	2.20918	39.4476	25.6965	52.7343	0.638972	0.514838	2.45923	0.00022531	-1.19297	0.275563	-0.62729	0.170816	2
Clpp	O88696	30.0647	3.85996	12.9752	13.2302	7.97191	20.4801	13.4427	14.2109	12.7124	16.7331	21.5537	19.5949	-0.214923	0.813291	0.513421	1.91e-05	0.249187	0.666043	-0.977532	0.170695	2
Clptm1	Q8VBZ3	46.3679	94.1847	63.9237	55.6273	98.8289	38.5386	104.033	127.284	134.31	82.2016	137.049	119.475	0.641429	0.261894	-0.365157	0.299672	1.97386	0.00371857	-0.967275	0.04296	1
Clpx	Q9JHS4	64.8626	82.0641	81.1977	63.9566	67.9378	57.3768	43.8802	83.1561	54.9885	41.8173	63.2353	22.319	-0.196462	0.23944	-0.556157	0.11458	-0.749415	0.0271626	1.10911	0.000570795	4
Clta	O08585	271.497	204.026	267.6	254.291	172.661	271.972	351.541	347.364	368.966	254.044	264.818	351.268	0.596931	0.530276	-0.0961337	0.775944	2.01624	0.0140178	-1.32317	0.0531184	2
Cltb	Q6IRU5	60.223	59.1059	46.2539	33.412	29.2425	26.878	54.889	55.342	49.7676	21.5605	35.9305	13.7068	-1.39689	0.0077865	-1.71214	0.000999704	-0.0274876	0.809566	0.342739	0.59451	4
Cltc	Q68FD5	2943.13	2712.25	2607.36	2490.27	2184.72	2655.25	3872.61	4506.98	4623.8	3522.07	3926.85	4469.04	-0.206473	0.18186	-0.200019	0.151055	0.731853	1.79e-06	-0.738307	6.58e-07	1
Cluh	Q5SW19	184.938	137.745	202.616	101.989	52.1498	83.1103	232.797	142.775	273.063	139.194	122.821	156.39	-1.21823	0.00733581	-1.01413	0.0114543	0.776734	0.040718	-0.980842	0.0198051	2
Clybl	Q8R4N0	102.725	101.585	110.047	112.285	87.6418	130.939	76.645	72.3251	59.7173	50.7078	51.033	37.8943	1.28999	0.066434	-0.622031	0.261885	0.206685	0.762719	1.70534	0.00165623	4
Cmas	Q99KK2	147.186	182.874	166.738	75.0338	95.5003	96.421	94.4966	158.252	124.491	42.1111	53.2234	41.6163	-0.899853	0.000600946	-1.57372	1.13e-05	-0.648211	0.0188813	1.32208	2.85e-05	4
Cmc1	Q9CPZ8	63.5086	34.2882	38.2087	61.3786	68.9055	59.9007	25.3446	37.3074	45.636	41.0956	53.4748	42.088	0.356168	0.585634	-0.28593	0.650759	-0.379417	0.51972	1.02152	0.134831	3
Cmklr1	P97468	71.3577	63.3147	69.9231	46.1808	33.6711	80.2761	40.8673	72.1957	77.8344	34.7352	43.4939	39.2807	-0.446535	0.227689	-0.650744	0.0346401	-0.153371	0.607045	0.35758	0.344308	4
Cmpk1	Q9DBP5	138.359	186.569	195.884	151.205	134.643	165.477	139.384	188.17	232.856	153.255	127.263	163.087	-0.246779	0.527065	-0.258644	0.448351	0.0852874	0.804586	-0.0734222	0.85119	2
Cmpk2	Q3U5Q7	2.08686	1.96071	1.94442	251.394	119.533	156.454	1.95718	1.35078	1.14978	289.172	71.009	301.686	6.92217	2.56e-41	8.01617	3.21e-18	-1.07737	0.196925	-0.0166276	0.9722	3
Cmtr1	Q9DBC3	53.1043	75.2593	37.7769	60.5311	47.3245	32.3135	21.4138	29.0383	56.5682	32.024	21.6829	28.7278	-0.304862	0.387373	-0.243846	0.423351	-0.658098	0.039441	0.597082	0.0735267	4
Cndp2	Q9D1A2	665.679	573.745	915.309	532.53	471.775	669.209	1986.35	1193.67	1532.58	2009.28	1421.35	2300.93	-0.319811	0.16352	0.507791	0.00452633	1.24989	1.58e-08	-2.07749	1.4e-26	1
Cnih4	Q9CX13	10.5871	4.92611	8.20616	12.1073	7.60717	8.20858	11.5138	8.57505	13.3644	12.3589	12.8145	11.2389	0.273635	0.477522	0.143947	0.463553	0.541457	0.148857	-0.411769	0.0556417	2
Cnn2	Q08093	144.999	229.987	38.231	180.295	207.447	103.008	81.0895	51.2364	61.9581	102.354	165.773	82.6526	0.51844	0.168	0.97396	0.00563173	-1.01475	0.0160069	0.559234	0.0536067	3
Cnn3	Q9DAW9	3.88345	2.94266	1.62802	40.4696	50.6963	66.8966	312.542	369.646	234.417	325.491	527.892	211.81	3.14881	4.92e-06	0.193556	0.634506	6.79328	7.72e-38	-3.83803	1.82e-08	1
Cnot1	Q6ZQ08	209.327	244.326	200.354	165.588	167.581	130.91	153.352	208.081	205.105	157.196	187.451	161.918	-0.457919	0.00897786	-0.221575	0.190579	0.223368	0.516033	-0.459713	0.152599	4
Cnot3	Q8K0V4	62.9057	103.328	52.1783	43.4255	61.5473	26.1795	52.7825	44.1363	79.8999	70.1458	64.6833	120.586	-0.749043	0.0225905	0.329433	0.341645	-0.448987	0.221503	-0.629489	0.0967843	2
Cnot8	Q9D8X5	37.5592	30.9921	41.0647	37.0493	26.1101	30.9026	30.479	29.4278	28.4639	20.1561	23.0305	16.246	-0.221238	0.0990251	-0.580785	0.000102463	-0.310295	0.0189267	0.669842	9.41e-06	4
Cnot9	Q9JKY0	20.3485	18.0977	22.9953	20.5542	9.8645	10.5274	4.05459	7.76878	8.91197	8.99071	14.7798	8.09057	-0.979475	0.0171634	-0.313034	0.805911	-2.10657	0.0037259	1.44013	0.0819092	4
Cnp	P16330	56.1084	31.3734	30.0163	52.4305	31.6795	38.2637	0.239341	0.459334	1.83381	7.78455	0.269842	6.88173	0.0888076	0.805074	2.05466	0.256002	-5.9999	5.13e-11	4.03405	0.0118026	3
Cnpy2	Q9QXT0	192.749	56.5101	127.866	235.065	118.706	347.264	235.791	128.703	257.335	181.128	213.82	237.657	0.58577	0.271504	0.188857	0.746774	0.30983	0.566196	0.087083	0.879341	2
Cnpy3	Q9DAU1	227.538	309.389	229.147	157.183	189.634	132.836	194.003	259.069	233.98	155.637	210.998	171.074	-0.874127	0.000907121	-0.518975	0.002843	-0.0933134	0.485916	-0.261839	0.335172	4
Cnpy4	Q8BQ47	7.35416	8.09384	7.85827	6.83127	4.98772	5.00811	5.26613	9.59977	6.41304	4.50454	3.25182	5.33693	-0.484932	0.00184832	-0.684038	0.0382593	-0.176282	0.494774	0.375388	0.145695	4
Cntn1	P12960	77.1323	107.542	79.7953	71.7703	58.1072	57.0406	67.9199	80.2008	110.962	80.0463	93.7469	94.3865	-0.486562	0.388844	-0.0132605	0.981377	-0.000175486	0.999742	-0.473126	0.422505	1
Coa6	Q8BGD8	41.5449	57.9906	29.3554	19.4631	32.3324	16.6686	47.8432	88.5388	12.9598	24.595	16.1824	4.29274	-1.32669	0.0466055	-2.50214	0.0188661	-0.247433	0.683835	1.42288	0.175317	4
Coa7	Q921H9	153.889	145.024	142.109	69.2986	76.4277	58.8735	112.651	154.206	106.347	56.0692	112.7	39.8839	-1.19187	0.0101245	-1.09291	0.0418719	-0.228777	0.590291	0.129811	0.819263	4
Coasy	Q9DBL7	24.3147	6.02834	14.7223	26.5748	12.6205	22.398	2.07066	3.5758	0.674337	0.965071	2.18029	0.299493	0.599843	0.372141	0	1	-2.91852	0.0015284	4.51372	4.24e-07	3
Cog1	Q9Z160	12.8405	19.1517	35.3088	12.7862	20.0235	18.7713	13.6028	19.5704	26.9447	15.6873	11.7465	9.01869	-0.344915	0.36039	-0.767459	0.0221352	-0.0929013	0.791325	0.515445	0.155104	4
Cog2	Q921L5	0.744574	1.16127	2.70619	3.68064	2.4213	7.34203	0.821755	0.876375	0.776378	0.827107	0.338565	0.12759	1.60182	0.0257363	-1.32266	0.0900692	-0.688408	0.209355	3.61289	6.89e-05	3
Cog3	Q8CI04	1.71419	4.49818	23.6775	8.61039	0.525688	37.4373	2.1976	17.863	25.2059	5.39514	4.73842	1.57078	-0.0168232	0.991134	-0.650413	0.572365	0.246917	0.858442	0.386673	0.763204	2
Cog4	Q8R1U1	38.6834	14.3038	27.1273	34.5318	12.9972	36.4104	28.5	19.4547	38.9241	22.3912	19.5331	41.545	-0.0455164	0.910901	0.0757186	0.840109	-0.0863019	0.819035	-0.0349332	0.932786	2
Cog6	Q8R3I3	0.578948	0.519416	11.0158	2.35462	0.595845	10.1965	3.37208	0.627101	13.5444	1.83548	6.68432	0.696121	0.703511	0.706198	-0.581894	0.714809	1.03735	0.590985	0.248051	0.869874	2
Cog7	Q3UM29	8.98026	1.06826	7.45487	6.42751	11.0061	8.42265	9.37863	7.9201	5.74356	12.2147	7.90666	4.01695	1.01952	0.311502	-0.0457087	0.928703	0.85888	0.392208	0.206349	0.69024	3
Cog8	Q9JJA2	50.1852	45.9673	104.517	41.3061	6.70333	76.4071	71.4575	61.0869	75.4478	54.0638	35.951	60.6725	-0.853385	0.395987	-0.884887	0.453761	0.107319	0.919581	-0.0758168	0.946639	2
Col1a1	P11087	4.01049	5.15408	3.43259	3.44152	2.86155	6.00195	1450.92	938.982	868.302	1405.29	1461.12	815.717	0.378184	0.378684	0.12911	0.495544	7.82694	9.14e-68	-7.48279	6.38e-79	1
Col1a2	Q01149	3.38191	1.74258	1.40177	1.50355	2.91908	2.12914	157.959	87.9305	122.471	161.912	151.01	114.803	0.130575	0.784653	0.252803	0.306279	6.03271	3e-43	-6.15494	4.2e-63	1
Col4a2	P08122	0.177134	0.529597	0.566042	4.5115	0.541996	2.14065	48.3877	21.1421	52.1209	46.7065	36.871	33.6348	2.20772	0.0350426	0.0398147	0.927966	6.64585	2.99e-22	-4.47795	7.8e-07	1
Col5a1	O88207	34.6845	10.6131	27.956	128.662	74.6495	101.584	92.0525	86.1205	57.8293	215.747	162.342	168.564	0.859248	0.159168	0.820803	0.0223751	3.5498	8.85e-06	-3.51135	0.000712095	1
Col6a2	Q02788	0.119236	0.810014	0.199031	0.151597	0.691612	0.53228	42.4396	49.0578	24.2757	39.6381	56.1179	11.3086	0.512546	0.631097	-0.335549	0.661774	7.10874	7.79e-16	-6.26065	1.31e-10	1
Colgalt1	Q8K297	857.026	642.37	645.01	652.79	459.117	559.353	527.269	482.329	521.634	399.544	405.657	411.008	-0.350561	0.11484	0.0801032	0.78694	-0.743587	0.00570853	0.312923	0.179983	4
Commd1	Q8K4M5	71.7852	32.1803	58.5344	53.6449	25.1747	49.6779	68.1822	42.7231	102.169	51.3075	38.719	77.5624	-0.337043	0.492296	-0.316576	0.49657	0.379382	0.450446	-0.399849	0.377188	2
Commd10	Q8JZY2	18.456	19.0773	14.0181	3.76664	4.31771	2.60923	8.06379	4.6405	10.8334	0.753081	2.28052	0.498831	-2.28728	9.47e-19	-2.9621	7.24e-05	-1.20196	0.00180474	1.87677	0.00651003	4
Commd3	Q63829	58.026	48.0009	48.0938	50.2421	34.0829	46.4559	78.1885	48.2235	69.9957	70.4996	50.6988	76.0828	-0.253692	0.587573	-0.0213847	0.968506	0.294592	0.544899	-0.526899	0.315359	2
Commd4	Q9CQ02	103.41	28.9865	87.9961	76.1351	21.2276	69.7408	101.266	52.5157	109.311	78.4797	55.4203	110.221	-0.408871	0.62149	-0.0927128	0.833566	0.380027	0.569034	-0.696185	0.291235	2
Commd5	Q8R395	42.4017	5.63053	15.8318	19.9442	4.15309	22.5737	18.6489	18.5492	29.043	15.7892	21.1204	16.5744	0.0573315	0.9722	-0.273888	0.48433	1.20553	0.389944	-0.874314	0.354983	2
Commd6	Q3V4B5	27.4959	12.6645	27.3338	16.2635	4.32187	25.8142	36.3893	23.131	47.9785	26.5467	16.2004	22.1061	-0.998003	0.24099	-1.10134	0.116656	0.75861	0.140361	-0.655274	0.501957	2
Commd7	Q8BG94	66.5024	57.9759	43.7154	61.496	45.9238	51.6597	61.1844	49.7178	85.9073	41.0622	46.1667	60.0998	-0.0823157	0.745513	-0.383105	0.114014	0.214511	0.409725	0.0862777	0.71389	2
Commd8	Q9CZG3	41.3413	34.8896	45.1564	30.8941	14.6401	27.5882	43.6663	20.3254	35.337	35.8135	19.4163	33.7306	0.532433	0.731491	-0.0245723	0.952244	1.01488	0.505369	-0.457874	0.329364	2
Commd9	Q8K2Q0	48.9898	90.7857	48.0699	76.614	69.6441	47.2149	43.2769	58.1555	77.0031	51.4597	55.4993	50.1529	0.26457	0.630522	-0.460518	0.307619	0.170052	0.746397	0.555036	0.277271	4
Comt	O88587	204.784	161.799	242.865	93.0412	71.7122	81.727	152.364	152.149	202.223	77.3901	55.5312	92.9347	-1.82104	1.99e-08	-2.18419	2.92e-08	-0.476541	0.0660349	0.839689	0.039368	4
Comtd1	Q8BIG7	31.4169	22.6501	16.3465	26.2196	23.896	43.5342	36.7332	45.4378	33.1736	20.3544	32.6315	21.0314	0.476629	0.117079	-0.762813	0.0272539	0.743491	0.000687581	0.495951	0.231019	1
Copa	Q8CIE6	705.768	482.308	662.232	613.086	280.826	603.985	543.927	738.737	922.102	617.101	623.252	761.168	-0.404534	0.196015	-0.0295267	0.884127	0.32566	0.182834	-0.700668	0.0152084	2
Copb1	Q9JIF7	757.642	845.78	809.665	622.614	614.43	579.396	690.231	619.523	930.14	653.454	553.887	694.419	-0.652504	0.000560661	-0.37833	0.097368	-0.17489	0.249277	-0.0992846	0.694209	4
Copb2	O55029	331.295	268.259	311.787	284.918	208.575	282.976	530.245	430.328	644.568	413.282	395.282	511.411	-0.0406767	0.912191	-0.349432	0.30183	0.939098	0.0149939	-0.630343	0.0949031	2
Cope	O89079	207.068	245.583	291.549	215.094	203.769	210.119	284.635	182.644	332.953	267.414	192.524	252.159	-0.513243	0.0679308	-0.475504	0.0780692	0.0217278	0.933371	-0.0594671	0.83825	2
Copg1	Q9QZE5	109.709	210.878	151.698	130.662	117.056	133.098	139.354	158.977	226.724	141.227	150.124	195.488	-0.102122	0.736537	-0.256513	0.461228	0.169997	0.589201	-0.0156053	0.963648	2
Copg2	Q9QXK3	29.569	62.4183	15.7687	17.372	13.7177	14.1253	29.7576	41.9	50.419	33.187	35.1918	32.4565	-1.42338	0.0301934	-0.244177	0.295405	0.393731	0.351316	-1.57293	0.00774822	1
Cops2	P61202	152.359	95.1344	153.182	131.253	88.7785	114.477	185.45	106.48	184.822	170.408	123.981	197.313	-0.29513	0.131938	-0.00090397	0.99717	0.199946	0.339719	-0.494173	0.0381178	2
Cops5	O35864	22.0162	24.3826	29.3371	24.7703	20.5922	28.6847	25.2372	32.31	13.1783	20.8675	22.6909	26.7642	-0.0353855	0.84744	0.079327	0.842796	-0.183816	0.649464	0.0691038	0.691202	3
Cops6	O88545	17.2498	33.8591	29.3097	29.0385	31.3931	23.8455	42.7444	25.7856	47.8692	35.4245	29.8412	46.8755	0.0506501	0.959001	-0.690107	0.518639	1.09154	0.194304	-0.350784	0.766891	2
Cops7a	Q9CZ04	68.6868	86.4869	81.2789	56.4748	59.2616	44.8216	54.6932	63.9071	76.9396	39.9905	43.2464	48.4615	-0.56607	3.08e-06	-0.548354	0.000142523	-0.294323	0.0465339	0.276607	0.0178777	4
Cops7b	Q8BV13	20.2245	7.53847	13.1046	0.0175599	17.6314	8.29079	13.1058	0.146693	10.9802	7.28614	0.184437	2.3802	-3.20143	0.314804	-0.907467	0.730769	-2.18815	0.310781	-0.105808	0.976066	4
Cops8	Q8VBV7	8.31892	18.5941	5.77752	13.6339	14.2618	14.848	8.47927	9.04113	12.0873	18.1256	17.352	23.1103	0.563929	0.258825	0.99053	1.09e-06	0.017413	0.97341	-0.444015	0.00087606	3
Copz1	P61924	13.6746	16.755	18.0891	14.4932	14.4394	18.116	21.3279	15.5656	22.3846	16.0077	12.2764	16.8097	-0.0428508	0.79125	-0.389885	0.0716413	0.280799	0.168104	0.0662347	0.709223	2
Coq3	Q8BMS4	21.949	3.43853	10.6516	8.90521	11.1178	16.8705	38.8268	10.0555	27.846	30.634	31.2442	32.9168	0.351666	0.669455	0.511681	0.383504	1.25247	0.198645	-1.41248	2.06e-07	2
Coq7	P97478	2.03223	5.10618	3.45294	8.73895	9.5041	3.60047	12.2492	3.95419	10.6047	7.62118	6.08806	9.15818	1.02035	0.0841441	-0.0911908	0.865939	1.2805	0.0458138	-0.168955	0.724441	1
Coq8b	Q566J8	70.6505	96.6982	76.0819	58.8268	85.3826	87.7478	31.1871	53.4706	86.9185	27.6675	63.3139	39.1674	0.334647	0.290917	-0.52473	0.440077	-0.765666	0.093511	1.62504	0.00774233	4
Coq9	Q8K1Z0	37.394	43.3821	26.9705	28.1792	37.6775	41.805	20.1871	19.6808	26.84	15.9863	44.7489	16.4346	0.281877	0.557011	-1.2521	0.243977	-0.749968	0.233032	2.28395	0.0256566	4
Coro1a	O89053	2950.17	3153.53	2010.66	2415.52	2916.91	1716.07	1008.63	789.008	1136.27	1286.33	942.134	1483.57	-0.22974	0.239748	0.495962	0.0427525	-1.87597	5.47e-17	1.15027	4.38e-08	4
Coro1b	Q9WUM3	472.229	395.88	461.364	539.77	487.703	526.577	414.713	257.907	517.805	393.975	260.586	535.432	0.261328	0.433176	-0.066334	0.86159	-0.238098	0.541617	0.56576	0.104345	3
Coro1c	Q9WUM4	878.626	551.445	703.307	650.585	547.581	512.285	570.511	385.753	486.111	376.777	358.928	404.089	-0.55845	0.00353339	-0.855075	0.0118052	-0.751347	0.00206535	1.04797	8.52e-06	4
Coro2a	Q8C0P5	196.327	152.563	202.399	127.581	108.473	137.495	94.219	141.869	181.429	55.305	72.1417	68.8873	-1.29307	0.0181838	-1.44713	0.00111648	-0.996167	0.0128666	1.15023	0.0219901	4
Coro7	Q9D2V7	112.199	184.975	151.897	167.95	196.231	164.2	162.314	74.4647	171.691	165.399	101.127	250.017	-0.0126832	0.977184	0.199707	0.765045	-0.721938	0.165574	0.509547	0.400605	3
Cotl1	Q9CQI6	2211.38	1857.69	2401.05	1469.26	1258.24	1167.05	1751.64	1346.05	1593.2	1729.93	1090.13	1580.98	-0.73594	0.000128452	-0.130449	0.527406	-0.503927	0.0113977	-0.101564	0.610245	4
Cox17	P56394	98.9927	142.838	84.0872	139.782	206.158	103.775	80.4823	123.608	48.6334	136.508	125.274	92.0473	0.485275	0.0483876	0.410732	0.116852	-0.33895	0.230153	0.413493	0.059755	3
Cox4i1	P19783	408.299	543.899	352.104	466.702	485.149	429.518	377.533	498.799	372.462	361.166	481.518	374.769	0.0799888	0.589455	-0.124306	0.54856	-0.327969	0.117664	0.532264	0.00207359	3
Cox5a	P12787	143.45	150.694	148.866	150.809	114.286	136.702	184.826	127.736	141.356	173.431	143.713	172.477	-0.0360204	0.889143	0.145604	0.503731	0.172463	0.496086	-0.354087	0.113699	2
Cox5b	P19536	415.808	494.238	402.046	402.501	445.006	361.012	299.095	387.314	261.858	274.471	302.31	250.085	0.0212556	0.969417	-0.381679	0.535862	-0.619482	0.286708	1.02242	0.0933914	4
Cox6a1	P43024	6.32571	16.966	6.74018	5.61986	0.846339	13.5617	12.4924	21.7453	6.23028	18.0441	9.59501	3.42668	-1.16243	0.35894	-0.50412	0.563079	0.408774	0.556702	-1.06708	0.436645	1
Cox6b1	P56391	72.9168	47.8602	45.1488	45.7019	50.6192	89.1672	73.5801	136.401	105.013	37.3131	96.5191	93.9596	0.188798	0.761361	-0.212286	0.704676	1.02774	0.125017	-0.626655	0.251653	1
Cox6c	Q9CPQ1	84.0956	52.3102	101.452	64.4494	56.9525	82.2423	58.835	37.8333	63.7597	44.8118	54.049	73.8033	-0.426359	0.449486	-0.0874698	0.938076	-1.47712	0.0770355	1.13823	0.226983	4
Cox7b	P56393	4.1731	10.9545	16.8412	7.15823	10.5651	1.28327	95.6872	562.365	243.016	9.48337	212.247	139.468	-1.42148	0.2977	-2.16933	0.0558249	5.85891	4.54e-09	-5.11106	0.000492962	1
Cox7c	P17665	354.474	253.719	291.139	293.642	216.869	250.918	243.038	190.175	195.591	221.356	249.009	243.443	-0.290916	0.695693	0.104625	0.794067	0.437991	0.473277	-0.833533	0.190917	4
Cpd	O89001	280.519	344.464	309.956	416.657	408.125	514.048	407.009	386.718	521.635	531.49	472.381	701.783	0.532598	0.0639791	0.472287	0.00881959	0.803807	0.00166643	-0.743495	0.00243037	2
Cpeb4	Q7TN98	79.6742	25.9122	30.4865	233.513	145.334	262.727	130.893	141.722	110.104	279.508	252.513	364.615	4.01642	0.000925381	1.43718	0.000231128	3.15964	0.0110167	-0.580399	0.0375856	3
Cpne1	Q8C166	93.608	16.4312	90.2823	54.6419	33.5184	80.084	156.759	68.2748	111.54	149.786	113.785	154.607	0.226631	0.727425	0.312181	0.172895	0.968196	0.142003	-1.05375	0.00131443	2
Cpne3	Q8BT60	156.499	112.796	147.439	78.983	32.6172	205.39	103.439	117.079	188.301	86.9528	85.6723	93.2311	-0.872939	0.118509	-0.523785	0.422372	-0.509316	0.398715	0.160161	0.808003	2
Cpox	P36552	75.3702	97.7656	101.972	58.2581	57.1782	71.4076	29.8704	48.0964	45.9919	12.1696	24.7296	20.5028	-0.483596	0.407007	-1.38113	0.0462395	-1.64448	0.0204357	2.54202	1.84e-05	4
Cpsf1	Q9EPU4	104.382	138.132	102.006	66.0995	56.897	72.8461	79.4427	98.5273	101.108	56.6443	74.6635	86.0952	-1.4106	8.36e-06	-2.15798	0.00278764	-0.37011	0.0577563	1.11748	0.143526	4
Cpsf2	O35218	114.793	106.651	118.68	134.3	101.376	92.9997	81.5151	76.9634	71.9279	89.5905	76.454	82.2153	-0.393954	0.307387	-0.250374	0.542581	-0.737404	0.00669453	0.593824	0.240303	4
Cpsf3	Q9QXK7	32.3438	28.4537	30.0176	26.1997	26.5052	41.6895	44.9633	30.3093	63.9919	55.0744	54.2964	68.8041	0.022531	0.920957	0.412779	0.211617	0.552827	0.0801834	-0.943075	0.000132955	2
Cpsf6	Q6NVF9	21.1916	8.59198	21.1289	13.5081	15.4556	26.5089	0.156865	6.40587	26.8299	0.897092	4.39504	6.16417	0.174886	0.739297	-0.0498834	0.983213	-2.3856	0.289546	2.61037	0.00401104	4
Cpt1a	P97742	304.132	261.054	209.462	162.405	145.631	169.901	478.213	557.318	469.898	288.968	324.739	340.066	-0.301826	0.649089	-1.03763	0.0025242	1.98457	0.000505585	-1.24876	0.0113289	1
Cpt2	P52825	205.747	122.007	124.19	108.932	104.039	134.013	154.114	152.377	118.136	105.455	150.941	105.844	-0.547187	0.0578014	-0.351787	0.42278	-0.800875	0.0495373	0.605476	0.161722	4
Crabp1	P62965	0.0958254	0.38238	0.268428	0.656451	0.683819	0.283433	148.728	132.175	77.6148	110.335	214.834	70.9614	1.2311	0.0908482	0.0468974	0.931658	9.06962	2.21e-42	-7.88542	8.43e-37	1
Crat	P47934	26.565	7.79839	18.4253	20.7317	8.25288	14.8099	41.135	22.1153	30.2222	36.5756	27.7689	42.5712	-0.197032	0.762582	0.217736	0.489694	0.949519	0.104185	-1.36429	0.00143843	2
Creb1	Q01147	144.863	195.452	128.361	260.963	341.303	309.903	116.613	102.867	92.7712	224.437	174.655	204.259	0.974784	1.17e-11	0.949475	2.85e-21	-0.569228	3.69e-05	0.594537	3.76e-08	3
Creb5	Q8K1L0	52.6737	51.5918	60.2273	296.411	174.611	252.845	19.5532	30.871	34.4037	92.693	89.2822	133.425	2.50979	8.5e-07	1.7275	0.000936707	-0.58855	0.403666	1.37084	8.49e-08	3
Crebbp	P45481	18.1968	33.4962	32.8217	26.4433	30.5009	29.412	28.0308	21.6503	34.6932	22.6308	19.5443	46.0482	0.00404237	0.989624	-0.0761419	0.816849	-0.0407641	0.891952	0.120948	0.773556	2
Creg1	O88668	316.863	322.613	173.024	201.262	285.513	203.584	400.752	494.104	259.283	204.472	292.756	103.34	-0.280651	0.334837	-1.63417	1.8e-05	0.723189	0.00358935	0.630328	0.131157	1
Creld1	Q91XD7	7.5662	3.58305	0.735248	0.994064	0.441669	13.7832	15.5603	15.9893	13.2618	12.6865	11.4529	7.04102	-0.573256	0.749656	-0.563129	0.0407478	2.45699	0.0135422	-2.46712	0.104767	1
Creld2	Q9CYA0	63.6488	50.8636	39.5028	45.7366	35.5221	28.2597	40.3347	41.1596	49.5953	46.9608	43.3242	49.0923	-0.492636	0.0810834	0.0928899	0.392319	-0.211755	0.336383	-0.373771	0.0715505	2
Crip1	P63254	1425.64	738.647	1363.56	1340.98	493.887	972.484	1171.96	399.937	1379.3	1249.28	401.801	1195.15	-0.45954	0.0697948	-0.207456	0.641174	-1.45417	9.88e-05	1.20208	0.00695134	2
Crk	Q64010	12.1576	14.5681	52.767	17.1091	12.5748	30.7708	117.001	85.2541	175.16	88.9595	39.259	72.8196	0.0617809	0.942193	-1.16883	0.00115054	2.80137	0.000412185	-1.57076	0.0152774	2
Crkl	P47941	26.7811	29.1155	27.3993	18.5949	24.7167	25.7092	24.8972	24.2717	20.4994	30.0061	17.8807	17.656	-0.284822	0.0602319	-0.129009	0.628923	-0.262101	0.00583057	0.106287	0.71577	4
Crlf2	Q8CII9	54.8327	66.6259	18.1818	53.0577	52.3076	22.2018	27.0862	38.1214	23.1241	26.4739	40.1882	7.44322	-0.0361187	0.959782	-0.53074	0.486021	-0.492018	0.428161	0.986639	0.240905	4
Crlf3	Q9Z2L7	178.044	197.221	194.355	306.118	270.532	220.531	112.626	99.7308	138.501	230.552	198.882	209.344	0.493177	3.92e-05	0.934532	1.08e-09	-0.767274	2.8e-08	0.325919	0.0146622	3
Crnkl1	P63154	253.44	231.735	282.82	183.907	174.003	126.352	228.706	175.074	276.312	157.174	171.908	207.046	-0.437601	0.0128204	-0.202135	0.158151	-0.0648257	0.630803	-0.17064	0.35808	2
Crot	Q9DC50	9.31841	13.369	14.4912	7.43854	4.14077	12.6465	10.2198	11.6404	18.6402	6.50472	6.61037	7.2669	-0.737472	0.143979	-0.942383	0.00043833	0.0989013	0.763154	0.10601	0.82074	2
Crtap	Q9CYD3	23.3604	46.5171	47.6612	32.4762	42.6002	13.0848	259.95	294.637	144.699	261.803	263.974	112.917	0.44862	0.757822	-0.450497	0.493676	4.12686	0.000560681	-3.22774	0.00227991	1
Cryzl1	Q921W4	5.9711	2.54094	14.1834	6.16258	7.75222	11.5692	5.61938	2.27651	5.27999	6.47567	4.64503	6.91911	0.982421	0.530547	0.356218	0.521159	0.47533	0.732289	0.150874	0.868564	3
Cs	Q9CZU6	373.511	380.202	290.166	381.591	388.809	371.969	234.51	364.194	199.006	303.871	364.131	266.621	0.236741	0.527182	0.266257	0.56576	-0.776563	0.0734878	0.747047	0.0611803	3
Csde1	Q91W50	851.946	728.43	974.628	1009.86	805.604	702.116	922.567	931.944	1380.99	900.103	892.516	1014.29	-0.128808	0.533858	-0.186533	0.386025	0.340627	0.136864	-0.282902	0.234984	2
Cse1l	Q9ERK4	533.477	657.348	578.258	416.406	352.917	356.387	452.014	411.727	627.815	440.613	450.704	500.584	-0.825777	4.14e-06	-0.294328	0.131228	-0.308783	0.0146766	-0.222666	0.324038	4
Csf1r	P09581	313.315	312.401	257.678	28.9591	57.7351	47.6647	129.611	112.053	131.729	31.6908	53.0562	33.5543	-3.85762	1.81e-10	-2.4038	1.57e-08	-1.2802	7.19e-10	-0.173621	0.80571	4
Csf2ra	Q00941	78.3194	83.7054	72.4803	77.5069	78.2821	76.2665	42.9132	64.532	50.7955	32.2628	48.1437	43.2578	-0.0127408	0.834601	-0.355321	0.143359	-0.58538	0.00122035	0.92796	8.09e-08	4
Csf2rb	P26955	160.617	225.721	145.349	124.636	158.232	115.348	89.8925	126.786	106.122	62.8323	79.5171	59.1587	-0.494454	0.0907363	-0.777199	0.00504804	-0.630101	0.023902	0.912846	0.00166348	4
Csf2rb2	P26954	119.384	167.126	97.5478	112.597	171.981	77.1749	59.9439	109.043	89.024	47.4709	88.861	38.7551	-0.201121	0.53357	-0.783502	0.0766356	-0.728117	0.0217587	1.3105	0.00611901	4
Csk	P41241	315.392	328.199	293.843	239.557	168.227	191.322	179.597	151.315	294.049	211.551	135.978	196.254	-0.814009	0.00635008	-0.395194	0.237406	-0.606303	0.0220165	0.187488	0.615711	4
Csnk1a1	Q8BK63	36.4142	27.0646	33.3536	38.3325	24.5383	32.7359	37.9566	20.0131	45.832	28.8829	21.9293	42.1704	0.021301	0.915407	-0.142576	0.589717	0.0743303	0.771732	0.0895466	0.671122	2
Csnk2a1	Q60737	36.4574	47.0239	46.1398	37.3599	41.1017	26.9801	96.1149	107.15	108.01	103.564	146.929	84.0959	-0.210985	0.775712	-0.0682777	0.730542	2.40944	0.000126786	-2.55215	7.28e-07	1
Csnk2a2	O54833	52.6091	57.0573	51.6431	62.9059	54.0334	33.5546	91.6678	83.0466	72.1662	92.3282	115.035	59.2505	0.285792	0.629027	0.120058	0.797688	0.986997	0.331642	-0.821264	0.401178	1
Csnk2b	P67871	0.43901	0.960246	0.946642	8.20934	0.499438	0.903372	19.0054	16.4894	37.0836	31.0279	47.574	19.0132	1.07145	0.404094	0.424004	0.419685	4.94327	1.58e-21	-4.29583	0.00084363	1
Csrp1	P97315	1244.31	1205.07	1112.96	1778.09	1266.72	1211.91	673.929	430.73	826.185	1005.36	644.317	999.762	0.223507	0.361177	0.365278	0.428537	-1.26935	6.4e-05	1.12758	0.0070474	3
Csrp2	P97314	10.4904	16.4015	31.5471	6.54414	17.5541	15.8373	70.6237	54.6917	84.6364	59.2486	70.5003	64.7601	-1.93525	0.123438	-0.110418	0.534027	2.58699	0.00429585	-4.41182	9.12e-05	1
Cst3	P21460	506.614	551.431	300.427	244.634	306.631	143.614	133.785	143.453	57.2702	132.29	109.956	52.8636	-1.06545	1.39e-05	-0.355428	0.468188	-2.23509	1.01e-10	1.52506	0.000566195	4
Cstb	Q62426	380.239	96.9863	430.562	169.73	31.6745	311.51	671.791	605.463	877.034	530.547	462.026	799.175	-0.992714	0.142126	-0.872092	0.016197	1.69251	4.64e-05	-1.81313	0.00579127	2
Cstf1	Q99LC2	26.3009	35.9936	44.3931	51.1761	38.4796	55.3249	34.5154	42.6696	51.7262	35.8735	47.9428	56.9912	0.4622	0.0731704	0.100963	0.580202	0.354391	0.122101	0.00684655	0.976217	3
Cstf2	Q8BIQ5	19.0883	18.9443	15.9821	12.6	14.0782	11.0203	5.75024	9.61081	14.4156	13.7332	9.57172	7.1526	-0.521282	7.87e-05	0.0796687	0.86551	-0.952951	0.0152282	0.352001	0.225988	4
Cstf3	Q99LI7	13.1204	12.4609	15.0164	30.536	21.1601	10.4928	8.40033	12.1785	6.19586	16.7431	11.1225	16.0278	0.488502	0.287376	0.745133	0.0276406	-0.651177	0.0263058	0.394545	0.420021	3
Ctbp1	O88712	99.4798	136.063	91.7143	118.04	99.5591	140.305	70.4633	66.6483	119.462	126.788	108.895	202.636	0.103876	0.7	0.500178	0.256899	-0.85085	0.0390362	0.454548	0.187451	3
Ctbp2	P56546	29.2445	56.6155	65.2845	47.8282	29.4728	47.5754	30.649	17.8865	87.033	17.3114	25.6566	43.4926	-0.597628	0.355626	-1.38989	0.115441	-1.03134	0.237121	1.82361	0.0161194	2
Ctbs	Q8R242	34.5085	59.5226	26.7796	19.1794	47.0455	14.7064	25.4048	26.5122	12.8657	6.16751	10.6466	1.93762	-0.836942	0.120197	-2.49875	0.000112866	-0.87542	0.0199955	2.53722	0.000755391	4
Ctc1	Q5SUQ9	14.6953	13.3506	11.2009	11.4544	7.0175	9.28007	10.0029	9.44535	6.54745	5.18899	6.02437	7.19351	-0.519579	0.026821	-0.48664	0.03838	-0.609594	0.00631742	0.576655	0.0190217	4
Ctdp1	Q7TSG2	44.7614	55.2801	46.5893	53.4271	55.8456	51.3996	34.8384	47.4292	43.853	35.453	38.2787	27.7909	0.137253	0.168076	-0.314023	0.103639	-0.223295	0.17064	0.674571	2.58e-06	4
Ctnna1	P26231	1227.4	1300.55	1003.86	1016.81	932.819	905.64	425.73	525.256	710.009	511.275	581.556	681.003	-0.256745	0.0256032	0.14781	0.517288	-1.42936	1.13e-11	1.02481	4.08e-09	4
Ctnnb1	Q02248	157.344	132.969	116.011	118.773	116.493	98.3905	53.9944	40.9781	72.3471	42.6039	30.1267	57.573	-0.469351	0.0239153	-0.604906	0.146845	-1.60563	0.000129927	1.74119	0.00388386	4
Ctnnbl1	Q9CWL8	251.689	169.483	221.423	149.813	115.243	183.438	184.176	173.549	242.731	155.503	135.096	209.43	-0.572668	0.103189	-0.635883	0.166588	-0.179563	0.606743	0.242778	0.600714	2
Ctnnd1	P30999	759.442	772.464	754.227	757.41	726.403	604.741	386.053	436.493	475.136	367.009	465.194	516.006	-0.165028	0.199333	-0.0709171	0.749062	-0.885456	1.06e-08	0.791345	0.000155204	4
Ctps2	P70303	51.6974	83.0129	64.7848	45.1295	63.1938	58.5839	76.8824	85.1738	119.493	65.9572	80.1255	103.94	-0.225178	0.285793	-0.254762	0.206981	0.483921	0.0605241	-0.454337	0.0990196	1
Ctr9	Q62018	37.6567	47.7432	34.5338	44.0069	26.6	50.41	32.7454	47.3238	34.0664	46.5334	33.135	44.1867	-0.0735572	0.831355	0.21069	0.492636	-0.151495	0.618342	-0.132752	0.693716	3
Ctsa	P16675	169.072	236.862	177.561	113.248	173.126	92.445	186.534	255.201	143.286	108.379	120.37	50.5232	-0.658751	0.103192	-1.51419	0.00908716	0.0660958	0.860858	0.789341	0.181543	4
Ctsb	P10605	1818.9	1622.37	1237.05	1293.82	1318.19	1050.33	1383.1	1455.1	964.022	923.821	912.328	570.145	-0.256859	0.137675	-0.716966	0.0019558	-0.349233	0.102051	0.80934	2.59e-05	4
Ctsc	P97821	147.888	189.817	208.855	122.641	155.156	129.299	98.2642	100.633	136.309	97.6311	85.8094	102.313	-0.653136	0.132027	-0.361194	0.37143	-0.780667	0.0493515	0.488724	0.274428	4
Ctsd	P18242	3882.63	2011.97	2148.92	2243.75	1447.71	1718.49	4050.26	2743.45	2484.25	3902.76	3062.95	3852.59	-0.550053	0.00343904	0.525309	0.00126418	0.304922	0.106253	-1.38029	1.61e-17	2
Ctsh	P49935	269.972	88.6196	123.842	158.105	53.8825	105.27	234.26	112.59	135.602	201.796	119.072	118.572	-0.711502	0.362861	-0.00885267	0.973686	0.291722	0.531818	-0.994371	0.143491	2
Ctsl	P06797	187.572	199.183	155.655	164.164	145.674	149.465	489.892	395.517	356.406	444.8	355.909	339.725	-0.306273	0.464876	-0.294192	0.0507007	1.92499	2.48e-08	-1.93707	7.56e-09	1
Ctss	O70370	787.084	679.306	750.638	590.599	642.536	638.351	619.283	694.676	565.853	411.724	408.103	299.836	-0.526622	0.0474995	-1.2997	0.00194589	-0.533012	0.0677572	1.30609	0.00138562	4
Ctsz	Q9WUU7	364.041	243.37	270.915	240.002	189.701	223.923	355.74	169.77	312.749	283.321	230.415	272.991	-0.654679	0.0935025	-0.123368	0.701278	-0.199489	0.550752	-0.331822	0.409349	2
Cttn	Q60598	127.67	109.938	76.6818	126.609	118.067	73.7442	184.385	143.404	112.069	176.44	186.456	115.586	0.0591412	0.844294	0.133156	0.713245	0.419562	0.198689	-0.493577	0.146414	1
Cttnbp2nl	Q99LJ0	52.3782	57.3482	66.0264	72.0512	63.4258	59.2185	47.4704	62.3944	75.6751	49.7287	44.4665	51.3733	-0.0930022	0.827081	-0.78007	0.165122	0.188988	0.582448	0.498079	0.473742	4
Ctu1	Q99J10	37.2081	32.3382	32.6483	25.9075	16.5147	35.3178	19.5776	28.5791	35.2338	25.2821	39.3462	31.5968	-0.459451	0.157446	0.224331	0.467829	-0.331579	0.196151	-0.352203	0.338296	2
Cul1	Q9WTX6	91.5123	121.285	118.398	82.3681	83.4528	50.3746	70.5031	74.9578	80.0291	58.7895	48.8991	54.5122	-0.812821	0.119723	0.11369	0.808529	-0.474023	0.199188	-0.452488	0.483429	4
Cul2	Q9D4H8	46.4593	60.7789	61.6485	71.2889	69.913	56.0501	53.1211	64.1978	69.5312	52.7476	64.9337	60.3275	0.213431	0.151637	-0.129942	0.56603	0.129763	0.406399	0.21361	0.35571	3
Cul3	Q9JLV5	142.669	141.755	165.694	128.291	116.743	142.279	151.406	139.7	209.816	137.264	141.128	185.075	-0.613451	0.232297	-0.124344	0.415435	0.303784	0.178004	-0.792891	0.159813	2
Cul4a	Q3TCH7	52.8063	60.7636	65.1637	30.7513	35.3805	46.2525	65.5593	57.4864	99.0292	40.3675	31.9603	36.1211	-0.859479	0.0073038	-1.89284	0.00085524	0.132126	0.531338	0.901231	0.116847	2
Cul4b	A2A432	160.946	181.203	167.443	130.396	137.936	102.534	132.738	143.155	171.239	96.5329	109.665	103.59	-0.432613	0.0169502	-0.500794	0.00262077	-0.0931361	0.454966	0.161317	0.468302	4
Cux1	P53564	297.17	268.693	255.84	250.818	229.778	296.691	388.865	369.898	354.095	306.929	313.044	290.791	-0.221155	0.416987	-0.519677	0.0116969	0.464871	0.0574709	-0.166349	0.532218	1
Cwc15	Q9JHS9	202.155	238.553	212.835	188.724	230.122	241.872	137.656	119.499	197.909	125.884	127.009	221.753	0.104438	0.69608	0.487174	0.431948	-1.34737	0.0231179	0.964632	0.00661526	3
Cwc27	Q3TKY6	54.0091	36.3538	63.9805	42.8269	32.3286	65.3646	53.5458	41.82	71.83	27.1774	37.3244	77.2286	-0.0228591	0.927327	-0.745343	0.237174	-0.153585	0.756538	0.876068	0.178865	2
Cxcl3	Q6W5C0	10.5518	4.37031	0.784601	23.954	38.3585	59.3178	4.40082	9.65918	7.14906	58.1653	58.7047	64.4363	3.67463	3.76e-05	3.59555	4.23e-07	0.821806	0.450444	-0.742731	0.0280326	3
Cxcl9	P18340	10.7126	29.5138	8.98157	2051.37	1293.75	2675.49	19.5323	31.3297	20.1383	721.822	629.283	1302.61	8.08625	3e-59	5.50788	1.33e-26	1.16135	0.0361003	1.41703	0.00185664	3
Cxxc1	Q9CWW7	6.3877	6.67609	0.930145	3.82989	9.30371	19.9626	8.59356	5.18587	8.03149	11.5392	14.8219	25.2071	1.38817	0.232598	1.1968	0.00299806	1.05789	0.272867	-0.86652	0.256897	3
Cyb561a3	Q6P1H1	60.8825	58.1964	51.0237	50.6862	58.8101	35.991	13.2885	17.3255	9.11848	13.8139	19.2302	3.72671	-0.254132	0.240557	-0.109843	0.878561	-2.4065	7.61e-06	2.26221	1.22e-05	4
Cyb5a	P56395	126.34	82.7937	100.453	89.3137	60.618	96.2951	176.621	195.655	164.289	158.117	143.767	153.179	-0.22282	0.541706	-0.0153272	0.969145	0.736301	0.0927043	-0.943794	0.00224594	1
Cyb5b	Q9CQX2	32.7583	31.8973	26.0899	25.1514	28.0551	27.6552	22.3464	23.5166	28.8656	6.23032	21.0171	19.0645	-0.304196	0.361837	-1.1332	0.17249	-0.395808	0.364468	1.22481	0.119958	4
Cyb5r1	Q9DB73	66.4742	9.53698	41.6107	43.6774	15.7154	49.7191	54.9075	44.5377	38.4678	61.8008	71.0354	87.1777	0.123839	0.900869	0.674814	0.0011318	0.611443	0.475553	-1.16242	0.0329055	2
Cyb5r3	Q9DCN2	1196.47	974.811	872.617	953.642	881.167	870.179	1113.62	954.759	981.712	1017.09	1040.93	1186.5	-0.107858	0.569013	0.299888	0.114312	-0.0944091	0.642972	-0.313337	0.0582713	2
Cyba	Q61462	364.805	206.415	174.192	432.878	237.616	273.666	186.811	128.448	105.77	192.465	114.665	120.353	0.560451	0.0241953	-0.0899909	0.832929	-1.17924	0.000762138	1.82968	1.15e-07	3
Cybb	Q61093	1123.71	721.856	895.36	1348.95	1011.96	1331.99	690.425	374.591	399.1	930.937	684.303	955.802	0.504801	0.0816576	1.06918	0.000790231	-1.0217	0.00205452	0.451838	0.123722	3
Cybc1	Q3TYS2	178.594	189.747	178.165	127.605	120.864	130.77	105.375	126.165	110.078	76.5586	84.6096	85.6763	-0.336163	0.501924	-0.513448	0.474742	-1.22789	0.0554227	1.40518	0.017957	4
Cyc1	Q9D0M3	32.4457	52.7709	23.3776	28.0642	51.4972	38.372	47.5522	35.6938	35.2214	41.2054	64.6281	56.6583	0.603427	0.302002	0.28872	0.661603	0.0459278	0.950364	0.268779	0.632978	1
Cycs	P62897	35.9233	62.3591	38.5633	47.2464	45.2273	42.3936	31.1055	39.0653	36.8116	33.7951	39.2825	21.5539	-0.257438	0.542087	-0.0510104	0.934527	-0.674604	0.245646	0.468177	0.315592	4
Cyfip1	Q7TMB8	237.688	330.144	256.468	273.737	283.336	249.006	292.764	264.546	395.075	286.297	240.992	313.142	-0.0526203	0.796921	-0.0887391	0.762391	0.0161962	0.952634	0.0199227	0.931091	2
Cyfip2	Q5SQX6	112.347	118.851	58.2471	142.295	141.913	131.231	30.5491	44.471	63.1888	42.4181	54.9007	50.7425	0.631765	0.0883093	-0.191011	0.793763	-1.59587	0.0019964	2.41864	0.00095044	3
Cyp20a1	Q8BKE6	5.4209	3.97046	7.85728	10.257	3.86436	8.67018	5.68189	8.52601	7.45447	5.92768	6.47771	6.26051	0.340985	0.511658	-0.195705	0.266697	0.364826	0.272791	0.171865	0.693639	3
Cyp27a1	Q9DBG1	4.1273	12.8753	7.87176	25.604	9.41106	25.0249	10.5094	11.1601	14.5843	14.0679	12.2041	9.39474	1.28318	0.0564083	-0.0282495	0.899678	0.677272	0.172941	0.634153	0.209709	3
Cyria	Q8BHZ0	65.2734	122.4	85.3059	170.241	186.187	162.184	70.7271	128.679	161.196	95.5368	127.112	145.743	1.13605	7.38e-06	2.21512	0.00031288	-1.97848	0.00364409	0.899417	0.00474827	3
Cyrib	Q921M7	130.623	160.732	145.84	135.864	118.535	109.514	41.6588	37.1593	83.9933	71.5372	60.3603	73.3581	-0.176393	0.198855	0.384904	0.388982	-1.7174	2.66e-06	1.1561	0.00893576	4
Cyth4	Q80YW0	333.779	136.695	272.973	54.7167	25.408	44.0112	148.062	102.781	214.417	27.5372	17.6751	41.0086	-2.48997	2.89e-17	-2.67558	2.4e-09	-0.618852	0.0458129	0.804459	0.0597995	4
Cytip	Q91VY6	57.5452	96.5585	57.5188	91.7942	101.53	92.7394	20.7698	14.3883	11.9359	29.9406	25.4391	27.7507	0.478429	0.0588853	0.855662	0.000462459	-2.16181	2.66e-10	1.78458	1.15e-104	3
Czib	Q8BHG2	109.808	132.274	83.5918	71.2379	70.9299	71.4019	52.1944	50.2312	75.8089	67.901	55.9612	72.9747	-0.797372	0.000115587	0.945437	0.122257	-2.29454	0.000184108	0.551726	0.116379	4
Daam1	Q8BPM0	28.7784	27.5652	29.7555	103.947	101.105	75.3007	33.9616	32.6773	16.4593	69.3987	85.9577	57.5607	2.90228	0.0196357	1.99466	9.4e-07	0.590354	0.621496	0.317266	0.0253305	3
Dab2	P98078	783.283	888.345	1763.41	577.456	771.466	974.792	2065.06	1850.84	2660.48	1673.83	1292.79	1943.5	-0.838933	0.000268366	-0.585053	1.58e-05	1.22145	7.57e-14	-1.47533	4.99e-12	2
Dad1	P61804	65.6003	58.0538	36.5726	44.0359	28.8311	75.1933	86.3911	73.5848	118.073	62.9661	57.116	65.5217	-0.0812813	0.909288	-1.03325	0.0400373	1.07007	0.115271	-0.118096	0.8277	2
Daglb	Q91WC9	88.4364	81.5174	64.6349	51.9237	48.2403	51.3166	27.2368	32.85	2.40219	0.728918	9.97412	0.826226	-0.603576	0.113374	-3.09184	0.00914154	-2.59987	0.00581653	5.08813	4.2e-10	4
Dap3	Q9ER88	58.1824	63.5528	51.8904	59.5776	34.0479	53.5787	86.2217	89.7263	61.1346	66.1219	110.614	63.2662	0.570101	0.484913	-0.607804	0.489215	1.12148	0.184765	0.0564279	0.947115	1
Dapk1	Q80YE7	57.1979	71.1717	79.9535	39.026	54.8758	49.8128	79.5819	94.4687	123.602	59.8074	72.5876	80.0003	-0.445808	0.15036	-0.527487	0.00788789	0.757644	0.00651394	-0.675965	0.00846018	1
Dazap1	Q9JII5	54.5469	68.9753	66.0075	69.6935	79.5471	90.3191	51.2481	49.161	84.3624	61.5093	49.0533	73.7371	0.341174	0.00290281	0.0140628	0.934191	-0.0664607	0.668602	0.393572	0.00337429	3
Dbi	P31786	222.304	194.263	231.576	153.613	82.076	185.99	358.96	197.934	386.626	315.348	136.605	242.839	-1.2815	0.00234469	-0.511732	0.133827	0.377102	0.177418	-1.14687	0.0139344	2
Dbnl	Q62418	722.243	627.154	574.096	757.551	674.397	476.214	287.802	156.861	251.082	443.209	280.353	417.444	-0.0180014	0.95639	1.3004	0.00399734	-2.09639	1.39e-06	0.777991	0.0284887	3
Dbt	P53395	224.247	193.859	232.258	172.877	163.615	207.946	135.352	164.919	138.102	120.414	134.399	160.395	-0.655414	0.0296134	-0.454541	0.22065	-0.841885	0.0160469	0.641013	0.0216015	4
Dcaf13	Q6PAC3	94.9889	116.327	125.697	101.982	91.4213	94.4356	96.6085	142.369	130.214	81.64	124.855	119.589	-0.238696	0.321486	-0.159976	0.424505	0.111714	0.617167	-0.190434	0.397605	1
Dck	P43346	36.54	29.4062	61.1174	48.2602	43.0086	68.659	21.0871	6.70827	18.5689	29.9451	20.962	33.314	0.337412	0.376856	0.417324	0.691343	-1.8597	0.0023617	1.77979	0.114598	3
Dcps	Q9DAR7	272.133	348.77	286.947	185.831	182.193	193.468	143.013	114.519	259.357	125.092	151.922	210.017	-0.940784	0.000101109	-0.214176	0.445366	-0.96985	2.02e-06	0.243242	0.435233	4
Dctn1	O08788	499.345	503.934	510.002	473.529	402.884	357.242	444.611	393.755	537.761	448.609	359.651	399.443	-0.435249	0.000702585	-0.252496	0.0580513	-0.364255	0.0133848	0.181502	0.227633	4
Dctn2	Q99KJ8	464.854	387.939	443.476	445.482	293.465	398.783	472.808	354.932	547.366	451.964	340.571	498.492	-0.167724	0.548012	0.100376	0.745243	-0.00512972	0.987379	-0.262971	0.298712	2
Dctn4	Q8CBY8	97.0372	97.486	118.696	109.063	74.1746	86.023	83.5365	76.9077	99.3921	80.4034	93.7037	82.7256	-0.107986	0.644378	-0.262952	0.296248	-0.111327	0.583632	0.266292	0.373734	4
Dctn5	Q9QZB9	5.13812	8.42986	16.4947	17.6784	3.44654	18.0135	18.3218	10.4217	25.3169	13.0974	8.72321	10.9779	0	1	-0.648815	0.114303	0.919454	0.134654	-0.0641736	0.936761	2
Dcun1d1	Q9QZ73	8.89102	1.12308	6.39296	3.41711	3.12921	6.61985	9.82215	6.6524	11.5741	8.03601	5.68188	9.703	0.0496964	0.959832	-0.257156	0.432328	1.18882	0.213543	-0.881967	0.0311625	2
Dcun1d5	Q9CXV9	95.8253	120.559	139.957	75.4643	56.9888	49.6194	205.05	176.947	211.319	180.937	239.867	148.077	-1.02104	0.195563	-0.15697	0.566988	1.42042	0.0243572	-2.28449	3.04e-05	1
Ddb1	Q3U1J4	210.147	308.664	215.554	163.691	174.12	116.452	275.85	243.654	321.573	219.876	234.947	224.907	-1.03098	0.000999972	-0.563552	0.034291	0.222577	0.417879	-0.690007	0.0184848	1
Ddhd1	Q80YA3	6.57569	1.63513	6.94286	10.5807	16.5645	10.3967	7.65338	4.11876	13.5758	8.71307	6.65526	14.7407	1.53645	0.0321762	0.332715	0.579407	0.839732	0.319968	0.364008	0.365546	3
Ddhd2	Q80Y98	34.0844	63.3796	38.5834	33.2659	27.1161	30.0966	53.4604	46.178	78.3531	45.0846	45.2364	40.7131	-1.50676	0.315351	-0.406949	0.0492279	0.64304	0.189906	-1.74285	0.223978	1
Ddi2	A2ADY9	48.2003	52.9299	46.4903	25.5466	19.9997	23.3029	51.8658	40.9599	81.0724	66.6126	49.1835	106.361	-1.29751	0.000128503	-0.385206	0.390259	-0.0193298	0.92607	-0.892977	0.049497	2
Ddost	O54734	1224.7	989.137	892.574	1028.14	906.717	1241.94	1395.38	2383.36	1539.38	993.221	1783.99	1506.82	-0.129021	0.622863	-0.391522	0.156215	0.930359	0.00826211	-0.667858	0.0543384	1
Ddrgk1	Q80WW9	248.725	288.129	242.674	210.435	187.982	224.844	200.085	207.755	244.636	131.028	162.008	155.124	-0.318286	0.0150982	-0.507658	0.00225419	-0.293147	0.0500798	0.48252	0.00188075	4
Ddx1	Q91VR5	521.343	827.838	403.935	445.412	547.193	337.094	856.03	994.932	972.64	852.731	1104.65	1030.1	-0.495598	0.0965542	0.125318	0.516602	1.06752	0.00148616	-1.68843	7.71e-07	1
Ddx10	Q80Y44	24.1406	35.9105	28.812	7.78196	19.4868	24.8228	150.17	109.521	90.3095	182.253	162.183	63.3608	-0.246804	0.565201	-0.423092	0.29786	3.59609	0.00446627	-3.4198	0.00690453	1
Ddx17	Q501J6	190.957	135.929	122.676	147.924	124.95	146.249	114.199	106.05	145.483	119.945	134.553	166.807	-0.128435	0.718699	0.250883	0.488507	-0.354236	0.341265	-0.0250814	0.948773	3
Ddx18	Q8K363	419.439	493.586	383.803	383.964	397.694	285.764	496.169	686.003	491.977	462.628	651.558	525.439	-0.465516	0.0911071	-0.207807	0.199381	0.870688	0.000145798	-1.1284	0.000228725	1
Ddx21	Q9JIK5	1118.48	1145.32	1208.23	913.761	804.402	751.642	1474.46	1399.6	1602.64	1270.65	1617.5	1661.08	-0.51723	0.00456883	-0.0983976	0.42497	0.781021	7.97e-07	-1.19985	1.45e-12	1
Ddx24	Q9ESV0	139.073	174.764	159.056	257.264	257.415	270.983	259.059	244.718	267.592	342.484	399.109	353.374	1.391	2.32e-05	0.433147	0.00842101	1.67118	7.28e-06	-0.713331	0.000970903	1
Ddx27	Q921N6	423.681	532.836	442.017	293.969	296.478	230.89	643.544	753.081	637.398	523.275	761.6	558.321	-0.995694	1.95e-05	-0.321469	0.0962082	0.558362	0.00342085	-1.23259	1.01e-06	1
Ddx31	Q6NZQ2	19.2843	9.05742	26.3915	12.417	12.8241	21.9041	28.2649	45.3709	28.2894	37.4196	41.2555	41.2989	-0.289597	0.579922	0.313556	0.239217	1.22553	0.00601395	-1.82868	0.000243195	1
Ddx39a	Q8VDW0	239.304	203.536	211.442	260.021	216.269	215.358	174.044	163.257	212.304	196.925	214.811	254.47	0.0260882	0.931918	0.153781	0.573814	-0.164503	0.570896	0.0368095	0.901602	3
Ddx39b	Q9Z1N5	224.247	191.649	149.474	227.549	172.278	193.161	130.108	111.771	157.149	168.36	141.169	225.86	0.209627	0.413509	0.373903	0.204424	-0.952234	0.00559758	0.787958	0.00502569	3
Ddx3x	Q62167	296.737	271.037	321.229	281.298	165.014	310.473	224.032	245.347	400.727	193.565	236.788	360.724	-0.467159	0.142456	0.0491569	0.89034	-0.0980233	0.745085	-0.418293	0.271848	2
Ddx3y	Q62095	15.1522	14.2443	21.1233	36.5885	21.8816	17.752	88.2944	21.7223	39.9422	76.3624	33.0482	90.3867	1.16937	0.133417	1.11095	0.281163	1.19546	0.253239	-1.13704	0.0503417	2
Ddx41	Q91VN6	27.4403	31.9874	38.5095	25.541	16.2568	36.1966	27.8443	24.6264	30.3274	10.5689	24.8143	22.7692	-0.408503	0.249877	-0.636198	0.16492	-0.28766	0.385415	0.515356	0.278418	4
Ddx42	Q810A7	230.422	280.854	208.304	264.625	260.647	198.874	85.9722	100.185	157.72	91.8549	86.025	123.101	-0.0363351	0.73948	-0.361395	0.445502	-1.74239	5.91e-05	2.06745	0.000118174	4
Ddx46	Q569Z5	586.511	544.541	551.417	471.229	411.203	471.965	587.836	550.785	717.738	565.105	537.214	725.74	-0.450635	0.0287611	-0.298085	0.0634916	0.299543	0.0465441	-0.452092	0.0278127	2
Ddx47	Q9CWX9	1.48268	22.3213	12.5654	4.69764	9.88127	12.7741	16.3064	28.9466	18.983	16.1345	37.7971	9.98366	0.170614	0.892832	-0.185825	0.762072	0	1	-1.12002	0.114157	1
Ddx5	Q61656	1595.33	1445.82	1605.92	1674.22	1394.83	1720.06	1605.59	1300.6	1843.14	1639.65	1656.72	2419.94	0.089147	0.622056	0.553582	0.00254453	0.148446	0.490597	-0.612881	0.000115727	2
Ddx51	Q6P9R1	16.4604	19.2846	19.6283	14.2669	13.7481	6.40429	20.2849	15.4545	14.103	9.79429	14.6683	14.3836	-0.770125	0.045551	-0.365769	0.137914	-0.164984	0.351189	-0.239372	0.570257	4
Ddx52	Q8K301	9.98809	22.3887	16.1759	12.2596	12.9235	23.2146	47.5315	51.4337	47.1739	37.7145	66.4006	49.1308	-0.590406	0.655802	-0.108137	0.587552	2.19407	0.00406338	-2.67634	0.0137673	1
Ddx54	Q8K4L0	85.0361	124.341	54.7256	79.6185	72.3158	50.7907	64.9875	140.962	93.8718	66.6876	118.256	82.3922	-0.467015	0.0858873	-0.417456	0.225018	0.234517	0.381875	-0.284076	0.316454	1
Ddx56	Q9D0R4	123.804	183.238	129.48	106.787	126.122	63.1556	182.264	261.305	158.581	157.964	247.155	146.275	-0.147368	0.837708	-0.100954	0.699324	1.28438	0.0473616	-1.33079	0.00429315	1
Ddx58	Q6Q899	18.8202	26.0033	35.5046	50.3654	46.4184	49.4236	18.9016	23.2969	21.1685	34.3952	31.7829	43.8799	1.56188	0.00739187	0.672633	0.359831	-0.152524	0.800414	1.04177	0.135583	3
Ddx59	Q9DBN9	86.0645	72.8314	95.251	121.975	59.8651	112.402	108.105	70.1815	138.009	57.5573	47.1582	51.1394	0.151527	0.439627	-1.02825	5.75e-06	0.265726	0.142406	0.914055	0.000129445	2
Ddx6	P54823	100.891	87.1332	83.328	132.65	110.39	107.486	77.721	43.8752	91.5092	92.3606	72.1427	81.8218	0.496737	0.00767809	0.342013	0.109668	-0.448755	0.0247555	0.603478	0.00153334	3
Decr1	Q9CQ62	170.56	104.014	131.601	129.651	88.796	112.476	130.547	112.861	64.8776	117.183	115.063	134.845	-0.0984134	0.844585	-0.839636	0.224787	-1.11836	0.0954121	1.85958	0.00685909	2
Decr2	Q9WV68	6.08203	9.44094	8.03563	5.20726	9.27312	8.05396	4.22505	6.46818	6.19719	1.93271	9.68874	2.02985	-0.0822053	0.791956	-0.718545	0.36202	-0.481984	0.0734133	1.11832	0.16412	4
Def6	Q8C2K1	118.218	120.272	131.824	109.829	130.184	119.746	75.3857	46.3814	132.018	57.6952	50.6761	68.2317	-0.271664	0.334783	-0.810395	0.0714431	-0.746918	0.00389164	1.28565	0.00521822	4
Dek	Q7TNV0	317.158	204.722	279.001	214.428	158.785	297.372	97.1002	55.8196	217.401	143.424	77.8466	264.076	-0.45154	0.258336	0.758736	0.327993	-2.02497	0.00205387	0.814691	0.177614	4
Dennd10	Q9D8N2	34.285	51.1436	26.8513	30.3928	36.222	29.5255	49.5549	42.1198	54.6364	46.1865	38.07	50.4999	-0.0967391	0.784726	-0.146133	0.717898	0.442944	0.285722	-0.393551	0.249672	1
Dennd11	Q3UHG7	4.44182	8.76775	9.47335	3.81242	9.51807	8.58938	7.24387	6.80791	8.01197	6.11152	0.995064	1.64833	-0.0811018	0.881261	-1.76691	0.0241007	0.0329649	0.925769	1.65284	0.0618256	4
Dennd3	A2RT67	33.3381	25.7528	33.8678	41.1367	31.9706	42.5342	32.3419	18.1249	32.5648	14.0576	13.4858	16.3895	0.142114	0.555118	-1.19045	0.00553997	-0.202672	0.454052	1.53524	3.35e-05	4
Dennd4b	Q3U1Y4	10.2436	22.1647	4.55601	15.2008	24.1827	10.8557	7.96398	8.95475	5.95541	9.57457	6.33813	17.7176	0.649249	0.379774	0.446676	0.336798	-0.428091	0.530057	0.630664	0.247876	3
Dennd4c	A6H8H2	25.7239	23.8637	37.7083	13.7544	19.9974	26.0653	53.6463	63.9663	78.9577	22.2018	28.4862	36.6809	-0.739789	0.176737	-1.06731	0.000637259	1.19819	0.00940594	-0.870673	0.118551	1
Denr	Q9CQJ6	93.9115	51.2594	72.7299	119.331	94.9104	112.624	42.4663	55.8571	52.4814	135.822	148.291	144.758	-0.368793	0.849799	2.41735	0.00331979	-0.683055	0.61603	-2.10309	0.202787	3
Dera	Q91YP3	18.2892	60.1004	29.6899	6.93974	34.4181	27.3994	68.6793	75.7544	78.0786	69.2781	71.7834	48.052	-0.576367	0.44117	-0.734232	0.022007	1.49295	0.0100169	-1.33509	0.0155627	1
Dgcr8	Q9EQM6	14.4423	2.47665	16.0615	11.9585	6.1224	0.572072	14.7837	9.29471	10.2984	7.8411	4.84572	5.8214	-1.25928	0.428999	-0.892523	0.00184781	0.433515	0.629223	-0.800269	0.55207	2
Dgkz	Q80UP3	24.7952	43.3829	27.5326	20.1561	28.8597	23.2888	37.1423	23.3614	46.0492	24.8919	25.759	37.9999	-0.376138	0.194333	-0.237871	0.495441	0.144013	0.705106	-0.28228	0.252835	2
Dglucy	Q8BH86	13.6172	7.30944	15.9448	10.2484	7.26533	6.93672	6.51153	7.9053	5.65763	6.0652	8.38802	5.94018	-0.569171	0.0576541	0.0284582	0.875143	-0.821954	0.00218316	0.224325	0.319316	4
Dhcr24	Q8VCH6	221.676	125.659	128.386	187.433	73.7197	175.966	196.684	159.346	209.573	120.355	198.23	155.094	-0.532473	0.426854	-0.461304	0.456499	0.131111	0.79602	-0.20228	0.790201	2
Dhdds	Q99KU1	5.70568	16.0846	1.84754	4.4216	9.9024	8.10635	33.236	39.1729	35.5466	29.4323	25.944	24.5809	0.594726	0.471811	-0.458465	0.00179127	3.05214	3.22e-05	-1.99895	9.1e-07	1
Dhfr	P00375	74.8321	100.234	92.3173	79.2575	58.4378	51.7813	75.2578	65.116	95.8697	82.5686	95.0149	65.1911	-0.411374	0.168505	0.211139	0.479974	-0.32487	0.322072	-0.297643	0.266732	4
Dhodh	O35435	10.9445	0.414851	4.77263	7.47873	0.3969	12.1611	15.2838	10.103	14.3174	8.32622	4.31603	11.6973	0.245417	0.90672	-0.798288	0.0833904	2.22425	0.119624	-1.18054	0.460323	2
Dhrs1	Q99L04	302.472	298.398	248.088	242.086	237.211	259.617	278.264	240.551	286.669	204.647	228.793	237.686	-0.26086	0.0295216	-0.50607	0.0705139	-0.207715	0.30785	0.452924	0.0559962	4
Dhrs3	O88876	36.1647	30.2253	21.6153	9.17935	2.44049	7.12428	47.7113	24.186	43.2989	2.98591	5.25391	3.17412	-4.74679	0.000134837	-3.95023	3.21e-08	0.312331	0.22833	-1.10889	0.108084	2
Dhrs7	Q9CXR1	613.833	263.566	398.337	426.29	166.879	317.904	509.522	158.117	530.14	367.016	155.893	517.085	-0.13679	0.814383	-0.0980111	0.831922	-0.022947	0.96789	-0.0158322	0.974176	2
Dhrs7b	Q99J47	64.1228	29.4363	36.5593	66.5087	30.7155	45.673	67.9792	52.6647	42.7695	50.3138	44.3534	33.497	-0.177453	0.625944	-0.231727	0.37836	0.115563	0.73951	-0.0612886	0.820799	2
Dhrs9	Q58NB6	0.305138	0.333469	0.849321	0.305692	3.23878	0.382795	35.3885	26.6814	15.2123	15.7411	48.4877	0.822736	0.710902	0.548033	-1.50521	0.40034	5.78087	1.78e-22	-3.56476	0.0838695	1
Dhx15	O35286	538.949	543.782	546.562	390.728	308.911	544.812	628.451	642.388	935.957	552.784	639.482	1071.63	-0.332963	0.245013	-0.021323	0.916337	0.568596	0.0227894	-0.880236	0.000349233	2
Dhx29	Q6PGC1	72.5339	94.2534	69.9136	86.3065	141.296	74.5589	98.219	106.452	124.75	83.1663	124	103.627	0.102691	0.799731	-0.281676	0.573357	0.177346	0.630571	0.20702	0.69804	1
Dhx30	Q99PU8	21.9103	12.6184	5.43307	18.7154	10.3644	25.8628	15.8024	15.5769	19.0989	11.1872	5.29093	12.4202	0.579923	0.408044	-0.892304	0.0253623	0.548688	0.354473	0.923539	0.0914782	3
Dhx33	Q80VY9	9.67239	16.9986	10.4208	3.45734	8.23984	1.9069	8.24122	13.6573	17.2982	7.79502	10.9657	8.8059	-1.6597	0.0124367	-0.457021	0.187584	0.0614667	0.879587	-1.26415	0.0447054	1
Dhx36	Q8VHK9	7.98013	6.54257	12.5381	13.9577	15.0593	10.092	12.4727	11.1277	25.2115	1.66351	5.80168	0.712544	0.565397	0.0859882	-2.99702	0.00166178	0.806091	0.0808549	2.75632	0.0021045	4
Dhx58	Q99J87	4.01067	13.6522	11.6419	82.6828	44.9472	58.637	2.06361	9.84959	6.94546	31.8793	22.3762	39.2475	4.26291	3.12e-05	2.71926	7.64e-05	0.103681	0.910558	1.43997	0.0147876	3
Dhx8	A2A4P0	10.7351	26.8412	21.6604	18.2856	18.5532	12.2707	15.1499	14.8274	15.7758	8.76797	18.9477	13.4095	-0.194755	0.661293	-0.223233	0.488886	-0.272185	0.496335	0.300664	0.424191	4
Dhx9	O70133	685.55	761.355	802.75	592.545	717.499	675.266	1216.78	1535.74	1257.26	903.43	1264.42	1279.74	-0.0911494	0.730741	-0.159723	0.338745	0.958375	6.14e-05	-0.889801	6.72e-05	1
Diablo	Q9JIQ3	251.334	176.883	197.955	253.125	188.462	177.638	239.615	201.193	185.396	250.314	293.701	247.068	0.189214	0.642361	0.325475	0.388065	0.441392	0.310665	-0.577653	0.089478	1
Diaph1	O08808	1751.6	1247.43	1824.72	1295.49	788.334	1422.01	1553.41	1122.99	2151.49	1203.67	789.944	1380.35	-0.629967	6.14e-05	-0.864719	0.000172659	-0.120877	0.513843	0.35563	0.0992569	2
Diaph2	O70566	160.381	178.809	213.244	179.418	165.823	176.638	154.462	160.721	212.313	178.833	144.785	184.853	-0.21874	0.362346	-0.163827	0.434135	-0.0457294	0.804816	-0.00918352	0.971179	2
Dido1	Q8C9B9	19.4056	29.7321	21.257	29.4248	25.2515	25.3852	24.3125	17.4865	33.449	26.448	32.8208	33.9825	0.535433	0.48435	0.0907716	0.809564	0.855297	0.155193	-0.410635	0.536447	3
Dimt1	Q9D0D4	11.1397	5.70277	11.6997	0.739043	8.11973	10.3857	6.41702	5.98309	10.1772	5.7436	9.97149	10.2402	-1.192	0.344599	0.195287	0.590526	-0.309209	0.452787	-1.07808	0.386952	2
Dip2b	Q3UH60	232.853	102.361	171.144	268.288	75.8812	163.386	178.471	64.7104	281.161	128.502	96.4562	176.956	-0.221604	0.49635	0.395388	0.292752	-0.977131	0.0754988	0.36014	0.382153	2
Dis3	Q9CSH3	32.9968	48.8278	34.2327	44.7577	51.0797	28.9496	32.1072	16.837	53.112	31.1116	35.2157	41.4144	-0.0110326	0.985011	0.204014	0.570701	-0.126815	0.792513	-0.088231	0.857266	3
Dkc1	Q9ESX5	164.699	196.534	186.905	164.06	198.873	182.299	156.826	154.237	160.164	176.178	215.921	241.785	-0.236734	0.585222	0.366116	0.209836	0.0707936	0.836016	-0.673643	0.116717	3
Dlat	Q8BMF4	749.541	464.293	582.267	580.639	415.812	663.446	792.499	645.644	711.031	780.928	794.833	846.093	-0.205942	0.6057	0.171682	0.662015	0.23445	0.543797	-0.612075	0.13027	2
Dld	O08749	1203.58	813.729	918.588	1065.87	769.777	1412.03	1607.01	1571.69	1025.39	1639.52	1730.2	1620.92	0.124352	0.653539	0.410996	0.0386306	0.706959	0.00561609	-0.993603	6.96e-05	1
Dlg1	Q811D0	54.2064	50.4252	32.2319	61.2842	47.5449	31.7171	43.9505	47.3311	24.7573	49.7202	63.4301	38.335	-0.0247199	0.925941	0.159253	0.709393	-0.174574	0.531353	-0.00939969	0.981299	3
Dlgap4	B1AZP2	23.2592	3.86817	14.2603	1.87631	0.963046	16.8001	55.4311	12.3344	49.2822	49.1961	15.2227	34.1085	-1.80044	0.219367	-0.133185	0.876501	1.57164	0.130669	-3.2389	0.0158347	2
Dlgap5	Q8K4R9	147.293	151.847	164.611	132.536	90.6791	98.5591	44.4615	30.4942	78.9632	39.8774	33.4901	64.2355	-0.60967	0.00047133	-0.801992	0.156015	-1.83394	1.29e-13	2.02626	0.000113398	4
Dlst	Q9D2G2	721.088	649.196	434.174	522.083	469.187	722.369	578.202	780.872	649.14	638.912	786.675	780.76	0.0912873	0.765465	0.241724	0.38308	0.0732288	0.813633	-0.223666	0.413018	1
Dna2	Q6ZQJ5	27.6498	35.5173	31.337	18.4432	22.1535	11.7622	7.39587	7.40692	9.90892	7.00405	7.67023	8.86841	-0.807726	0.0303836	-0.674721	0.447618	-2.16367	0.000920928	2.03066	0.0184788	4
Dnaaf5	B9EJR8	2.3412	0.490533	1.43023	7.07485	0.00169672	0.523971	15.6757	16.4324	20.3447	11.8677	14.4679	13.4662	0	1	-0.393494	0.00583308	3.87986	9.28e-09	-6.1626	0.0828462	1
Dnah8	Q91XQ0	111.92	156.899	89.2931	107.252	106.377	82.2554	107.355	94.5794	116.786	138.313	107.514	146.521	-0.246848	0.356365	0.292574	0.0729418	-0.134357	0.594354	-0.405065	0.0294282	2
Dnaja1	P63037	319.567	284.183	305.522	305.835	184.939	241.073	290.364	301.32	356.237	347.023	305.828	365.88	-0.240444	0.515208	-0.0131227	0.905374	0.390925	0.0808948	-0.618247	0.0650077	2
Dnaja2	Q9QYJ0	667.367	702.972	717.182	869.841	620.39	694.243	767.691	660.561	808.319	981.519	832.697	860.991	0.398401	0.0792855	0.582117	0.00396723	0.228772	0.397745	-0.412488	0.00825492	2
Dnaja3	Q99M87	49.6168	102.424	38.6647	46.4675	11.2756	42.3722	55.3646	97.5623	61.1002	48.4691	93.5624	40.6982	-1.77911	0.154689	-0.432125	0.212884	0.28147	0.432675	-1.62845	0.199301	1
Dnajb11	Q99KV1	882.49	636.675	711.011	940.169	718.889	713.739	1156.87	953.658	909.226	1219.74	1149.59	1047.01	0.124719	0.688628	0.332251	0.206703	-0.124809	0.691259	-0.0827231	0.759372	1
Dnajb12	Q9QYI4	8.5456	10.2203	9.05766	4.5514	11.0387	5.93011	7.18968	12.279	7.07658	5.66037	7.2268	5.56949	-0.469608	0.224207	-0.4851	0.0923212	-0.113529	0.676542	0.129022	0.745711	4
Dnajb14	Q149L6	42.9457	32.2579	33.776	43.669	42.0586	36.0207	23.1135	12.4499	25.2559	1.02765	7.15666	9.68453	0.135022	0.523937	-2.21909	0.00231925	-1.26608	0.0379084	3.62019	4.3e-06	4
Dnajb4	Q9D832	8.3046	10.7126	6.42179	12.2162	8.79059	10.0071	15.816	15.7264	8.8813	11.874	17.5312	6.8269	0.303837	0.231499	-0.212126	0.659708	0.650362	0.0622645	-0.134398	0.747929	1
Dnajb6	O54946	156.366	172.976	145.585	305.337	242.238	305.149	114.152	178.568	179.469	215.414	213.754	251.208	0.847242	5.92e-18	0.549328	0.00282749	0.0588457	0.760702	0.239069	0.0308593	3
Dnajb9	Q9QYI6	10.6757	35.7826	17.0767	5.88632	15.6209	13.6792	17.8811	36.2765	23.5081	15.4131	20.9129	15.6418	-0.694342	0.220564	-0.489284	0.135462	0.487909	0.364248	-0.692967	0.0668669	1
Dnajc1	Q61712	67.1873	112.886	62.2967	126.999	126.307	85.878	76.9189	98.4452	79.679	88.2598	113.081	109.344	0.335227	0.377452	-0.386083	0.534143	0.1503	0.636226	0.57101	0.357616	3
Dnajc10	Q9DC23	229.687	245.106	232.764	234.888	275.836	266.318	133.02	132.239	121.071	101.149	140.034	139.466	0.253388	0.0741991	-0.0530882	0.825607	-0.941287	7.77e-08	1.24776	7.35e-08	3
Dnajc11	Q5U458	115.301	97.3916	101.966	86.9971	68.4222	101.549	144.599	119.817	114.394	114.84	138.306	150.265	0.0479118	0.93533	0.148837	0.729165	0.800244	0.194651	-0.90117	0.0334239	1
Dnajc14	Q921R4	12.2199	3.39861	6.42788	7.43021	3.11372	14.4569	12.9573	5.70254	12.5069	7.61516	5.86319	12.7855	0.108428	0.896542	-0.231651	0.648721	0.597168	0.364358	-0.25709	0.721582	2
Dnajc15	Q78YY6	56.7187	60.9457	31.5244	43.6776	45.0595	26.5267	17.8346	44.8717	9.04014	8.53318	27.0774	7.41566	-0.400893	0.267405	-0.492841	0.716656	-2.08807	0.0526713	2.18002	0.0156379	4
Dnajc19	Q9CQV7	64.1719	56.0808	59.3921	49.8526	55.8225	51.2321	49.9014	62.0006	54.4353	41.1108	49.8677	53.3647	-0.194719	0.00920757	-0.207464	0.152197	-0.114605	0.284283	0.12735	0.300505	4
Dnajc25	A2ALW5	29.1885	61.7561	7.40965	32.4583	41.1039	22.7356	53.2075	84.1155	31.4991	52.0801	98.6891	22.3175	0.394453	0.671271	-0.0991715	0.893949	1.13328	0.24981	-0.639661	0.338954	1
Dnajc3	Q91YW3	1785.76	1399.8	1581.8	1454.74	1123.04	1397	1385.84	1239.47	1208.6	1049.33	933.194	1093.9	-0.140035	0.460407	-0.58745	0.000271092	-0.107305	0.564717	0.55472	0.00126974	4
Dnajc5	P60904	276.644	284.707	242.039	188.348	216.517	195.722	209.066	239.385	186.33	120.593	165.859	93.6711	-0.395573	0.121736	-1.17949	0.0441756	-0.3754	0.147711	1.15932	0.0479575	4
Dnajc7	Q9QYI3	259.428	327.404	270.954	227.765	208.431	139.272	212.584	213.847	236.069	192.393	228.41	135.559	-0.672431	7.31e-05	-0.187307	0.313033	-0.365513	0.0720313	-0.119611	0.492087	4
Dnajc8	Q6NZB0	170.12	179.455	168.505	170.333	163.484	120.142	117.776	56.0375	163.091	100.254	71.2567	107.498	0.0589657	0.887701	-0.456966	0.590888	-1.60281	0.0420291	2.11874	0.00495394	4
Dnajc9	Q91WN1	406.689	447.395	514.414	232.194	165.605	160.188	119.855	100.968	257.581	64.3664	54.124	84.6127	-1.48779	3.1e-20	-1.42482	0.00100565	-2.27594	1.18e-13	2.21297	2.88e-10	4
Dnm1l	Q8K1M6	184.231	140.536	157.023	114.003	62.9193	93.0313	214.614	154.458	210.387	192.79	124.157	138.515	-1.34204	0.00580187	-0.409078	0.334037	0.0395739	0.912713	-0.972535	0.0429426	2
Dnm2	P39054	338.38	294.166	359.037	291.934	314.956	313.778	517.224	441.493	588.938	498.59	414.13	583.627	0.248033	0.380359	-0.157029	0.362092	1.07639	0.000271788	-0.671324	0.000376577	2
Dnm3	Q8BZ98	44.606	31.4337	45.87	47.2307	50.4191	44.6369	122.277	68.9202	113.051	80.961	47.9099	104.641	0.0044561	0.996099	-0.4205	0.240143	1.85574	0.00115005	-1.43078	0.122528	2
Dnmbp	Q6TXD4	6.70693	12.0928	10.7985	6.26144	9.44189	13.024	23.8497	29.071	12.7831	16.6081	23.6411	12.6249	-0.0619411	0.877461	-0.27944	0.528103	1.11303	0.0118163	-0.895527	0.0261339	1
Dnmt1	P13864	762.37	1059.36	1117.56	451.223	480.534	518.441	491.454	561.713	796.899	328.894	350.011	392.271	-1.73518	4.02e-13	-1.63803	2.47e-09	-1.00028	3.29e-09	0.903133	0.00276384	4
Dnmt3a	O88508	350.279	371.289	348.581	244.242	253.726	279.525	170.243	243.793	262.707	111.911	146.983	168.761	-0.482557	0.114003	-0.494723	0.0221617	-0.710903	7.46e-05	0.723068	0.0233693	4
Dnpep	Q9Z2W0	97.7969	117.624	77.7364	87.3516	75.3011	88.3628	168.914	113.591	197.121	158.17	125.2	166.156	-0.00785757	0.986456	0.00869388	0.980336	0.862831	0.0798359	-0.879382	0.00454638	1
Dnttip2	Q8R2M2	339.742	254.542	299.562	244.07	185.315	234.339	283.646	311.462	293.179	202.558	239.032	199.83	-0.481344	0.00242213	-0.527381	0.00275219	0.043662	0.76819	0.00237517	0.990593	4
Dock10	Q8BZN6	608.858	436.766	433.275	701.137	487.124	493.113	303.146	218.464	277.341	416.151	333.424	342.698	0.318408	0.224258	0.449556	0.120908	-0.881441	0.00389356	0.750292	0.00267613	3
Dock2	Q8C3J5	439.971	490.03	405.031	473.092	407.674	367.31	329.013	295.697	372.333	272.504	248.643	276.815	0.00572857	0.978168	-0.383117	0.104145	-0.415479	0.077798	0.804324	0.00074586	4
Dock4	P59764	147.331	125.407	127.621	174.827	165.745	88.2973	105.743	103.162	76.2853	222.906	126.426	125.446	0.278986	0.551443	0.882343	0.0388929	-0.567995	0.307693	-0.0353618	0.911389	3
Dock5	B2RY04	0.315186	0.767895	1.25246	0.699053	0.170469	2.47755	21.781	78.7719	39.3912	4.49415	29.5588	1.36168	-0.0126842	0.991957	-2.84848	0.0417625	5.92213	7.39e-14	-3.08633	0.0706125	1
Dock7	Q8R1A4	7.72546	10.344	5.0846	21.3708	2.32915	8.64308	51.7523	29.6899	59.2405	51.7327	43.2699	43.7043	0.393477	0.676269	0.0146394	0.949316	3.4595	3.97e-07	-3.08066	0.000421493	1
Dock8	Q8C147	459.148	557.271	453.092	456.404	428.761	356.971	334.491	414.501	408.765	259.506	318.308	342.595	-0.240159	0.383398	-1.0996	0.0100731	-0.254215	0.348833	1.11366	0.00291389	4
Dohh	Q99LN9	71.124	93.4019	101.231	32.6658	30.9705	57.2267	108.68	98.0562	131.675	58.1649	69.0393	47.4386	-1.36569	0.0127093	-1.71946	2.87e-05	0.600477	0.114524	-0.246709	0.677271	2
Dok2	O70469	66.9931	33.6993	44.2111	50.1364	26.7418	22.2516	7.75999	3.75217	23.1725	1.04931	1.53733	4.04045	-0.610952	0.171267	-2.23472	0.0227602	-2.73406	0.00120093	4.35782	8.07e-11	4
Dok3	Q9QZK7	490.519	466.008	469.947	183.444	160.743	190.225	243.079	230.046	307.226	145.565	120.418	163.591	-2.131	1.9e-06	-1.0324	0.0036154	-1.52072	1.28e-06	0.422118	0.345898	4
Dpagt1	P42867	1.94576	3.5628	2.55639	4.01862	6.0817	3.8576	2.92943	5.44367	5.63024	3.23349	4.39963	8.05644	0.803807	0.0143012	0.117407	0.811953	0.780314	0.0493129	-0.0939131	0.831011	1
Dpf2	Q61103	56.5629	78.6793	68.1699	61.9828	80.6202	59.617	37.3364	51.4982	56.3045	55.9708	62.4603	74.3395	-0.20244	0.650381	0.4212	0.36059	-0.571424	0.182549	-0.0522164	0.912892	3
Dph5	Q9CWQ0	32.728	37.4993	55.449	28.8551	8.24516	49.5273	47.4659	59.9281	77.8754	41.5725	62.1386	55.4017	-1.05068	0.198325	-0.273182	0.161725	0.588821	0.0271594	-1.36632	0.0955919	2
Dpm1	O70152	134.044	141.381	137.527	107.582	97.9418	99.865	94.779	102.718	85.136	69.1989	72.225	64.7633	-0.298206	0.731062	-0.572279	0.622232	-0.806975	0.430812	1.08105	0.292034	4
Dpm3	Q9D1Q4	105.998	115.095	96.7318	76.3414	84.1679	77.7353	75.979	92.9706	80.4442	49.5291	70.5189	53.927	-0.220131	0.635566	-0.452272	0.463695	-0.411908	0.482416	0.644049	0.200237	4
Dpp3	Q99KK7	169.096	97.1263	188.283	78.3413	68.332	130.217	263.124	108.645	274.212	233.551	96.4583	256.251	-0.916322	0.00609242	-0.552182	0.190042	0.369596	0.240792	-0.733736	0.0755653	2
Dpp7	Q9ET22	765.482	642.829	478.43	523.882	461.471	429.795	564.221	462.641	380.804	506.77	406.307	387.316	-0.378452	0.347075	-0.68695	0.0595996	-0.718082	0.0739303	1.02658	0.00739566	4
Dpp9	Q8BVG4	7.34262	8.40895	9.92471	5.83459	9.49571	7.82712	15.6476	12.0718	22.009	9.00507	7.72566	12.1953	-0.166285	0.488132	-0.76427	0.0158622	0.920739	0.00103424	-0.322753	0.251365	2
Dpy19l4	A2AJQ3	14.7903	16.7852	13.1721	6.65375	11.3319	3.35313	11.8837	11.1787	11.1324	5.80178	4.93519	5.83627	-1.23104	0.017565	-1.04855	4.95e-35	-0.381609	0.000296955	0.199112	0.69882	4
Dpysl2	O08553	1184.95	852.452	861.125	986.257	539.005	645.06	932.809	692.229	942.598	902.291	528.69	832.837	-0.336094	0.0439597	0.0201162	0.921841	-0.107989	0.692092	-0.248221	0.295718	2
Dpysl4	O35098	13.2134	18.9514	14.3264	6.65951	3.45264	11.7538	8.06772	13.0055	17.0496	11.4384	7.94505	8.58143	-1.24353	0.0199699	-0.399262	0.259112	-0.33463	0.342802	-0.509641	0.340892	4
Dr1	Q91WV0	142.584	120.744	160.813	127.552	78.0853	136.299	116.161	88.1054	160.673	125.563	97.8195	173.297	-0.567729	0.181911	-0.0245789	0.954422	-0.303978	0.425886	-0.239172	0.607616	2
Drap1	Q9D6N5	24.1048	24.7645	20.0057	17.3862	24.9877	11.9506	13.1958	12.7208	19.4685	13.6776	14.3585	10.8816	-0.403472	0.113197	-0.232826	0.448028	-0.653115	0.0068779	0.48247	0.12833	4
Drg1	P32233	33.6625	35.8881	31.1957	28.4939	10.4762	13.2741	19.5999	27.3107	24.3108	14.2688	13.4749	14.9719	-1.0832	0.0137086	-0.725502	7.9e-07	-0.511361	0.000760978	0.153662	0.725583	4
Drg2	Q9QXB9	315.649	266.539	265.626	368.057	210.009	237.841	310.888	264.578	374.061	417.499	388.115	297.215	-0.85778	0.0525546	0.168336	0.538439	-0.121957	0.536015	-0.904159	0.0535028	1
Dsn1	Q9CYC5	26.4167	30.8452	24.068	20.0156	17.0943	15.8817	12.4704	13.6096	22.1741	10.8607	19.2897	9.62648	-0.617199	1.7e-05	-0.299997	0.456674	-0.793864	0.00438486	0.476662	0.142028	4
Dsp	E9Q557	31.1506	44.0386	38.6383	30.5846	28.2038	30.5058	26.8147	30.566	25.2077	22.4646	29.8063	18.5877	-0.33676	0.0253369	-0.243733	0.255271	-0.453081	0.00670274	0.360054	0.0741399	4
Dst	Q91ZU6	184.617	406.366	201.623	296.189	538.12	238.788	601.739	953.264	519.256	586.565	846.735	494.959	0.452478	0.0574791	0.0854798	0.695326	1.62641	3.4e-11	-1.25942	1.23e-08	1
Dstn	Q9R0P5	202.695	169.876	178.735	183.05	138.151	170.009	280.998	162.063	290.432	337.934	255.837	441.511	-0.162494	0.720695	0.450196	0.187843	0.586071	0.227451	-1.19876	0.000309007	2
Dstyk	Q6XUX1	0.215657	0.53485	0.685489	3.83556	9.84235	4.44577	18.052	15.1711	16.7641	21.9058	25.0214	24.2588	3.68388	2.37e-08	0.511374	3.77e-08	5.27514	7.25e-25	-2.10263	8.06e-07	1
Dtx3l	Q3UIR3	77.2843	119.953	86.2297	424.379	304.927	319.541	20.0508	16.8643	28.4	257.588	177.938	275.122	2.17491	4.03e-09	4.06904	1.91e-14	-2.45136	1.05e-05	0.557222	1.16e-05	3
Dusp3	Q9D7X3	3.92348	4.25333	7.9792	0.21202	3.01813	5.71389	13.3445	6.80702	8.93984	12.8597	6.11231	13.9481	-1.72886	0.246132	0.144351	0.75984	0.869491	0.0428473	-2.7427	0.0681324	2
Dync1h1	Q9JHU4	4004.33	3860.14	3750.02	3928.94	3311.53	3591.96	4633.43	4263.26	5092.24	5124.61	4524.54	5153.92	-0.072887	0.347623	0.113203	0.080888	0.353773	4.6e-06	-0.539863	1.12e-13	1
Dync1i2	O88487	550.678	625.949	677.872	658.585	624.507	654.005	505.513	506.124	725.623	590.013	538.091	731.18	0.458877	0.0513417	0.34475	0.230386	-0.242677	0.406981	0.356804	0.122549	3
Dync1li1	Q8R1Q8	406.631	454.912	326.69	344.623	388.257	326.773	588.427	607.992	608.159	564.165	581.331	582.574	0.0745261	0.820725	-0.140316	0.431827	1.29785	0.000144812	-1.08301	0.00036974	1
Dync1li2	Q6PDL0	298.155	258.087	289.365	191.016	181.157	200.93	286.505	256.173	358.032	214.037	185.622	244.401	-0.734318	0.0127527	-0.611647	0.00553088	0.16118	0.498111	-0.28385	0.310326	2
Dynll1	P63168	631.741	649.424	725.938	521.079	538.83	398.987	517.977	590.442	509.914	459.439	460.599	397.382	-0.574344	0.296843	-0.688299	0.206265	-0.180268	0.740209	0.294223	0.591172	4
Dynll2	Q9D0M5	244.858	285.05	259.444	185.353	191.771	124.361	203.36	214.938	190.819	144.033	153.039	149.681	-0.734688	0.0105255	-0.497282	0.0244518	-0.336177	0.0967309	0.0987715	0.742482	4
Dynlrb1	P62627	226.186	265.539	221.238	189.037	212.585	188.068	276.621	248.016	296.318	245.227	204.233	191.99	-0.133158	0.616372	-0.6614	0.0301335	0.519189	0.0608284	0.00905345	0.976073	1
E2f4	Q8R0K9	15.1529	20.241	13.1234	22.7138	17.2514	24.7594	16.4025	15.6831	18.5556	15.1315	11.0473	22.6357	0.42308	0.0802492	-0.11171	0.716974	0.0819867	0.678248	0.452803	0.180664	3
Ebna1bp2	Q9D903	236.43	279.738	215.306	186.27	205.148	225.13	276.14	300.916	306.875	156.32	288.109	266.326	-0.116211	0.601645	-0.444677	0.134212	0.325644	0.186383	0.00282206	0.992023	1
Ebpl	Q9D0P0	70.3267	65.1398	68.6268	64.131	50.8406	71.6201	59.2881	56.7619	76.3381	60.7281	50.2323	72.2471	-0.143006	0.338115	-0.0737175	0.714755	-0.0971048	0.479066	0.0278163	0.894681	2
Ech1	O35459	80.9192	101.319	89.7255	62.9	68.5616	78.3299	166.548	215.217	190.119	111.768	159.894	130.832	-0.299768	0.648675	-0.460565	0.123375	1.69018	0.00271544	-1.52939	0.00498669	1
Echs1	Q8BH95	39.7581	34.7331	23.931	50.6032	75.5993	74.8403	52.6932	35.7824	32.7207	91.9046	94.5922	165.833	0.282872	0.727003	1.63044	0.0257368	0.145893	0.7328	-1.49346	0.000997692	3
Eci1	P42125	13.5241	25.7879	18.1262	11.8709	15.9976	14.6254	12.6065	20.4489	15.0663	8.10045	13.0628	9.55585	-0.805479	0.295682	-1.01459	0.119876	-0.272806	0.642233	0.481917	0.552412	4
Eci2	Q9WUR2	499.664	113.976	340.835	411.399	125.427	240.446	719.161	401.161	88.9106	903.667	695.601	591.931	-0.448749	0.552516	0.581721	0.494972	-0.248158	0.747927	-0.782312	0.352112	1
Ecm1	Q61508	13.9814	12.8224	9.54045	17.9304	13.8512	13.2981	8.0353	16.1006	12.8834	13.9205	7.96585	7.30556	0.316449	0.14047	-0.346957	0.403279	-0.0124133	0.97083	0.67582	0.035389	3
Ecpas	Q6PDI5	155.537	208.443	149.75	133.006	133.378	135.461	305.657	348.063	361.889	281.343	358.606	299.08	-0.303504	0.33534	-0.142843	0.31167	1.82738	8.07e-06	-1.98804	4.36e-08	1
Ecsit	Q9QZH6	15.9235	9.77584	15.4318	18.8928	16.3752	16.5728	36.5269	26.2889	26.3284	23.1103	43.6193	44.1917	0.364605	0.123724	0.272415	0.43197	1.13189	4.34e-05	-1.0397	0.00098841	1
Edc4	Q3UJB9	94.5858	163.253	104.062	100.96	125.543	80.4005	94.3307	107.995	145.062	113.245	126.051	147.527	-0.486656	0.172646	0.293728	0.585388	-0.505403	0.297558	-0.274982	0.520811	1
Edem1	Q925U4	14.5389	16.2457	17.0638	14.5792	15.8564	18.2382	19.9211	10.4984	19.3501	8.3575	9.41497	6.40311	0.0216755	0.852264	-1.00193	0.00351075	0.00196276	0.994931	0	1	4
Edem3	Q2HXL6	187.996	55.0064	94.36	130.579	64.3809	146.316	97.3062	41.6152	206.46	31.0719	46.457	114.563	0.0908158	0.838395	-0.840387	0.121715	-0.0473984	0.923698	0.978601	0.0495182	2
Edf1	Q9JMG1	131.387	189.597	184.604	208.862	186.942	132.01	73.6943	91.6426	85.4723	91.7164	107.065	91.8825	0.0548659	0.834272	0.214786	0.0701867	-0.997983	2.66e-07	0.838063	8.13e-05	4
Edrf1	Q6GQV7	115.768	131.33	23.123	187.791	205.334	93.9809	0.857408	37.0602	0.671174	7.04788	81.5124	0.622007	1.1219	0.203294	1.35551	0.623639	-4.6696	0.0220284	4.43599	0.0314157	3
Eea1	Q8BL66	422.89	686.092	490.045	578.743	909.375	317.214	553.76	461.397	648.111	514.406	532.056	554.577	0.0375786	0.841201	-0.06624	0.684553	0.0169003	0.916777	0.0869183	0.650183	3
Eed	Q921E6	48.3332	64.2922	62.9063	79.8817	71.164	73.5966	44.6778	37.5716	44.7884	54.8796	53.6747	52.0753	0.279721	0.44534	0.177383	0.662311	-0.475462	0.197784	0.5778	0.123649	3
Eef1a1	P10126	5635.8	3561.25	6706.22	4288.25	2991.41	4273.16	5564.67	3837.15	5533.52	6677.24	5248.02	8297.04	-0.391789	0.0557685	0.81076	3.88e-05	0.0605464	0.775473	-1.2631	1.62e-11	2
Eef1akmt1	Q9CY45	70.3107	91.0951	88.0265	67.9205	58.8073	59.1332	44.5019	53.4849	75.5238	45.0401	56.9093	35.1306	-0.422985	0.0285827	-0.330159	0.177074	-0.547066	0.0165218	0.45424	0.0323983	4
Eef1akmt4	P0DPE0	9.05636	4.43921	13.1786	13.9835	6.83684	0.673632	27.6972	21.4361	21.3171	24.4302	22.7034	18.8387	-1.01345	0.468657	0	1	1.52607	0.00137602	-2.44735	0.0647913	1
Eef1d	P57776	506.084	490.586	565.717	371.451	351.205	333.957	648.387	587.823	730.221	529.61	515.938	610.046	-0.827285	0.00712718	-0.146608	0.622432	0.199379	0.49162	-0.880056	0.00359692	2
Eef1e1	Q9D1M4	99.7442	120.695	121.138	52.1072	57.8075	59.6161	105.44	105.167	138.347	80.2945	90.1897	84.858	-0.880959	0.00034975	-0.413609	0.0810618	0.181365	0.540806	-0.648716	0.00241222	2
Eef1g	Q9D8N0	508.335	521.035	587.142	401.851	409.611	358.792	734.031	674.081	740.317	706.18	664.703	705.618	-0.152635	0.553502	0.121473	0.61891	0.582303	0.0283082	-0.856411	0.000103122	1
Eef2	P58252	2818.35	2425.61	3448.48	1918.87	1588.66	2273.47	3479.47	3324.88	4159.98	3448.64	3085.42	3933.73	-0.705233	0.000555978	0.00836099	0.955013	0.574924	0.00148507	-1.28852	8.77e-14	2
Eepd1	Q3TGW2	50.5196	45.0991	64.2032	26.6467	18.0254	33.0111	52.3033	44.7117	59.9499	17.7543	26.5618	12.5057	-1.35494	5.76e-05	-2.32981	1.67e-08	0.0157203	0.919689	0.959147	0.0498443	4
Efhd2	Q9D8Y0	607.366	988.657	565.381	556.047	729.038	462.011	683.327	845.488	975.356	979.194	880.615	1160.41	0.246565	0.321041	-0.0263663	0.912331	0.440954	0.109276	-0.168023	0.471984	1
Efl1	Q8C0D5	13.0854	16.8703	19.2094	13.6369	17.4313	11.8433	22.3009	17.4726	20.4502	10.9011	9.69106	14.6939	-0.196996	0.392144	-0.786629	0.000137197	0.303352	0.115122	0.286281	0.236493	4
Efr3a	Q8BG67	130.499	70.2262	118.382	94.8135	54.7277	103.71	70.5022	55.8692	62.2479	64.3688	46.3885	51.9652	-0.558177	0.440054	-0.496438	0.396602	-0.522117	0.309216	0.460378	0.582974	4
Eftud2	O08810	345.333	329.307	369.228	263.679	234.527	281.237	445.817	480.599	446.103	431.772	475.448	488.492	-0.204743	0.309302	-0.0348704	0.829064	0.599772	0.00168154	-0.769645	2.15e-06	1
Ehbp1l1	Q99MS7	29.9287	0.883329	34.2384	24.9566	8.91278	22.9807	22.0688	11.9123	0.872511	11.6419	8.75059	17.4211	0.832516	0.642225	0.983944	0.499573	-0.660154	0.768374	0.508727	0.360988	3
Ehd1	Q9WVK4	760.027	1007.6	676.86	1463.73	1327.12	1223.14	1133.19	885.075	1272.58	2003.25	1543.82	2005.18	1.15266	5.23e-15	1.23717	1.24e-19	0.414885	0.0155314	-0.499396	1.32e-06	3
Ehd2	Q8BH64	3.69199	0.691883	0.541794	1.60694	1.60882	0.659743	56.5827	54.7449	53.5531	48.7099	65.59	32.6725	0.100494	0.917468	-0.222762	0.445806	5.62367	1.04e-10	-5.30042	1.43e-24	1
Ehd4	Q9EQP2	290.642	231.578	266.58	269.408	174.985	266.472	386.356	413.184	472.906	336.342	361.203	434.906	-0.0661708	0.815614	-0.222493	0.483593	0.485014	0.261818	-0.328691	0.389446	1
Ehmt1	Q5DW34	16.8222	24.2061	23.5974	20.5885	12.9998	24.9875	21.6466	13.5908	30.942	5.98091	10.1664	15.2585	-0.783527	0.387521	-1.80984	0.028446	0.0402922	0.896848	0.986019	0.361298	4
Ei24	Q61070	15.3619	48.4802	17.2981	34.4374	43.8475	40.7085	6.5254	16.4931	7.38415	10.6582	24.5207	15.9418	0.802226	0.0840633	1.23609	0.202173	-1.94986	0.0411559	1.51599	0.00210887	3
Eif1	P48024	134.293	179.25	158.357	189.111	218.703	172.932	181.265	173.093	252.986	254.912	240.772	246.918	0.353229	0.0386634	0.286549	0.0925769	0.398552	0.0138415	-0.331872	0.057876	1
Eif1ax	Q8BMJ3	89.8151	58.5034	116.409	90.1441	49.2269	68.5248	79.5726	65.6144	75.9668	100.194	92.5682	110.94	-2.40805	0.403716	0.568709	0.0326329	0.327408	0.723105	-3.30417	0.251684	2
Eif2a	Q8BJW6	109.022	98.0527	109.889	87.7301	92.2218	72.218	87.3317	62.7078	114.999	62.1057	69.8625	57.1364	-0.330426	0.133852	-0.474848	0.0136354	-0.211949	0.365909	0.356371	0.0317244	4
Eif2ak2	Q03963	72.3876	87.4281	110.369	207.517	124.951	179.524	67.4394	77.2514	131.652	146.292	127.661	166.22	0.940098	0.00369451	0.931746	0.00372729	-0.0420667	0.908828	0.0504194	0.85206	3
Eif2ak3	Q9Z2B5	10.6785	9.36268	7.63119	14.9202	13.7007	20.6392	7.09316	6.45734	15.3669	8.73245	16.2019	10.3782	0.822406	0.000323685	0.353613	0.458577	-0.0387806	0.926543	0.507574	0.113739	3
Eif2b1	Q99LC8	52.8649	32.2447	77.1253	31.754	11.5565	38.3614	127.271	80.9629	160.794	102.567	105.507	90.4671	-1.1799	0.278181	-0.0661606	0.782714	1.07097	0.0120328	-2.18471	0.0346278	1
Eif2b2	Q99LD9	40.6489	36.3291	46.2057	11.6077	21.4037	33.0378	54.8327	30.6857	54.3743	33.724	27.1297	33.4319	-1.53055	0.146364	-0.463767	0.261135	0.710419	0.322191	-1.7772	0.0898654	2
Eif2b4	Q61749	56.2539	81.5947	58.5551	15.4531	21.942	3.91651	33.9994	22.909	32.6448	9.65672	16.7415	6.59008	-2.86119	0.00109709	-2.33027	0.0159601	-1.10463	0.00121999	0.573706	0.648779	4
Eif2s1	Q6ZWX6	413.908	531.766	430.558	429.268	422.209	382.89	466.393	496.238	658.439	410.531	465.076	484.557	-0.0657084	0.78418	-0.377724	0.0159189	0.628387	0.00701826	-0.316372	0.121516	1
Eif2s2	Q99L45	571.777	696.673	658.559	540.795	548.296	427.801	491.168	510.978	639.795	440.83	425.707	394.12	-0.506406	0.00117553	-0.590919	0.0111018	-0.449984	0.00439959	0.534497	0.0224138	4
Eif2s3x	Q9Z0N1	232.583	386.485	283.809	266.107	196.103	265.253	132.526	205.498	364.61	194.672	187.98	210.073	-0.229425	0.341668	-0.264438	0.389138	-0.428563	0.107817	0.463575	0.103138	4
Eif2s3y	Q9Z0N2	88.8807	104.69	104.197	99.6747	50.4493	109.775	60.3555	70.8453	116.902	60.5595	60.1606	83.7398	-0.441823	0.280188	-0.347019	0.451017	-0.466579	0.216663	0.371776	0.444813	4
Eif3a	P23116	1685.79	1241.48	1818.67	1585.22	1195.54	1325.07	1681.25	1119.9	1957.92	1432.37	1214.33	1689.24	-0.391546	0.0258676	-0.165642	0.252241	-0.0731667	0.567759	-0.152737	0.432191	2
Eif3b	Q8JZQ9	440.116	550.257	445.008	446.337	371.046	400.354	440.714	471.292	650.981	380.053	450.462	502.922	-0.220178	0.455523	-0.464155	0.0530696	0.292579	0.281069	-0.0486028	0.856311	2
Eif3c	Q8R1B4	987.839	1286.81	1212.94	1011.3	924.893	988.014	961.689	855.571	1357.94	886.228	915.902	1183.1	-0.226341	0.115519	-0.205878	0.322587	-0.258465	0.15137	0.238003	0.186214	2
Eif3d	O70194	457.33	427.353	443.209	383.496	324.321	305.07	388.77	334.952	483.934	363.635	324.593	346.104	-0.257256	0.134256	-0.371369	0.0806145	-0.106851	0.552632	0.220965	0.297603	4
Eif3e	P60229	203.216	146.209	200.652	225.983	176.233	205.473	256.778	161.513	240.956	247.516	185.508	288.411	0.34626	0.329986	0.0681356	0.765807	0.570299	0.059102	-0.292174	0.319762	2
Eif3g	Q9Z1D1	1171.33	1265.05	1302.93	1020.52	926.086	953.531	992.228	865.426	1388.58	803.923	764.518	1016.34	-0.438347	0.0253625	-0.319463	0.291789	-0.549768	0.0331797	0.430884	0.0896776	4
Eif3h	Q91WK2	473.565	476.709	542.81	419.758	381.423	325.712	392.691	376.7	490.978	302.201	306.462	279.017	-0.628847	0.0269555	-0.760382	0.0279707	-0.318118	0.209852	0.449653	0.22603	4
Eif3i	Q9QZD9	298.431	431.136	373.189	327.341	349.382	348.236	297.153	389.081	490.996	321.367	342.944	390.383	-0.0456043	0.911171	0.371859	0.339552	-0.123426	0.773783	-0.279728	0.41317	2
Eif3j2	Q66JS6	346.805	269.117	395.518	266.91	188.7	241.69	324.8	309.202	471.55	246.983	255.281	294.087	-0.656071	0.16868	-0.834513	0.040963	0.509726	0.218487	-0.331284	0.499642	2
Eif3k	Q9DBZ5	181.642	147.923	171.193	171.02	120.967	132.257	116.162	77.9139	127.642	92.527	78.6189	107.005	0.204533	0.720352	-0.136363	0.670794	-0.138438	0.80104	0.479334	0.168666	4
Eif3l	Q8QZY1	538.647	331.94	544.844	435.011	377.954	347.698	502.501	370.759	487.784	421.598	342.876	501.89	-0.165723	0.543997	-0.526015	0.101157	0.0032598	0.991385	0.357031	0.236072	2
Eif3m	Q99JX4	37.7326	59.5769	72.9473	35.887	38.9819	35.8106	48.6081	41.1588	75.0017	45.6884	35.1603	40.7576	-0.52156	0.0472409	-0.630573	0.133289	-0.055463	0.86451	0.164476	0.642205	2
Eif4a1	P60843	1165.22	1199.6	1546.96	839.585	759.111	889.93	1453.36	1317.28	1934.34	1312.07	1210.34	1465.46	-1.36141	7.68e-07	-0.340835	0.0924964	0.537557	0.00836643	-1.55814	3.56e-08	2
Eif4a2	P10630	84.5568	130.483	68.8844	94.6789	125.47	70.5294	91.4491	89.1233	105.18	64.2423	92.7728	81.8276	0.0798949	0.670287	-0.461105	0.103118	0.0151744	0.937701	0.525826	0.0829804	4
Eif4a3	Q91VC3	420.854	417.424	455.957	354.975	328.542	365.533	437.562	435.985	503.735	411.373	417.719	481.958	-0.432282	0.158575	-0.338245	0.0766475	0.219418	0.16026	-0.313455	0.336432	2
Eif4b	Q8BGD9	219.955	349.587	317.897	232.956	182.615	225.532	114.517	229.748	281.26	122.779	211.12	190.844	-0.540602	0.0666775	-0.0232181	0.9624	-0.881037	0.0511144	0.363653	0.318862	4
Eif4e	P63073	47.0626	69.0991	67.5855	42.8814	48.8257	33.7133	42.2823	61.4366	61.0648	34.4288	39.8879	26.1122	-0.779764	0.0915288	-0.876933	0.00615699	-0.321902	0.180504	0.419072	0.43585	4
Eif4g1	Q6NZJ6	1202.87	1172.84	1330.9	1019.99	916.224	805.244	1283.25	1145.7	1610.03	1153.85	1087.04	1235.37	-0.494435	0.00116836	-0.449806	0.0245108	0.0309201	0.82015	-0.0755495	0.714629	2
Eif4g2	Q62448	208.903	191.873	226.065	200.568	217.87	191.75	191.869	197.465	245.742	145.722	216.055	206.149	-0.309488	0.367854	-0.329434	0.314189	-0.0324513	0.916818	0.0523973	0.882079	4
Eif4g3	Q80XI3	25.9069	36.0766	40.5377	33.5465	35.7772	34.3769	64.8262	70.6147	85.9141	58.677	63.4931	76.3504	-0.0846337	0.620848	-0.231831	0.279545	0.934509	0.00031024	-0.787311	1.49e-08	1
Eif4h	Q9WUK2	508.223	593.344	689.348	359.295	339.179	415.805	407.815	383.215	648.193	368.39	338.858	512.937	-0.792617	0.00471244	-0.352071	0.20285	-0.260889	0.343803	-0.179657	0.57136	4
Eif5	P59325	260.133	242.069	322.233	186.796	151.44	168.345	286.244	236.452	398.067	232.203	213.735	287.846	-0.788795	2.3e-05	-0.453287	0.00415681	0.0320655	0.849562	-0.367574	0.0411066	2
Eif5a	P63242	944.057	836.706	1068.22	662.779	514.086	661.307	1098.54	910.232	1658.31	984.372	999.386	1499.38	-0.531287	0.0835519	-0.131403	0.400517	0.747791	0.00389342	-1.14767	1.57e-06	2
Eif5b	Q05D44	426.302	462.519	472.249	443.166	444.652	403.163	404.459	390.55	512.915	334.339	359.922	394.632	0.0634751	0.735901	-0.221877	0.215887	-0.095219	0.51215	0.380571	0.0268732	4
Elac2	Q80Y81	88.8289	108.096	61.1383	46.9918	76.5286	62.0342	107.598	113.986	100.121	82.2075	113.594	94.0198	-1.05249	0.0331978	-0.619571	0.135338	0.218006	0.399247	-0.650924	0.104549	1
Elavl1	P70372	295.352	308.77	305.232	312.042	327.854	303.398	260.673	349.396	306.268	276.114	325.799	366.164	0.0718418	0.699201	0.111335	0.515683	0.0798041	0.645336	-0.119298	0.515267	3
Elmo1	Q8BPU7	50.4056	65.3433	34.8007	49.9069	56.6052	37.9233	57.261	109.535	83.2556	28.1232	81.0174	57.7333	0.130193	0.851071	-0.212898	0.815865	0.639462	0.573126	-0.296371	0.764324	1
Elmo2	Q8BHL5	37.5309	14.8308	30.918	45.9343	67.3472	73.2135	179.679	272.668	256.997	64.7195	202.287	138.482	0.726863	0.255092	-1.14557	0.0424694	3.15319	4.64e-07	-1.28076	0.105692	1
Eloa	Q8CB77	366.655	305.606	320.719	382.154	316.297	344.773	195.107	166.935	222.057	183.433	206.195	288.372	0.11594	0.760796	0.104061	0.799014	-0.661916	0.129168	0.673796	0.0632568	3
Elob	P62869	574.636	679.888	629.979	570.273	650.934	472.34	564.561	461.406	631.798	523.563	452.263	565.422	-0.246802	0.248413	0.063089	0.829313	-0.342311	0.239406	0.0324195	0.876369	4
Eloc	P83940	124.464	189.423	144.392	130.007	138.189	88.0549	140.833	161.128	140.764	167.033	126.043	146.692	-0.857027	0.19791	-0.0905214	0.805411	0.1331	0.744508	-0.899606	0.160691	1
Elp1	Q7TT37	55.7881	57.5976	81.7366	34.9587	33.5831	45.5885	92.3272	74.2047	105.048	83.2	84.0343	65.583	-0.830299	0.0212842	-0.326178	0.0523715	0.599912	0.077101	-1.10403	0.0068329	1
Emb	P21995	323.303	368.955	378.904	330.763	313.9	395.332	389.713	449.649	450.177	333.282	453.139	405.635	-0.289487	0.588438	-0.430989	0.178398	0.801118	0.0441743	-0.659617	0.17835	1
Emc1	Q8C7X2	608.537	501.097	462.744	461.326	332.293	453.518	664.682	617.976	516.115	524.197	577.74	506.253	-0.0621015	0.789173	-0.027863	0.856707	0.203943	0.343471	-0.238182	0.194245	1
Emc10	Q3TAS6	113.434	158.535	86.2682	126.049	135.031	153.827	116.135	153.371	164.231	81.1251	163.523	128.646	0.143304	0.746035	-0.478076	0.248153	0.304694	0.447027	0.316686	0.512109	1
Emc2	Q9CRD2	38.497	14.2199	22.9956	29.7713	9.389	40.3067	34.7724	27.2363	33.25	29.1947	37.6569	43.4858	-0.0704002	0.900056	-0.0395213	0.899776	0.542819	0.124937	-0.573698	0.284858	2
Emc3	Q99KI3	57.1651	73.3195	87.315	111.964	104.101	84.5911	79.5516	72.123	53.2916	93.0363	115.432	82.1754	0.497347	0.0256995	0.840046	0.0226155	-0.247162	0.514871	-0.0955375	0.657651	3
Emc4	Q9CZX9	132.499	138.73	110.184	120.104	116.334	115.117	93.4456	127.562	99.9665	77.3265	97.6419	77.7213	0.053516	0.76042	-0.191959	0.391815	-0.35017	0.105737	0.595645	0.000166886	4
Emc6	Q9CQW0	15.3846	15.7915	4.90812	22.3587	19.2608	28.2044	8.45549	21.7431	3.63841	3.77688	5.35606	0.819907	1.11618	0.0536332	-1.77793	0.111229	-0.277993	0.764865	3.1721	0.000179222	3
Emc7	Q9EP72	59.0352	0.604917	27.599	22.4991	0.689757	54.239	0.0578208	20.0363	0.819941	24.8848	32.9658	31.2018	-0.0758806	0.978432	4.90593	0.0445539	-3.33966	0.294036	-1.64214	0.394044	3
Emc8	O70378	103.123	87.2544	103.953	94.2404	84.7106	87.8599	126.24	93.9949	88.4129	95.0953	92.5607	88.0032	-0.347785	0.377268	-0.194915	0.440908	0.240549	0.406917	-0.393419	0.309562	2
Emd	O08579	220.401	317.982	231.843	236.294	344.02	189.477	204.772	188.917	218.919	272.906	271.332	279.896	-0.140678	0.50521	0.405439	0.0915559	-0.388738	0.0794809	-0.157379	0.523174	3
Emg1	O35130	16.6563	25.4012	16.8477	22.0953	16.9023	26.8173	8.05115	23.7943	45.1863	5.58216	33.5479	43.7692	0.56596	0.412523	0.0188088	0.983392	0.400265	0.645777	0.146886	0.840058	2
Emilin1	Q99K41	0.235622	1.05349	0.562815	0.746233	0.550882	0.99672	110.251	93.9302	98.6836	129.758	170.263	55.2191	0.705585	0.234971	0.0412039	0.90546	7.62327	3.84e-22	-6.95889	2.21e-24	1
Emilin2	Q8K482	8.53833	22.0668	14.0272	6.25276	10.2979	0.964216	8.91147	17.4293	12.7357	3.58002	5.13539	0.875442	-1.8039	0.104961	-2.31379	0.0051636	-0.139333	0.77362	0.649227	0.61727	4
Eml2	Q7TNG5	21.5733	16.0053	23.1146	18.0738	6.91502	18.4281	23.6785	15.5703	32.2585	26.1714	18.4836	31.828	-0.697295	0.0526454	0.294898	0.400421	0.0716367	0.806046	-1.06383	0.00930813	2
Eno1	P17182	2413.8	1461.39	3320.9	1343.77	1072.76	1437.71	3224.36	2154.08	3016.42	3997.76	2262.51	4556.97	-0.772555	0.00471176	0.591455	0.00199922	0.905425	0.000548518	-2.26943	1.47e-24	2
Eno3	P21550	61.9709	43.7328	67.1803	35.8266	18.6413	44.7262	91.1432	49.6661	168.974	67.3781	33.3277	130.655	-0.889389	0.117737	-0.462252	0.246639	0.892338	0.0420223	-1.31948	0.0142491	2
Enoph1	Q8BGB7	101.093	75.0101	99.9899	47.8619	6.14103	104.313	77.9809	116.211	211.883	67.1053	75.7016	121.647	-1.54273	0.208591	-0.545205	0.269965	0.446837	0.312232	-1.44437	0.246595	2
Enpp4	Q8BTJ4	15.8566	17.97	21.4898	37.522	27.9963	26.8246	6.85967	17.5258	10.937	5.45336	12.8235	14.123	0.734067	0.000215071	-0.13762	0.814205	-0.739805	0.0717647	1.61149	0.000486923	3
Ensa	P60840	19.6624	51.055	31.154	53.3648	137.721	54.7852	10.8204	11.0003	17.7185	16.1986	22.7212	9.30084	1.17735	0.049772	1.01691	0.38688	-2.94801	0.00554499	3.10845	0.000177988	3
Entpd1	P55772	281.423	157.652	281.61	236.337	154.346	217.86	236.481	316.592	145.175	248.09	220.595	134.343	0.144439	0.6955	-0.628972	0.241547	0.101417	0.815265	0.671994	0.166957	4
Eogt	Q8BYW9	17.9925	11.1884	10.605	17.6383	15.8417	5.944	1.79781	4.50487	0.620074	3.59435	5.89355	2.12788	-0.120732	0.827781	1.05535	0.256049	-2.91056	0.000728204	1.73448	0.00811616	4
Ep400	Q8CHI8	16.6579	21.7364	14.5887	29.2357	27.0995	24.1476	25.5328	28.0193	23.2127	21.6282	24.2884	20.4173	1.22102	0.0843553	-0.347877	0.0526565	1.10093	0.121039	0.467966	0.00117116	3
Epb41	P48193	60.2422	82.6499	52.8286	32.6413	61.2014	39.7662	51.1109	46.9507	43.35	25.1542	35.8635	18.3254	-0.51271	0.0543003	-0.858796	6.36e-06	-0.440596	0.0281903	0.786682	0.00213047	4
Epb41l2	O70318	833.13	1121.74	1110.76	1018.1	1241.62	951.988	1108.15	900.236	1147.09	1039.59	1007.64	967.921	0.188077	0.161345	-0.0278973	0.819877	0.267155	0.0532058	-0.0511803	0.692157	3
Epb41l3	Q9WV92	320.368	127.652	74.3545	293.994	114.054	37.0794	87.6021	57.2697	11.0495	128.663	95.9668	28.8998	-0.630945	0.208976	1.11916	0.0966643	-2.44855	7.5e-05	0.698442	0.236248	4
Epcam	Q99JW5	140.502	250.135	109.032	158.013	203.458	93.3796	8.95155	13.0307	3.3713	17.6825	36.7386	20.5518	-0.125206	0.688699	1.79054	0.00117399	-4.5336	3.75e-17	2.61786	4.03e-16	4
Epha2	Q03145	8.55597	14.3548	4.89587	19.2078	17.1854	3.722	13.341	15.2688	6.98072	11.8837	14.3988	2.24173	0.343616	0.698005	-0.630096	0.493666	0.413908	0.465913	0.559804	0.624687	3
Ephb2	P54763	12.7593	13.989	4.75054	1.31782	3.22459	8.78221	2.98253	1.7024	5.37901	1.63211	5.31021	0.455022	-1.50197	0.108021	-0.930644	0.410248	-1.65211	0.0169065	1.08078	0.403295	4
Ephx1	Q9D379	405.001	255.2	297.787	359.133	283.485	316.259	514.479	391.447	323.132	449.442	412.689	373.856	0.20935	0.490891	0.0422566	0.892747	0.223904	0.685291	-0.0568102	0.900601	1
Eps15	P42567	247.334	228.53	227.046	307.686	272.281	197.622	272.96	276.231	308.118	264.92	265.457	240.729	0.166663	0.431923	-0.137103	0.359674	0.158758	0.451833	0.145007	0.461172	1
Eps15l1	Q60902	198.697	155.823	202.608	182.278	165.13	139.566	247.97	276.836	332.264	210.265	231.157	268.344	0.0946116	0.725344	-0.38712	0.0683094	0.731424	0.0116127	-0.249692	0.348053	1
Eps8	Q08509	565.752	472.968	488.003	321.306	326.672	224.816	407.386	355.47	488.082	179.871	184.898	171.261	-0.990077	3.27e-05	-2.25612	4.3e-12	-0.408236	0.0011892	1.67428	2.51e-06	4
Eral1	Q9CZU4	4.77966	2.09005	4.11247	8.68738	2.21124	1.44716	16.5771	14.3918	10.7053	12.8993	13.733	13.6147	0	1	-0.0275516	0.88349	1.98603	1.38e-06	-2.14629	0.00597505	1
Erap1	Q9EQH2	718.163	429.627	570.201	488.506	296.647	577.247	471.508	502.1	525.983	487.054	468.922	569.565	-0.271724	0.0858137	0.344585	0.0387614	-0.829651	1.1e-06	0.213342	0.251288	2
Erbin	Q80TH2	37.9926	12.4734	36.2271	48.2545	16.1518	36.0309	21.4053	33.3395	34.1151	31.866	27.5157	27.4583	0.24226	0.755354	0.0465575	0.914848	0.345454	0.595413	-0.149751	0.807206	2
Erc1	Q99MI1	43.558	43.5583	48.7056	34.3542	33.8756	23.5554	31.6777	23.6653	43.4912	25.3793	13.3454	29.7815	-0.621666	0.00303199	-0.552148	0.0817094	-0.521178	0.0158189	0.45166	0.14893	4
Ercc2	O08811	6.69614	0.75074	4.82443	7.12092	0.515324	0.431417	19.8392	5.86755	30.5406	25.0687	20.9611	26.5595	-1.31243	0.422409	0.65764	0.361017	2.39854	0.0482084	-4.36861	0.000866919	2
Ercc3	P49135	13.8675	9.50348	20.4457	13.491	8.04372	18.9782	6.76708	10.467	25.1391	25.348	21.0103	25.6534	0.0746201	0.941143	0.660553	0.324329	0.11848	0.905811	-0.704413	0.446471	2
Ercc6l	Q8BHK9	93.9752	102.609	131.402	71.2524	32.3001	50.6523	107.112	122.827	169.75	111.308	145.372	99.8056	-0.945524	0.000142646	-0.103527	0.506111	0.367227	0.0430087	-1.20922	2.14e-07	1
Ergic1	Q9DC16	1.37158	18.2086	5.14741	1.84757	3.72242	2.96432	16.843	36.7342	26.0176	11.0415	32.7673	5.24967	-1.31447	0.183229	-1.42659	0.315325	1.7146	0.130036	-1.60248	0.220598	1
Ergic2	Q9CR89	7.23757	3.20961	15.4191	16.2664	0.12584	12.1282	26.6424	24.7521	20.4167	29.4925	27.1055	14.9535	0	1	-0.0572014	0.861932	1.74408	0.00859558	-2.97047	0.194891	1
Ergic3	Q9CQE7	18.8669	23.4522	24.4714	16.2461	22.2954	27.2672	17.0674	22.1887	23.4525	6.4155	23.5695	13.7177	-0.0442239	0.85764	-0.699403	0.213756	-0.0952917	0.602624	0.75047	0.200528	4
Erh	P84089	135.205	53.7119	116.488	76.8806	27.8727	98.0674	121.141	100.469	80.2781	142.216	100.799	200.974	-0.202038	0.883187	0.111403	0.906543	0.957448	0.430296	-1.27089	0.268195	2
Erlec1	Q8VEH8	50.1976	46.3235	42.6032	30.9716	35.2944	31.0494	50.6429	49.8526	45.9563	34.8089	37.8853	47.3286	-0.57638	0.0122516	-0.620271	0.0263957	-0.0311009	0.853963	0.074992	0.886254	2
Erlin2	Q8BFZ9	452.892	210.751	270.166	329.388	163.404	345.099	460.716	329.616	380.508	407.678	358.839	441.963	-0.243961	0.396451	-0.258769	0.3667	0.230917	0.307963	-0.216109	0.528673	2
Ero1a	Q8R180	86.9371	111.105	106.773	88.0254	104.726	120.675	121.55	91.3198	131.19	101.669	109.663	128.458	0.150986	0.745848	-0.271074	0.412719	0.244049	0.546519	0.178011	0.65542	2
Ero1b	Q8R2E9	7.29057	16.3298	13.4876	16.4868	15.4752	11.1768	6.39433	7.56645	10.0694	9.13108	8.06439	9.6796	0.276176	0.480674	0.182995	0.37525	-0.573573	0.151267	0.666754	0.000458603	3
Erp29	P57759	707.796	283.326	582.743	392.289	239.965	313.549	403.77	301.283	187.267	509.635	441.811	583.084	-0.799123	0.0587293	0.0412122	0.933199	-0.808603	0.0631372	-0.0317319	0.944672	2
Erp44	Q9D1Q6	308.316	279.474	263.885	247.634	216.148	262.383	243.965	230.068	241.845	193.432	160.265	185.876	-0.254324	0.289256	-0.534448	0.103015	-0.320714	0.258986	0.600837	0.0382506	4
Esd	Q9R0P3	54.592	60.7559	60.4111	36.1558	58.2447	70.344	144.255	195.046	186.623	143.79	115.898	117.625	0.0189254	0.949985	-0.422865	0.01017	2.13202	8.1e-13	-1.69023	8.23e-10	1
Esf1	Q3V1V3	29.9094	24.4534	25.043	28.554	15.3897	14.6521	27.8496	28.0456	34.8355	18.1271	29.0711	15.0858	-0.610058	0.0673611	-0.849456	0.00569813	0.318057	0.0369973	-0.0786593	0.844331	1
Esyt1	Q3U7R1	1574.84	1121.86	1244.9	1153.3	909.799	1284.29	1386.4	1557.45	1236.09	1103.58	1262.24	1521.78	-0.335165	0.0759571	-0.361267	0.0471656	-0.061756	0.731925	0.0878583	0.653492	2
Esyt2	Q3TZZ7	237.412	217.731	220.685	221.902	208.147	200.103	260.053	230.164	222.76	219.901	245.779	214.156	-0.0131767	0.959431	-0.353241	0.187365	0.278149	0.233753	0.0619152	0.826813	1
Etf1	Q8BWY3	489.312	378.574	554.962	392.019	239.399	487.644	540.411	430.264	732.529	560.862	438.586	704.409	-0.433352	0.020078	-0.0652506	0.753218	0.142059	0.422447	-0.510161	0.0202586	2
Etfa	Q99LC5	510.132	391.908	335.637	470.239	478.734	461.27	515.003	429.299	362.707	550.982	508.426	532.102	0.238626	0.228316	0.139881	0.529777	0.242872	0.184484	-0.144126	0.542608	3
Etfb	Q9DCW4	1262.26	646.005	966.456	899.497	527.305	823.714	1049.94	967.687	729.293	1167.23	1139.19	1273.28	-0.280824	0.316813	0.717059	0.015894	-0.0975811	0.766326	-0.900302	0.000636628	2
Etfdh	Q921G7	208.167	230.067	229.117	278.989	197.179	276.901	219.564	154.724	210.11	144.865	186.097	173.609	-0.154941	0.472545	-0.881391	0.0701547	-0.760393	0.0186115	1.48684	0.00169168	3
Etfrf1	Q91V16	33.7065	41.3978	25.2654	17.4206	28.208	9.91072	21.4001	58.7298	25.4392	26.8762	39.2589	18.1189	-0.951929	0.048524	-0.247309	0.654801	-0.0469924	0.924353	-0.657627	0.225086	1
Ethe1	Q9DCM0	9.19023	10.4212	14.7644	16.3323	13.5335	15.0969	25.7945	18.0244	24.6819	5.66139	10.8578	11.2595	1.17389	0.209959	-2.33525	0.0693518	1.84464	0.0440565	1.6645	0.20053	2
Etv6	P97360	44.7456	30.3146	36.0679	55.4151	55.4028	57.1036	30.5324	28.4452	52.5655	42.3366	33.5048	44.7468	0.946554	0.00364781	0.359367	0.293084	-0.218226	0.537102	0.805413	0.00996771	3
Evi2a	P20934	40.9316	58.8533	51.1713	55.435	25.3722	46.8945	44.0224	27.4386	45.569	26.9624	33.8898	32.4557	-0.300737	0.422814	-0.297409	0.246909	-0.387725	0.167781	0.384397	0.282134	4
Evi2b	Q8VD58	62.7912	24.0187	41.9625	53.3642	30.223	40.2713	32.7783	14.876	25.5747	31.8957	24.3685	34.2372	0.0124826	0.978653	0.364499	0.322193	-0.781126	0.136203	0.42911	0.125375	3
Evl	P70429	251.797	133.613	199.486	222.193	69.618	209.495	187.196	110.135	302.508	130.957	86.4019	178.971	-0.723283	0.0485038	-0.613109	0.127145	-0.353804	0.314717	0.24363	0.555262	2
Exo5	Q9CXP9	112.81	70.0926	103.04	90.9264	44.8008	66.683	115.198	64.4436	150.845	86.7827	54.4595	91.1105	-0.540758	0.0435137	-0.482405	0.106121	0.160154	0.563986	-0.218508	0.45041	2
Exoc1	Q8R3S6	61.5208	69.8335	68.8106	61.1095	50.886	29.7015	41.0544	34.5204	70.7945	28.798	38.9419	49.2028	-0.84414	0.0868732	-0.108539	0.860861	-0.954822	0.068676	0.219221	0.712288	4
Exoc2	Q9D4H1	10.9961	0.697598	8.44731	17.226	0.241786	10.9701	17.017	1.08058	15.225	8.89125	9.24928	6.87586	-0.168021	0.942452	0.338061	0.795852	0.703733	0.698291	-1.20981	0.53639	2
Exoc3	Q6KAR6	149.119	79.1151	110.755	146.191	116.438	150.332	157.79	80.5378	181.55	114.334	84.4956	122.974	0.44671	0.367242	-0.965379	0.00525113	0.361483	0.420662	1.05061	0.0181385	2
Exoc4	O35382	175.082	200.216	208.523	229.265	254.362	191.485	260.53	223.551	305.587	234.965	220.957	195.108	0.236124	0.446488	-0.446928	0.125015	0.697814	0.00881787	-0.0147629	0.965364	1
Exoc5	Q3TPX4	21.6758	11.3656	15.7009	25.3976	10.1053	31.7579	44.1983	25.8219	56.0855	40.7083	31.2225	41.6408	0.358436	0.531344	-0.0914342	0.797756	1.34953	0.00155146	-0.899663	0.0853159	2
Exoc6b	A6H5Z3	2.49116	4.51512	17.7702	34.7612	33.9628	23.425	1.31481	0.115569	0.846933	8.28374	7.14654	7.68467	2.37077	0.00579741	3.92917	0.000278229	-3.53366	0.0097466	1.97525	3.06e-24	3
Exoc8	Q6PGF7	45.6103	69.4784	62.5446	20.9018	40.7479	26.8958	37.4226	65.3782	52.7074	20.9034	27.765	19.9084	-1.46965	0.000856858	-1.44647	3.45e-05	-0.182664	0.541744	0.159488	0.736343	4
Exosc1	Q9DAA6	11.1136	11.1553	11.4328	2.87871	8.00141	8.37298	7.72679	7.87327	12.051	4.62583	6.71701	4.24638	-0.959201	0.0565475	-0.824717	0.00469374	-0.317034	0.130685	0.182549	0.736424	4
Exosc10	P56960	33.7294	35.3051	45.6494	34.4748	31.9006	62.3627	32.9926	26.9802	51.3009	19.3398	46.6376	47.3992	-0.115956	0.655697	-0.0976819	0.755186	-0.17468	0.533221	0.156406	0.705617	2
Exosc4	Q921I9	23.7232	29.9448	17.2272	15.9914	13.7294	26.8223	19.1133	27.5385	25.3173	15.4842	22.7141	21.5541	-0.351766	0.345304	-0.271267	0.248778	0.0409509	0.884038	-0.121451	0.720731	1
Exosc5	Q9CRA8	27.6992	34.0584	32.8144	44.4649	41.4794	38.1278	33.4223	38.2953	43.0722	38.1963	32.0085	55.1238	0.394574	0.000424258	0.0966095	0.70369	0.277518	0.0474464	0.0204463	0.932021	3
Eya3	P97480	24.1756	35.8309	21.6792	10.3802	2.23661	26.8478	7.85742	36.7033	44.3267	7.16674	21.9193	14.9742	-1.63768	0.124989	-0.814047	0.376996	-0.184952	0.821687	-0.638683	0.577573	4
Ezr	P26040	719.021	639.26	695.17	448.869	380.361	315.784	291.049	153.803	270.824	336.856	218.731	266.674	-0.837681	0.0033976	0.557211	0.227074	-2.40717	2.35e-08	1.01228	0.00241137	4
F13a1	Q8BH61	37.0154	9.73081	90.0806	55.3098	28.1108	68.2435	189.088	89.8721	242.519	137.364	94.8682	235.544	0.343382	0.67273	0.199087	0.549473	2.29897	0.00153372	-2.15467	0.00105518	2
F3	P20352	0.886938	0.448807	0.166764	2.09969	0.627953	1.7165	63.7309	96.622	54.833	69.8053	146.428	40.6556	1.69714	0.0546571	0.099841	0.865385	7.42608	1.29e-23	-5.82877	1.69e-14	1
Fabp4	P04117	302.239	204.234	421.184	149.252	117.849	260.686	338.255	224.727	653.752	256.465	184.051	263.808	-0.835634	0.0393579	-0.51049	0.112053	0.374346	0.319677	-0.699489	0.0497216	2
Fabp5	Q05816	1418.86	918.181	1549.94	865.092	592.065	1218.57	2321.06	1892.93	3336.56	1819.67	1209.99	2109.65	-0.395189	0.314144	-0.761727	0.000791496	2.13544	7.55e-10	-1.7689	7.93e-08	2
Fadd	Q61160	57.4201	70.5452	66.8217	34.715	30.1405	46.3485	46.3446	50.0527	89.5931	50.5258	41.4512	58.1105	-1.01666	0.161083	-0.774455	0.372791	-0.168286	0.80337	-0.073918	0.93512	2
Faf1	P54731	44.3473	46.4257	61.1732	33.4005	11.6363	37.3405	63.5014	65.9459	102.399	39.5374	44.4874	49.4701	-1.28475	0.00651066	-0.899499	0.00272293	0.452281	0.111981	-0.83753	0.0666762	2
Faf2	Q3TDN2	147.013	47.6796	92.5753	113.778	118.1	94.2441	164.542	40.7518	73.2165	127.105	100.377	139.688	0.58151	0.216738	1.11825	0.246589	-0.8443	0.364296	0.30756	0.288818	2
Fahd1	Q8R0F8	7.50603	5.65219	0.180875	7.42718	1.47746	8.444	5.67682	8.77252	3.07763	4.52721	8.51723	5.79981	1.19798	0.530008	0.181704	0.722835	1.43999	0.419109	-0.423718	0.618776	1
Fam107b	Q3TGF2	95.4157	107.834	84.5303	93.3984	75.3156	53.6301	23.602	9.59465	50.5816	28.0269	26.5683	54.6346	-0.356489	0.240005	0.283076	0.713663	-2.22137	1.85e-05	1.5818	0.0144317	4
Fam111a	Q9D2L9	92.2859	103.865	109.39	88.8671	67.2436	74.0073	71.3475	46.6545	116.122	50.9132	45.5657	77.4688	-0.5869	0.000994671	-0.598088	0.0392129	-0.562289	0.013557	0.573477	0.0120921	4
Fam114a2	Q8VE88	37.3527	51.7203	37.9988	46.1407	29.6877	42.7878	49.4487	44.5671	65.1856	54.0087	40.3929	57.6417	-0.3376	0.243501	-0.0072377	0.985868	0.119144	0.780593	-0.449506	0.0683231	2
Fam120c	Q8C3F2	0.065484	0.222267	0.612787	42.9297	32.3644	115.537	2.11002	8.80742	5.94268	63.6503	67.9841	137.133	8.03378	1.4e-13	4.13052	5.85e-09	4.53199	4.97e-05	-0.628734	0.340651	3
Fam136a	Q9CR98	322.339	383.002	286.659	229.489	294.766	195.866	275.439	261.399	255.808	226.24	276.612	244.827	-0.903043	0.0390604	-0.231246	0.496406	-0.460288	0.119433	-0.21151	0.64855	4
Fam162a	Q9D6U8	3.73624	19.2018	11.8576	10.3973	5.40639	7.38723	7.89677	11.1367	16.7153	6.5783	6.95657	11.5345	-0.344885	0.646404	-0.49255	0.224091	0.263041	0.731725	-0.115377	0.758329	4
Fam193a	Q8CGI1	3.68772	1.43043	26.6931	14.1811	11.0223	31.4446	0.672152	16.2184	8.15765	0.68217	20.4618	24.7569	1.70847	0.197143	0.652749	0.765281	0	1	1.27673	0.46409	3
Fam207a	P58468	10.2529	12.5552	13.6329	1.67571	9.03719	1.13374	5.08898	4.35511	5.67242	7.66079	8.74506	3.90582	-2.22515	0.0163686	0.352513	0.349314	-1.26772	1.44e-14	-1.30995	0.184377	4
Fam20c	Q5MJS3	41.0386	43.0052	55.3235	45.6599	66.8859	86.8112	70.7741	109.609	84.0395	80.5934	98.7962	97.8195	0.394368	0.199165	0.163265	0.410773	0.917603	0.000184418	-0.686499	0.0181332	1
Fam210a	Q8BGY7	6.95776	8.74134	2.76941	1.87047	7.36057	0.105116	2.18713	9.91741	2.0362	2.81255	3.02222	0.480243	-2.28759	0.222715	0	1	-0.643724	0.47489	-0.498684	0.803479	4
Fam227b	Q9D518	1028.17	655.774	759.932	633.527	378.695	589.739	863.075	620.731	1073.27	971.381	454.321	1076.5	0.278884	0.660419	0.703256	0.370688	-0.0819656	0.925563	-0.342406	0.493862	2
Fam3a	Q9D8T0	19.8458	12.6384	23.2378	11.8097	15.4288	24.6976	29.7366	17.3617	18.7259	13.1339	19.115	19.5194	-0.327266	0.533377	-1.32165	0.0588945	0.451787	0.183405	0.542594	0.422719	2
Fam3c	Q91VU0	270.461	322.845	239.636	201.243	266.721	170.63	300.238	467.864	200.088	216.165	331.999	175.062	-0.463248	0.317269	-0.593659	0.193593	0.330431	0.42527	-0.20002	0.69914	1
Fam76a	Q922G2	85.1286	95.5451	93.769	59.6114	81.3718	55.9699	46.1098	69.1431	78.4415	57.5186	51.2571	58.6683	-0.496558	0.176235	-0.239039	0.48659	-0.479259	0.156588	0.22174	0.551144	4
Fam76b	Q80XP8	31.1365	29.1068	51.3129	14.6827	24.5048	16.7962	23.8926	19.9192	22.8819	5.25337	9.76861	2.78911	-0.145124	0.88413	-2.3144	0.0143941	-0.10374	0.897805	2.27302	0.0180762	4
Fam91a1	Q3UVG3	33.8714	41.8541	52.8584	18.4488	23.4059	20.5828	25.341	22.4908	44.594	19.1748	19.2632	21.8543	-1.02525	1.09e-06	-0.551561	0.075931	-0.51997	0.144767	0.0462861	0.692163	4
Fam98a	Q3TJZ6	25.696	43.4383	27.5962	15.8681	29.3286	21.7909	27.6064	29.3878	39.6665	29.2765	38.8952	40.3547	-0.522859	0.247174	0.117002	0.825447	-0.0247834	0.95871	-0.615078	0.224506	1
Fam98b	Q80VD1	79.5685	38.5229	48.6669	57.9731	43.7518	56.8731	81.6706	72.7607	102.859	89.4367	92.2345	106.218	-1.1292	0.584331	0.254694	0.772766	1.67096	0.23904	-3.05486	0.0789804	2
Far1	Q922J9	207.397	190.633	268.097	178.233	121.958	214.661	86.6334	70.9888	183.427	65.5444	111.604	137.433	-0.459664	0.0736597	-0.151817	0.733167	-1.21379	0.000150361	0.905943	0.0280164	4
Fars2	Q99M01	6.69795	9.83601	1.69869	4.55723	6.07488	9.81203	7.62027	10.1758	10.4828	1.30158	8.26354	2.27048	0.42645	0.609102	-1.68562	0.0358776	0.953551	0.223217	1.15851	0.174506	1
Farsa	Q8C0C7	190.29	207.64	195.862	146.121	99.2675	156.273	138.814	230.542	307.864	130.942	168.613	173.005	-1.96074	0.000199622	-0.891231	0.170381	-0.482006	0.318158	-0.5875	0.364035	2
Farsb	Q9WUA2	227.466	301.078	203.034	218.505	194.191	168.442	266.424	251.251	378.848	247.287	284.879	312.612	-0.649782	0.00485018	-0.822726	0.000304608	0.467919	0.00407355	-0.294975	0.216171	1
Fasn	P19096	3336.35	3378.78	2700.41	2196.11	1689.41	1609.65	1766.09	1737.26	2519.42	1746.03	1928.18	2153.05	-0.89322	5.1e-14	-0.282378	0.0420276	-0.818074	2.27e-12	0.207232	0.146241	4
Fbl	P35550	623.112	701.623	482.606	495.81	561.727	466.396	783.5	864.51	756.145	741.89	852.407	881.171	-0.533463	0.016527	0.192638	0.349156	0.29613	0.155268	-1.02223	2.53e-05	1
Fbln2	P37889	0.85946	0	0	0.997825	0	0	421.582	338.223	210.002	374.375	516.049	188.271	0	1	0.0935373	0.8577	8.49708	1.67e-46	-8.37526	1.68e-22	1
Fbxl12	Q9EPX5	22.0551	27.3097	21.7123	21.949	42.7695	18.0832	14.3893	6.31597	13.414	19.0416	2.58913	2.32988	0.125451	0.748326	-1.13593	0.282368	-1.14107	0.00385994	2.40246	0.0228004	4
Fbxo38	Q8BMI0	10.4234	8.11165	5.70066	14.3787	12.1241	6.92563	8.75189	8.1273	8.39264	6.53786	11.3079	7.02125	0.441577	0.277137	-0.0672317	0.788012	0.102873	0.685945	0.405935	0.314511	3
Fbxo45	Q8K3B1	45.7855	52.766	37.3069	27.7205	26.9025	18.9557	31.238	46.2255	42.5646	14.5887	10.1673	19.5882	-0.89087	9.44e-05	-1.46763	5.6e-06	-0.184098	0.413536	0.760855	0.0193388	4
Fbxo7	Q3U7U3	9.45468	7.55279	5.44677	10.9588	9.13523	8.03672	5.92602	1.85947	11.6704	0.701275	2.57339	4.97024	0.349542	0.187101	-1.28056	0.25909	-0.532236	0.509775	2.16234	0.0100596	4
Fbxw11	Q5SRY7	13.6928	11.839	11.0991	37.3214	19.7336	24.6308	17.1332	11.1184	13.4505	21.6167	16.1931	15.5892	1.11124	9.1e-05	0.363559	0.120271	0.169998	0.398925	0.577681	0.0605981	3
Fcer1g	P20491	1384.78	496.922	1090.01	1007.89	630.659	853.953	1020.41	896.175	862.969	1281.96	1113.05	1569.85	-0.153134	0.648263	0.91434	0.00247572	-0.149068	0.675094	-0.918406	0.00075112	2
Fcgr1	P26151	255.097	222.615	212.334	259.99	181.351	189.977	89.3988	48.375	146.652	102.089	72.169	147.062	0.0484896	0.863577	1.08624	0.271052	-2.0893	0.0291736	1.05155	0.000656826	4
Fcgr4	A0A0B4J1G0	48.1306	5.90004	19.2625	166.465	97.6277	155.89	75.436	41.9581	50.6084	88.5779	60.1846	82.1103	2.94515	3.77e-07	0.498628	0.0241081	1.60792	0.00615029	0.838604	3.09e-05	3
Fdps	Q920E5	1220.95	1297.16	972.701	836.34	646.935	603.015	421.34	492.708	864.024	531.306	495.375	572.35	-0.914569	0.000809727	0.530177	0.216931	-2.62967	5.69e-11	1.18493	0.00113348	4
Fdx1	P46656	26.4713	40.9155	35.1402	23.4842	37.748	28.3011	21.1681	23.7051	25.8074	19.1465	22.4999	21.1871	-0.200417	0.459898	-0.168229	0.116281	-0.518443	0.010212	0.486255	0.0208445	4
Fdxr	Q61578	47.9514	30.3537	26.6911	31.5416	48.3411	46.9774	41.2129	47.4694	17.6683	30.733	73.2685	37.0808	0.294224	0.364572	0.424132	0.469071	-0.0561819	0.912927	-0.0737261	0.863723	1
Fech	P22315	117.174	60.2946	112.376	118.223	62.4851	128.291	92.4969	57.4225	84.0616	94.7172	83.6705	71.4341	-0.629507	0.405211	0.313509	0.777017	-1.33957	0.123813	0.396557	0.699285	3
Fen1	P39749	351.69	210.383	361.834	240.204	145.555	220.204	245.322	128.459	327.221	215.253	177.485	255.049	-0.716662	1.12e-05	-0.0995894	0.65235	-0.802485	0.000346336	0.185412	0.323021	2
Fermt3	Q8K1B8	508.284	577.442	502.78	360.043	332.847	325.891	420.894	295.202	486.08	338.906	246.467	348.386	-0.560478	0.0567877	-0.772184	0.00746573	-0.369956	0.0132008	0.581662	0.120945	4
Fes	P16879	12.7865	4.93856	19.0155	10.2026	0.847801	18.6841	16.3184	7.15338	17.3076	15.8139	10.25	33.7185	-0.964446	0.515261	0.478584	0.460925	0.250216	0.724066	-1.69325	0.244414	2
Fgd3	O88842	11.5462	20.6944	5.17273	12.8493	33.3745	15.5534	12.7523	17.2603	14.5513	10.7432	14.5269	0.237481	0.81067	0.257782	-2.14442	0.262556	0.457902	0.440353	2.49719	0.20163	3
Fgl2	P12804	70.6798	77.9747	51.3405	292.044	177.514	86.3384	29.5812	45.4618	29.123	154.711	40.1208	49.8217	1.84447	0.0068125	0.612116	0.440766	-0.658716	0.322047	1.89107	0.0222106	3
Fgr	P14234	151.553	153.087	136.885	101.358	101.522	130.9	10.116	6.77244	7.42766	2.35845	5.57353	10.8787	-0.447748	0.00849635	-0.673224	0.340941	-5.01184	3.82e-23	5.23732	1.61e-22	4
Fhl3	Q9R059	28.377	31.9229	52.4273	30.6769	22.1162	66.7788	63.835	65.3778	115.242	38.3793	60.0486	88.0418	-0.0913687	0.910059	-0.280482	0.485686	1.34371	0.0397194	-1.15459	0.0703268	2
Fhod1	Q6P9Q4	38.5387	40.553	37.1976	31.1004	33.8959	31.1652	30.2628	21.9236	40.8711	31.2993	28.0189	30.9697	-0.259959	0.274405	0.0847443	0.826581	-0.45804	0.228925	0.113337	0.64699	4
Fibp	Q9JI19	33.9874	22.4765	17.7271	18.1769	8.12753	16.2709	9.65107	8.31946	12.6493	12.7182	2.80431	1.6838	-0.793793	0.0597727	-1.43784	0.0262798	-1.22308	0.00119786	1.86713	0.00558555	4
Filip1l	Q6P6L0	87.9082	81.1495	158.458	395.014	302.047	402.571	60.2692	60.693	117.905	326.353	229.471	381.928	1.92607	6.99e-20	2.35396	1.47e-13	-0.66554	0.0466315	0.237649	0.0746089	3
Fkbp11	Q9D1M7	80.1363	53.0104	40.5149	79.2397	74.9874	53.7429	199.154	210.384	128.442	144.739	165.183	97.2476	0.203457	0.733673	-0.581808	0.107571	2.02397	1.69e-05	-1.2387	0.014569	1
Fkbp15	Q6P9Q6	254.453	333.685	285.316	276.981	297.408	205.925	244.265	211.861	322.062	199.48	175.299	200.532	-0.278669	0.0740041	-0.605448	1.36e-05	-0.260056	0.0287023	0.586835	0.000401818	4
Fkbp1a	P26883	28.9829	50.174	57.3997	21.6316	25.3407	52.7178	18.3694	36.8426	27.4639	15.0143	27.3915	26.6436	-0.756451	0.105978	-0.658821	0.449387	-1.16711	0.0408432	1.06949	0.187825	4
Fkbp2	P45878	87.4072	140.765	70.6702	92.8082	133.306	98.9224	106.308	108.866	86.1541	83.5123	98.3521	73.843	0.584326	0.222948	0.0407647	0.946131	0.125794	0.830376	0.417768	0.372581	4
Fkbp3	Q62446	79.2286	146.387	71.2583	102.037	79.4993	62.5293	61.9268	67.3289	93.3437	70.7844	62.8717	59.2724	-0.539736	0.0922278	-0.171942	0.389907	-0.363424	0.153447	-0.00437041	0.98598	4
Fkbp4	P30416	589.924	578.499	817.794	397.033	308.138	504.966	584.504	482.755	831.473	513.257	461.091	690.922	-0.888375	0.00190346	-0.398825	0.139494	-0.112859	0.678555	-0.376691	0.192202	2
Fkbp5	Q64378	202.927	296.647	255.335	168.981	170.467	147.309	160.132	186.475	257.688	139.893	175.513	167.158	-0.5627	0.0300199	-0.435669	0.174087	-0.388246	0.223755	0.261215	0.296382	4
Fkbp8	O35465	41.5961	41.4298	46.1895	35.0186	37.6369	35.7952	31.5702	33.2485	22.7926	19.714	23.1431	26.4021	-0.246945	0.0419	-0.334558	0.0506474	-0.578952	0.000210094	0.666565	1.97e-06	4
Fkbp9	Q9Z247	0.44059	0.829583	0.46543	0.213414	0.261122	0.0828803	118.887	84.92	66.237	116.203	179.528	66.3024	0	1	0.349504	0.46885	7.30215	6.38e-82	-9.38595	4.1e-46	1
Flad1	Q8R123	13.6905	15.8103	14.5971	22.2871	16.3093	7.85257	22.6798	10.3771	6.85214	19.3349	21.2608	12.189	-0.0488626	0.91353	0.545181	0.333433	-0.323429	0.525785	-0.270614	0.595842	3
Flcn	Q8QZS3	7.68718	11.2414	9.7253	3.84105	4.01292	2.89385	6.7063	19.0681	15.5247	5.99197	12.5851	10.5888	-1.41194	8.76e-11	-0.437985	0.436793	0.413384	0.396944	-1.38733	9.57e-05	1
Flii	Q9JJ28	299.19	311.094	295.788	232.687	220.616	232.532	237.893	176.308	274.472	202.215	206.47	272.657	-0.242568	0.265473	0.174985	0.388275	-0.406056	0.131876	-0.0114973	0.956697	4
Flna	Q8BTM8	2029.85	2182.55	3902.19	1876.29	1889.87	3143.99	2857.11	2693.66	4247.29	2463.83	2317.11	3922.83	0.0456169	0.764155	-0.489081	0.000275247	0.721604	3.4e-06	-0.186906	0.199036	2
Flnb	Q80X90	15.3414	69.3091	12.5958	187.093	242.135	232.955	239.043	250.767	154.239	262.092	394.752	219.584	3.43741	1.87e-12	0.605565	0.0336687	3.71558	2.25e-18	-0.883736	0.0171028	1
Flnc	Q8VHX6	46.4495	34.5578	6.44024	34.2618	43.0439	2.90335	316.849	310.912	213.364	265.074	365.455	121.2	-0.112681	0.877178	-0.441896	0.132838	4.58813	3.87e-18	-4.25892	2.25e-11	1
Flot1	O08917	146.7	117.567	132.586	139.671	137.806	111.385	144.433	116.995	85.7068	162.448	141.58	144.639	0.256133	0.49289	0.936511	0.0752227	-0.506555	0.380108	-0.173823	0.25353	3
Flot2	Q60634	187.729	222.502	190.227	222.684	187.434	200.187	189.577	233.512	147.858	134.711	184.82	182.869	0.0889344	0.693699	-0.459771	0.155203	-0.192926	0.614032	0.741632	0.0344004	4
Flrt3	Q8BGT1	30.118	26.3875	27.0393	152.222	176.251	255.16	9.92177	16.6793	35.6683	132.351	148.58	142.458	3.1372	8.5e-14	3.32335	7.14e-12	-0.642125	0.273593	0.455973	0.0672052	3
Fmnl1	Q9JL26	705.394	922.047	633.112	516.429	603.941	375.087	207.814	219.764	325.352	286.433	284.834	309.156	-0.52255	1.68e-07	0.471068	0.0450299	-2.07058	3.22e-18	1.07696	1.04e-12	4
Fmnl2	A2APV2	63.7861	63.1815	53.7437	174.523	122.806	129.429	99.7291	101.606	119.418	149.147	127.925	133.859	1.38568	0.000795763	0.210103	0.279634	1.12785	0.00260232	0.0477301	0.821529	3
Fmr1	P35922	25.768	14.1067	16.0209	23.9856	24.7184	0.428316	15.5159	11.6443	0.496063	26.5087	23.7042	11.475	-1.50645	0.442362	0	1	-2.00729	0.213337	-1.60917	0.41629	3
Fn1	P11276	62.8936	46.0781	32.7364	36.6485	57.4365	34.9742	3227.98	1086.29	1620.99	3467.27	2287.68	1831.34	0.0524475	0.84352	0.671001	0.00761088	5.85894	4.21e-74	-6.48681	1.03e-127	1
Fnbp1	Q80TY0	157.111	98.8548	163.914	177.35	130.053	119.484	143.127	68.0626	129.371	172.854	98.8349	149.256	-0.0430235	0.870331	0.531736	0.145992	-0.718623	0.055285	0.143863	0.585393	2
Fnbp4	Q6ZQ03	166.389	204.564	185.938	185.435	219.857	184.262	131.817	106.843	139.615	150.381	141.536	203.465	-0.042706	0.695414	0.111531	0.59168	-0.554693	7.65e-08	0.400456	0.0105234	3
Fndc3a	Q8BX90	173.198	148.528	115.086	286.376	211.287	229.392	283.691	395.601	262.36	253.999	344.568	291.977	0.747443	0.0157747	-0.035168	0.842906	1.52258	3.74e-05	-0.739967	0.050491	1
Fndc3b	Q6NWW9	44.8077	53.2388	38.4946	39.1319	48.862	38.9797	58.8203	56.9457	39.745	42.3911	62.5978	45.723	-0.225387	0.578749	-0.048315	0.80159	0.451957	0.134411	-0.629029	0.126413	1
Fnta	Q61239	25.8659	38.8148	37.2619	16.3005	19.1345	21.3258	26.2804	32.6727	35.7477	19.3041	21.2771	20.7692	-0.830556	0.000134715	-0.615756	8.57e-06	-0.0951468	0.676533	-0.119653	0.319744	4
Fosl2	P47930	103.964	52.753	61.7008	94.9654	72.0339	254.264	68.9352	73.0551	100.392	105.171	101.846	225.7	1.11908	0.128123	0.76331	0.00430832	0.896277	0.086606	-0.540507	0.342479	3
Fpr2	O88536	0.0658078	0.957644	0.621637	11.2938	14.8398	23.1207	0.0937319	0.16368	0.778437	5.04149	7.31538	21.6928	5.53129	7.47e-06	5.34388	1.51e-06	-0.571274	0.704506	0.75868	0.278246	3
Frmd4a	Q8BIE6	23.0687	28.0256	26.3937	24.0487	31.7221	40.5722	21.6337	37.3655	33.8453	32.3289	36.4028	19.2984	0.320752	0.408623	0.0499214	0.935555	0.0658754	0.909724	0.204956	0.641974	1
Frmd8	Q3UFK8	25.3612	23.5138	23.6059	16.4496	19.761	12.1839	6.40154	12.1259	17.2001	5.32147	1.13166	1.40311	-0.609862	0.00313236	-2.43463	0.00277332	-1.13276	0.00685745	2.95753	4.8e-05	4
Fscn1	Q61553	803.845	1882.05	1430.67	2255.43	3281.06	2044.7	450.349	172.57	415.33	1260.8	1087.18	1842.46	1.4299	1.27e-13	2.81568	2.92e-32	-2.25415	5.2e-18	0.868367	1.65e-11	3
Fstl1	Q62356	58.2798	85.3866	85.4231	179.209	145.201	305.581	118.568	181.442	122.003	132.927	282.997	174.441	2.17981	0.0276046	0.160961	0.634255	2.4141	0.00351314	-0.395253	0.545159	3
Fth1	P09528	80.9825	112.851	216.668	109.053	119.478	282.656	159.856	171.477	319.39	119.564	102.511	239.679	0.86959	0.0576876	-0.716606	0.0881575	1.76305	6.51e-05	-0.176851	0.701608	2
Ftl1	P29391	214.472	253.762	378.293	175.437	187.916	508.673	170.726	188.841	408.797	91.4275	106.967	193.225	-0.148833	0.69759	-0.997935	0.00341251	0.311343	0.428769	0.537759	0.144863	4
Fto	Q8BGW1	17.9384	18.9408	18.3822	0.960473	0.789254	7.48156	13.6051	11.1138	24.1977	7.94771	8.89498	8.76494	-3.36831	0.00117269	-0.853957	0.0120436	-0.257163	0.445442	-2.25719	0.0297992	2
Ftsj3	Q9DBE9	393.74	395.086	422.791	242.077	239.839	210.467	592.241	741.603	548.18	386.306	568.579	376.683	-0.741035	0.0126077	-0.71524	0.000172254	0.956706	7.85e-06	-0.982501	0.000547383	1
Fubp1	Q91WJ8	299.011	323.583	347.655	312.907	306.588	315.398	265.486	260.225	424.86	245.272	272.277	357.148	-0.199131	0.231132	-0.0864757	0.718844	0.00706589	0.983762	-0.119721	0.710878	2
Fuca1	Q99LJ1	393.539	487.301	319.551	267.421	276.371	269.428	282.858	345.61	296.164	227.605	251.898	183.704	-0.609091	0.0118685	-1.06964	0.000552849	-0.331411	0.118946	0.791962	0.0165477	4
Fuca2	Q99KR8	31.6473	39.3771	23.4195	15.8223	32.0617	17.4745	23.4052	30.1686	21.0247	15.7803	12.9913	9.00477	-0.492304	0.206058	-1.03212	0.000421589	-0.241911	0.478144	0.781729	0.0245804	4
Fundc2	Q9D6K8	19.2849	10.6577	34.8067	28.1449	8.22112	29.5811	18.0131	48.6095	10.0998	17.186	21.6481	1.6167	0.157734	0.83196	-0.772859	0.289823	-1.01826	0.204709	1.94885	0.0323675	4
Furin	P23188	34.4296	51.4227	36.0461	146.344	125.806	132.295	16.6299	20.1371	25.8309	66.1093	72.799	59.0858	2.03152	8.69e-09	2.68558	1.13e-07	-1.70661	0.00102125	1.05255	0.000206253	3
Fus	P56959	280.812	302.865	280.041	307.055	311.027	219.724	167.391	192.219	203.486	171.865	175.159	202.124	0.10209	0.735127	-0.326814	0.484736	-0.713017	0.0427316	1.14192	0.0127934	4
Fut8	Q9WTS2	7.33108	7.26395	12.8783	23.8394	14.6837	12.6461	2.16955	1.1007	1.30031	0.179535	0.00893226	0.155604	0.896797	0.0209415	-4.53438	0.00164308	-2.59566	1.04e-10	8.02684	2.31e-08	3
Fxr1	Q61584	190.511	230.242	213.151	205.792	207.364	158.97	207.408	226.655	223.959	183.79	214.582	161.881	0.0743001	0.725709	-0.482696	0.014354	0.59828	0.00837869	-0.0412842	0.862127	4
Fxr2	Q9WVR4	19.0014	48.2516	35.1869	39.023	57.3754	15.8362	43.2897	73.679	21.6228	42.3367	41.732	17.7661	-0.0326011	0.943105	-0.393398	0.277678	0.397215	0.275528	-0.0364186	0.936247	1
Fxyd5	P97808	134.942	128.263	156.262	110.819	116.679	91.7137	237.176	171.824	218.422	137.909	155.855	145.473	-0.316337	0.478108	-0.554162	0.0334519	0.720248	0.0530717	-0.482423	0.155747	1
G3bp1	P97855	855.004	1143.57	875.296	821.083	924.275	558.991	602.421	727.194	828.804	602.435	640.004	565.484	-0.321044	0.145946	-0.237439	0.28869	-0.348546	0.114481	0.264941	0.241764	4
G3bp2	P97379	77.8979	120.533	84.7174	97.7522	104.009	75.2067	92.0241	115.842	109.178	83.5698	101.459	72.6671	-0.0270663	0.886883	-0.158731	0.67189	-0.100361	0.772657	0.232026	0.399647	1
G6pdx	Q00612	505.248	504.867	576.103	420.204	312.834	349.427	691.244	581.11	733.073	815.019	702.747	870.454	-0.547559	0.118775	0.443629	0.0784448	0.421759	0.169205	-1.41295	8.05e-07	2
Gaa	P70699	18.5699	18.5668	18.4062	12.1073	13.783	29.0448	14.1929	23.9065	17.7028	3.98144	15.8235	5.6653	-0.129612	0.741789	-1.35763	0.0326965	-0.0264437	0.903466	1.25446	0.0793585	4
Gabarap	Q9DCD6	720.107	942.294	811.177	747.95	884.52	651.129	571.633	754.206	725.758	661.661	600.12	588.341	-0.0709453	0.86834	-0.155983	0.728016	-0.260873	0.560392	0.34591	0.419517	4
Gabarapl2	P60521	18.535	10.8087	21.5641	13.7657	15.1539	10.2953	24.3608	22.5858	19.4751	21.8107	21.9795	21.3747	-0.336106	0.331003	-0.0215045	0.822018	0.436845	0.168074	-0.751446	7.79e-06	1
Gabpb1	Q00420	22.3487	5.69217	15.6075	12.3509	3.19156	11.4135	16.5653	5.58504	4.23432	7.50021	0.220347	9.10732	-0.713932	0.409435	-1.56733	0.395701	-0.780493	0.354149	1.63389	0.378697	2
Gabpb2	P81069	24.935	30.2408	26.5485	20.6113	13.6195	16.3463	13.6965	20.2404	23.4037	9.014	18.9069	9.31518	-0.708406	0.000214705	-0.676994	0.105373	-0.541836	0.0269427	0.510424	0.189635	4
Gak	Q99KY4	25.7311	80.1043	21.3699	26.4722	21.3271	34.2965	55.2078	34.6072	69.9121	53.8202	22.5513	51.2357	-0.0360178	0.964294	-0.363768	0.37028	0.986214	0.177771	-0.658464	0.213661	2
Galc	P54818	16.9702	9.25365	23.5225	11.317	6.1402	19.8496	24.4776	4.17255	14.478	19.1231	11.265	21.5168	-0.72993	0.309587	1.04659	0.52299	-1.54973	0.278527	-0.226791	0.832906	2
Gale	Q8R059	6.25774	17.5608	15.7606	9.29751	12.4978	7.49963	4.17227	9.376	3.43831	0.704094	6.01458	6.38286	-0.330304	0.524023	-0.771666	0.497022	-1.22889	0.0578204	1.67025	0.117737	4
Galk1	Q9R0N0	8.88874	12.2324	22.6578	3.37666	10.7966	23.0163	44.2995	33.6678	82.8864	26.6629	40.872	58.5694	-0.770644	0.511783	-0.334303	0.392926	2.34114	0.00846629	-2.77748	0.0234667	2
Galm	Q8K157	30.6702	17.0908	27.0748	23.9454	12.4682	25.4306	28.2215	22.7769	43.1022	26.5165	24.1641	27.8912	-0.291186	0.402094	-0.426378	0.14597	0.287932	0.447037	-0.152741	0.688706	2
Galns	Q571E4	9.00026	3.50585	7.79655	6.3733	0.112023	20.5991	2.96541	0.221295	0.584913	0.881365	0.770141	0.308343	-1.35472	0.558831	-0.291651	0.806606	-3.108	0.00796401	2.04493	0.379651	3
Galnt1	O08912	72.0064	34.1656	39.2408	42.2794	27.8442	61.1445	65.6616	105.487	71.228	25.4058	52.3821	46.1066	0.302115	0.625937	-1.07737	0.197796	1.38445	0.15477	-0.00496054	0.994928	1
Galnt2	Q6PB93	74.6343	19.4269	50.2127	61.1381	23.2876	57.9719	123.001	49.7289	78.6877	91.1617	77.1633	64.0632	-0.322284	0.791609	-0.0604337	0.830922	1.31681	0.0977799	-1.57866	0.122586	2
Galnt4	O08832	23.0106	0.146649	17.4301	3.29705	2.16738	17.9451	23.6978	15.4782	15.8701	19.5341	12.0842	18.3267	0.374824	0.882877	-0.142746	0.628096	2.20964	0.352312	-1.69207	0.0770922	2
Galnt6	Q8C7U7	23.5845	23.4377	53.6516	7.74383	5.77937	38.8904	118.453	103.981	82.2773	54.931	69.1508	45.1568	-1.47899	0.154459	-2.0511	0.00179089	2.54799	0.00133917	-1.97589	0.00105148	1
Galnt7	Q80VA0	190.58	205.26	178.865	237.448	221.474	170.932	144.191	198.598	142.154	96.162	127.749	107.276	0.4043	0.289865	-0.639749	0.000244434	-0.176913	0.670089	1.22096	8.98e-05	4
Galt	Q03249	22.6526	22.1565	23.0102	15.6333	12.7596	2.6357	12.1578	16.3792	14.4431	4.3183	6.96787	5.00154	-2.27443	0.0359776	-2.43842	0.0128047	-0.675203	0.0240534	0.839198	0.557436	4
Ganab	Q8BHN3	765.139	544.904	630.894	673.558	525.537	663.174	790.293	817.963	817.919	812.668	747.033	918.958	-0.248583	0.327514	0.386028	0.213429	-0.200814	0.47128	-0.433797	0.139245	2
Gapdh	P16858	3643.98	4058.85	5074.42	2627.8	2286	2826.83	5387.18	4576.4	6945.16	6559.63	5355.89	8892.18	-0.911075	1.38e-12	0.285766	0.00518182	0.493884	6.99e-06	-1.69073	4.31e-46	2
Gar1	Q9CY66	115.301	44.4747	85.2052	63.2577	1.56363	138.297	131.031	133.985	233.46	127.978	138.431	202.746	-0.945328	0.449362	-0.546767	0.128731	1.95153	9.65e-06	-2.35009	0.0512974	2
Gart	Q64737	228.483	263.94	265.536	161.512	156.654	135.753	266.79	209.354	288.334	207.783	207.755	215.931	-0.940286	6.67e-05	-0.416887	0.00386869	-0.0545715	0.678475	-0.468828	0.0365297	2
Gas7	Q60780	38.6467	51.9278	88.3	74.1965	71.2944	104.78	28.3549	21.5715	60.708	112.154	77.4848	125.679	0.932624	0.130302	2.0267	0.00296367	-0.786482	0.335945	-0.307599	0.395274	3
Gatad1	Q920S3	7.30457	6.08468	2.8119	4.63158	8.2655	0.351634	8.86699	9.43918	9.1609	9.22324	13.3393	6.20472	-1.07159	0.463652	-0.00211547	0.994724	0.872357	0.0391177	-1.94183	0.176246	1
Gatad2a	Q8CHY6	169.192	173.227	176.1	131.395	125.47	111.876	121.595	146.084	130.973	101.497	95.5291	109.403	-0.447226	0.0510353	-0.335255	0.156371	-0.379822	0.0794859	0.267852	0.168021	4
Gatad2b	Q8VHR5	59.6166	29.8769	29.0112	36.7602	32.1746	27.2888	23.8219	31.8255	29.5332	16.9627	31.5736	17.2848	-0.159781	0.671369	-0.552327	0.0539167	-0.336995	0.399327	0.729541	0.00561142	4
Gatd1	Q8BFQ8	19.6883	31.2988	23.6785	15.4529	21.833	14.1666	27.9367	17.6884	19.0961	6.71369	19.5439	14.0429	-0.684402	0.0324763	-0.685888	0.194128	-0.419961	0.284709	0.421448	0.376756	4
Gatd3a	Q9D172	1088.08	761.464	793.86	874.186	726.128	793.653	743.017	563.127	514.694	616.637	600.212	688.734	-0.327572	0.174111	0.0809264	0.749205	-0.790893	0.00421824	0.382395	0.065292	4
Gba	P17439	62.14	43.3192	34.2276	33.9887	44.8699	27.8755	118.456	134.541	110.334	93.6632	97.1545	101.227	0.496967	0.438908	-0.454155	0.245563	2.21077	0.0143521	-1.25965	0.0322428	1
Gbp2	Q9Z0E6	127.041	80.5285	92.2811	3285.13	1922.38	2801.02	155.477	176.15	164.969	2027.01	1650.37	2384.69	5.53181	3.84e-87	4.96284	3.11e-55	0.186473	0.606352	0.364114	0.00803045	3
Gbp4	Q61107	137.478	73.0256	54.458	879.169	647.367	787.871	43.2256	27.3477	34.8861	793.874	551.048	781.19	3.62658	8.39e-24	4.89863	9.42e-30	-1.57619	0.000499275	0.304139	0.260596	3
Gbp5	Q8CFB4	76.8765	124.639	77.309	5134.45	4072.43	4442.37	46.8259	31.5333	37.2211	3129.98	2427.5	3662.81	6.96589	1.18e-151	7.39628	1.43e-166	-0.976962	0.00134429	0.552616	1.33e-09	3
Gcat	O88986	14.1891	28.9025	16.8688	33.9905	40.3925	30.9582	22.3051	34.7486	6.45535	23.3778	69.7455	13.4261	0.85212	0.000344822	0.78577	0.274413	-0.260915	0.664102	0.327265	0.487962	3
Gcc2	Q8CHG3	84.2908	73.3278	77.2544	35.4229	19.64	23.4057	96.6053	72.0238	92.8037	44.0598	40.9547	42.5225	-1.922	3.34e-05	-1.00887	1.6e-07	0.172791	0.344819	-1.08592	0.0302125	2
Gch1	Q05915	23.6883	59.0543	27.7041	41.3572	56.8331	39.9728	28.7688	37.9538	39.0389	54.5359	48.583	55.0689	0.425858	0.330733	0.591745	9.94e-05	0.0457825	0.915302	-0.211669	0.217883	3
Gclc	P97494	12.3385	31.8195	5.61853	5.7203	22.2997	5.53696	33.2167	45.3819	38.0068	26.7994	40.8526	27.8979	-1.38498	0.306613	-0.445681	0.3838	1.7779	0.0190944	-2.7172	0.0269088	1
Gclm	O09172	12.6111	33.8436	12.3193	3.86987	15.5952	8.38894	113.95	232.896	97.1021	102.305	169.088	34.3053	-0.829344	0.170661	-1.12823	0.157807	3.47623	1.56e-07	-3.17734	0.000197005	1
Gcn1	E9PVA8	227.89	288.454	236.054	216.506	172.847	174.061	400.146	368.588	421.191	388.783	424.22	345.304	-0.608295	0.0648464	-0.229176	0.181196	0.810803	9.53e-05	-1.18992	0.000587883	1
Gcnt1	Q09324	22.1299	17.3623	14.2613	2.94738	10.0784	10.1295	5.07738	10.0254	9.07485	0.471727	5.70605	1.50798	-1.39558	0.0244322	-2.27681	0.0355492	-1.18943	0.000855743	2.07066	0.0834089	4
Gda	Q9R111	193.465	177.88	532.913	104.222	89.7041	240.737	374.742	138.478	695.858	233.385	82.9611	418.523	-1.6398	0.0958975	-0.798724	0.324538	0.70561	0.400725	-1.54668	0.100693	2
Gdap2	Q9DBL2	6.76464	8.15117	17.7253	8.68453	6.0081	17.4693	5.43616	10.5337	18.5546	9.44693	5.97876	17.7572	-0.0335486	0.956881	-0.0277366	0.967701	0.0401594	0.951889	-0.0459714	0.942847	2
Gde1	Q9JL56	49.0742	24.9806	37.0308	55.1404	49.0801	46.7051	80.8563	79.0075	55.5651	70.1537	73.9347	51.2592	0.751859	0.11112	-0.109697	0.682725	1.55939	0.000219655	-0.697831	0.058573	1
Gdi1	P50396	35.4452	43.1815	39.8402	47.3839	44.9003	49.5966	33.919	31.8092	53.7694	56.104	41.2654	56.9943	0.207642	0.201263	1.06422	0.186717	-0.62149	0.427236	-0.235085	0.273794	3
Gdi2	Q61598	925.998	612.448	758.635	591.445	322.102	572.807	809.103	789.605	1157	791.179	635.598	962.539	-0.626751	0.00296105	0.060533	0.773399	0.143864	0.543129	-0.831148	0.000324007	2
Gdpd1	Q9CRY7	3.16831	2.76171	1.02914	3.17656	6.519	8.75527	3.69236	6.84988	4.86453	0.670714	0.391886	3.36327	1.44385	0.0313204	-2.37359	0.0140913	1.2574	0.0280199	2.56004	0.0127732	3
Gdpd3	Q99LY2	24.8571	26.0292	27.234	17.4635	16.6074	19.0493	22.3648	35.0998	29.63	14.4731	19.6844	13.3587	-0.557764	7.6e-16	-0.870514	0.000639936	0.133518	0.489964	0.179232	0.319359	4
Gemin6	Q9CX53	12.8612	10.9946	10.6468	15.639	12.8529	19.6551	5.55893	10.6843	10.5414	2.30544	5.73921	1.60107	0.46397	0.0179695	-1.62843	0.0097293	-0.421929	0.190381	2.51433	1.25e-05	4
Get3	O54984	140.157	69.4353	154.325	119.36	68.8966	127.295	198.753	289.544	239.379	159.867	158.019	179.339	-0.562261	0.318512	-0.622296	0.00236379	1.65225	0.000723161	-1.59222	0.00353316	1
Get4	Q9D1H7	37.1861	43.3597	38.9606	21.0925	29.5016	28.3293	33.2188	33.5622	43.0649	38.9144	33.8864	35.6336	-0.623933	0.136424	-0.00502733	0.978227	-0.0399212	0.897289	-0.578985	0.0861332	2
Gfm1	Q8K0D5	95.42	91.3285	68.4421	77.8516	61.879	110.729	149.855	162.288	148.818	123.954	171.386	158.311	0.10015	0.796622	-0.331205	0.454806	1.18011	0.00810324	-0.748755	0.16536	1
Gfm2	Q8R2Q4	18.8134	17.1437	16.495	19.735	14.488	22.6014	19.475	29.8578	31.8902	28.6356	29.9643	20.685	0.81493	0.181755	-0.0384699	0.879154	1.38896	0.0365648	-0.535563	0.0357961	1
Gfpt1	P47856	272.143	384.938	205.592	386.668	406.991	187.587	560.11	577.728	422.085	710.964	831.942	374.906	1.28178	0.000752644	0.519828	0.162954	1.6401	9.43e-05	-0.878144	0.0076349	1
Gfus	P23591	29.188	20.3958	47.5894	8.61054	7.8608	23.1191	56.2429	41.1759	73.9813	41.3725	31.6634	36.2695	-1.69003	0.0116017	-1.01337	0.0296753	0.689319	0.105589	-1.36598	0.0399727	2
Gga1	Q8R0H9	54.7866	49.6958	58.9027	44.9865	47.8157	37.9778	33.6279	20.3409	49.5078	22.7288	28.9395	25.316	-0.532955	0.295269	-0.845248	0.207676	-0.767381	0.0920866	1.07967	0.127468	4
Ggh	Q9Z0L8	542.859	541.335	304.279	367.3	491.977	265.901	375.876	416.501	214.182	273.327	315.02	173.649	-0.637515	0.0441595	-1.11779	0.0105092	-0.689593	0.0208822	1.16987	0.00954016	4
Ggta1	P23336	4.40239	13.2655	7.93348	10.9673	12.7328	2.63393	8.5652	15.3863	13.4671	10.2239	17.9343	15.9217	-0.111007	0.897068	0.239342	0.500573	0.645859	0.219565	-0.996207	0.193055	1
Ghdc	Q99J23	49.7005	34.0752	21.9152	39.0316	34.9049	32.9146	39.3435	50.6284	34.2278	36.2668	52.1416	34.2434	0.0909625	0.794316	-0.0247765	0.921604	0.292443	0.440673	-0.176704	0.384387	1
Ghitm	Q91VC9	179.527	211.566	174.768	276.565	334.668	308.446	145.089	197.471	130.309	212.355	277.215	190.916	0.748847	0.000233163	0.551262	0.048651	-0.324579	0.21243	0.522164	0.0218031	3
Gid8	Q9D7M1	17.4852	2.96122	9.07636	0.229285	0.950832	0.018139	18.4836	24.9564	21.3017	21.0212	9.4286	19.9971	-5.61955	0.00213901	-0.436625	0.268399	1.46201	0.0538595	-6.64494	0.000103802	1
Gigyf2	Q6Y7W8	160.159	200.722	186.172	117.142	138.004	119.604	222.674	228.518	238.254	151.426	146.642	158.378	-0.341625	0.374132	-0.477825	0.000400576	1.29895	0.0122861	-1.16275	0.0170543	1
Gins4	Q99LZ3	33.8836	36.6119	57.2112	16.7934	13.6434	38.3364	12.4403	16.7834	40.6057	6.38663	14.5444	15.3714	-1.06884	0.00651324	-1.09079	0.113616	-1.05636	0.00842143	1.07832	0.115319	4
Gipc1	Q9Z0G0	12.1675	28.76	26.3122	39.1522	34.8814	47.0395	35.5079	33.4798	79.7129	24.3896	33.4289	43.7075	1.22077	0.00410999	-0.437538	0.393019	1.19629	0.0298623	0.462016	0.0916765	2
Git1	Q68FF6	25.3688	21.0943	30.0725	18.2541	14.5686	14.4159	33.4409	30.5671	34.2265	34.842	22.6584	26.8254	-0.689869	0.000189528	-0.241411	0.197456	0.373452	0.016582	-0.82191	0.000105853	2
Git2	Q9JLQ2	102.191	127.113	101.767	103.819	101.341	70.7574	59.2665	61.6803	83.2014	79.0666	57.9489	79.4694	-0.469801	0.0257518	0.581739	0.110414	-1.47907	0.00025001	0.42753	0.0364725	4
Gk	Q64516	103.162	126.461	130.752	190.174	157.157	274.971	246.993	221.752	224.837	215.796	280.981	269.585	0.992647	8.31e-05	0.322801	0.0747185	0.918991	1.76e-06	-0.249145	0.241836	1
Gla	P51569	27.6525	24.6325	16.5405	16.9537	19.2147	20.7426	42.5337	35.2039	38.1262	28.9104	27.116	22.5294	-0.977613	0.336407	-0.391072	0.611885	0.0372133	0.96288	-0.623754	0.541272	1
Glb1	P23780	31.4284	76.6306	42.1432	47.1551	58.778	52.5496	128.497	92.0899	99.8835	78.2085	91.7043	81.4448	0.389178	0.330676	-0.612764	0.188818	0.788616	0.128438	0.213326	0.619812	1
Glb1l	Q8VC60	4.48831	7.08516	8.16727	9.01101	5.59409	7.01985	6.8214	3.8073	3.50642	6.34521	2.98729	8.24809	0.148735	0.649827	0.25991	0.625851	-0.503997	0.206518	0.392822	0.415056	3
Glce	Q9EPS3	27.8677	34.8643	19.9213	33.4693	24.748	29.4232	38.7812	40.4969	28.0202	19.2627	58.716	15.3448	0.495754	0.318742	-0.49305	0.334628	0.398964	0.410233	0.58984	0.265653	1
Glg1	Q61543	857.084	740.8	612.278	601.754	440.98	609.857	561.935	406.603	660.202	320.05	343.25	349.665	-0.538812	0.012217	-0.791799	0.013163	-0.65514	0.00914269	0.908126	0.00206935	4
Glipr1	Q9CWG1	55.3217	24.0296	63.1938	30.4934	15.944	31.0881	76.0066	62.8826	59.8518	55.644	39.9154	79.1711	-0.71242	0.513152	-1.13697	0.0816499	0.395084	0.7196	0.0294675	0.982728	2
Glo1	Q9CPU0	140.339	56.5197	155.136	63.6963	6.36372	112.958	243.949	162.213	265.829	243.354	127.205	230.04	-2.1795	0.0129223	-0.258248	0.580264	1.07117	0.0399208	-2.99243	0.000401578	2
Glod4	Q9CPV4	146.074	264.702	147.089	66.7931	99.378	136.746	139.856	247.842	275.887	134.545	186.216	188.208	-0.838453	0.0950687	-0.755257	0.0584691	0.0856795	0.877119	-0.168876	0.726228	1
Glrx3	Q9CQM9	222.767	226.672	278.406	101.348	88.0369	81.7757	256.551	181.515	246.4	170.657	116.358	175.843	-1.86697	0.000401691	-0.856985	0.0120977	0.0189174	0.960888	-1.0289	0.0230694	2
Gls	D3Z7P3	101.115	71.0067	86.8049	93.7337	109.314	86.032	125.589	137.306	76.7577	131.461	128.445	133.013	0.0438108	0.937345	0.250005	0.400738	0.680215	0.0614378	-0.886409	0.0773222	1
Gltp	Q9JL62	68.126	23.8911	38.9096	37.6282	18.7757	27.1804	78.7907	33.5933	74.2797	58.4058	27.3162	60.8696	-0.750523	0.276082	-0.255656	0.575108	0.574852	0.317999	-1.06972	0.0711661	2
Glud1	P26443	800.51	649.105	722.205	822.203	658.211	644.132	898.945	937.636	545.052	986.775	719.269	745.8	0.117774	0.655387	0.302542	0.180043	-0.061213	0.817997	-0.123555	0.596557	1
Glul	P15105	24.4435	29.2211	32.7653	17.8964	9.79174	28.2726	57.7163	58.4064	69.4784	46.1513	17.2443	28.2447	-1.30915	0.0020851	-1.18433	0.00630207	1.07454	0.000317308	-1.19937	0.0668152	1
Glyr1	Q922P9	42.3737	58.0605	42.5062	24.6531	41.2183	44.8241	26.8044	50.2252	38.2426	20.5607	27.1636	25.6718	-0.342136	0.324855	-0.533181	0.151859	-0.36107	0.401748	0.552116	0.0420846	4
Gm2a	Q60648	27.2311	28.1471	26.743	20.6115	25.5973	13.9814	19.6434	16.7975	0.0696239	22.5841	21.2624	6.37921	-0.491484	0.0550001	2.35299	0.390768	-3.2671	0.222243	0.422628	0.513289	4
Gmds	Q8K0C9	5.50171	12.607	9.20581	13.889	6.35596	3.918	5.26896	0.963498	9.99654	4.17397	2.94031	5.36926	-0.294827	0.642956	0.125603	0.90369	-1.21776	0.253152	0.797328	0.175488	4
Gmfb	Q9CQI3	23.2192	30.8176	25.6607	19.3139	16.1004	16.0877	12.0952	12.6726	39.2694	14.3161	14.7465	16.5358	-0.625313	2.48e-05	-0.261986	0.639341	-0.53636	0.34517	0.173033	0.109853	4
Gmfg	Q9ERL7	86.2807	129.675	172.788	78.8854	116.713	108.077	38.4297	44.0509	84.0927	29.2624	41.8443	70.7222	-0.339345	0.051085	-0.511042	0.456378	-2.02118	8.88e-05	2.19287	3.24e-05	4
Gmip	Q6PGG2	135.741	136.069	113.771	136.271	112.015	86.3824	70.6814	31.6785	99.651	81.2868	46.0915	75.7226	-0.352753	0.243424	0.285124	0.558953	-1.36853	0.00222058	0.730658	0.0397297	4
Gmppa	Q922H4	34.06	69.0644	48.024	48.5783	22.9295	37.4298	61.8894	60.0932	90.3935	50.1383	57.4663	62.4113	-0.659535	0.026458	-0.383132	0.0471417	0.372227	0.109661	-0.64863	0.0143903	1
Gmpr2	Q99L27	116.988	97.0116	124.019	82.8212	21.9498	84.2062	92.1049	109.827	194.07	76.6373	82.3769	78.5927	-2.34223	0.000313484	-1.64812	0.00330553	0.268177	0.323787	-0.962285	0.128476	2
Gmps	Q3THK7	205.001	335.608	309.926	229.263	267.524	162.392	393.602	392.103	387.408	410.761	432.898	353.218	-0.37537	0.15122	0.0118171	0.9595	0.541948	0.0408877	-0.929135	6.63e-05	1
Gna13	P27601	360.295	360.909	267.998	609.694	510.792	626.847	243.682	260.51	244.435	414.027	436.281	445.615	1.27974	0.00202796	0.917729	0.027193	-0.315619	0.489927	0.677631	0.0550863	3
Gnai2	P08752	265.492	336.557	147.333	186.619	231.423	111.13	153.363	141.945	87.3652	143.719	94.2458	66.1606	-0.563697	0.121643	-1.01445	0.0611642	-1.19346	0.00374558	1.64421	0.0019387	4
Gnai3	Q9DC51	337.802	459.389	253.438	348.282	338.015	311.839	309.153	322.21	338.126	312.99	397.882	381.351	0.305925	0.305223	-0.0932295	0.729658	0.533351	0.072388	-0.134197	0.661695	3
Gnaq	P21279	80.7578	71.7413	79.1242	100.627	88.8921	107.253	52.9063	85.5005	73.5877	80.4326	85.5181	95.3179	0.302866	0.0218901	0.573905	0.0262742	-0.46356	0.0974887	0.19252	0.119517	3
Gnas	Q6R0H7	80.9971	74.187	76.5956	104.666	49.3981	85.4704	53.0894	33.4793	45.7393	51.8466	46.5668	49.5362	-0.152154	0.523377	-0.100914	0.658944	-0.952709	1.46e-06	0.901469	0.000939385	3
Gnb1	P62874	44.4694	55.7586	41.9997	63.0916	51.5278	42.2806	58.4345	58.5237	60.6499	69.644	59.1737	85.0317	0.72026	0.0401496	0.223697	0.279085	1.04308	0.0107673	-0.546513	0.0049802	1
Gnb2	P62880	35.9797	44.3691	39.3386	46.1978	37.9203	32.7342	40.905	38.9652	42.2308	42.3931	43.6226	43.9636	-0.0817468	0.7951	0.190982	0.542006	-0.0405377	0.903489	-0.232191	0.426921	1
Gne	Q91WG8	58.9086	78.2297	55.6676	50.5087	65.8614	45.9085	61.8586	71.4035	60.3319	49.5467	74.796	42.2688	-0.272714	0.040507	-0.234645	0.158539	0.00728229	0.949516	-0.045351	0.803579	4
Gng12	Q9DAS9	48.2521	85.0399	15.553	36.8518	55.323	17.9579	56.7136	17.1443	27.1635	62.9803	65.8975	132.608	-0.288745	0.535996	1.47686	1.04e-05	-0.444473	0.343474	-1.32113	0.000151443	3
Gng2	P63213	60.7199	83.2141	41.3724	46.7564	54.6272	34.3971	33.8817	47.4064	37.1193	22.9809	31.3927	20.7812	-0.444674	0.109568	-0.717664	0.000295808	-0.524846	0.0537193	0.797836	0.000119889	4
Gnl1	P36916	15.947	10.1804	17.2541	13.4651	11.6192	5.3165	43.238	34.7411	28.2705	31.5582	35.2411	41.1406	-0.583913	0.222639	0.0358656	0.863674	1.30741	9.9e-06	-1.92719	7.6e-06	1
Gnl2	Q99LH1	9.30944	14.8233	8.86603	5.11278	6.63847	13.3346	7.60356	25.3216	31.4098	9.79699	12.7895	11.7387	-0.478239	0.31468	-0.679895	0.293116	0.768445	0.257847	-0.566789	0.185482	1
Gnl3	Q8CI11	205.468	295.008	256.565	172.193	154.635	152.888	334.93	378.419	404.238	270.759	407.959	306.525	-0.549257	0.0860345	-0.301656	0.148035	0.836226	0.00671018	-1.08383	5.2e-05	1
Gnpat	P98192	47.6208	39.5363	40.0562	17.512	19.8949	6.57544	11.8781	8.04267	18.1478	2.52418	2.55957	2.52147	-2.15447	0.000715744	-1.56169	0.0120142	-2.48354	8.86e-05	1.89076	0.00247235	4
Gnpda1	O88958	123.519	80.9969	188.322	48.2788	39.7128	88.7126	220.763	67.2784	194.062	167.706	97.1887	199.508	-1.11657	0.0746147	0.0127292	0.988364	-0.193027	0.803487	-0.936271	0.23883	2
Gns	Q8BFR4	293.538	168.411	220.712	181.034	101.985	154.069	496.686	316.499	340.58	516.554	322.917	421.78	-0.872179	0.0176614	0.24344	0.324122	0.925355	0.00670272	-2.04097	1.57e-10	1
Golga2	Q921M4	130.532	110.899	147.252	166.942	111.9	163.262	135.109	98.222	121.209	112.373	125.837	116.471	0.219162	0.438014	0.00145587	0.995516	-0.330103	0.274544	0.547809	0.0977986	3
Golga3	P55937	6.96439	17.768	18.0287	26.0993	33.3969	15.7157	18.84	9.14561	14.4492	20.968	12.4764	10.3755	1.87787	0.0347556	0.910517	0.44939	-0.543377	0.590343	1.51073	0.11235	3
Golga4	Q91VW5	83.5374	76.0328	95.2645	94.6335	89.5746	80.9106	50.092	104.492	119.288	39.6611	55.0671	35.8136	0.237544	0.290126	-0.540356	0.200781	-0.553751	0.120108	1.33165	1.91e-06	4
Golga5	Q9QYE6	163.096	200.688	130.212	165.641	202.603	178.794	150.383	138.461	153.421	137.203	163.873	140.341	0.262008	0.089269	-0.130654	0.679877	-0.777784	0.0167462	1.17045	0.00645593	3
Golm1	Q91XA2	29.6628	26.3201	26.5852	22.7883	16.8856	17.4442	27.5483	35.6158	39.84	23.2718	23.7727	14.9553	-0.300344	0.788781	-1.63705	0.0572988	1.0291	0.307544	0.307605	0.755715	1
Gopc	Q8BH60	0.108131	8.24219	7.63322	5.37343	6.13036	0.417483	8.21455	1.95026	5.39961	2.6809	4.66488	4.2203	0.338476	0.888793	-0.237599	0.72014	1.22284	0.57054	-0.646766	0.614822	4
Gorab	Q8BRM2	45.9018	75.5559	50.6048	24.0723	55.2261	28.7214	13.5722	47.8503	7.70561	18.5969	21.4562	0.557842	-0.770165	0.557118	-0.487263	0.745919	-2.15841	0.144184	1.87551	0.161861	4
Gorasp2	Q99JX3	43.5226	34.5829	53.8928	29.5822	36.5963	40.2241	42.4028	49.491	30.7004	31.7648	42.0486	33.9938	-0.299143	0.186755	-0.168274	0.477206	-0.110777	0.686517	-0.0200919	0.910632	4
Gosr1	O88630	45.9006	17.8196	24.3801	22.8601	20.8505	17.5302	28.7122	40.4094	23.765	27.9888	16.4168	17.3027	-1.20926	0.305664	-0.477637	0.23468	0.132926	0.778666	-0.86455	0.445345	4
Got1	P05201	117.803	114.329	87.31	89.4345	57.6436	60.11	76.1644	95.7428	87.7702	93.9121	67.5804	48.0802	-0.011193	0.981135	-0.300379	0.256279	0.907266	0.0985687	-0.61808	0.248466	4
Got2	P05202	1629.06	1473.2	1326.31	1420.53	1295.44	1278.94	1203.23	1299.45	848.547	1254.16	1380.45	1291.53	-0.0941636	0.628139	0.354128	0.19853	-0.696827	0.00537343	0.248535	0.269615	4
Gpalpp1	Q69ZC8	96.9343	152.694	115.12	110.699	114.371	110.892	56.0565	85.6444	112.665	64.6994	93.78	72.8533	-0.106417	0.476733	-0.0966704	0.781752	-0.798794	0.0194449	0.789048	0.000773652	4
Gpat4	Q8K2C8	14.4588	20.8117	13.3368	13.7115	18.7348	14.863	6.69014	4.55855	10.5298	7.80336	11.0765	1.9312	-0.00109003	0.996423	-0.340118	0.540754	-1.18997	0.000169045	1.529	0.00315301	4
Gpatch8	A2A6A1	27.4815	14.3985	53.6751	21.8805	8.14074	27.0981	22.9567	13.9898	41.9649	16.9424	11.2338	14.2948	-0.944739	0.179841	-0.733292	0.0495696	-0.266603	0.587645	0.055157	0.929966	2
Gpc1	Q9QZF2	2.08522	1.66557	0.5842	0.209482	1.16323	4.6038	50.7422	55.0999	40.4884	56.2436	90.574	28.3496	-0.197691	0.849982	0.0817616	0.822936	5.4847	4.74e-16	-5.76415	6.83e-10	1
Gpcpd1	Q8C0L9	4.81375	3.46581	13.1046	2.70688	6.07188	2.27363	14.5964	5.4324	9.97666	5.01515	4.55044	2.41896	-0.849529	0.240366	-1.28033	0.0157535	0.618442	0.384359	-0.187637	0.731613	2
Gpd1l	Q3ULJ0	213.229	248.545	170.154	92.9487	85.6275	54.8833	89.7187	76.4999	91.7777	86.3155	79.9049	148.729	-1.84621	1.39e-12	-1.53977	0.00232058	-1.49963	2.24e-18	1.1932	0.0274433	4
Gpd2	Q64521	378.643	252.994	352.29	602.143	318.881	666.51	458.947	497.678	420.701	562.982	676.902	600.308	1.29017	6.87e-08	0.967696	2.27e-07	0.325176	0.160672	-0.00269693	0.987995	3
Gphn	Q8BUV3	7.14052	12.315	10.8274	10.3229	9.196	10.8026	6.54627	4.3909	9.36014	7.97065	10.2667	4.67602	0.0357009	0.885148	0.169386	0.712504	-0.607757	0.123602	0.474072	0.165035	4
Gpkow	Q56A08	14.9873	26.7835	19.1507	7.13217	20.7519	22.2395	15.5094	16.428	16.6475	21.3216	12.2437	12.9327	-0.407897	0.484819	-0.109742	0.668814	-0.285958	0.242727	-0.012198	0.983475	4
Gpnmb	Q99P91	1052.07	1219.32	927.716	868.234	1036.08	734.643	952.432	1457.62	753.909	800.728	1029.83	514.485	-0.316422	0.0871482	-0.221663	0.465276	-0.310826	0.251802	0.216066	0.371301	4
Gpr107	Q8BUV8	48.5294	68.0874	52.7503	42.0993	61.7732	51.8352	49.4482	41.3968	41.3681	35.7717	37.0076	16.6234	-0.175245	0.695509	-0.749026	0.304826	-0.565461	0.307662	1.13924	0.0809239	4
Gpr108	Q91WD0	131.392	141.626	78.7746	107.843	110.494	89.1731	88.2617	116.799	87.0586	63.7918	112.208	61.7721	-0.163756	0.573192	-0.367097	0.277184	-0.242522	0.412247	0.445862	0.18107	4
Gps1	Q99LD4	313.289	334.16	311.004	277.631	290.054	272.142	256.558	256.485	304.458	193.754	248.021	161.66	-0.504697	0.102283	-0.603852	0.022886	-0.20428	0.324558	0.303434	0.386564	4
Gps2	Q921N8	56.746	51.6488	62.6019	35.7605	34.5347	29.9037	35.6187	28.2382	35.3198	20.7037	19.2228	25.6552	-0.770907	7.22e-12	-0.5996	0.00030877	-0.789565	6.14e-09	0.618259	2.85e-05	4
Gpsm3	Q3U1Z5	39.2882	50.5371	30.8487	41.6094	46.5483	31.9287	18.6183	12.4893	11.5371	17.9901	18.2316	12.1055	-0.0266681	0.898809	0.0705042	0.891335	-1.63354	3.62e-05	1.53637	8.83e-05	4
Gpx1	P11352	3.87785	6.41707	3.8628	1.82175	4.94042	4.90643	6.23845	4.72423	1.59408	0.145027	6.50854	2.97323	-0.374061	0.48558	-1.35508	0.445872	-0.344275	0.595178	1.32529	0.446271	4
Gpx4	O70325	41.9002	54.5515	54.7649	26.6638	51.1169	31.033	70.5208	78.7999	88.8879	50.3479	42.8272	47.7097	-0.461998	0.180788	-0.796036	0.0592942	0.641172	0.0956469	-0.307133	0.426623	1
Gpx8	Q9D7B7	0.845279	0.143697	0.198621	0.50346	0.168407	0.327215	95.2091	105.393	52.072	75.5052	134.683	29.9871	0.0671966	0.941163	-0.258968	0.713924	8.1228	9.44e-22	-7.79664	1.73e-23	1
Gramd1b	Q80TI0	159.686	173.795	169.199	171.858	234.747	215.14	239.887	263.113	226.318	187.012	220.867	253.797	0.269179	0.415918	-0.182823	0.237632	0.72669	0.00509329	-0.274688	0.403941	1
Grap2	O89100	131.318	112.145	81.0376	110.022	128.164	62.9773	9.86087	8.46217	2.40755	24.3317	24.8599	4.98147	-0.142134	0.703123	1.30226	0.193945	-4.17878	6.44e-10	2.73439	0.000968697	4
Grb2	Q60631	383.295	281.64	368.275	262.866	185.661	308.416	367.694	261.842	433.169	293.08	234.617	319.528	-0.458928	0.0209544	-0.332429	0.0664614	0.106159	0.561593	-0.232658	0.263489	2
Grcc10	O35127	10.5311	27.1079	20.376	20.8147	27.9465	22.9092	17.5783	24.8407	18.2922	17.1793	23.199	25.8312	0.398652	0.345837	0.122038	0.605567	0.152497	0.725059	0.124117	0.565632	3
Grin2b	Q01097	4.23075	7.07098	0.315123	5.35344	7.80626	9.05294	0.356724	5.33985	21.6803	0.880339	14.1117	7.88456	1.77556	0.207048	0.415327	0.844936	0.710394	0.749592	0.649836	0.600039	1
Gripap1	Q8VD04	18.1777	20.6498	29.9408	33.4834	21.0101	32.0585	33.283	28.929	46.9328	35.4422	27.3541	31.4304	0.209888	0.654181	-0.156679	0.588626	0.650419	0.0492677	-0.283851	0.521575	2
Grk2	Q99MK8	70.2168	76.032	76.3959	54.0003	34.3187	56.4492	24.5513	21.1107	82.7624	26.2989	29.7597	62.194	-0.702237	0.000173325	-0.116546	0.779346	-1.17724	0.00341838	0.591554	0.0245355	4
Grk6	O70293	16.3137	3.99581	4.85855	0.550089	0.363296	2.54698	4.68414	10.829	9.38002	0.164071	2.98375	0.767448	-3.09376	0.0036539	-3.43552	0.00661862	0.195727	0.790396	0	1	4
Grn	P28798	148.9	216.417	177.665	59.6143	144.664	91.306	232.627	294.997	247.675	105.843	137.854	101.922	-1.12712	0.0355507	-1.25681	0.0196012	-0.233868	0.680677	0.363552	0.570542	1
Grpel1	Q99LP6	707.992	787.129	607.475	495.319	606.683	533.601	689.253	910.729	588.741	520.847	664.683	424.059	-0.243678	0.390991	-0.405349	0.167383	0.0584049	0.82862	0.103266	0.736898	4
Grpel2	O88396	41.1869	39.538	39.5293	19.5516	27.3853	30.9832	35.4677	46.503	47.2832	23.1229	35.2787	19.581	-0.70703	0.199797	-1.00958	0.126254	0.127364	0.792411	0.175185	0.805442	4
Grwd1	Q810D6	8.10047	12.5642	7.17694	4.37681	12.4777	7.87047	18.2607	8.98855	11.1017	15.7083	15.3603	16.2199	-0.255002	0.611123	0.367606	0.226546	0.439617	0.259672	-1.06222	0.015289	1
Gsdmd	Q9D8T2	34.7983	31.7182	60.6152	53.4129	29.4149	58.238	53.4052	19.2406	59.5812	42.8171	34.9717	57.3642	0.111807	0.696206	0.2513	0.504881	-0.272633	0.523076	0.13314	0.610633	2
Gsn	P13020	687.094	471.23	593.67	437.795	321.638	352.628	414.387	344.675	437.481	472.135	414.304	618.238	-0.449924	0.253261	0.468646	0.190875	-0.529165	0.232919	-0.389404	0.232661	2
Gspt1	Q8R050	243.933	208.805	268.74	149.132	155.611	165.773	292.412	236.149	333.438	282.372	231.819	284.038	-0.462538	0.00173749	-0.141979	0.317499	0.309608	0.0456288	-0.630167	7.04e-06	2
Gspt2	Q149F3	13.4957	37.373	5.01614	10.8471	13.4469	1.36916	36.2855	22.4767	35.8764	38.3677	43.4483	53.892	-1.22107	0.363257	0.539469	0.0448591	1.17724	0.174441	-2.93777	0.00560281	1
Gss	P51855	14.6335	21.329	5.7201	12.3308	18.4428	4.17	30.3102	35.6903	35.3556	35.6647	33.949	34.1508	-0.304254	0.721577	0.0375036	0.637673	1.47369	0.00968771	-1.81545	0.00461672	1
Gsta4	P24472	0.788634	0.418599	2.90266	0.667328	0.492695	0.279447	31.9743	37.2049	21.0715	22.129	36.3774	13.0114	-1.12752	0.210781	-0.419647	0.395133	4.89168	1.2e-08	-5.59955	3.53e-23	1
Gstm1	P10649	103.939	134.196	82.1623	134.807	109.39	147.461	363.851	403.86	442.024	282.805	298.672	307.797	-0.101562	0.761744	-0.790366	0.000168075	2.49325	9.42e-22	-1.80445	1.76e-08	1
Gstm2	P15626	27.337	11.7309	7.3205	30.2985	26.7985	21.2961	80.2209	82.6242	62.1924	49.5322	44.4666	17.4908	1.26626	0.021641	-1.21373	0.00300365	3.66339	8.13e-07	-1.18339	0.16568	1
Gsto1	O09131	604.055	600.722	650.684	609.276	415.413	571.165	808.158	738.468	779.923	906.43	776.225	898.674	-0.442809	0.105077	0.388784	0.0715567	0.229155	0.345857	-1.06075	1.77e-05	1
Gstp1	P19157	127.186	90.5467	148.725	76.9744	47.9403	90.4598	239.365	101.586	252.401	198.155	122.276	249.611	-1.15888	0.000132134	-0.515116	0.0465399	0.535019	0.0220263	-1.17878	0.000224967	2
Gstz1	Q9WVL0	29.7468	17.4738	24.3066	28.64	10.9403	36.083	56.5829	40.9486	65.29	43.2981	38.8532	35.4856	0.3524	0.744472	-0.754492	0.276479	1.71794	0.0771339	-0.61105	0.466764	2
Gtf2a1	Q99PM3	20.217	14.5785	23.0809	8.84797	12.6358	22.134	21.7664	4.18496	39.4594	14.1764	8.40937	25.0196	-0.583134	0.168528	0.0335348	0.965804	-0.409855	0.585133	-0.206814	0.664581	2
Gtf2b	P62915	130.606	188.886	156.565	182.703	147.951	146.338	82.47	98.4807	176.768	116.248	138.915	149.029	0.122238	0.491083	0.214236	0.25214	-0.340319	0.0954187	0.248321	0.11374	3
Gtf2e2	Q9D902	68.0102	81.7889	88.0368	69.6079	53.9188	60.8483	60.5249	61.2656	75.1467	51.9635	52.6672	58.4406	-0.394467	0.0194455	-0.497065	0.0820314	-0.271467	0.0806281	0.374065	0.170057	4
Gtf2f1	Q3THK3	115.445	138.09	130.543	114.144	105.379	67.0466	79.2089	76.7325	85.5498	86.1715	51.0846	51.11	-0.517619	0.0263539	-0.689889	0.181164	-0.875168	0.00400908	1.04744	0.0274467	4
Gtf2f2	Q8R0A0	74.0673	81.0995	80.897	49.0884	68.2281	59.5786	44.1109	55.698	75.633	41.1801	43.7683	30.6798	-0.402039	0.260939	-1.28092	0.208584	-0.617235	0.189212	1.49611	0.123701	4
Gtf2i	Q9ESZ8	102.867	114.619	108.167	57.7397	78.2939	71.12	128.232	136.096	175.571	128.765	158.649	165.775	-1.13003	7.29e-05	-0.242982	0.360635	0.19689	0.330744	-1.08394	7.46e-05	1
Gtf3c1	Q8K284	112.975	96.5276	89.8318	82.8839	71.2975	65.7185	73.0865	91.1299	112.436	59.8735	101.833	92.5523	-0.472395	0.0103528	-0.506116	0.125538	-0.263663	0.312379	0.297384	0.290563	4
Gtf3c2	Q8BL74	8.20638	9.17985	12.6724	13.4506	6.55627	13.9924	13.7165	17.6131	17.2827	9.87986	7.65812	7.63174	0.123403	0.758899	-0.951391	1.91e-08	0.709609	0.00130982	0.365184	0.331742	2
Gtf3c6	Q9D8P7	22.8664	28.957	26.4222	7.97764	0.361528	35.7973	19.0055	21.0057	68.1736	0.436109	26.5248	18.7467	-2.46825	0.206587	-2.32386	0.242347	0.212507	0.723173	-0.356893	0.895691	2
Gtpbp1	O08582	21.3571	31.2481	15.0379	19.5945	21.566	11.1131	10.2444	10.3795	19.7355	14.5715	17.8099	25.7219	-0.365207	0.391855	0.556486	0.157652	-0.752572	0.0845097	-0.169121	0.658817	4
Gtpbp10	Q8K013	12.2609	17.6851	10.4403	16.9164	18.0859	10.2427	14.553	14.4367	7.3786	11.2114	18.4523	8.62327	0.156374	0.648433	0.0675336	0.88257	-0.182094	0.644845	0.270934	0.511842	3
Gtpbp4	Q99ME9	278.401	276.658	285.958	311.594	237.342	252.273	211.394	323.035	307.115	204.873	360.117	273.521	-0.366025	0.173252	0.0982904	0.596338	0.198168	0.433648	-0.662483	0.0183057	1
Gtse1	Q8R080	6.5992	1.00543	9.20874	9.50374	0.626809	5.04036	8.50941	17.7633	5.2429	10.7476	9.62264	5.24646	-0.341664	0.8252	-0.182178	0.763112	0	1	-1.39187	0.256897	1
Guf1	Q8C3X4	11.9068	3.16871	13.6669	3.95852	5.73075	0.892687	3.3739	0.505174	3.47745	4.76101	0.725556	3.98635	-1.55677	0.141992	0.405398	0.748283	-2.14764	0.0595469	0.185472	0.87634	4
Guk1	Q64520	0.587415	0.659455	0.630837	0.412206	16.3841	3.82453	31.7347	27.0799	23.807	28.7066	22.9697	16.2626	2.24127	0.147045	-0.310666	0.2445	5.4511	0	-2.89917	0.0636457	1
Gusb	P12265	42.94	42.7976	40.5472	27.7226	27.8867	20.305	26.4268	26.7316	18.1267	13.4743	18.0143	14.3847	-0.484368	0.0231959	-0.0292133	0.942049	-1.04048	0.000338086	0.585326	0.0492466	4
Gvin1	Q80SU7	166.887	169.514	213.791	871.058	673.608	708.691	72.0488	75.2076	134.824	430.524	347.115	569.864	2.74026	3.31e-32	3.45189	1.42e-33	-1.68096	9.58e-08	0.969328	1.18e-14	3
H2-Aa	P01910	1875.39	2318.02	1024.6	1374.93	1580.18	1093.29	453.143	734.686	221.826	574.666	775.311	307.267	-0.388677	0.0783116	0.490779	0.229447	-2.34301	7.49e-11	1.46356	7.33e-07	4
H2-Ab1	P01921	731.683	945.661	532.581	682.268	982.758	550.907	140.31	287.59	42.0602	172.696	308.883	74.3046	-0.0451694	0.796968	0.137271	0.794192	-2.86091	1.13e-14	2.67847	1.69e-09	4
H2-DMa	P28078	226.709	0.575086	113.7	89.6549	13.5524	89.5498	1.75809	6.95674	0.0335556	22.3055	41.9231	27.2418	0.932284	0.609175	5.28112	0.000788966	-5.13359	0.0259627	0.784745	0.260212	4
H2-DMb1	P35737	584.22	498.038	345.974	430.926	454.209	342.027	96.2038	111.25	54.4531	93.493	120.109	54.4766	-0.196114	0.535046	-0.0089092	0.98687	-3.2623	4.43e-14	3.07509	4.41e-11	4
H2-K1	P01901	800.005	641.604	640.483	1038.28	567.749	1022.35	470.242	358.47	530.249	628.893	563.281	742.545	0.467001	0.00466135	0.98302	4.39e-05	-1.02967	5.29e-05	0.513654	0.000807404	3
H2-T23	P06339	118.61	133.378	107.91	193.286	189.202	172.347	41.6809	67.524	41.0734	94.6409	99.7469	91.0022	0.628139	7.26e-10	0.964549	5.33e-05	-1.29479	2.67e-07	0.958375	3e-51	3
H2ac20	Q64523	859.671	1032.84	983.97	595.229	533.131	524.802	481.67	371.134	551.944	500.208	583.576	1659.03	-0.750533	0.0797876	2.37867	1.71e-07	-1.48848	0.00383585	-1.64073	6.65e-06	2
H2az2	Q3THW5	16.7495	22.3947	14.1488	13.4507	13.242	9.02862	13.6143	12.6021	14.01	19.3433	21.4455	44.2506	-0.574191	0.0333225	0.97765	0.00977159	-0.3809	0.055337	-1.17094	0.00531068	2
H2bc3	Q64475	342.385	20.1075	488.345	251.181	212.802	141.389	246.508	83.0791	0	183.082	148.74	391.937	0.389527	0.791972	0.621537	0.438219	-0.0660122	0.973252	-0.165998	0.73538	2
H3c1	P68433	303.649	1.79625	357.677	100.067	1.67061	145.951	27.0153	2.01142	1.55826	217.339	264.692	927.041	-1.248	0.448305	7.86097	4.79e-16	-5.1809	0.000803572	-3.92807	0.000460167	2
H4c1	P62806	2941.03	1535.21	3444.28	2384.86	1299.98	2739.57	2633.25	1714.44	3362.99	1984.77	1565.2	4509.88	-0.186578	0.341919	-0.00308536	0.988286	-0.177575	0.395565	-0.00591688	0.976046	2
H6pd	Q8CFX1	47.5265	52.8868	61.0358	16.3407	17.8721	17.0041	64.5278	73.6304	71.9917	31.1356	29.7303	28.3483	-1.84466	3.46e-13	-1.26618	1.55e-25	0.532802	6.52e-05	-1.11128	0.00011315	1
Hacd3	Q8K2C9	42.6572	57.0279	49.1102	34.0165	42.7714	40.8088	47.7673	64.325	39.4798	20.6231	25.936	12.7496	-1.04132	0.261265	-1.65599	0.0362752	-0.125904	0.863103	0.740578	0.447726	4
Hadh	Q61425	406.96	250.129	370.291	247.616	195.955	222.709	463.821	292.437	411.041	352.11	266.605	354.062	-1.15348	0.0113535	-0.564579	0.27554	-0.050082	0.909976	-0.538815	0.292895	2
Hadha	Q8BMS1	950.977	575.244	803.869	930.886	713.416	862.825	998.037	884.821	643.296	1099.62	998.359	1039.3	0.384126	0.200993	0.341638	0.197249	0.140993	0.653024	-0.0985048	0.708266	1
Hadhb	Q99JY0	981.254	1193.47	655.872	991.168	905.577	942.14	927.915	921.834	913.267	1076.8	1136.44	1299.14	0.210912	0.298104	0.404463	0.0422399	0.0692714	0.761084	-0.262823	0.133219	1
Hagh	Q99KB8	4.19816	7.75892	13.3331	11.2282	5.27402	21.5221	25.3712	12.5242	39.0619	17.7019	19.4813	32.1933	1.37173	0.26819	-0.0178916	0.969467	2.77539	0.0147328	-1.38576	0.0624438	2
Hars2	Q99KK9	227.993	268.665	207.149	190.045	174.981	193.341	185.725	253.348	235.854	178.949	218.734	185.588	-0.124806	0.735866	-0.0244986	0.93254	0.113719	0.74219	-0.214027	0.484274	4
Hat1	Q8BY71	145.594	254.789	209.435	148.267	171.783	110.841	165.223	132.597	222.238	192.349	189.384	103.412	-0.678574	0.0546308	-0.123411	0.741853	-0.35533	0.259269	-0.199833	0.620701	4
Haus3	Q8QZX2	6.34976	18.828	11.8867	7.57904	9.86987	4.46236	6.55395	8.84873	8.26588	5.25682	10.5485	0.926014	-0.696645	0.218063	-1.07425	0.307097	-0.522595	0.269206	0.900198	0.411696	4
Haus7	Q8BKT8	7.63257	8.65409	6.19384	4.45691	2.7382	2.17447	22.6733	14.0938	25.8196	23.0099	23.0605	15.7944	-1.31548	9.07e-05	0.00752121	0.98134	1.44464	1.52e-06	-2.76765	6.46e-15	1
Hax1	O35387	4.57841	5.9297	6.09852	8.08589	4.41461	5.34567	2.65521	11.6565	5.0805	10.1406	11.4297	8.37134	0.0682656	0.813484	0.875127	0.165712	-0.0248024	0.968672	-0.782059	0.0068042	1
Hbs1l	Q69ZS7	37.065	56.6934	51.8781	40.4637	37.0533	56.3434	46.8463	51.572	70.0368	38.8164	43.634	50.4652	-0.132944	0.602501	-0.294913	0.317461	0.156711	0.589197	0.00525834	0.983908	2
Hccs	P53702	176.628	209.176	184.616	144.316	160.016	150.455	168.176	234.888	203.731	135.99	195.417	166.838	-0.235511	0.0570679	-0.161225	0.291445	0.0858645	0.514626	-0.160151	0.188464	1
Hcfc1	Q61191	76.959	85.2335	84.3092	52.5196	68.8399	56.8887	78.0457	91.0265	105.118	67.7352	85.3295	76.928	-0.49463	0.0106911	-0.260274	0.0862208	0.170427	0.277965	-0.404783	0.0247071	1
Hck	P08103	303.277	291.36	236.934	376.99	330.295	372.248	94.9528	45.6349	114.441	156.263	117.477	234.084	0.449175	0.21718	1.39571	0.0262802	-2.69931	8.31e-06	1.75277	0.00118997	3
Hcls1	P49710	3247.03	3109.89	2788.6	3314.32	2973.67	2557.64	1892.74	1428.13	1932.81	2543.48	1743.99	2504.72	-0.0401627	0.727684	0.354063	0.0107697	-0.826214	3.53e-10	0.431988	0.00127692	3
Hdac1	O09106	195.233	263.593	230.718	244.052	230.457	202.016	135.173	154.4	148.621	146.843	161.571	164.003	0.0944721	0.753352	0.235784	0.454665	-0.665429	0.106296	0.524116	0.000217676	4
Hdac6	Q9Z2V5	30.8661	21.6798	21.0819	26.7868	6.71572	28.9031	43.3869	38.9299	45.4619	35.6483	30.4659	30.6003	-0.480007	0.497081	-0.402741	5.38e-05	0.814806	1.62e-05	-0.892071	0.194999	1
Hddc2	Q3SXD3	10.2	18.9607	7.38871	7.47297	13.7886	11.4604	10.4635	10.1255	8.85682	12.6012	8.46808	7.08153	-0.0916995	0.847592	-0.104139	0.684717	-0.202255	0.618091	0.214694	0.549777	4
Hdgf	P51859	119.556	149.117	116.258	88.1456	101.912	61.8211	99.5402	93.5292	121.035	82.1869	83.1681	73.3412	-0.83072	0.00520797	-0.537881	0.0320532	-0.281177	0.10648	-0.011662	0.972598	4
Hdgfl2	Q3UMU9	87.4771	109.748	67.4187	73.79	69.1797	69.1618	39.8784	21.7031	36.7405	16.3293	26.6863	17.4573	-0.396165	0.122314	-0.751877	0.324216	-2.24385	0.000117666	2.59956	2.73e-05	4
Hdlbp	Q8VDJ3	1397.22	2057.93	1457.42	1718.85	1948.85	1331.48	967.922	1116.96	1422.02	865.397	966.286	1071.19	0.166931	0.231732	-0.440496	0.0259677	-0.603842	0.000488252	1.21127	1.25e-11	4
Heatr5a	Q5PRF0	5.29245	19.2981	11.7411	1.24923	1.66466	7.64326	14.2409	12.3033	37.5824	0.616973	13.739	14.8936	-2.08148	0.000771741	-2.03335	0.0707682	0.819036	0.0810689	-0.867166	0.468196	2
Heatr6	Q6P1G0	4.98753	4.84356	14.2068	1.01988	5.98523	9.48239	7.77615	2.2067	20.0236	8.3348	4.07567	11.6788	-0.855949	0.438784	0.0691427	0.946197	0.000560346	0.999576	-0.925652	0.390498	2
Hebp1	Q9R257	198.174	214.636	330.075	82.8752	73.8806	174.031	235.427	240.955	357.313	90.7261	107.853	139.699	-1.4756	0.000301087	-1.47209	4.52e-05	0.424794	0.124102	-0.428311	0.40044	2
Hectd1	Q69ZR2	63.8724	23.8994	52.0629	34.2513	34.0148	38.3563	48.3449	20.2644	69.6478	29.3691	25.5216	57.6587	-0.236393	0.570878	-0.0195858	0.974711	-0.259507	0.684345	0.0426997	0.9135	2
Hectd3	Q3U487	14.7066	8.16825	14.9545	3.86395	6.24424	5.37018	6.48696	11.5845	10.1183	1.38	1.65582	2.86572	-1.26445	0.000331569	-2.28649	1.68e-08	-0.413455	0.279486	1.43549	0.000140606	4
Helb	Q6NVF4	6.26981	4.52799	6.29859	3.11925	6.48152	5.73756	5.29348	7.39128	12.0629	3.65372	6.75966	6.42922	-0.208117	0.565827	-0.523863	0.241512	0.466742	0.218585	-0.150996	0.727307	2
Hells	Q60848	163.647	200.374	187.766	143.305	119.337	114.885	232.709	266.507	232.772	205.845	322.653	170.992	-0.777081	1.02e-07	-0.218415	0.367571	-0.049787	0.808993	-0.508879	0.0342763	1
Helz	Q6DFV5	7.87625	17.0917	7.11629	13.9263	9.25928	13.6822	6.34922	12.2293	13.2945	0.699258	9.84845	7.07608	0.29367	0.507441	-1.46829	0.238964	0.0359149	0.9452	1.72604	0.155673	4
Helz2	E9QAM5	17.4282	28.1007	25.0221	166.844	139.672	121.817	5.36207	8.38859	20.2834	77.5816	42.334	59.2197	3.38648	4.53e-11	3.13574	3.7e-09	-1.08236	0.11756	1.3331	3.46e-07	3
Herc2	Q4U2R1	23.8082	36.0624	23.1486	23.1407	30.5947	18.41	12.6185	16.3834	19.7576	16.9152	15.9748	9.67749	-0.249911	0.425268	-0.588728	0.471474	-0.973949	0.0338333	1.31277	0.0783238	4
Herc4	Q6PAV2	23.0104	37.9894	28.7949	21.9691	28.5959	25.6542	24.6351	11.4829	24.7621	18.8847	11.3385	12.8899	-0.214404	0.364666	-0.447879	0.297108	-0.615121	0.146446	0.848596	0.000593085	4
Herpud1	Q9JJK5	268.931	365.971	274.141	274.459	267.581	260.548	112.691	158.858	174.21	104.055	165.844	146.77	-0.166723	0.0446046	-0.0958502	0.55891	-1.04861	4.23e-14	0.97774	4.83e-16	4
Hexa	P29416	8.5533	7.98672	9.7476	8.92531	12.7245	3.79038	17.6456	21.1295	32.0399	3.33043	16.6679	15.2214	-1.11606	0.431609	-2.51904	0.0238458	0.45615	0.59094	0.946831	0.572844	1
Hexb	P20060	369.094	309.648	293.289	217.235	238.37	166.101	267.439	189.126	196.058	161.472	121.208	128.931	-0.767214	0.000249555	-0.969495	0.00207507	-0.778561	0.000107719	0.980843	0.00253039	4
Hexim1	Q8R409	39.6289	51.3934	47.7914	17.3524	16.0589	27.8869	15.1214	32.5856	42.6522	18.6295	21.8889	19.8017	-1.59259	0.00817961	0.0314873	0.964685	-1.31345	0.0702146	-0.310627	0.612118	4
Hfe	P70387	15.757	14.1337	12.9827	3.87264	8.44803	8.62992	10.52	5.58659	6.05576	7.81983	0.708196	0.00118346	-1.11874	0.00401175	-5.24292	0.167431	-1.00739	0.000727227	5.13157	0.177569	4
Hgs	Q99LI8	37.3868	6.82164	33.24	18.1398	0.741029	19.9115	51.8593	44.7831	68.8714	56.3277	30.2885	73.9507	-1.68896	0.222508	-0.138795	0.799215	1.88304	0.0460017	-3.4332	0.00284862	2
Hgsnat	Q3UDW8	8.83855	9.23253	7.65651	7.56473	3.47098	13.4282	6.36912	20.2	16.3828	6.1128	11.7181	11.9051	-0.275131	0.630196	-0.435161	0.469951	0.584754	0.25954	-0.424724	0.512379	1
Hibadh	Q99L13	141.186	120.418	129.125	114.138	88.7102	120.238	67.2216	74.3584	88.0791	43.6545	59.9279	75.7286	0.00654456	0.990974	-0.581072	0.389627	-0.382656	0.505581	0.970272	0.155127	4
Hibch	Q8QZS1	36.3626	47.0895	23.5326	22.8083	23.1448	8.5425	27.1784	37.6889	32.6159	16.8691	21.885	16.5605	-0.965909	0.0420355	-1.01445	0.031821	-0.0278178	0.944323	0.0763585	0.887312	4
Hint1	P70349	53.9083	33.1038	66.4706	35.9989	15.4006	52.1404	108.378	80.5999	104.684	106.46	49.7579	77.7953	-0.603114	0.612998	-1.07361	0.0193926	1.9145	0.0620185	-1.444	0.0231599	2
Hint2	Q9D0S9	77.8878	93.3346	53.0104	67.428	85.5612	70.5653	60.8829	83.4071	55.2947	50.2359	58.4873	44.7094	-0.517674	0.350198	-0.905044	0.0455873	-0.385901	0.199869	0.773272	0.210113	4
Hint3	Q9CPS6	26.2571	21.9602	22.8085	32.3749	25.9555	19.2387	3.773	4.06795	7.42611	5.42573	2.81013	5.0305	0.0992501	0.667826	-0.190488	0.658271	-2.28345	8.07e-13	2.57318	3.77e-12	4
Hip1	Q8VD75	251.705	190.709	215.372	175.213	148.15	102.563	145.919	179.577	174.997	78.6094	94.9624	122.869	-0.887754	0.00889716	-0.730974	0.0302562	-0.762927	0.0200379	0.606146	0.0374087	4
Hirip3	Q8BLH7	81.8819	91.1328	99.7554	48.6728	44.9143	52.4855	19.4723	11.0497	40.369	13.6652	14.0485	25.998	-0.881819	2.03e-08	-0.0960035	0.884598	-2.40271	3.69e-05	1.61689	4.05e-06	4
Hk1	P17710	1174.39	887.395	1140.92	1097.85	806.076	1270.66	888.396	712.38	1048	890.723	799.013	1196.55	-0.0737238	0.715947	0.213748	0.0950924	-0.151584	0.417756	-0.135888	0.407997	2
Hk2	O08528	776.342	681.697	849.855	1898.94	1784.28	2563.36	681.504	572.639	743.748	1521.18	1656.48	1778.29	1.34473	9.24e-09	1.70745	2.72e-15	-0.0257705	0.925553	-0.33695	0.0723273	3
Hk3	Q3TRM8	208.787	184.47	235.398	242.037	192.23	304.649	500.818	410.092	499.567	547.595	409.739	535.891	0.339651	0.159857	0.21242	0.173437	1.28073	5.51e-08	-1.15349	8.32e-09	1
Hmbs	P22907	14.5115	16.5961	14.0158	12.9122	3.94885	1.04549	7.22977	4.89298	15.4001	0.747627	0.241784	0.581646	-1.99487	0.0574703	-4.11305	2.85e-09	-0.877112	0.0741569	2.99529	0.00969072	4
Hmg20a	Q9DC33	6.61213	12.7888	8.81448	6.8485	4.13053	4.40131	10.0797	14.8917	6.3545	3.86872	5.23971	4.52038	-0.860584	0.0163724	-1.1266	0.00279793	0.118599	0.791864	0.14742	0.573522	4
Hmga1	P17095	219.653	429.169	168.614	196.767	256.701	170.519	255.472	315.491	324.682	236.641	339.407	308.346	-0.821126	0.0982228	-0.0570184	0.833477	0.260283	0.37589	-1.02439	0.034155	1
Hmga2	P52927	1.08817	1.95037	0.496306	2.21614	3.73676	1.58886	274.677	242.735	182.613	156.399	293.591	111.822	1.23596	0.06448	-0.3139	0.399041	8.19	1.05e-47	-6.64013	8.12e-38	1
Hmgb1	P63158	478.286	446.147	512.773	445.821	243.748	400.32	396.039	306.095	536.768	522.943	363.71	517.523	-0.724978	0.0025272	-0.0630478	0.804398	-0.204331	0.311735	-0.457599	0.11607	2
Hmgb2	P30681	19.6357	29.1841	37.0027	25.8215	21.0763	20.5594	6.37561	5.7253	20.3822	7.49374	5.37453	5.96729	-0.390237	0.194846	-0.654356	0.410928	-1.85168	0.00269837	2.1158	0.000302968	4
Hmgb3	O54879	16.3252	16.8216	22.4574	8.65013	8.37192	2.22796	6.01286	12.1979	18.2916	3.44519	8.2246	4.57841	-1.75213	0.00804104	-1.12345	0.0599084	-0.733558	0.135499	0.104876	0.887756	4
Hmgcl	P38060	222.417	223.293	197.717	167.019	147.477	176.682	172.681	266.708	164.028	115.94	166.352	120.405	-0.208381	0.416605	-0.887842	0.00666758	-0.011709	0.972369	0.69117	0.0410351	4
Hmgcr	Q01237	630.068	528.254	255.825	235.614	318.929	88.3544	74.5039	156.612	86.6025	37.4131	113.001	26.8375	-1.22494	0.00063665	-1.07799	0.0210906	-2.14902	8.33e-11	2.00207	5.52e-05	4
Hmgcs1	Q8JZK9	461.111	404.79	255.238	338.405	259.695	207.53	254.165	232.51	341.155	284.487	353.718	223.219	-0.559385	0.0372272	0.065286	0.731145	-0.210918	0.350347	-0.413752	0.14773	4
Hmgn5	Q9JL35	304.246	379.049	463.823	438.554	394.754	454.696	130.337	129.026	238.968	182.66	159.981	240.026	0.306088	0.0706194	-0.195457	0.587458	-1.40168	1.02e-06	1.90323	1.67e-08	3
Hmmr	Q00547	175.411	158.358	213.119	139.195	105.595	124.874	70.2917	56.199	118.316	39.072	50.0246	55.6067	-0.472246	0.065967	-0.858195	0.0166296	-1.12046	1.13e-05	1.50641	2.1e-05	4
Hmox1	P14901	409.104	431.755	275.321	294.311	414.559	221.348	3519.76	3225.57	2459.04	3859.44	3513.38	2376.4	-0.0400458	0.909421	0.081942	0.656714	4.14191	7.4e-41	-4.26389	1.38e-51	1
Hmox2	O70252	215.905	187.046	188.93	147.161	179.597	143.709	251.38	194.571	153.341	219.336	186.458	225.052	-0.152465	0.645816	-0.381689	0.190183	0.403583	0.179116	-0.174359	0.572244	1
Hnrnpa0	Q9CX86	351.74	397.685	412.979	317.507	306.932	288.12	248.335	343.361	317.301	213.033	243.457	303.922	-0.143616	0.657623	-0.101753	0.776917	-0.38769	0.260465	0.345828	0.31884	4
Hnrnpa1	P49312	876.339	706.645	887.238	795.987	638.653	954.848	791.432	793.94	1002.23	818.485	814.785	1232.09	-0.274427	0.368668	0.0216894	0.914099	0.393654	0.0964408	-0.689771	0.0151802	2
Hnrnpa2b1	O88569	4770.99	2767.41	4982.02	4040.27	3353.88	4390.13	4235.53	3524.53	3942.9	4184.87	3933.95	6978.14	-0.0586529	0.760766	0.339062	0.0971868	-0.0462799	0.817777	-0.351435	0.0592148	2
Hnrnpa3	Q8BG05	1462.25	1204.01	1656.14	1365.71	938.173	1690.07	927.896	1551.59	1314.14	942.689	1263.76	1720.54	-0.245578	0.193385	-0.226531	0.231254	-0.112383	0.491339	0.0933368	0.672021	2
Hnrnpab	Q99020	1029.35	1171.31	1176.86	985.259	828.377	858.334	821.161	653.371	926.922	845.368	822.863	1362.37	-0.262309	0.231946	0.403623	0.0992853	-0.464232	0.0640486	-0.2017	0.336641	2
Hnrnpc	Q9Z204	975.015	760.557	1190.04	1104.36	855.845	1037.33	784.095	824.669	553.373	917.815	1013.83	1227.1	0.353235	0.227329	0.886265	0.000289783	-0.26465	0.407544	-0.26838	0.16488	3
Hnrnpd	Q60668	250.829	294.383	239.686	226.721	178.076	207.889	162.751	174.666	206.226	182.45	183.181	275.425	-0.125193	0.389067	0.394647	0.183359	-0.702634	0.012615	0.182793	0.298028	4
Hnrnpdl	Q9Z130	229.065	272.056	299.793	256.518	276.766	201.415	243.11	284.544	233.767	237.961	278.63	306.655	0.0614607	0.841771	0.5502	0.236033	-0.252954	0.584723	-0.235785	0.440494	1
Hnrnpf	Q9Z2X1	1324.58	996.055	1315.3	962.55	753.616	1023.03	938.511	740.852	1248.04	813.818	864.786	1222.48	-0.426841	0.00785227	-0.109004	0.483307	-0.343038	0.0260344	0.0252007	0.879099	2
Hnrnph1	O35737	57.8982	46.6286	86.6047	60.1441	46.8652	43.3612	54.9098	34.2445	33.5535	75.0717	57.6883	82.1093	0.178238	0.836398	1.64466	0.0869425	-0.992681	0.372909	-0.473746	0.408813	2
Hnrnph2	P70333	10.7637	29.9533	16.7927	35.0816	43.8483	47.4773	12.2029	19.9572	18.7713	21.883	31.5254	25.9045	1.21937	0.00107303	0.858421	0.0273872	-0.38502	0.43342	0.745968	0.00399364	3
Hnrnpk	P61979	3274.96	2843.73	3640.11	3093.68	2812.5	2900.4	2527	2296.24	2971.45	2501.2	2250.06	3178.01	-0.0285649	0.814705	0.0644458	0.628169	-0.392076	0.00261879	0.299065	0.0166916	4
Hnrnpl	Q8R081	316.21	303.955	347.395	255.981	232.545	313.865	600.841	1043.75	708.1	427.101	810.953	711.181	0.0402715	0.887458	-0.396862	0.10657	1.92616	9.42e-10	-1.48903	5.54e-07	1
Hnrnpll	Q921F4	345.139	370.231	369.781	205.758	211.089	203.293	182.964	198.336	291.726	121.64	140.11	165.217	-0.806005	0.00135019	-0.925198	0.000266154	-0.433387	0.0439999	0.55258	0.0753657	4
Hnrnpm	Q9D0E1	1419.01	975.204	1469.27	1053.66	957.896	1396.87	1820.16	1238.41	1737.75	1959.05	1819.09	3006.86	0.0287327	0.910494	0.612738	0.00102147	0.517416	0.0341282	-1.10142	1.82e-07	2
Hnrnpu	Q8VEK3	1448.04	1226.48	1486.96	1039.72	942.09	1116.98	1227.24	1533.98	1430.77	1410.83	1654.98	2236.55	-0.287444	0.0989517	0.400327	0.0305782	-0.0903132	0.66054	-0.597458	0.000227545	2
Hnrnpul1	Q8VDM6	709.3	441.422	598.993	588.171	238.337	607.325	466.934	251.149	691.345	523.765	283.612	821.2	-1.00834	0.0304442	-0.0297311	0.956785	-0.76695	0.0986274	-0.211663	0.707338	2
Hnrnpul2	Q00PI9	1071.25	1128.71	1099.24	1019.68	962.824	972.665	567.403	704.766	662.039	600.5	722.939	788.488	0.0170383	0.938312	0.106586	0.738088	-1.03493	0.000416912	0.945382	0.000519746	4
Homer3	Q99JP6	44.009	28.1594	37.4389	23.6933	22.748	20.4009	45.2841	55.2081	42.8248	34.2493	32.74	11.2496	-0.855247	0.00440588	-1.3704	0.00066186	0.381537	0.0583996	0.133614	0.774146	1
Hook3	Q8BUK6	200.224	190.27	224.69	141.367	123.335	168.711	231.044	176.7	264.298	169.933	174.461	171.642	-0.77312	0.0062753	-0.760572	0.143905	-0.0510368	0.888598	0.0384895	0.935108	2
Hp1bp3	Q3TEA8	1027.67	923.865	1062.85	792.369	605.041	954.131	801.414	756.538	999.638	753.563	679.703	1112.91	-0.538282	0.0029679	-0.228201	0.350025	-0.323213	0.0636422	0.0131309	0.957153	2
Hpcal1	P62748	173.8	146.836	157.657	160.285	105.7	136.328	98.8797	92.6496	135.663	77.7604	71.5916	111.319	-0.0518577	0.900186	-0.770358	0.37121	-1.15922	0.104787	1.87772	0.0037934	4
Hpgds	Q9JHF7	255.264	581.4	168.735	144.099	404.91	134.227	21.3104	48.8296	35.016	10.7913	85.6613	10.9267	-0.684076	0.0943897	-0.01185	0.990743	-4.25179	2.76e-07	3.57957	7.99e-07	4
Hras	Q61411	10.4805	10.138	9.56834	11.7436	13.8419	16.2389	20.2036	33.9479	19.7113	8.68851	15.1194	0.695921	0.458852	0.00107644	-2.40277	0.0840048	1.24438	1.49e-06	1.61724	0.239014	1
Hs1bp3	Q3TC93	59.1777	23.2866	61.7084	23.3013	6.52011	38.3969	97.3641	147.807	184.673	44.6547	84.6187	87.5587	-1.13218	0.158821	-1.8935	0.023313	1.11023	0.231368	-0.348902	0.682902	1
Hs2st1	Q8R3H7	4.05142	32.4404	0.729594	5.50264	36.6192	1.76479	29.5314	41.7553	5.0364	22.1501	53.8174	0.132944	0	1	-1.76411	0.537304	0	1	0.388672	0.896418	1
Hsbp1	Q9CQZ1	364.844	279.25	399.547	248.707	153.548	251.689	361.076	303.39	422.568	298.569	256.004	337.851	-0.68018	4.63e-06	-0.141194	0.280914	-0.065458	0.634764	-0.473528	0.000760224	2
Hscb	Q8K3A0	13.4784	13.9332	9.24507	8.67882	9.55089	7.97745	9.01894	7.25941	13.7794	6.78013	10.7197	3.21031	-0.464217	0.0229193	-0.650345	0.2581	-0.314821	0.341912	0.500949	0.328312	4
Hsd17b10	O08756	109.412	113.322	80.5703	107.708	92.0312	94.6105	98.1298	97.0841	88.8913	129.483	119.21	127.823	-0.0834842	0.775092	0.255472	0.494304	-0.286637	0.380322	-0.0523184	0.880425	1
Hsd17b11	Q9EQ06	255.019	223.034	166.436	734.805	625.768	474.962	238.937	222.102	137.184	383.78	413.214	344.117	1.65598	0.00118307	0.969167	0.0737364	-0.00148509	0.997708	0.688294	0.239446	3
Hsd17b12	O70503	29.5649	0.784862	25.5381	17.5839	5.23331	7.88538	23.6169	0.808931	0.908942	30.0606	35.2736	48.9775	0.0973941	0.95652	3.84876	0.0167339	-1.6976	0.46803	-2.05376	0.000208084	2
Hsd17b4	P51660	1372.96	834.362	824.426	930.561	788.471	793.543	669.128	706.039	489.02	499.081	709.352	523.552	-0.0559077	0.760055	-0.123331	0.560828	-0.895734	4.43e-05	0.963157	7.39e-08	4
Hsd17b7	O88736	12.1695	0.830757	0.539763	0.0390183	12.1445	4.05257	103.993	211.525	126.346	43.8224	130.037	57.5684	0	1	-1.02756	0.067368	6.31939	1.12e-05	-5.79407	0.0248105	1
Hsdl2	Q2TPA8	25.6759	37.8298	21.6739	25.0398	44.0979	21.5789	20.7503	24.5988	13.9133	23.9026	28.9839	31.5162	0.326053	0.591449	0.334585	0.66025	-0.568038	0.452225	0.559506	0.445127	3
Hsp90aa1	P07901	2220.79	1990.27	2490.72	1291.66	1169.9	1379.14	2395.23	2159.11	2679.49	2113.6	2140.25	2306.71	-0.860959	1.95e-06	-0.0622821	0.700207	0.152283	0.349275	-0.950959	1.38e-07	2
Hsp90ab1	P11499	2625.33	2263.91	3150.18	2148.96	1638.89	1662.18	2926.54	2833.46	2705.49	3364.7	2982.01	3173.55	-0.658259	0.000425512	0.230098	0.109208	0.366528	0.0356755	-1.25489	1.57e-16	2
Hsp90b1	P08113	7844.79	6690.37	7289.57	6931.25	6486.09	6123.81	5544.98	5674.85	4936.82	6495.46	5670.31	6847.54	-0.139742	0.257561	0.316102	0.0182418	-0.639459	2.56e-06	0.185421	0.131571	4
Hspa12a	Q8K0U4	33.2345	26.7475	32.2673	23.3898	18.7076	33.4905	35.6576	22.7601	54.2931	24.6167	17.4676	34.8211	-0.420138	0.189428	-0.515032	0.116053	0.193857	0.475589	-0.0989638	0.788477	2
Hspa13	Q8BM72	27.6654	24.5331	20.4317	30.7912	13.301	27.7078	59.7463	42.1216	45.8142	55.221	51.0094	45.4126	-0.215125	0.802652	0.0405504	0.886986	1.36913	0.0157518	-1.6248	0.0347326	1
Hspa14	Q99M31	92.632	132.183	127.043	99.5538	71.7588	112.57	91.7342	109.916	157.801	79.2582	116.459	117.727	-0.233458	0.28372	-0.199889	0.290388	-0.00674739	0.974036	-0.0268218	0.871779	2
Hspa1l	P16627	117.098	119.817	70.4747	81.4626	50.7211	107.941	65.843	97.7527	98.5036	58.3067	67.6878	69.2756	-0.288744	0.531031	-0.0573498	0.890039	-0.24511	0.621393	0.0137158	0.969994	4
Hspa2	P17156	9.72797	0.189264	5.11886	18.7899	10.2263	18.965	22.3952	9.0431	8.87331	22.0896	19.0424	18.5381	2.86498	0.108509	0.705818	0.114892	2.52499	0.164152	-0.365832	0.230534	3
Hspa4	Q61316	1427.9	1070.7	1414.88	940.26	696.382	966.539	1418.84	1159.84	1634.64	1347.02	1264.12	1708.05	-0.937035	1.88e-05	-0.343143	0.0374492	0.301342	0.0727739	-0.895234	1.53e-05	2
Hspa4l	P48722	66.6317	68.1622	64.2693	58.6063	39.0418	57.0905	125.991	142.235	142.018	148.256	139.771	124.555	-0.697571	0.113299	0.107219	0.521697	0.988387	0.000129774	-1.79318	1.32e-05	1
Hspa5	P20029	4848.6	3929.9	4376.09	5128.9	5079.85	4983.15	4251.1	3456.39	3271.23	4990.05	4371.99	5346.83	0.260472	0.0206981	0.566939	1.01e-06	-0.311241	0.0113302	0.00477352	0.963565	3
Hspa8	P63017	4691.96	3374.25	4854.6	3710.34	3123.34	3694.66	4542.3	3738.79	4770	4865.26	4227.11	5588.55	-0.37064	0.014086	0.191426	0.128957	0.197439	0.172937	-0.759506	1.56e-08	2
Hspa9	P38647	2713.28	2499.13	2684.7	2079.61	2105.57	2236.85	2431	2660.74	2381.67	2389.55	2858.31	2458.64	-0.373916	0.0312105	0.0814643	0.632497	-0.0013624	0.993465	-0.443245	0.0153738	1
Hspd1	P63038	1942.65	1514	2029.36	1180.46	1046.28	1382.87	2641.83	3571.64	2224.85	2402.81	3424.77	2397.24	-0.829178	4.12e-05	-0.063388	0.713524	0.680893	0.000175877	-1.44668	1.81e-13	1
Hspg2	Q05793	9.01974	3.21606	4.91428	14.297	12.335	4.37997	712.942	448.021	638.009	758.258	803.249	492.357	0.547948	0.166208	0.150101	0.46996	6.98191	8.07e-106	-6.58407	4.36e-68	1
Hsph1	Q61699	333.844	367.651	320.185	231.931	237.805	222.329	787.289	898.018	820.321	651.757	951.402	547.685	-0.862343	0.00775961	-0.0538884	0.721118	1.77434	3.32e-08	-2.58279	5.83e-16	1
Htatip2	Q9Z2G9	66.5082	67.1841	45.5118	41.698	68.1999	42.4299	61.8986	70.3126	68.0858	43.7931	57.1765	42.2586	-0.249178	0.386612	-0.475152	0.0124727	0.200073	0.417238	0.025901	0.914482	4
Htatsf1	Q8BGC0	152.07	138.643	153.099	88.2405	111.676	123.749	130.985	127.041	173.275	69.725	125.621	181.957	-1.02284	0.0855779	-0.543428	0.0702313	0.208146	0.506864	-0.687563	0.243103	2
Htra2	Q9JIY5	8.93495	0.431794	10.0431	8.34652	3.5104	9.48127	18.5184	0.764504	4.64335	13.909	9.23067	17.7887	0.947297	0.541787	1.70621	0.209496	0.254217	0.898605	-1.01313	0.0550933	2
Htt	P42859	57.4932	38.1056	46.5915	72.9674	43.5078	66.9891	79.2894	32.1458	73.0623	71.4038	49.8872	62.0235	0.352998	0.219489	0.0822001	0.852559	0.289142	0.520335	-0.0183449	0.946925	2
Huwe1	Q7TMY8	540.312	564.681	458.071	493.073	495.381	385.111	430.238	374.425	509.728	400.65	388.972	426.698	-0.258479	0.0815521	0.0173859	0.939406	-0.500013	0.0138913	0.224148	0.243108	4
Hyou1	Q9JKR6	1544.95	1629.4	1367.9	1300.04	1286.79	1033.54	1152.89	1340.03	1061.65	1136.56	1246.56	1199.15	-0.363894	0.00431151	-0.122714	0.42131	-0.544244	4.49e-05	0.303063	0.0525163	4
Hypk	Q9CR41	122.304	65.2318	124.719	90.3685	44.1577	83.3065	135.306	76.0986	177.121	90.0922	42.3837	89.672	-0.573587	0.122187	-0.712843	0.0274219	0.178899	0.574218	-0.0396431	0.915415	2
Iah1	Q9DB29	23.2191	30.0299	36.2021	16.9367	33.3431	23.8125	18.9912	28.7823	30.7535	8.39803	17.1171	15.0313	-0.296842	0.319068	-0.988038	0.0796782	-0.329709	0.423367	1.0209	0.0359841	4
Iars2	Q8BIJ6	269.152	314.349	133.416	207.493	200.861	221.598	236.203	271.744	250.343	274.745	326.698	318.13	0.0404125	0.899037	-0.229645	0.452661	-0.0371677	0.915268	0.307226	0.316786	1
Ica1	P97411	4.52914	4.58684	7.90461	6.55066	11.3638	14.1553	15.1098	13.607	13.0084	5.97634	12.943	6.55023	0.893947	0.0348351	-0.800052	0.0251949	1.34187	8.43e-07	0.352124	0.465677	1
Icam1	P13597	1027.94	1163.64	639.526	4534.46	4194.46	3590.18	560.733	739.284	371.478	2656.81	3109.05	2961.19	2.96889	5.83e-37	3.67448	3.96e-50	-1.17644	4.8e-05	0.470853	0.00238178	3
Ide	Q9JHR7	201.173	189.43	192.918	126.595	84.2751	84.7231	178.035	140.707	209.809	159.399	133.09	159.072	-1.96355	3.88e-06	-1.05814	0.000417254	-0.0939542	0.547748	-0.81145	0.0423187	2
Idh1	O88844	390.559	376.728	705.793	205.319	153.155	364.716	682.368	412.005	1009.92	488.884	208.834	553.855	-1.12577	0.000357654	-0.829941	0.0101357	0.721318	0.0128861	-1.01715	0.00274874	2
Idh2	P54071	338.522	235.591	268.442	293.582	159.771	254.713	407.547	254.98	312.893	453.938	429.723	508.842	0.036455	0.941885	0.347671	0.509916	0.427093	0.409822	-0.738309	0.108526	2
Idh3a	Q9D6R2	459.501	326.735	444.003	350.93	252.784	332.677	359.735	357.316	236.397	405.444	472.643	461.843	-0.537412	0.198342	0.148645	0.736824	-0.465566	0.34964	-0.22049	0.575238	2
Idh3g	P70404	101.473	65.8721	70.7803	69.081	63.4348	77.4852	94.665	116.121	51.9898	85.8956	93.2193	78.3365	-0.0754295	0.949263	-0.0143245	0.959812	0.707128	0.470056	-0.768233	0.319149	1
Idi1	P58044	54.6007	69.199	15.3242	74.6059	77.6324	26.5312	6.06931	6.02146	2.75172	8.30925	25.7618	6.75815	0.584418	0.333945	2.52782	0.00763646	-4.69587	1.25e-05	2.75247	0.000142351	3
Ifi204	P0DOV2	13.0677	29.9353	75.285	628.446	462.062	764.972	62.6047	13.6599	92.257	555.79	329.908	793.716	4.79257	6.35e-23	4.91864	1.57e-25	-0.0579027	0.919349	-0.0681692	0.791789	3
Ifi30	Q9ESY9	14.8023	29.9157	11.3683	16.0343	30.0378	5.91585	9.58131	7.73521	14.8944	5.3987	3.72538	4.58603	-0.273712	0.732115	-1.19371	0.000178162	-0.729719	0.145242	1.64971	0.0184109	4
Ifi35	Q9D8C4	25.8323	24.6637	20.1782	27.202	31.8582	17.1811	19.1408	14.5568	17.3224	29.7698	21.1726	21.9847	0.0706113	0.806782	0.507189	0.00884836	-0.471126	0.00304503	0.0345486	0.911034	3
Ifi44	Q8BV66	11.6192	11.5522	9.31888	19.9413	25.7542	30.9784	4.60775	13.034	14.8195	23.2469	21.0522	36.3529	1.58361	0.00577671	1.44289	0.0597976	-0.0447457	0.947993	0.185465	0.645046	3
Ifih1	Q8R5F7	18.192	12.2943	21.0497	81.1765	38.5328	58.8399	11.2087	10.2391	23.9867	57.3267	37.98	81.5262	1.88655	0.000196689	2.62212	0.00279406	-0.82151	0.308133	0.0859463	0.779061	3
Ifit1	Q64282	5.85985	19.4973	10.2323	201.309	154.872	146.918	27.9598	59.2042	41.6125	252.358	112.799	259.615	4.34142	3.73e-17	3.38811	1.77e-05	1.23166	0.169213	-0.278352	0.242854	3
Ifit2	Q64112	1.08436	1.25675	1.36319	193.581	109.938	107.877	7.17517	2.04484	5.24173	184.148	63.3094	161.675	6.83917	3.37e-62	5.38744	2.66e-13	1.37693	0.0581599	0.0748064	0.861428	3
Ifitm2	Q99J93	22.0971	38.1872	19.9963	25.4519	35.0796	26.6077	23.1979	24.097	22.9424	23.4576	28.483	17.2623	0.124844	0.720064	0.0247962	0.943349	-0.206091	0.578205	0.306139	0.346437	4
Ifitm3	Q9CQW9	30.8987	40.4599	15.1047	22.7766	18.6825	16.2339	16.8355	20.0807	18.7187	24.5083	27.5781	22.2956	-0.483593	0.279514	0.417251	0.000302614	-0.525744	0.222029	-0.375099	0.0248686	4
Igbp1	Q61249	55.5073	38.1946	40.9887	34.996	19.1038	19.2439	68.0246	53.3924	71.4321	77.3384	39.9365	63.3646	-0.918608	0.00585208	-0.135565	0.662705	0.525996	0.0123751	-1.30904	0.00120519	2
Igf2bp1	O88477	10.6468	0.761959	8.54249	15.8893	0.450075	15.7607	90.721	149.732	31.4429	71.6451	160.969	26.4456	0.241761	0.873958	-0.385247	0.632052	5.24024	1.66e-05	-4.61324	0.000528325	1
Igf2bp2	Q5SF07	31.2202	48.0811	35.9484	41.7868	51.2858	33.0123	43.6746	56.1582	39.4683	38.3709	59.6584	29.9264	0.675771	0.420757	-0.256371	0.487431	1.60155	0.0641458	-0.669411	0.411114	1
Igf2bp3	Q9CPN8	2.37754	14.5067	13.104	5.04988	14.0775	18.015	15.0443	18.2071	9.40244	12.183	16.9121	4.72053	0.500881	0.621956	-0.468295	0.450377	0.836851	0.348419	0.132325	0.866574	1
Igf2r	Q07113	589.954	638	562.297	384.49	520.889	339.868	614.158	847.937	619.052	354.389	548.878	371.387	-0.590482	2.95e-05	-1.41834	5.6e-09	0.24849	0.0663552	0.579368	0.0312851	1
Igsf6	P0C6B7	21.0973	22.9738	20.473	25.7442	31.8397	36.4432	18.8247	22.8719	27.3449	21.5729	32.9786	31.2914	0.527844	0.0061828	0.321824	0.14486	0.0731804	0.72158	0.13284	0.507578	3
Iigp1	Q9QZ85	3.14924	2.98087	4.28207	580.995	452.654	610.763	10.7235	3.88309	7.55192	131.206	85.5988	277.873	7.4381	1.76e-97	5.89503	1.96e-16	-0.447946	0.541112	1.99584	4.32e-11	3
Ik	Q9Z1M8	199.102	277.986	217.596	256.948	244.139	235.71	151.522	176.075	172.151	120.049	175.161	159.056	0.365298	0.2993	-0.37004	0.0935152	-0.075926	0.836103	0.811265	0.000177139	4
Ikbkb	O88351	35.1817	17.3687	29.5465	38.5847	15.2446	30.3281	31.9489	21.4738	36.9012	38.3569	27.1346	60.5799	0.114524	0.902191	0.453702	0.2383	0.501147	0.500775	-0.840326	0.235519	2
Ikzf1	Q03267	164.708	208.342	167.912	248.784	186.6	256.511	107.5	82.3223	179.742	119.072	105.716	210.224	0.469833	0.00181632	1.36785	0.0120346	-2.09374	0.000620472	1.19572	3.11e-06	3
Il12b	P43432	2.76018	1.67175	1.38239	456.819	290.635	691.692	2.35037	2.76432	2.45565	65.7754	40.4598	93.3558	8.2855	5.48e-73	4.83422	3.2e-40	0.620485	0.22745	2.83079	3.92e-24	3
Il1a	P01582	19.9794	10.6925	12.0342	867.452	649.379	2983.44	17.1534	11.7233	27.4299	1654.72	969.168	4364.26	6.1695	2.9e-99	6.68989	1.17e-120	0.105143	0.671965	-0.667513	0.00466493	3
Il1b	P10749	13.5138	12.6646	8.53642	126.223	154.421	600.556	46.0888	39.3469	50.3697	352.059	281.377	1110.58	4.55109	5.05e-16	4.76587	3.05e-18	1.49764	0.0187898	-1.71242	0.00156483	3
Il1r2	P27931	616.668	668.008	401.756	128.941	129.881	80.6217	129.153	77.1662	126.983	22.7788	54.4981	19.1673	-2.34934	5.3e-14	-2.53823	0.00112965	-2.4337	3.14e-12	2.62258	0.000594958	4
Il1rap	Q61730	1.26337	2.23682	0.132263	5.84317	2.29717	2.43309	2.31798	0.181126	3.56071	0.503341	0.109852	0.218962	2.14973	0.103296	-2.31604	0.11855	0.666631	0.715695	3.79913	8.07e-07	3
Il1rn	P25085	0.28204	0.502454	3.19222	0.839571	0.0820969	12.0203	20.9735	13.3094	24.7666	27.726	7.72806	35.1424	0	1	0.0410723	0.955101	4.6332	2.1e-05	-4.38327	0.0449716	2
Il21r	Q9JHX3	26.8835	21.4371	24.243	7.55899	6.13659	15.6638	3.34962	10.8728	11.2268	6.32474	14.1282	0.745835	-1.42173	0.000723197	-0.872359	0.530376	-1.69822	0.0035118	1.14885	0.388047	4
Il2rg	P34902	148.8	272.995	130.052	175.118	266.697	139.169	37.6861	62.92	45.9539	57.5563	73.885	62.2228	0.138479	0.53211	0.843617	0.0286474	-2.64762	2.34e-07	1.94248	7.91e-07	4
Il4i1	O09046	1.95945	3.90631	0.109942	58.1818	48.4929	24.5664	0.25589	0.289802	0.425367	5.03725	7.0449	3.52928	5.44325	0.000792697	3.98503	4.46e-28	-1.57918	0.32148	3.03741	1.69e-10	3
Il6	P08505	114.624	100.86	106.816	622.888	340.734	970.109	62.1509	61.7994	95.786	246.025	192.803	513.79	4.41926	5.51e-08	3.74769	8.79e-07	-0.328069	0.756115	0.999639	0.00496143	3
Il7r	P16872	53.3841	78.7857	11.0244	16.2208	24.9238	7.08843	71.4385	61.9997	66.0899	33.3926	32.1246	28.4791	-1.36546	0.0806585	-1.20365	4.78e-06	1.18215	0.0735542	-1.34397	0.00648752	1
Ilf2	Q9CXY6	75.3585	106.886	72.5619	63.9965	53.8237	87.33	51.3866	76.3878	69.9511	45.1803	66.6555	68.3997	-0.265402	0.573786	0.151928	0.784482	-0.627885	0.180312	0.210555	0.672847	4
Ilf3	Q9Z1X4	124.154	122.975	141.772	94.0463	151.469	119.449	175.851	135.724	152.362	128.574	133.779	141.477	-0.0866529	0.715597	-0.0566993	0.801874	0.206614	0.376692	-0.236567	0.265454	1
Ilk	O55222	433.112	369.142	397.402	346.94	267.493	269.061	233.835	208.339	275.582	201.104	171.44	200.305	-0.363613	0.16801	-1.29165	0.0310247	-0.548286	0.0476074	1.47632	0.0186984	4
Immt	Q8CAQ8	958.548	580.526	727.594	716.143	425.267	861.435	912.367	938.686	750.157	853.907	971.064	838.845	-0.264686	0.273691	0.0341126	0.875962	0.0372226	0.874749	-0.336021	0.15544	1
Imp4	Q8VHZ7	171.72	168.448	112.303	116.161	91.1047	101.738	99.2036	99.79	132.98	85.2468	150.98	118.602	-0.268647	0.363792	0.119319	0.6063	0.140329	0.746841	-0.528295	0.192498	4
Impa1	O55023	10.7144	19.7889	15.9373	12.5915	11.8695	8.18687	8.33641	14.1113	19.8492	3.72588	11.482	11.2663	-0.488522	0.131582	-0.758795	0.242002	-0.177742	0.690818	0.448015	0.432562	4
Impact	O55091	25.5654	27.2796	24.3598	35.611	26.2745	30.1999	154.291	118.713	127.446	104.438	138.977	69.3146	0.423104	0.405931	-0.465262	0.0547973	3.7275	8.49e-06	-2.83913	2.21e-05	1
Impdh2	P24547	163.582	155.761	170.38	101.926	76.1683	60.1294	161.436	108.807	205.615	119.434	125.091	110.784	-1.45062	0.00161392	-0.534242	0.0576302	-0.0405816	0.879676	-0.875795	0.115596	2
Incenp	Q9WU62	4.67439	7.05033	10.8433	17.813	12.3306	26.3574	7.35761	6.29079	7.12106	5.10143	6.41418	10.5204	1.33932	0.004562	0.0209046	0.947211	-0.0388764	0.913324	1.35729	0.00211893	3
Inf2	Q0GNC1	357.126	285.25	311.277	326.004	334.808	248.262	586.282	397.33	385.317	398.014	404.941	379.248	0.126173	0.73157	-0.378067	0.223766	0.69907	0.0527217	-0.194829	0.582239	1
Ing4	Q8C0D7	81.4441	71.048	79.8834	37.3794	32.5534	28.1774	48.6861	42.2028	53.3697	17.9595	26.1133	44.2356	-2.11851	0.0585004	-1.2731	0.163839	-0.912425	0.0860435	0.0670108	0.960247	4
Inhba	Q04998	23.8373	40.9961	18.806	717.865	764.163	1187.72	43.2101	65.8585	55.053	557.641	656.594	940.498	6.08033	9.06e-68	5.10758	4.93e-34	0.614077	0.229657	0.358674	0.012883	3
Inip	Q3TXT3	5.44164	3.29635	8.25742	5.74001	5.53331	3.25396	5.03013	6.82381	5.35997	0.883247	3.23592	1.75272	-0.173068	0.710038	-1.73291	0.00187782	0.104266	0.797202	1.45558	0.0156576	4
Ino80d	Q66JY2	8.87307	11.0889	7.93249	18.4774	19.939	13.296	9.42009	12.0364	17.0202	9.78135	14.3528	11.372	0.883293	0.000113189	-0.0911782	0.757477	0.435332	0.127197	0.53914	0.0252718	3
Inpp5b	Q8K337	312.93	351.57	281.347	404.329	355.019	271.476	85.0577	97.4217	138.874	176.643	140.606	163.622	0.282269	0.141445	1.06329	0.00311785	-2.03718	2.21e-07	1.25616	4.25e-08	3
Inpp5d	Q9ES52	1031.29	653.128	934.957	677.989	341.102	717.362	960.413	565.534	1188.72	765.365	431.053	881.436	-0.952847	4.96e-08	-0.769775	5.78e-05	-0.113185	0.387014	-0.0698872	0.744946	2
Inpp5f	Q8CDA1	26.2406	28.0819	27.3815	31.5098	37.6518	42.97	26.2116	32.6318	22.7213	31.9916	27.4252	27.9848	0.43971	0.0171597	0.149534	0.539466	-0.063735	0.784964	0.353911	0.0726145	3
Inpp5k	Q8C5L6	66.6862	76.9362	66.4802	73.5346	76.106	48.1942	35.7066	50.785	33.9	37.6826	41.3705	31.7938	-0.0359883	0.881855	-0.248754	0.350915	-0.787584	1.94e-06	1.00035	0.00195756	4
Inppl1	Q6P549	28.4283	20.9745	16.9083	20.3024	15.2335	17.9819	27.6707	20.8067	13.7546	13.4306	15.6392	10.3312	-0.652494	0.538956	-0.84062	0.509512	-0.31456	0.787474	0.502687	0.66991	4
Ints1	Q6P4S8	436.186	521.96	365.65	438.995	376.819	477.391	234.501	326.052	324.755	299.632	403.954	399.006	-0.106678	0.643135	0.235805	0.367581	-0.283066	0.272828	-0.0594172	0.829331	3
Ints10	Q8K2A7	145.573	924.5	255.443	238.635	894.094	237.489	40.1446	65.4866	56.2398	64.3913	215.522	196.774	0.132666	0.741452	2.01288	0.00226043	-3.29535	1.89e-06	1.41514	0.0038633	4
Ints11	Q9CWS4	17.5491	34.5101	16.7314	22.3787	32.5714	24.6304	24.7453	34.222	23.8148	31.2413	39.0843	24.1891	0.275067	0.462458	0.183485	0.480095	0.330991	0.378529	-0.239409	0.352744	1
Ints12	Q9D168	48.9342	60.452	49.4942	60.3788	63.0857	63.1163	39.1031	58.7758	49.4739	50.2176	56.0468	54.1354	0.209849	0.548153	0.0652364	0.857698	-0.099275	0.753699	0.243888	0.534774	3
Ints2	Q80UK8	4.93741	7.27818	7.31474	3.68653	6.6915	6.76898	0.17853	4.90181	7.91247	6.71111	7.17146	8.89811	-0.218203	0.527184	1.98354	0.249958	-1.74882	0.312072	-0.452929	0.1498	3
Ints3	Q7TPD0	106.726	163.931	112.573	80.3026	104.488	94.312	75.42	173.256	137.078	72.3196	121.905	127.897	0.163323	0.799349	-0.316733	0.224518	0.851615	0.234374	-0.371559	0.520281	1
Ints4	Q8CIM8	101.383	143.343	113.804	135.197	102.289	125.116	68.4698	134.365	107.364	70.3618	110.759	113.457	-0.0360425	0.888949	-1.24616	0.0169032	-0.254596	0.334941	1.46472	0.00787373	4
Ints6	Q6PCM2	17.812	30.1109	19.497	29.6567	26.9387	24.2263	26.2339	29.9409	25.7264	36.0207	33.1798	27.9875	0.296075	0.23351	0.24237	0.0570124	0	1	-0.263101	0.0536651	1
Ints6l	Q8BND4	2.88926	8.47356	2.36993	1.20309	8.73541	5.55676	1.43949	6.45558	1.05161	1.68033	1.27702	6.04321	0.00311603	0.997602	0.136043	0.89817	-0.856601	0.386551	0	1	3
Ints7	Q7TQK1	8.46096	7.75668	14.5316	7.22677	0.544394	12.6489	4.87316	17.803	19.5207	6.54831	11.517	15.5847	-1.42012	0.319359	-0.175658	0.813125	0.276151	0.695572	-1.52062	0.292646	2
Ints8	Q80V86	13.3543	12.3779	8.15197	14.1583	16.8928	12.0408	6.99911	12.3287	12.7271	11.8971	19.4689	22.9263	0.365233	0.164107	0.757874	0.0576803	-0.0983775	0.782947	-0.294264	0.353997	3
Ints9	Q8K114	4.68048	5.18972	7.10528	0.168469	1.11719	0.534213	2.1149	2.76136	5.16498	0.87225	0.419021	0.286959	-3.58176	1.1e-05	-2.72264	7.06e-06	-0.838823	0.0471278	-0.0203041	0.982455	4
Ip6k1	Q6PD10	12.4921	24.4932	15.9046	17.432	8.51418	7.13076	16.3281	15.4572	11.6238	8.67335	15.6967	7.41399	-0.732307	0.0208742	-0.528615	0.0538001	-0.246199	0.272785	0.0425075	0.904384	4
Ipo13	Q8K0C1	6.39796	3.01996	6.83294	1.17735	3.64241	4.83887	19.2522	15.8104	16.3624	10.5542	24.905	9.91037	-0.889847	0.221848	-0.311672	0.476395	1.74581	6.76e-06	-2.32398	0.00211479	1
Ipo4	Q8VI75	34.3819	32.1857	41.1713	20.2851	16.2913	21.1759	43.9049	32.2868	53.9804	27.6144	32.6658	27.2068	-0.914839	0.00205012	-2.29233	0.00687227	0.148286	0.69464	1.2292	0.17568	2
Ipo5	Q8BKC5	356.659	243.377	375.051	210.466	145.948	264.158	425.091	302.445	463.079	334.611	276.195	426.095	-0.883786	0.0118988	-0.166628	0.353906	0.469484	0.0602902	-1.18664	4.75e-05	2
Ipo7	Q9EPL8	83.7812	95.1615	83.7308	56.1944	42.0499	57.369	105.894	102.642	158.125	85.2883	83.8205	97.1519	-1.38944	0.0116241	-0.653841	0.0194615	0.477978	0.00985174	-1.21358	0.0204313	2
Ipo8	Q7TMY7	70.2321	72.0005	51.5334	117.656	49.9005	108.21	89.6589	118.307	137.294	155.765	189.794	144.413	0.354252	0.229765	0.533487	0.016457	0.820779	0.000471775	-1.00001	0.000100162	1
Ipo9	Q91YE6	162.017	161.499	162.674	103.573	62.3984	43.4932	104.843	87.3347	120.583	80.8737	62.7614	78.1205	-2.00765	0.00108473	-0.720492	0.0385919	-0.664969	0.0102016	-0.622186	0.341914	4
Iqce	Q6PCQ0	162.581	142.002	125.997	203.183	103.947	102.013	4.25902	0.927857	4.94717	34.0812	1.93355	14.4428	-0.303729	0.487778	2.55479	0.0218816	-6.43849	3.51e-15	3.57997	4.23e-05	4
Iqgap1	Q9JKF1	2853.41	2601.24	3007.62	2873.8	2342.07	2628.63	2696.09	1857.14	3074.71	2530.72	1926.51	3130.35	0.0522758	0.684066	0.0313134	0.827693	-0.287778	0.0374422	0.308741	0.0143725	2
Iqgap2	Q3UQ44	125.501	61.017	88.9527	102.977	46.746	64.4527	78.8609	5.04671	99.4871	141.33	99.9311	255.888	-0.421013	0.107438	2.26816	0.000606523	-1.45326	0.0262784	-1.23591	1e-05	2
Iqsec1	Q8R0S2	9.31085	9.81798	18.2076	14.914	5.79838	15.4427	17.6867	29.0458	39.7051	19.4779	20.1214	10.6941	-0.339023	0.683908	-0.802095	0.17343	1.57261	0.0679556	-1.10954	0.106086	1
Irak1	Q62406	168.61	61.601	135.992	23.8054	34.0057	18.7506	44.9046	12.2816	29.4089	0.785862	1.63453	0.414999	-4.00794	0.000615905	-4.84437	0.000165328	-2.82425	0.00409836	3.66069	0.00440215	4
Irak2	Q8CFA1	6.71291	13.6356	8.40139	15.9167	14.214	15.8851	2.54819	2.66264	3.80334	9.66875	8.73438	14.7696	0.741481	0.0155422	1.865	2.77e-10	-1.63243	3.71e-06	0.508909	0.032682	3
Irf1	P15314	2.75033	2.58258	2.33276	205.002	200.48	199.968	3.12987	2.53666	1.96492	76.9098	121.701	153.953	6.13853	2.13e-100	5.57024	8.06e-43	-0.147809	0.694298	0.716101	0.000353861	3
Irf2bp2	E9Q1P8	141.495	202.731	134.199	78.2006	95.7481	76.5968	85.466	72.8245	161.676	66.7533	71.3139	132.76	-1.69608	0.00377529	-0.978161	0.0765937	-0.557609	0.0136101	-0.16031	0.833278	4
Irf2bpl	Q8K3X4	4.40324	8.94047	4.58104	4.6344	10.8161	7.05694	10.0389	16.2065	17.8273	9.60739	19.6137	17.3663	0.323981	0.50345	0.0580333	0.887019	0	1	-1.06987	0.024331	1
Irf3	P70671	48.7609	44.4129	50.1333	38.4846	33.3508	44.4893	23.1167	17.7134	39.9096	17.5291	11.2122	15.9814	-1.18351	0.20901	-1.21994	0.131187	-0.889961	0.0561097	0.926388	0.369208	4
Irf4	Q64287	68.6963	59.7215	40.5475	92.1148	65.9651	61.3905	10.003	9.80561	10.149	30.0389	28.9551	22.004	0.361441	0.103302	3.01712	0.00490438	-4.08799	7.12e-05	1.43232	4.05e-15	3
Irf5	P56477	224.646	224.942	195.255	283.451	186.814	157.331	106.625	76.8149	119.639	158.727	115.267	129.056	-0.0792069	0.647258	0.571115	0.116789	-1.12571	0.00157008	0.475388	0.0183127	3
Irf8	P23611	27.1887	31.9952	25.303	359.359	237.43	282.591	6.83111	6.38333	17.6813	123.835	115.981	155.077	3.08364	6.74e-24	4.44097	4.6e-06	-2.51562	0.00163738	1.15829	1.62e-19	3
Irf9	Q61179	42.0154	41.6251	68.0398	153.195	119.447	129.273	23.6995	9.5414	35.1451	81.735	76.4175	103.601	1.36384	7.21e-12	2.23151	7.44e-07	-1.56648	0.000597932	0.698804	0.000928403	3
Irgm1	Q60766	68.4348	33.1585	55.7027	878.736	582.682	942.427	68.9053	35.6221	61.8767	572.385	631.116	726.53	5.58793	5.31e-33	5.65657	2.57e-44	-0.379161	0.496797	0.310527	0.0200556	3
Irgq	Q8VIM9	62.8542	35.7401	63.9855	41.3829	18.7789	35.6457	42.9091	28.5848	75.5588	11.7731	28.2354	36.4304	-0.791809	0.0754369	-0.978666	0.125894	-0.211055	0.667555	0.397912	0.510594	2
Irs2	P81122	3.25979	0.963568	4.99442	0.768783	1.57456	3.26105	18.3577	31.9391	33.2689	22.6689	51.1876	23.4752	-0.663539	0.476347	0.160586	0.734186	3.4267	7.12e-06	-4.25083	2.58e-09	1
Iscu	Q9D7P6	91.0497	98.2387	78.5424	98.6771	101.146	76.9009	73.1598	62.5572	74.5701	71.2622	79.5468	70.2693	-0.0677853	0.699147	0.200041	0.369049	-0.25607	0.303845	-0.0117567	0.957349	3
Isg15	Q64339	19.2669	29.761	20.345	448.048	350.107	340.374	17.1374	9.85085	11.3952	367.46	201.293	328.493	5.04522	5.41e-27	5.58887	1.23e-28	-0.896896	0.123248	0.353243	0.061672	3
Isg20	Q9JL16	70.3934	63.5766	74.8947	65.6833	57.8284	53.1775	44.8083	25.2547	46.3547	38.3224	23.3417	24.7569	-0.24356	0.0299864	-0.414702	0.253144	-0.891923	0.00229215	1.06307	1.15e-05	4
Isoc1	Q91V64	2.34847	6.77368	9.3245	0.578722	2.44502	5.65145	6.12266	2.81792	3.269	0.19032	0.209533	0.966288	-1.40443	0.215045	-3.50512	2.59e-05	-0.465016	0.501706	2.56571	0.0360727	4
Isoc2a	P85094	101.664	135.846	90.1967	125.75	124.412	122.277	76.8559	80.1169	91.7999	91.6602	82.3449	105.046	0.0976557	0.852114	0.329249	0.643285	-0.565854	0.362636	0.33426	0.595643	3
Isoc2b	Q9DCC7	41.0275	42.0908	28.1619	34.6378	32.2568	33.631	11.8539	15.2084	8.72557	5.33568	9.05005	6.08049	-0.124035	0.513343	-0.807185	0.0132831	-1.6501	3.1e-08	2.33325	5.86e-24	4
Ist1	Q9CX00	49.7745	64.4806	82.6863	85.4243	78.3138	77.2783	71.4932	45.4002	47.3609	89.3532	71.3335	76.7359	0.589552	0.161493	1.1097	0.0586157	-0.543477	0.376371	0.0233338	0.941323	3
Isy1	Q69ZQ2	20.0076	29.3576	33.6107	30.665	28.5095	29.7436	22.1448	25.119	19.3786	19.1659	27.1538	23.1292	0.359131	0.410836	0.276122	0.608792	-0.375386	0.551075	0.458395	0.175553	3
Isyna1	Q9JHU9	5.2576	4.47966	9.31085	8.03734	11.8762	11.869	20.9527	33.4239	38.7372	10.0344	26.459	14.2328	1.10623	0.0407554	-0.949224	0.0123691	2.63678	2.12e-06	-0.581329	0.102985	1
Itch	Q8C863	69.0956	69.5251	47.9355	65.4372	60.4757	20.2923	22.4899	8.24638	14.6184	20.248	10.997	22.3112	-0.553147	0.215727	1.10071	0.312046	-3.06293	0.00291176	1.40907	0.0136655	4
Itfg1	Q99KW9	55.7946	62.6121	51.3508	62.8482	54.633	46.747	81.5504	58.7501	65.7477	62.7873	69.6223	57.8692	-0.0952401	0.726504	-0.181121	0.446447	0.32833	0.14642	-0.242449	0.457349	1
Itga1	Q3V3R4	344.734	255.439	229.665	336.762	180.091	303.638	222.379	281.872	250.678	212.727	207.29	220.501	0.50463	0.205289	-0.337855	0.21254	0.485491	0.16761	0.356994	0.279792	4
Itga3	Q62470	4.71724	1.73946	0.895556	0.243547	0.883037	0.153595	19.982	11.8045	19.1069	6.9769	9.87801	5.9051	-2.59914	0.0114073	-1.15638	0.000404672	3.08683	2.87e-05	-4.52958	8.31e-09	1
Itga5	P11688	170.534	268.787	179.933	365.415	482.623	339.967	281.38	378.51	319.635	371.929	615.273	528.785	1.51752	7.76e-06	0.780305	0.000946028	1.2669	0.0046275	-0.52968	0.00671823	1
Itgae	Q60677	572.953	379.518	242.599	460.943	266.329	179.523	11.2791	6.51662	5.70176	28.2229	19.4035	6.02829	-0.819086	0.00140338	0.699349	0.321223	-6.43288	3.04e-32	4.91444	6.72e-26	4
Itgal	P24063	528.835	520.931	418.585	703.642	693.983	908.848	238.345	281.63	210.629	335.581	363.336	407.928	0.696454	2.1e-10	0.716844	0.000379337	-1.48148	4.99e-13	1.46109	9.19e-19	3
Itgam	P05555	3331.52	2070.05	2444.25	2695.23	1886.05	2077.56	1936.94	1519.12	1376.85	2201.07	1629.32	2473.97	-0.169891	0.231995	0.680735	5.31e-06	-0.798427	3.47e-07	-0.0521988	0.68012	3
Itgav	P43406	36.2907	59.0315	24.42	144.603	170.098	115.372	53.2518	72.0629	56.7679	124.686	169.985	124.269	2.68755	0.000759203	1.3726	8.47e-05	1.52222	0.07961	-0.207273	0.40218	3
Itgax	Q9QXH4	1224.57	701.265	754.289	845.773	697.164	633.106	438.509	467.408	234.226	349.112	439.865	332.327	0.0367912	0.89482	0.210315	0.422138	-1.31619	7.78e-05	1.14267	3.38e-06	4
Itgb1	P09055	643.092	850.936	572.537	961.742	1083.65	908.243	747.975	949.673	842.082	855.987	1244.01	1110.63	0.694222	0.0159534	0.407185	0.0389989	0.705798	0.0213838	-0.418761	0.0698202	3
Itgb2	P11835	2086.66	1374.46	1675.36	1740.13	1412.46	1415.19	1475.95	1141.03	1274.08	1402.91	1227.7	1491.5	-0.189665	0.382668	0.433944	0.0429809	-0.69505	0.00267951	0.071441	0.700339	4
Itgb5	O70309	41.4913	3.07727	35.2919	49.6866	26.0926	21.9872	83.0526	49.4974	55.8434	74.7836	71.9872	45.6821	0.533824	0.510229	1.05748	0.093011	0.610424	0.546891	-1.13408	0.0743884	1
Itm2b	O89051	117.909	166.419	103.543	96.0504	106.834	58.0001	70.8395	122.471	102.678	53.8894	89.4269	44.0054	-0.653892	0.155522	-0.869537	0.000745543	-0.286066	0.403582	0.501711	0.273673	4
Itm2c	Q91VK4	56.7316	65.3611	26.735	35.4138	39.3543	15.2472	17.309	23.9229	15.1958	15.6396	22.455	12.7833	-0.725496	0.0653039	-0.175886	0.43486	-1.31072	2.36e-05	0.761106	0.0214688	4
Itpa	Q9D892	19.5506	27.5717	32.2336	4.75201	15.3338	5.65921	22.0352	19.9026	24.5043	15.6534	9.308	16.0269	-2.14292	0.00125463	-1.5028	0.0968142	-0.286637	0.266083	-0.353482	0.746307	4
Itpr1	P11881	131.176	72.386	77.6813	119.77	47.4957	92.0703	43.2873	26.7818	41.2645	41.5389	25.4735	31.106	-0.23617	0.474983	0.377134	0.306941	-2.82079	6.06e-10	2.20749	3.72e-09	4
Itpr2	Q9Z329	14.3237	15.3644	14.1264	12.6916	16.26	12.5619	10.1867	18.0531	9.3822	12.2698	10.7714	7.26733	-0.0873769	0.492623	-0.281705	0.45114	-0.28315	0.344145	0.477479	0.0638784	4
Itpr3	P70227	11.7441	17.7287	9.49921	8.68188	4.58473	20.6628	32.4163	13.7987	42.9976	20.2242	32.7331	26.0687	-0.527713	0.512929	0.0729143	0.890036	1.20915	0.06824	-1.80977	0.0118426	1
Itprid2	Q922B9	10.7653	0.506279	20.7031	0.681971	0.591926	14.6481	7.99412	1.24648	14.4854	7.09408	0.806974	11.6316	-1.41806	0.52609	-0.372046	0.815194	0.118407	0.951932	-1.16442	0.543766	2
Itsn1	Q9Z0R4	0.304799	5.92374	7.22009	6.3044	0.365265	2.2988	1.14537	1.71036	1.06689	0.725131	0.846257	0.24986	-0.433402	0.820002	-1.25628	0.0339755	-0.880313	0.555144	1.70319	0.198336	4
Itsn2	Q9Z0R6	68.4951	54.0771	56.0959	61.2499	64.4958	41.8295	42.1289	34.6878	56.766	35.9167	31.9259	29.1651	-0.021452	0.914703	-0.666306	0.0416834	-0.386232	0.123847	1.03109	0.00576771	4
Ivd	Q9JHI5	454.53	107.601	127.064	170.431	69.0311	182.445	229.725	164.634	171.209	154.178	116.872	125.027	-0.0753269	0.906236	-0.5559	0.154324	0.655291	0.224882	-0.174718	0.744737	2
Jak1	P52332	1605.14	1582.08	1390.28	1399.61	1443.7	1134.11	1206.85	1311.16	1200.15	960.434	1219.38	768.373	-0.156588	0.173458	-0.532659	0.000892592	-0.298048	0.00931291	0.674118	2.42e-05	4
Jak2	Q62120	184.415	242.388	131.208	364.965	384.946	249.622	30.3016	24.677	27.7549	148.007	118.125	106.659	0.848868	0.000366876	2.37985	0.000101465	-3.42276	2.87e-14	1.89178	3.38e-12	3
Jaml	Q80UL9	103.875	71.2984	54.467	74.2819	44.0332	39.2521	22.58	18.4434	16.1884	24.7154	28.2202	14.6701	-0.564713	0.0370848	0.369087	0.364324	-2.19665	2.48e-08	1.26285	0.000250902	4
Jarid2	Q62315	12.5738	6.65664	9.05182	11.6032	21.5949	23.9768	1.71024	0.595963	5.65497	10.3555	8.98622	15.6378	0.995761	0.0179353	0	1	-2.34612	0.0160541	0.681879	0.0924795	3
Jpt1	P97825	171.504	233.457	144.78	55.7422	71.0876	28.9673	93.5558	69.9423	147.35	55.1225	51.9561	69.3885	-2.05203	1.67e-07	-1.16411	0.00399549	-0.756437	0.00934349	-0.131482	0.786375	4
Jun	P05627	38.5803	37.1331	34.3319	17.7843	23.646	13.1079	43.7271	50.9895	36.4453	17.1003	26.7521	18.5395	-1.07466	2.33e-05	-1.08336	7.42e-09	0.254416	0.135419	-0.245722	0.355068	1
Junb	P09450	149.564	123.821	161.007	595.214	531.271	953.42	130.38	165.429	211.988	553.096	494.264	1014.2	2.65494	2.88e-12	2.71901	5.04e-09	-0.0432574	0.93656	-0.0208166	0.922221	3
Jup	Q02257	37.1969	52.6051	29.9602	15.5418	33.0236	10.3029	2.35926	11.7528	0.981388	0.947637	1.5189	0.953491	-1.20601	0.00255648	-1.5902	0.107676	-3.97622	2.31e-06	4.36041	3.2e-11	4
Kalrn	A2CG49	19.6557	21.2728	16.8326	23.7104	23.9084	20.1953	4.59981	10.2808	3.79632	5.31079	10.9175	1.4216	0.233951	0.0653738	-0.374347	0.698693	-1.76431	9.25e-05	2.37261	0.00607289	4
Katna1	Q9WV86	49.0076	35.7358	48.3888	39.006	30.3169	46.223	60.3356	55.0716	64.914	51.6014	51.2995	49.3319	-0.264309	0.32226	-0.222026	0.0681989	0.436352	0.0093401	-0.478636	0.0467705	2
Kcmf1	Q80UY2	23.8338	22.7005	36.3124	30.4644	25.0082	20.241	21.8928	20.4436	26.6106	20.174	14.7598	11.1093	-0.116463	0.671259	-0.616057	0.0242578	-0.240697	0.322846	0.740291	0.0140143	4
Kcnab2	P62482	182.015	179.407	156.82	107.306	93.1042	112.253	207.527	143.467	252.545	181.734	136.946	229.977	-1.21144	0.0662851	-0.684886	0.270235	0.31874	0.438954	-0.845296	0.282668	2
Kcnn4	O89109	184.372	249.274	190.951	71.8366	103.035	60.1343	123.361	155.909	179.162	39.4104	86.7669	32.9338	-1.9847	0.0137029	-2.65089	0.00190646	-0.14474	0.791892	0.810927	0.434466	4
Kctd10	Q922M3	329.515	321.065	329.761	444.378	395.641	366.344	306.703	300.661	324.621	363.151	379.486	373.722	0.306164	0.243891	0.177752	0.26964	0.589587	0.0387073	-0.461174	0.112005	3
Kctd12	Q6WVG3	195.099	234.026	273.829	169.589	124.961	145.87	300.107	228.065	398.167	294.295	197.25	296.161	-1.07694	0.00187762	-0.37417	0.0724213	0.53571	0.0337412	-1.23848	6.26e-05	2
Kdm1a	Q6ZQ88	31.6284	47.5873	54.6738	39.5443	35.9025	46.0524	28.4986	44.5118	46.7027	34.6126	33.77	34.1211	-0.127782	0.504396	-0.332906	0.178421	-0.125878	0.5059	0.331002	0.170451	4
Kdm2a	P59997	19.6772	20.6539	22.2344	29.9974	20.6858	15.1021	10.4718	13.5953	12.227	13.701	9.14234	16.9258	0.0174997	0.951997	0.0948179	0.737314	-0.792016	5.43e-11	0.714698	0.0648398	3
Kdm3b	Q6ZPY7	22.1688	20.3502	19.722	19.1276	13.5567	19.228	6.59837	13.9761	19.6616	9.85858	12.1956	20.6517	-0.278507	0.110028	0.151183	0.788299	-0.764953	0.102128	0.335263	0.34941	4
Kdm6a	O70546	4.35868	4.89348	3.26875	9.91904	9.63682	4.56338	7.78747	2.43754	8.38537	7.74061	8.89105	4.05833	0.88179	0.0296281	0.270411	0.688408	0.396988	0.510009	0.214391	0.671745	3
Kdr	P35918	630.739	444.418	290.775	483.275	317.447	313.898	115.797	17.6227	69.5616	188.532	222.788	396.145	-0.249841	0.336127	2.55072	0.000238751	-3.35138	8.37e-07	0.55082	0.0613539	3
Kdsr	Q6GV12	7.95865	17.0139	10.7156	3.74371	8.94381	0.347384	9.95118	11.8325	8.17182	6.30441	9.95719	0.0705563	0	1	-2.58773	0.25713	-0.197529	0.577121	0	1	4
Khdrbs1	Q60749	77.117	55.7987	73.8216	61.7739	51.2442	79.961	90.9519	93.5584	91.9574	102.593	99.9798	100.37	-0.445435	0.403157	-0.0185812	0.941903	0.389051	0.139448	-0.815905	0.103499	1
Khnyn	Q80U38	0.898588	16.9063	10.3857	0.765406	9.44554	0.904209	6.7358	0.461089	22.4063	5.00349	4.32147	11.8119	-1.53103	0.383443	0.625277	0.71569	-0.39365	0.852105	-1.76266	0.160114	2
Khsrp	Q3U0V1	777.253	972.79	887.791	673.718	753.627	528.761	503.417	542.936	642.074	479.533	523.505	615.322	-0.510553	0.0324957	-0.29003	0.326503	-0.900795	0.000581554	0.680272	0.0226506	4
Kif11	Q6P9P6	457.349	458.911	567.916	433.455	262.324	297.415	148.393	132.814	211.951	146.111	158.579	141.763	-0.865283	0.000307396	-0.747663	0.0197069	-1.72152	9.53e-21	1.6039	1.52e-06	4
Kif15	Q6P9L6	226.621	227.054	267.822	155.55	143.07	148.067	58.2719	36.0901	103.416	48.0562	54.9907	63.1732	-0.678697	6.88e-13	-0.144392	0.661326	-2.08455	3.45e-13	1.55025	2.07e-15	4
Kif16b	B1AVY7	4.98592	5.6424	8.59592	3.80957	6.68527	0.8112	4.51968	3.16318	4.67304	6.15736	2.95549	2.881	-1.18303	0.208343	-0.116559	0.77181	-0.618621	0.0381453	-0.447846	0.647043	4
Kif1b	Q60575	2.2214	14.9685	4.34916	9.12567	9.57719	1.86403	15.2426	13.582	14.6832	14.8348	11.6173	14.8402	0.0572988	0.95915	-0.083066	0.514596	1.46456	0.0697354	-1.3242	0.0914539	1
Kif20a	P97329	48.3427	54.1962	101.501	75.4765	44.3792	76.2654	45.1836	45.111	56.9244	27.3215	44.372	39.4049	-0.133043	0.726312	-0.426855	0.561265	-1.11848	0.114	1.4123	0.000742639	4
Kif22	Q3V300	3.38302	6.26163	10.2532	6.64514	4.05392	5.77465	3.60735	6.20509	8.9545	7.03251	5.37487	6.47151	-0.1605	0.752531	0.0957886	0.809745	-0.0386149	0.948633	-0.217674	0.36664	2
Kif23	E9Q5G3	434.83	375.15	558.685	372.708	204.66	336.046	341.173	211.923	408.726	226.633	243.096	283.11	-0.861502	1.8e-06	-0.816573	0.0207766	-0.850119	8.97e-05	0.805191	0.0174601	4
Kif2a	P28740	1.15287	0.483745	6.02513	12.5859	8.86103	4.43003	19.403	8.67443	3.65889	14.1628	43.2552	12.0045	2.4	0.037777	1.19265	0.187877	2.50595	0.0491019	-1.2986	0.0753329	1
Kif3b	Q61771	17.2236	1.14022	16.4516	6.66242	0.616384	17.6766	43.0256	13.7481	51.2138	21.6686	22.3464	33.3437	0	1	-0.302634	0.629759	0	1	-2.59904	0.0734248	2
Kif4	P33174	85.9906	80.5106	83.7272	84.8543	83.9067	76.4327	98.2706	103.691	96.545	96.9263	120.842	78.8377	-0.140999	0.782105	-1.17026	0.0343177	0.365432	0.445567	0.663832	0.32727	1
Kif5b	Q61768	441.974	380.496	549.025	353.278	300.672	385.091	525.11	414.656	564.254	536.039	372.023	503.576	-0.523474	0.0074254	-0.5444	0.00866001	0.114936	0.517598	-0.0940106	0.689167	2
Kin	Q8K339	72.5455	118.629	79.895	86.2028	113.443	69.0747	36.7619	31.7398	38.257	36.0094	42.8154	29.1959	-0.00852722	0.977319	0.00401122	0.98217	-1.31505	1.44e-08	1.30251	6.3e-07	4
Klc1	O88447	166.579	172.09	192.473	142.074	111.643	136.338	205.088	138.568	229.843	146.84	119.901	145.509	-0.539226	0.0352318	-0.445777	0.0233567	0.104189	0.589538	-0.197638	0.492818	2
Klf10	O89091	0.482283	0.276752	7.52454	0.246811	0.995858	4.38305	0.964039	0.0503476	3.1838	0.828996	0.0391417	0.867218	0.033734	0.985826	0	1	-0.90008	0.696665	0	1	2
Klf12	O35738	186.088	211.032	126.801	147.997	141.535	123.062	94.8736	135.857	109.824	71.965	100.65	80.502	0.0170964	0.976103	-0.381517	0.472146	-1.2146	0.0833207	1.61321	0.00405813	4
Klhdc4	Q921I2	53.8157	47.6941	28.7509	48.1718	53.987	20.1077	65.492	136.465	58.5301	53.5069	58.4951	28.0144	-0.412852	0.339246	-0.921521	0.169877	0.643845	0.223191	-0.135177	0.840242	1
Kmt2a	P55200	20.5703	6.16153	31.5174	12.58	13.5748	18.4218	2.83866	4.73549	10.4504	9.61208	15.9169	11.6339	-0.114866	0.87409	1.22113	0.0373798	-1.60988	0.0712192	0.273887	0.311594	4
Kmt2d	Q6PDK2	21.4319	15.5886	18.7835	23.072	19.7954	26.7997	9.10309	11.7526	18.0902	33.5169	24.7828	53.5163	0.32127	0.079964	1.5072	0.000508412	-0.565702	0.0755632	-0.620225	0.0737507	3
Kntc1	Q8C3Y4	116.088	112.782	129.044	68.3543	20.1651	54.3317	47.9645	65.9999	110.205	59.2453	94.4104	43.9109	-2.31035	0.00353672	0.0254365	0.947871	-0.934926	0.0169892	-1.40086	0.0793047	4
Kpna1	Q60960	51.791	68.6369	53.0665	41.4204	34.6222	36.5174	32.4594	47.7707	48.5665	17.124	34.2279	34.3078	-0.605546	0.000139459	-0.559568	0.0761408	-0.529595	0.00869323	0.483618	0.0749292	4
Kpna2	P52293	427.26	519.421	596.673	280.71	218.429	228.162	414.446	356.579	515.153	266.059	320.8	278.501	-1.69571	2.47e-06	-0.570854	0.000556742	-0.0903805	0.592385	-1.03448	0.0039985	4
Kpna3	O35344	90.9604	81.9445	103.762	225.885	152.955	199.804	117.26	78.9145	118.6	260.695	141.587	228.331	0.702533	0.0639036	0.711609	0.124195	-0.0853727	0.658439	0.0762967	0.890808	3
Kpna4	O35343	175.146	121.362	150.859	97.2433	113.022	136.246	264.065	231.508	327.276	205.69	193	226.352	-0.699241	0.315159	-0.447594	0.00797324	1.51952	0.00234152	-1.77117	0.000885994	1
Kpna6	O35345	34.6467	55.1557	35.0039	24.3037	29.1726	30.5335	51.2256	67.8173	77.2683	59.0185	79.2648	56.7986	-0.561987	0.00868901	-0.144684	0.814904	0.456488	0.273674	-0.873791	0.0829155	1
Kpnb1	P70168	450.743	443.32	490.598	344.227	303.039	274.089	496.783	415.12	484.122	403.262	377.274	450.643	-0.690871	0.00738819	-0.445942	0.0828585	0.14868	0.48795	-0.39361	0.111677	2
Kras	P32883	149.339	100.045	112.64	98.0126	58.3752	116.444	123.941	98.6166	123.886	103.23	101.011	91.1096	-0.573743	0.377971	-0.9363	0.143616	-0.259564	0.678252	0.622121	0.398042	2
Kri1	Q8VDQ9	125.086	125.532	148.7	71.51	67.6133	98.73	98.5382	129.572	179.901	58.9762	95.2863	104.717	-0.689084	0.00127136	-0.493656	0.0629943	-0.0141681	0.943202	-0.18126	0.491786	2
Krr1	Q8BGA5	138.104	211.751	164.813	163.892	191.83	168.297	122.311	213.782	158.546	122.791	174.042	214.157	-0.0397378	0.874845	-0.081112	0.691902	0.0532379	0.805552	-0.0118637	0.960668	3
Kti12	Q9D1R2	3.17226	5.04865	6.76455	2.45759	3.4636	4.50429	7.916	12.4672	8.77525	10.8438	12.541	4.47629	-0.499529	0.219083	-0.169534	0.737093	0.999624	0.00766001	-1.32962	0.0119384	1
Ktn1	Q61595	386.252	492.922	363.826	732.747	765.799	600.745	476.769	410.055	445.322	573.632	710.327	675.031	1.03896	8.11e-14	0.848202	1.41e-09	0.000380622	0.998158	0.190382	0.121381	3
Kynu	Q9CXF0	598.81	615.899	248.654	989.301	609.66	478.448	54.9189	40.2725	60.7717	220.297	147.911	183.95	0.516666	0.15647	1.24732	0.121674	-4.35963	5.39e-12	3.62898	5.04e-06	3
L1cam	P11627	129.05	75.6863	69.378	99.9745	78.2102	64.0232	15.4836	16.1927	11.6237	20.3309	19.4219	9.83084	-0.151224	0.472872	-0.028834	0.935288	-3.39972	2.25e-15	3.27733	1.27e-09	4
Lactb	Q9EP89	696.497	580.397	472.166	531.043	291.911	606.349	483.524	639.443	476.947	421.477	513.855	462.637	-0.11368	0.78189	-0.307808	0.243503	-0.347628	0.369199	0.541756	0.111666	4
Lactb2	Q99KR3	52.0955	83.8276	74.1769	12.4011	22.7553	23.3372	33.9657	60.4854	53.7994	12.1775	23.3967	2.37327	-3.30689	4.98e-05	-2.91125	1.18e-05	-0.632485	0.0891126	0.236842	0.810225	4
Lair1	Q8BG84	37.934	43.2527	37.2032	28.7973	29.5947	15.522	23.8802	27.5027	19.8434	12.0003	18.5824	19.1464	-0.735372	0.0182595	-0.536653	0.0367774	-0.742553	1.12e-06	0.543835	0.145895	4
Lamb1	P02469	3.91783	3.224	3.28854	5.85832	3.03772	3.65111	643.165	659.618	391.936	566.09	899.478	281.681	0.177162	0.482439	-0.174391	0.55991	6.94695	3.51e-200	-6.6376	3.91e-83	1
Lamc1	P02468	0.0195102	0.570219	0.660799	0.838235	0.0190526	0.217973	69.1297	82.7959	36.815	59.4388	105.525	24.4221	0	1	-0.153352	0.828787	8.25757	1.14e-06	-8.4637	7.62e-07	1
Lamp1	P11438	537.054	540.145	552.253	498.001	523.421	523.442	503.428	602.881	428.888	470.535	509.295	402.216	-0.0812559	0.773167	-0.224053	0.379304	0.142377	0.580034	0.000419576	0.9989	4
Lamp2	P17047	279.395	253.592	239.98	294.59	298.104	273.597	214.102	259.28	120.345	209.041	234.702	138.839	0.164168	0.700647	0.00175903	0.997241	-0.971307	0.0239248	1.13372	0.0303823	3
Lamtor1	Q9CQ22	79.9839	96.9548	51.4024	55.7218	68.6152	55.4631	73.8315	56.3687	65.9769	71.3421	60.5487	51.2007	-0.279795	0.505012	-0.198528	0.693545	-0.250348	0.586877	0.169081	0.717079	4
Lamtor2	Q9JHS3	103.278	59.4262	94.8784	53.6084	66.2694	58.6714	59.5374	54.4334	69.0423	27.6053	43.2616	30.4625	-0.474127	0.205277	-0.949972	0.000171428	-0.283914	0.363384	0.759759	0.0218906	4
Lamtor3	O88653	7.83916	10.1959	14.4986	9.92188	7.31378	14.5049	16.3225	16.57	17.9652	7.32673	8.3889	13.2489	-0.0783612	0.819072	-0.918016	0.0254598	0.638267	0.0306832	0.201388	0.651623	2
Lamtor5	Q9D1L9	35.0496	42.9075	27.8604	28.7259	50.8876	24.8777	42.7493	50.5407	22.2893	56.8485	47.1863	28.8966	-0.0803589	0.829017	0.21437	0.736353	-0.14823	0.779248	-0.1465	0.794312	1
Lap3	Q9CPY7	473.899	690.832	440.907	918.186	842.882	794.337	638.266	842.174	588.963	1057.03	951.505	900.121	0.909504	0.0021205	0.42952	0.00971232	0.810089	0.00437913	-0.330104	0.0737593	3
Laptm5	Q61168	38.6654	67.7651	29.1944	23.9367	47.4075	11.2708	3.76879	6.86755	0.926975	0.511344	1.262	0.412372	-0.860114	0.217167	-2.1648	0.0285346	-3.87952	2.88e-05	0	1	4
Larp1	Q6ZQ58	264.471	370.764	282.139	290.738	289.454	219.959	171.956	198.797	258.101	165.663	148.087	202.512	-0.432627	0.0843818	-0.956049	0.00446076	-0.801923	0.00107338	1.32534	0.00028025	4
Larp4	Q8BWW4	76.4806	118.389	78.2928	88.6986	88.2619	53.3587	88.4623	88.8127	124.165	65.264	107.219	85.6231	-0.682802	0.0364559	-0.803098	0.103953	-0.0754155	0.811921	0.195712	0.765706	1
Larp4b	Q6A0A2	296.572	347.898	222.999	364.607	353.743	282.161	146.078	167.187	195.528	158.624	199.355	194.838	0.265819	0.351209	-0.336804	0.451878	-1.46577	0.00149921	2.06839	0.00219328	3
Larp7	Q05CL8	79.8229	81.1458	66.627	77.0807	89.1345	60.0649	62.3472	53.1651	68.3229	63.5335	74.642	73.678	0.0670674	0.797826	0.324627	0.127136	-0.37389	0.270025	0.11633	0.605691	3
Las1l	A2BE28	57.6635	66.3982	58.4419	77.1666	74.0367	89.1058	132.151	99.1141	141.931	107.391	161.115	142.338	0.522431	0.127344	0.305246	0.048461	1.20708	0.00168016	-0.989898	2.73e-07	1
Lasp1	Q61792	512.466	376.963	683.452	386.407	300.493	458.731	980.444	637.534	932.288	756.328	531.783	812.867	-0.404605	0.274877	-0.454903	0.0773413	0.9774	0.00218108	-0.927102	0.00253742	2
Lat2	Q9JHL0	49.6567	69.3203	22.4357	44.2931	55.2741	12.6284	49.4405	25.043	25.6236	32.9885	27.8565	21.4961	-1.18116	0.110817	-0.778247	0.106833	-0.419777	0.242499	0.016867	0.980326	4
Lbr	Q3U9G9	350.52	350.761	305.725	373.458	342.437	346.081	153.568	155.98	156.813	222.745	284.077	327.918	-0.227148	0.535456	0.631375	0.14908	-1.46307	0.000366879	0.604546	0.123995	3
Lclat1	Q3UN02	31.8465	1.94313	4.53541	10.4991	14.9222	24.943	153.835	168.637	97.4347	86.5259	192.407	66.7982	0.801477	0.421141	-0.968849	0.186548	4.97213	8.8e-12	-3.20181	0.0028162	1
Lcn2	P11672	3.24077	49.1668	5.72594	29.6968	119.401	57.8233	0.915698	0.784822	0.472545	18.9008	47.4352	89.9693	2.60401	0.0498722	5.95257	7.68e-17	-3.79719	0.002003	0.44862	0.60749	3
Lcp1	Q61233	4740.26	3571.84	4425.68	3636.33	2602.37	3576	3089.97	2911.91	3905	4659.73	2925.87	5292.04	-0.522363	6.56e-05	0.215603	0.0915066	-0.441657	0.000371124	-0.29631	0.0260622	2
Lcp2	Q60787	6.36771	22.8548	16.1137	22.6192	14.054	25.0862	7.70421	10.3641	24.968	10.1581	7.79821	28.3357	0.617945	0.131056	-0.329917	0.793403	-0.395831	0.504981	1.34369	0.232007	3
Ldah	Q8BVA5	59.9097	32.6679	12.1384	0.262264	0.307093	0.40685	72.2451	90.839	30.4341	0.0821244	13.7206	0.969103	-6.48921	1.17e-20	-5.82691	0.00767387	1.02388	0.214816	-1.68618	0.430768	1
Ldha	P06151	2031.29	1967.88	3086.8	1089.7	953.148	1099.93	2317	1753.22	2987.32	2590.76	1448.35	3639.14	-1.28873	0.00011671	0.524378	0.132961	-0.162137	0.647036	-1.65097	8.22e-07	2
Ldhb	P16125	0.201462	2.97442	0.839328	0.406869	0.215385	0.992361	7.64178	10.6426	5.18109	0.985452	0.567114	0.459599	0	1	-3.55998	1.19e-15	3.23682	0.00531772	0	1	1
Ldlr	P35951	346.472	271.304	232.122	302.762	261.354	286.193	69.9488	72.9715	147.961	42.7813	119.765	72.2036	0.00453832	0.981278	-0.301662	0.421982	-1.90484	5.51e-10	2.21104	4.26e-15	4
Ldlrap1	Q8C142	6.70137	0.688139	8.76744	5.4193	0.0186235	8.10411	16.15	11.9629	19.5516	7.58098	1.7917	7.07883	-1.87579	0.539908	-1.76532	0.0127157	2.18193	0.0650549	-2.2924	0.430841	2
Lemd2	Q6DVA0	3.48199	4.87176	4.83357	1.85052	6.82494	2.73719	6.61138	9.15665	10.7824	0.85315	0.648616	0.766776	-0.415333	0.474127	-3.52906	4.55e-50	0.997644	0.000138051	2.11609	0.000203185	4
Lemd3	Q9WU40	18.8215	25.0687	20.3754	18.0966	14.6182	15.9506	13.269	15.2813	19.0119	9.2465	9.11117	7.48685	-0.395999	0.00930506	-0.870538	1.33e-06	-0.439454	0.0241246	0.913993	5.81e-12	4
Letm1	Q9Z2I0	346.416	220.606	231.902	300.388	237.627	256.497	247.745	242.577	210.372	215.856	262.175	233.706	-0.355883	0.235586	-0.0862999	0.63446	-0.349433	0.147383	0.07985	0.784002	3
Lgals1	P16045	1121.28	678.306	1622.24	697.449	468.716	1090.64	1892.03	2635.48	2207.99	1527.33	1683.39	2046.87	-0.671291	0.0667442	0.20896	0.400736	1.2376	0.000400094	-2.11785	1.07e-11	1
Lgals3	P16110	1791.23	63.7079	1352.42	1204.77	402.28	825.072	745.351	696.315	97.7696	781.604	619.973	1161.69	1.00497	0.0889881	1.84028	0.000136042	-0.684152	0.323981	-0.151163	0.622402	2
Lgals3bp	Q07797	95.5821	108.938	210.223	122.216	118.062	163.538	105.514	208.408	56.3549	137.339	152.414	104.978	0.281847	0.366913	0.671392	0.161952	-0.939459	0.0482827	0.549914	0.111913	3
Lgals8	Q9JL15	62.1066	67.0319	103.164	43.074	29.7188	57.0743	121.445	151.825	167.657	56.2016	64.5479	36.7446	-1.06572	0.00376689	-1.80465	0.00112223	1.11715	0.0194723	-0.378213	0.433935	1
Lgals9	O08573	42.1105	45.8474	49.1934	49.7266	41.4976	37.4216	19.7089	26.0673	28.5333	30.7785	32.5389	32.9424	-0.0320952	0.827864	0.320178	0.0521423	-0.962011	1.04e-10	0.609738	0.00254811	4
Lgmn	O89017	231.316	293.711	246.016	156.935	175.118	119.143	263.33	233.61	249.817	152.032	137.88	108.584	-0.922701	4.4e-06	-0.944825	3.59e-05	-0.169608	0.347854	0.191732	0.433384	4
Lhfpl2	Q8BGA2	160.606	142.502	138.48	28.5482	36.4433	31.4515	224.079	208.305	180.759	36.4532	40.456	25.227	-2.14444	2.76e-10	-2.67931	1.33e-09	0.493859	0.177968	0.0410126	0.92218	4
Lig1	P37913	104.383	116.826	151.587	112.901	92.3861	104.585	79.1581	64.3889	117.209	84.9727	83.2149	83.5408	-0.330188	0.13327	0.013943	0.951392	-0.598353	0.00935581	0.254222	0.243879	4
Lig3	P97386	5.48504	7.72343	13.422	7.91434	8.16988	10.3989	30.4481	11.6976	27.2115	21.2358	39.3877	12.1511	0.0806235	0.838723	0.0228546	0.97219	1.36376	0.0177949	-1.30599	0.00978215	1
Lima1	Q9ERG0	69.4113	141.098	80.2765	104.941	118.672	87.7863	123.573	112.461	159.113	143.311	152.964	181.193	0.259158	0.469578	-0.168431	0.648918	0.670275	0.0346111	-0.242686	0.58849	1
Limd1	Q9QXD8	120.567	156.343	116.935	118.847	158.459	99.7262	77.6033	106.497	163.342	124.049	136.076	135.574	-0.101971	0.727909	0.530734	0.484691	-0.84787	0.217442	0.215164	0.639031	4
Limd2	Q8BGB5	779.284	1059.12	700.752	635.881	640.147	425.059	251.436	212.631	268.816	314.192	288.119	340.33	-0.675729	0.0014876	0.698613	0.141476	-3.43907	1.05e-10	2.06472	1.36e-06	4
Lims1	Q99JW4	42.1083	7.05025	28.9064	30.1382	0.950878	38.2343	35.1503	19.6479	50.7938	23.1991	2.18814	36.6417	-0.940287	0.445024	-1.3754	0.18251	0.575783	0.435842	-0.140666	0.921437	2
Lin7c	O88952	39.6258	34.4933	28.7637	37.8286	36.7601	38.0204	18.9514	26.9953	30.2852	13.5461	18.4125	2.11702	0.225806	0.278162	-1.28582	0.154931	-0.712181	0.206821	2.2238	0.0020956	4
Lipa	Q9Z0M5	296.93	308.3	224.162	181.971	239.328	191.5	546.961	955.158	398.841	325.75	521.343	254.828	-0.83518	0.0997214	-0.380077	0.279697	1.2311	0.00836798	-1.68621	0.000442826	1
Lipe	P54310	191.932	276.488	132.521	190.348	211.434	120.794	61.7352	51.3118	61.8833	116.875	104.349	85.3354	-0.149486	0.592469	0.772628	2.22e-10	-1.72689	1.48e-13	0.804776	0.00115547	4
Llph	Q9D945	118.133	124.179	131.985	90.1187	59.1118	87.1045	96.7484	94.7492	150.19	80.3173	95.8852	69.6449	-0.697538	2.01e-06	-0.443182	0.0080609	-0.173533	0.266688	-0.0808231	0.610043	4
Lman1	Q9D0F3	201.887	245.008	239.578	178.194	197.617	164.64	239.522	228.636	191.705	156.612	188.941	126.908	-0.52229	0.13394	-0.390963	0.329724	-0.475946	0.223115	0.34462	0.343993	4
Lman2	Q9DBH5	135.232	200.065	130.66	86.9344	135.358	125.422	92.009	171.281	94.7998	60.2712	121.236	53.5805	-0.31597	0.352193	-1.0372	0.0373823	-0.557464	0.14233	1.2787	0.00749656	4
Lman2l	P59481	73.4025	95.2104	79.5134	41.6636	58.1873	50.8367	74.2932	74.6981	66.6754	44.2804	53.1924	45.9905	-0.741626	0.051664	-0.608802	0.000534486	0.0975656	0.806394	-0.230389	0.518074	4
Lmbrd1	Q8K0B2	34.0443	40.0738	25.8929	27.8894	35.3504	34.9685	35.8566	37.8628	33.5364	35.0632	50.5786	74.3562	0.00507796	0.979268	0.254091	0.572824	0.129524	0.517654	-0.378538	0.398653	1
Lmna	P48678	2755.44	2842.74	3528.71	1565.27	2453.09	2118.35	5007.65	5013.23	4438.93	4192.48	4634.7	5161.14	-0.347249	0.0321676	-0.0631921	0.585004	1.14348	1.63e-13	-1.41629	3.59e-30	1
Lmnb1	P14733	1116.91	823.976	1196.84	931.222	716.57	1009.82	533.419	376.21	731.299	509.249	537.54	1072.44	-0.136916	0.494915	0.0987901	0.629869	-0.877472	0.000210637	0.641766	0.000619985	4
Lmnb2	P21619	293.808	231.159	436.783	279.398	189.025	516.086	280.33	319.25	511.934	275.389	284.702	550.384	-0.55631	0.180353	-0.617439	0.0552885	0.223406	0.502742	-0.162277	0.658156	2
Lnpep	Q8C129	194.516	232.57	183.051	272.01	312.111	265.661	278.544	185.143	218.443	335.255	281.972	321.866	0.228571	0.53389	0.729335	0.038607	-0.243413	0.551294	-0.257351	0.566036	3
Lnpk	Q7TQ95	330.276	317.588	314.183	382.223	469.54	256.249	510.705	520.321	341.894	436.117	511.681	457.102	0.0143558	0.953685	-0.226076	0.391988	0.388963	0.123307	-0.148531	0.563351	1
Lonp1	Q8CGK3	327.31	340.698	232.218	260.798	270.062	329.122	468.369	477.499	425.727	466.4	612.167	572.621	-0.454625	0.231071	0.0536591	0.780392	0.467808	0.11852	-0.976092	0.0127115	1
Lonp2	Q9DBN5	40.1627	41.1427	22.684	22.6365	35.3229	25.8519	17.4936	22.2779	25.2903	21.9774	27.3983	26.2792	-0.340203	0.113367	0.0522746	0.879167	-0.657867	0.0106876	0.265389	0.452207	4
Lpcat1	Q3TFD2	16.7195	14.7987	100.296	12.9499	25.5108	47.1073	54.4409	34.2783	73.272	28.9327	9.40153	0.327696	-0.224399	0.829491	-3.52769	0.0730099	0.820685	0.386458	2.48261	0.2179	2
Lpcat2	Q8BYI6	272.648	308.723	276.811	297.455	308.615	406.302	190.475	179.311	237.171	286.253	243.405	458.867	0.318463	0.275598	1.07002	0.0458739	-1.06362	0.0381011	0.312056	0.364156	3
Lpcat3	Q91V01	21.9306	25.1455	20.8002	29.0781	20.6928	25.9649	15.781	16.6955	18.729	14.3474	14.669	17.0612	0.166573	0.701721	0.155358	0.808249	-0.682549	0.296462	0.693764	0.0939553	3
Lpcat4	Q6NVG1	60.177	55.9122	27.4892	62.7561	47.8252	18.664	2.58088	2.05937	2.65769	7.54688	16.2264	8.81266	-0.241151	0.706751	2.08516	4.98e-09	-4.22559	6.52e-29	1.89928	0.00249825	4
Lpgat1	Q91YX5	23.8888	29.6044	20.747	23.2321	20.0098	21.0265	16.9752	24.8261	16.6246	20.3931	27.9743	15.6162	-0.195338	0.227933	0.11554	0.706942	-0.35548	0.13853	0.0446016	0.859072	4
Lpl	P11152	820.102	876.883	977.65	543.331	586.595	548.575	467.285	640.317	546.898	276.274	354.108	343.597	-0.666905	0.000220597	-0.642183	0.00730449	-0.597099	0.00863647	0.572377	0.0029005	4
Lpp	Q8BFW7	1.64993	4.08346	3.17021	3.80091	2.29882	5.42433	7.01572	4.75825	11.3236	4.53486	1.67172	4.37147	0.383302	0.469448	-1.17059	0.0488146	1.38184	0.0093316	0.172057	0.771575	2
Lpxn	Q99N69	102.484	114.498	71.2785	65.3459	69.1425	77.3151	122.22	87.0878	192.106	106.214	103.328	167.138	-1.08072	0.0849631	-0.326523	0.49348	0.399033	0.201879	-1.15323	0.110862	2
Lrba	Q9ESE1	112.356	133.025	105.663	117.195	123.704	61.3114	58.222	35.4298	39.0134	64.8492	67.1413	55.5879	-0.107213	0.671654	0.526658	0.00365808	-1.12896	0.00045055	0.495092	0.0148761	4
Lrch4	Q921G6	120.713	139.657	100.525	125.748	156.611	76.1636	76.4499	70.6966	29.3296	107.43	78.0195	81.0165	0.111938	0.70635	1.11253	0.0142896	-1.60684	0.000502451	0.606253	0.0820456	3
Lrmda	Q9D9B4	18.4903	23.7994	20.2952	11.7896	11.0733	5.82657	6.09724	19.6632	19.3271	2.07362	0.169226	10.6499	-1.18451	0.000530505	-3.09206	0.0902775	-0.648828	0.254173	2.55638	0.148152	4
Lrp1	Q91ZX7	1532.65	1517.46	1356.57	1022.6	1082.56	982.135	1648.47	1917.58	1844.06	1161.96	1276.18	1365.83	-0.627562	7.45e-05	-0.485002	4.58e-06	0.403386	0.00300345	-0.545945	0.000193361	1
Lrp10	Q7TQH7	57.7926	63.1081	53.8467	50.7433	53.8411	46.7649	30.9311	48.1338	29.765	32.713	38.282	36.7372	-0.20674	0.0196944	0.0180143	0.938271	-0.715947	0.00204052	0.491193	4.67e-08	4
Lrp12	Q8BUJ9	15.9326	18.8432	17.9085	8.05719	13.719	10.1599	7.65566	15.489	16.8231	9.41109	6.77645	11.9182	-0.753086	0.00126055	0	1	-0.476795	0.194432	0.187736	0.562688	4
Lrpap1	P55302	4569.95	3341.8	4800.2	3243.34	2845.53	3518.87	5039.46	4819.26	4867.85	4054.36	3915.09	4582.79	-0.353515	0.0201004	-0.54075	0.000668381	0.341027	0.0166394	-0.153793	0.353939	2
Lrpprc	Q6PB66	1278.59	1167.43	1242.17	878.916	827.125	1072.82	1400.64	1668.77	1366.18	1109.69	1470.22	1128.39	-0.674996	3.1e-05	-0.544974	3.83e-06	0.356982	0.00122691	-0.487004	0.00501712	1
Lrrc14	Q8VC16	18.8851	39.0993	12.8978	17.2315	19.5149	16.8819	45.4418	34.1719	43.9731	47.4148	60.4594	42.4961	-0.263888	0.605663	0.319044	0.300979	0.981636	0.0425118	-1.56457	7.63e-06	1
Lrrc25	Q8K1T1	66.5356	33.2421	37.8881	49.3547	34.0765	51.5886	144.245	163.641	203.498	55.1438	84.3658	94.2875	0.422588	0.73341	-0.820526	0.0673209	2.88982	0.0129821	-1.6467	0.0944285	1
Lrrc40	Q9CRC8	31.29	32.1868	33.8357	26.237	12.7477	21.4115	29.1233	31.4966	47.6537	40.46	59.6662	39.449	-0.992797	0.0098398	0.337896	0.280595	0.0695971	0.729412	-1.40029	0.00563744	1
Lrrc47	Q505F5	38.1938	69.4198	28.8441	46.0147	37.1522	35.1324	51.2092	29.6734	71.0213	74.8542	52.2976	110.574	0.110175	0.83658	0.590139	0.157888	0.450984	0.405098	-0.930948	0.0239522	2
Lrrc59	Q922Q8	641.777	736.14	616.779	636.022	537.65	620.858	469.211	714.137	531.606	620.499	799.898	868.046	-0.25656	0.521827	0.894647	0.0764011	-0.717928	0.130262	-0.43328	0.265298	1
Lrrc8c	Q8R502	30.3965	34.5112	28.4301	39.6214	38.7176	40.2611	9.86781	12.5924	16.4485	19.4622	22.8945	22.8516	0.364729	5.93e-06	0.840216	8.59e-05	-1.33282	2.69e-10	0.857335	7.23e-24	3
Lrrc8d	Q8BGR2	32.6067	33.7276	25.4642	36.319	46.2012	69.4854	49.8917	40.1114	51.8991	70.7565	68.2468	75.7895	0.797588	0.0157115	0.600805	0.059528	0.683762	0.0461322	-0.486979	0.110246	1
Lrrfip1	Q3UZ39	1091.33	1574.01	1256.16	689.007	908.121	796.233	978.187	1168.86	1751.91	893.144	930.635	1335.2	-1.03403	1.98e-05	-0.604737	0.0229739	-0.346969	0.118728	-0.0823203	0.7666	2
Lrrfip2	Q91WK0	278.129	248.739	302.901	247.007	231.581	198.844	284.032	242.648	247.575	270.852	244.839	276.009	-0.208484	0.319005	0.169443	0.279581	-0.103525	0.637117	-0.274402	0.00822158	2
Lrrk1	Q3UHC2	31.8991	32.9208	27.0355	15.1264	27.8873	15.5711	6.5403	0.645286	11.9957	12.716	9.50643	9.88919	-0.70394	0.0192191	1.52051	0.239037	-3.04378	0.0180942	0.819335	0.00953864	4
Lsg1	Q3UM18	50.9311	45.6994	32.2183	38.4331	26.5901	55.126	100.109	85.508	105.542	53.6789	90.3685	74.0213	-0.234425	0.53682	-0.407383	0.0163671	0.714163	0.0895611	-0.541206	0.332329	1
Lsm1	Q8VC85	12.5705	14.7129	16.5371	8.24945	17.7809	23.6004	24.609	26.5245	27.0518	16.8815	16.3052	10.7435	0.349237	0.591555	-0.965405	0.0420295	1.09151	0.0650606	0.223136	0.683225	1
Lsm14a	Q8K2F8	137.82	160.596	174.215	155.433	114.128	130.673	118.856	130.288	231.911	112.275	132.217	143.39	-0.388314	0.176173	-0.684775	0.187413	-0.718887	0.0677797	1.01535	0.0806572	2
Lsm2	O35900	172.801	220.454	233.507	122.883	127.565	94.2507	140.718	120.01	182.536	91.1509	98.0094	115.865	-0.846648	8e-06	-0.531381	0.0125822	-0.512575	0.0134374	0.197308	0.313364	4
Lsm3	P62311	82.4198	151.493	51.6885	61.0461	44.4617	63.3152	39.5257	77.9605	127.71	80.3959	101.124	136.178	-0.636333	0.182592	0.497422	0.354822	-0.237895	0.72056	-0.895861	0.00104327	1
Lsm5	P62322	14.0576	21.2397	11.1546	15.6103	20.4879	10.9243	14.0419	14.4316	15.6619	16.5454	16.0665	23.2161	0.0230204	0.951432	0.319794	0.0705614	-0.0231747	0.933041	0	1	3
Lsm7	Q9CQQ8	158.169	173.18	193.194	149.518	100.71	175.841	157.448	139.593	213.224	158.492	142.497	177.33	0.189092	0.686561	-0.686552	0.213523	0.283361	0.545313	0.592283	0.268605	2
Lsm8	Q6ZWM4	5.89361	8.94517	6.19612	9.34045	6.42189	5.83822	5.21011	10.0716	5.57413	0.602381	0.682484	3.83969	0.0334648	0.905122	-2.51122	0.0059866	-0.0531149	0.88163	2.5978	0.00339514	4
Lsp1	P19973	2172.95	2091.45	1776.79	2421.68	2054.04	1721.53	629.15	560.749	667.848	856.237	660.501	838.024	-0.163797	0.346379	0.300356	0.240098	-2.34414	5.58e-26	1.87999	2.87e-13	4
Lss	Q8BLN5	64.2794	60.7997	12.1708	74.6495	77.1961	19.5258	65.3675	65.8602	29.5799	50.6009	98.7469	53.9004	0.299144	0.701097	0.269669	0.686401	0.637265	0.318762	-0.60779	0.435497	1
Lta4h	P24527	571.142	262.722	425.86	394.03	223.34	186.824	393.75	91.9669	240.217	364.544	167.177	388.22	-0.655758	0.0625368	0.844603	0.108713	-1.40466	0.00406706	-0.095699	0.78493	2
Ltn1	Q6A009	36.345	57.3089	48.4035	49.7502	36.0256	36.2656	55.704	42.645	100.765	40.5978	44.6905	44.3678	-0.715585	0.299016	-2.10267	0.105259	0.325838	0.437715	1.06125	0.451119	2
Ltv1	Q6NSQ7	4.31048	9.14237	16.6027	5.22173	9.14963	0.713205	5.92118	5.64711	8.50875	11.3053	11.9075	0.746677	-1.42104	0.255892	-0.500352	0.707311	-0.400472	0.499495	-0.520219	0.763471	4
Luc7l	Q9CYI4	83.3925	115.842	93.6742	82.7779	74.1929	66.5341	38.9193	42.9894	68.9601	38.2921	37.962	49.2126	-0.402387	0.00644479	0.00861653	0.989057	-1.53932	0.00310077	1.12832	0.00311071	4
Luc7l2	Q7TNC4	276.746	300.218	297.606	191.173	167.909	139.933	278.569	282.662	323.545	181.73	216.233	174.323	-0.934924	1.88e-05	-0.967082	0.000209961	0.00224997	0.988749	0.0299086	0.926626	4
Luc7l3	Q5SUF2	217.192	250.375	166.251	207.577	218.261	165.093	140.579	89.0302	170.87	107.242	138.698	217.833	-0.292408	0.521859	0.302152	0.630768	-0.980707	0.102527	0.386147	0.444098	4
Luzp1	Q8R4U7	47.2516	53.3486	77.259	84.7597	38.1842	68.4859	90.419	63.1572	111.862	73.7596	74.8082	94.1148	-0.0241819	0.933273	-0.152869	0.422891	0.44457	0.0829115	-0.315883	0.212028	2
Ly6e	Q64253	41.1334	103.87	56.9046	29.6083	70.2602	41.9934	42.1942	30.393	36.0191	33.739	48.8135	26.6629	-0.609755	0.106454	0.104288	0.855544	-1.1217	0.02883	0.407661	0.370799	4
Ly75	Q60767	116.051	170.603	88.3922	434.394	485.327	399.781	57.3629	60.5703	20.6526	188.679	216.668	216.74	2.09616	1.39e-31	2.47824	2.34e-05	-1.60247	0.00576055	1.22038	1.33e-55	3
Ly86	O88188	9.20812	19.8804	2.92376	10.1453	13.9574	5.79385	13.2201	9.32365	5.78258	10.0149	10.9542	7.67898	0.205405	0.816437	0.0803778	0.831806	0.137756	0.874859	-0.0127287	0.974702	4
Ly9	Q01965	31.5041	22.731	16.8173	16.0144	30.66	22.7249	23.0247	9.2397	11.3115	9.81176	8.23317	1.44473	0.125643	0.787112	-1.56293	0.0249106	-0.616056	0.219735	2.30463	0.000595579	4
Lyar	Q08288	23.2729	56.4169	35.9481	24.533	72.7248	50.7493	0.403988	0.195428	8.21281	0.917087	22.9294	31.6628	0.313289	0.595691	3.33467	0.150775	-5.38384	0.00146042	2.36246	0.163399	3
Lyn	P25911	399.086	233.089	342.734	364.086	241.87	391.363	193.86	175.428	217.103	230.406	193.3	296.515	0.0639812	0.871511	0.557441	0.0344467	-0.632952	0.0744628	0.139492	0.670619	3
Lypla2	Q9WTL7	22.5959	37.466	9.65654	21.419	20.5863	19.1885	22.0751	23.4679	36.3131	33.0105	30.9874	33.3059	0.0165356	0.976961	0.285599	0.211238	0.40079	0.513809	-0.669854	4.16e-32	1
Lyrm2	Q8R033	18.0902	32.5568	21.9522	26.4201	25.704	24.1018	23.6463	29.6573	26.3208	18.9528	30.9699	25.5257	0.113412	0.653326	-0.100327	0.657997	0.171224	0.520854	0.0425147	0.839381	1
Lyz2	P08905	537.232	170.476	692.412	331.745	276.271	290.864	737.779	220.518	283.19	674.351	281.016	429.036	0.0831699	0.846197	0.08153	0.855322	0.0880612	0.854699	-0.0864212	0.811047	2
Lzic	Q8K3C3	35.4142	26.6987	41.7102	31.4528	16.2722	26.8961	33.0873	26.2202	48.7969	35.2479	25.3918	40.7001	-0.567463	0.133798	-0.205359	0.517741	-0.0453676	0.902487	-0.316737	0.468873	2
Lztfl1	Q9JHQ5	18.3132	28.4028	16.7385	30.9743	38.6422	56.5009	16.2281	14.8077	28.3638	36.115	35.2219	60.5781	0.928514	0.000297687	1.21626	5.27e-05	-0.198519	0.50187	-0.0892258	0.736172	3
M6pr	P24668	751.676	619.748	581.622	875.639	694.296	716.587	659.79	616.53	567.418	799.115	742.431	765.592	0.398261	0.00828971	0.509481	0.0513298	-0.305239	0.258689	0.194019	0.223689	3
Macf1	Q9QXZ0	1085.29	1026.23	1055.98	1010.41	898.775	912.262	948.027	962.77	1003.67	687.823	677.137	800.788	-0.161355	0.215302	-0.5581	6.9e-07	0.0112822	0.915969	0.385463	0.00398122	4
Maco1	Q7TQE6	8.07567	11.6171	12.4367	18.0535	23.4751	17.822	14.6584	13.6328	12.6129	14.624	21.277	23.1648	0.898185	0.000113563	0.505283	0.0178174	0.370401	0.068378	0.0225013	0.925769	3
Macroh2a1	Q9QZQ8	173.876	181.62	130.324	199.219	183.367	193.465	73.8044	79.567	103.127	74.1954	92.8327	141.417	0.273534	0.0858181	0.899531	0.0816554	-2.05182	1.32e-05	1.42582	5.14e-05	3
Mad1l1	Q9WTX8	85.2959	92.4082	113.495	88.0454	65.473	89.3011	79.1425	80.2555	79.7469	70.9464	104.887	82.4376	-0.84688	0.0620219	0.10844	0.52062	-0.214138	0.278335	-0.741182	0.0771653	4
Mad2l1bp	Q9DCX1	46.8921	46.7099	48.5435	47.7647	37.6706	22.6057	27.5374	27.815	45.9171	30.1508	25.9833	18.9822	-0.540874	0.186006	-0.934359	0.292366	-0.648977	0.12066	1.04246	0.237814	4
Maea	Q4VC33	10.463	8.82557	13.1641	1.83572	19.3142	4.74252	82.0973	119.408	92.4382	35.3721	89.2377	73.9583	0.086639	0.923229	-0.787984	0.000976337	4.53321	4.38e-07	-3.65858	5.66e-06	1
Maf1	Q9D0U6	7.01762	11.2988	5.02813	2.94176	10.218	3.85509	1.24079	3.99837	7.87756	1.43089	3.6119	0.342231	-0.594203	0.354861	-1.48857	0.23697	-1.11689	0.188509	2.01126	0.0749357	4
Magohb	Q9CQL1	194.519	130.289	154.259	140.588	88.3746	199.436	137.245	125.119	176.341	149.491	117.626	255.305	-0.20596	0.562767	0.266197	0.558686	-0.344099	0.38987	-0.128058	0.758876	2
Magt1	Q9CQY5	82.6291	26.3424	69.9941	56.4007	21.4172	64.9709	106.764	58.7006	96.6064	85.238	78.7498	114.882	-0.494144	0.539385	-0.0667835	0.840113	0.736123	0.273811	-1.16348	0.0333166	2
Maip1	Q8BHE8	19.2835	11.4325	16.8367	29.2959	17.9822	43.3607	41.8518	33.1354	43.4049	35.2086	31.6036	42.6058	0.95448	0.0192072	-0.139159	0.691567	1.36443	0.000350777	-0.270795	0.474717	2
Malt1	Q2TBA3	85.8099	145.942	144.873	164.868	179.575	162.763	109.82	121.484	109.381	141.845	113.059	165.681	1.34717	0.00304816	1.03957	0.0334637	-0.0261875	0.955679	0.333785	0.16008	3
Man1a2	P39098	7.43165	12.1866	1.57714	6.73967	6.82803	5.43905	6.3341	9.55758	9.39165	6.41244	5.73022	5.1601	0.26976	0.763085	-0.5281	0.0135346	0.664314	0.465118	0.133546	0.339004	4
Man2a1	P27046	162.267	148.91	124.941	151.671	130.809	217.103	262.295	208.098	231.536	286.603	265.244	290.057	-0.0364802	0.916923	0.247104	0.170062	0.816112	0.000364387	-1.0997	0.000334153	1
Man2b1	O09159	76.9694	58.7667	79.556	44.8004	55.6926	61.2806	85.368	117.915	87.1364	60.9568	74.3485	64.5244	-0.191252	0.3362	-0.853259	0.00707637	0.109484	0.621286	0.552523	0.169199	1
Man2b2	O54782	39.311	21.4378	30.0657	35.9237	15.5019	18.1246	48.6505	26.7013	32.0957	37.7535	26.3673	32.9676	-0.622861	0.0381196	-0.195891	0.673416	-0.351789	0.370243	-0.0751808	0.864943	2
Man2c1	Q91W89	28.3893	4.61801	33.7106	37.1583	8.87178	33.6999	51.0767	8.91388	44.9125	38.7037	14.259	41.4915	0.443279	0.695875	0.0544171	0.954371	0.736672	0.547296	-0.347811	0.67588	2
Manba	Q8K2I4	11.8667	9.37573	12.5427	0.994079	7.04245	6.51949	14.5799	16.6685	16.6108	1.51046	0.398835	0.61597	-1.64476	0.0777557	-4.46974	4.06e-15	0.510819	0.000373084	2.31416	0.0326125	4
Manf	Q9CXI5	381.336	347.231	354.481	384.325	370.608	357.353	286.195	272.484	330.689	335.891	265.095	341.061	0.059966	0.778531	-0.115262	0.562058	-0.276347	0.154002	0.451575	0.0532062	3
Maoa	Q64133	339.673	283.326	202.744	275.137	308.142	256.878	500.38	590.568	333.714	462.611	553.446	313.091	0.0940909	0.786819	-0.266434	0.385882	1.07383	0.000775847	-0.713304	0.0373835	1
Map1b	P14873	27.0206	0.930685	12.2898	5.63424	0.504901	26.8771	3.16434	21.7566	50.7063	10.1662	12.6215	35.3659	-0.671713	0.762385	0.126142	0.92316	1.16588	0.536418	-1.96373	0.26392	2
Map1lc3a	Q91VR7	97.1529	125.203	90.0094	27.0725	111.401	82.034	443.704	895.424	567.586	233.815	532.047	309.583	-1.4608	0.0314149	-0.876155	4.45e-05	2.71901	5.74e-29	-3.30365	5.99e-06	1
Map1s	Q8C052	27.2784	35.3412	33.2479	22.6737	22.8164	24.6349	38.626	38.9427	65.1968	27.0405	35.8541	28.9034	-0.537012	0.0507758	-0.705461	0.0515807	0.5186	0.0282134	-0.350151	0.367635	1
Map2k1	P31938	15.2754	65.9695	46.3556	28.1764	68.5863	34.5359	130.412	198.026	209.896	145.002	169.76	200.077	0.421819	0.495123	0.163294	0.787303	2.15183	0.00428643	-1.8933	8.6e-06	1
Map2k2	Q63932	9.33204	35.6355	20.2131	16.155	36.8575	34.9777	83.7278	104.161	98.3375	76.5137	108.036	61.1241	0.277299	0.67919	-0.309732	0.468321	3.00077	5.37e-05	-2.41374	0.0011485	1
Map2k3	O09110	152.702	74.4947	131.625	92.156	25.6299	97.8006	234.674	158.353	264.374	163.848	211	149.308	-0.837283	0.0799738	-0.559161	0.161951	1.82152	0.00423293	-2.09964	0.000980437	1
Map3k20	Q9ESL4	8.59455	3.41385	9.71425	8.70748	9.59769	13.4544	17.4257	10.8491	8.12529	11.8277	10.9549	11.3266	0.66001	0.198052	-0.0219409	0.945748	0.81005	0.158317	-0.128099	0.506627	1
Map4	P27546	509.354	496.167	593.651	518.194	506.383	483.554	524.99	494.655	651.758	623.369	541.975	543.618	-0.140353	0.391009	-0.0198323	0.875774	0.196061	0.234154	-0.316582	0.0751662	2
Map4k4	P97820	13.6542	13.5326	14.2652	25.8901	24.9414	27.9983	30.3942	15.9648	28.4413	26.5702	21.5515	34.0091	0.926	8.44e-65	0.165613	0.63702	0.796132	0.00713366	-0.0357453	0.855615	2
Map7	O88735	41.2958	46.4191	42.1795	59.2101	64.4264	48.8559	29.0787	34.1403	12.7606	32.0192	43.7496	20.519	0.401591	0.00185092	0.39401	0.467323	-0.891372	0.0441269	0.898954	0.00786353	3
Map7d1	A2AJI0	35.328	41.4601	58.9468	32.123	38.2686	36.8441	26.9288	33.7676	42.3921	25.9708	23.8817	26.9527	-0.0732247	0.801426	-0.325327	0.554814	-0.527345	0.372455	0.779447	0.0754279	4
Mapk1	P63085	43.0887	4.03841	64.1045	26.9182	23.292	45.502	211.497	342.748	283.601	119.02	214.039	250.362	1.02306	0.365955	-0.36649	0.783428	3.83624	0.0115523	-2.44669	0.0380859	1
Mapk13	Q9Z1B7	61.5682	83.4124	47.1787	64.661	75.9102	60.6324	23.6901	24.3388	36.9238	25.7043	37.1937	26.3971	0.0631423	0.742195	0.134358	0.66936	-1.26265	0.000159631	1.19144	9.53e-06	4
Mapk14	P47811	64.3271	66.6393	54.3171	29.5767	20.7502	29.7848	28.4115	27.7872	32.1685	25.5779	26.0007	17.2946	-1.17851	8.65e-07	-0.294629	0.346024	-1.13757	0.000277254	0.253688	0.288933	4
Mapk3	Q63844	129.793	67.9537	149.204	92.9489	34.3686	114.418	179.833	104.282	248.11	166.688	95.409	201.848	-0.819032	0.10139	-0.44073	0.139467	0.294657	0.492898	-0.672959	0.150006	2
Mapkapk2	P49138	150.178	137.045	141.009	85.6851	54.7762	132.058	129.049	77.2907	164.253	143.769	91.8628	177.07	-0.41993	0.398952	1.59527	0.0173367	-1.10686	0.137873	-0.908341	0.0059242	2
Mapkapk3	Q3UMW7	24.5781	45.977	18.3725	15.49	19.0788	14.7508	24.5033	24.3209	38.0709	27.0852	28.5115	29.9642	-0.682053	0.115245	0.130672	0.740367	-0.00181748	0.997266	-0.810907	0.00109528	1
Mapre1	Q61166	242.843	151.914	264.326	202.235	131.553	148.976	260.689	134.804	224.882	251.284	169.199	312.754	-0.483222	0.31199	0.0301755	0.95533	-0.277501	0.631129	-0.235897	0.6476	2
Mapre2	Q8R001	108.182	113.869	141.546	99.9289	94.1399	112.106	53.2056	58.6361	105.671	85.0045	85.9083	128.313	-0.180186	0.371807	0.774892	0.198683	-1.13963	0.0401039	0.18455	0.589834	4
Marcks	P26645	237.144	241.913	208.668	807.977	758.687	652.532	125.334	100.53	120.618	430.165	343.5	360.56	1.77155	2.7e-26	2.10632	2.9e-18	-1.38102	3.39e-08	1.04625	2.42e-11	3
Marcksl1	P28667	52.2688	204.542	55.1309	441.009	586.622	467.24	13.2347	13.4586	15.243	250.321	248.065	392.619	2.99157	1.97e-13	4.96726	5.43e-24	-3.04038	6.86e-09	1.06469	0.0017938	3
Marf1	Q8BJ34	46.135	70.1725	62.0289	135.253	143.425	153.71	30.4397	50.2464	31.8144	87.2853	116.071	106.986	0.909403	0.0145217	1.14055	6.8e-05	-0.950039	0.000503445	0.718889	0.0407769	3
Mark2	Q05512	17.2502	25.4954	19.0816	20.7001	21.8641	14.3463	2.93778	2.24514	15.2599	11.5794	12.5959	14.0263	-0.123385	0.628297	1.44841	0.0951649	-2.1272	0.015709	0.555413	0.00727727	4
Mars1	Q68FL6	358.59	268.091	301.737	288.072	164.178	261.218	362.522	243.599	415.176	352.012	307.536	402.373	-1.0016	0.0047687	-0.0697907	0.646355	0.113365	0.454104	-1.04518	0.00587455	2
Mat2a	Q3THS6	486.254	425.186	554.798	265.37	149.599	218.154	544.869	415.095	693.496	498.256	428.54	513.877	-1.29116	0.000565548	0.299581	0.486762	0.0876293	0.849479	-1.67837	5.91e-07	2
Mat2b	Q99LB6	3.6906	8.71135	13.6556	5.96919	3.33389	3.97978	8.62195	9.33845	11.729	7.7104	5.29641	4.71652	-0.82358	0.174846	-0.764555	0.00241136	0.368346	0.517743	-0.427371	0.192736	2
Matr3	Q8K310	472.645	570.445	559.783	453.833	499.399	505.075	449.252	637.07	596.606	380.682	553.663	775.125	-0.327057	0.144029	-0.173208	0.439904	-0.0690353	0.72092	-0.0848135	0.734951	1
Mavs	Q8VCF0	134.029	142.393	130.702	67.5712	72.2554	72.1689	130.068	127.477	90.043	73.7503	73.6203	42.0758	-0.663449	0.0276672	-1.08325	0.00155558	0.0579746	0.82725	0.361829	0.297023	4
Max	P28574	29.4593	47.4514	44.4164	73.1936	51.7142	42.4296	13.1077	26.1296	27.1517	21.2341	23.0089	24.185	0.487843	0.0989783	-0.267914	0.716972	-1.04944	0.0300575	1.80519	0.00429509	3
Maz	P56671	30.5934	31.7944	41.432	15.6713	18.9842	27.5474	17.4457	24.6699	33.9129	8.51217	19.5665	5.83802	-1.42653	0.217991	-1.2325	0.156653	-0.680834	0.393553	0.486797	0.687178	4
Mbd2	Q9Z2E1	100.385	77.0819	108.583	88.564	69.1892	107.838	41.4746	43.9618	107.882	47.0853	46.6962	119.845	-0.490444	0.295914	-0.35054	0.515972	-0.645244	0.163865	0.50534	0.475692	2
Mbd3	Q9Z2D8	45.6503	55.17	43.6846	24.6787	13.8768	21.4794	16.6732	30.5216	34.5755	14.4198	14.7147	3.75554	-1.30091	1.55e-06	-1.48824	0.0410356	-0.881506	0.00972719	1.06883	0.125858	4
Mbnl3	Q8R003	517.794	329.052	355.929	415.951	357.557	387.378	261.248	168.422	330.54	220.176	209.071	322.608	-0.0889166	0.900563	-0.258845	0.821394	-1.1342	0.202425	1.30413	0.198648	4
Mboat7	Q8CHK3	52.8134	43.5015	39.1777	38.8016	37.0435	34.3275	36.4507	36.433	27.141	19.4193	20.4144	25.7101	-0.817344	0.542778	-0.451317	0.541372	-0.364964	0.578813	-0.00106372	0.999392	4
Mbtd1	Q6P5G3	12.7462	2.93224	10.1082	13.6569	16.3487	6.2056	6.94418	6.44741	0.440427	9.34854	0.762255	6.50253	0.624924	0.426351	0	1	-1.41999	0.332377	1.63405	0.175874	3
Mccc1	Q99MR8	8.61396	21.4912	17.7179	9.15388	16.5018	15.2331	20.0387	39.7092	26.8965	17.9713	34.3161	26.2557	-0.506975	0.417923	-0.746911	0.197879	1.08514	0.0780916	-0.845203	0.0946191	1
Mcemp1	Q9D8U6	2.28852	8.11303	17.5333	2.10258	2.46594	9.40309	0.0591301	0.579607	13.4954	0.0858116	0.754539	11.1322	-0.913081	0.405099	0.213356	0.944162	-3.15303	0.193932	2.02659	0.344233	2
Mcf2l	Q64096	1.49988	2.7455	0.501414	5.0956	0.43938	3.35014	8.04594	19.5068	5.97165	15.0351	16.9924	9.69085	0.620341	0.634966	0.467137	0.411469	2.9421	0.00085374	-2.7889	0.0127041	1
Mcfd2	Q8K5B2	10.0669	14.476	9.62609	3.97277	7.48542	4.49618	13.2623	17.5197	8.98383	6.39752	10.4237	1.14853	-1.13039	0.00077014	-1.58946	0.113606	0.191134	0.569336	0.267943	0.7897	1
Mcl1	P97287	116.805	126.729	192.175	152.807	101.747	151.38	88.7985	72.5728	156.895	107.997	93.2681	147.872	-0.00751576	0.965729	0.586221	0.280521	-0.834989	0.128028	0.241253	0.187107	2
Mcm2	P97310	452.955	686.981	487.874	371.45	387.814	356.079	434.785	445.77	630.266	466.642	593.146	469.658	-1.09949	0.00255755	-0.459503	0.197007	-0.217972	0.422096	-0.422013	0.3146	1
Mcm3	P25206	1089.65	1441.07	1416.9	861.152	855.878	793.255	1132.43	1091.99	1392.13	1073.6	1217.83	873.122	-0.599819	0.00376271	-0.337807	0.124856	-0.0303256	0.889816	-0.231687	0.28709	4
Mcm4	P49717	372.035	508.426	510.911	327.147	340.783	309.805	382.403	300.661	464.862	325.378	452.07	290.57	-0.653764	0.003354	-0.198585	0.615635	-0.67423	0.00735333	0.219051	0.564852	4
Mcm5	P49718	319.72	297.667	368.644	229.116	203.816	222.147	347.947	254.19	377.274	324.97	354.709	321.018	-0.54819	0.00921676	-0.0357064	0.921772	-0.150863	0.548723	-0.361621	0.225236	2
Mcm6	P97311	619.495	753.13	832.415	407.698	440.55	388.479	564.994	435.749	729.517	513.443	554.057	488.531	-1.06765	3.16e-10	-0.529134	0.0161865	-0.450408	0.00337353	-0.0881074	0.65572	4
Mcm7	Q61881	535.158	654.093	654.159	312.129	358.109	294.036	490.217	397.591	559.153	399.241	489.17	365.292	-1.17285	1.86e-06	-0.651017	0.00715128	-0.20154	0.13264	-0.320297	0.306206	4
Mcmbp	Q8R3C0	45.7654	30.7485	74.5242	30.9173	13.1621	36.4446	63.5499	29.471	92.7998	40.4718	20.0424	45.0482	-1.11262	0.0481583	-0.847048	0.0125377	0.290878	0.44528	-0.556455	0.314407	2
Mcoln3	Q8R4F0	10.2543	21.8268	29.6901	8.59235	2.38696	13.1722	10.2593	31.0617	20.5965	2.24587	6.15476	1.70009	-1.67867	0.199021	-2.86536	6.6e-06	0.566854	0.600637	0.619838	0.522639	4
Mcur1	Q9CXD6	0.992596	1.50173	6.35755	5.85192	10.2501	7.53785	5.06424	0.183591	0.114431	6.02981	0.87945	0.942151	0	1	1.85112	0.341471	-2.15897	0.256396	2.16661	0.021072	3
Mdc1	Q5PSV9	10.8623	26.1936	35.4972	25.4493	31.3886	31.1737	13.5989	7.31108	25.6941	10.2463	10.0584	16.3814	0.35685	0.307349	-0.961449	0.0809716	-0.678208	0.0938049	1.99651	0.000304607	3
Mdh1	P14152	437.366	357.742	396.03	321.592	277.954	253.206	358.834	236.294	286.849	405.949	265.357	354.662	-0.0682062	0.882123	0.599288	0.168575	-0.540041	0.299842	-0.127453	0.721036	2
Mdh2	P08249	398.254	301.546	325.219	324.491	296.885	234.044	460.571	323.423	247.28	588.856	564.149	680.682	0.106729	0.767585	1.30537	6.89e-07	0.0827527	0.815919	-1.28139	3.72e-07	1
Mdp1	Q9D967	13.0346	11.8243	12.7431	14.6249	6.89138	9.28211	5.59016	7.07872	8.76531	8.29086	4.48227	4.28285	-0.356664	0.262763	-0.374621	0.297958	-0.833804	1.43e-05	0.851761	0.0531684	4
Me2	Q99KE1	25.6945	2.99268	6.37604	21.5824	0.830762	25.9357	2.78958	6.0657	10.7137	10.7528	17.2074	18.9309	-0.0254429	0.989031	1.42405	0.0209108	-0.478462	0.654334	-0.971034	0.551853	3
Mea1	Q64327	11.972	17.8605	18.7496	7.49591	16.5571	6.90923	11.2109	12.6068	17.6072	11.1157	9.37152	6.50163	-0.741693	0.100352	-0.625813	0.0371287	-0.229343	0.417763	0.113463	0.806152	4
Meaf6	Q2VPQ9	57.3218	87.9427	57.0324	46.5505	33.4564	37.399	40.1102	52.6252	59.1404	39.6476	45.8884	49.7871	-1.31272	0.00551533	-0.0297812	0.971586	-1.12445	0.136699	-0.158488	0.790682	4
Mecr	Q9DCS3	6.21552	10.2116	6.8842	2.17977	1.56855	8.38425	4.27856	2.39425	5.69411	1.87711	2.42082	0.632061	-1.31001	0.0894346	-1.44801	0.0382315	-0.968378	0.0235527	0	1	4
Med1	Q925J9	10.1463	9.37149	7.4542	2.91023	10.0022	5.16403	9.75339	5.18898	10.8776	1.83314	3.10807	4.10151	-0.745779	0.160639	-1.51939	0.00142409	-0.121521	0.734666	0.895129	0.146968	4
Med11	Q9D8C6	15.0901	2.98366	22.0974	41.8616	15.0163	79.4759	50.4187	25.174	75.6719	92.1665	62.2432	117.747	1.88335	0.0952457	0.93804	0.0797699	2.19767	0.0279037	-1.25237	0.0947709	2
Med16	Q6PGF3	17.9626	30.412	8.47755	12.0415	18.8753	12.8574	17.8968	26.3487	29.2692	26.4405	32.0127	36.016	-0.221414	0.698542	0.381072	0.130285	0.525156	0.362432	-1.12764	2.72e-06	1
Med17	Q8VCD5	26.1878	28.2886	35.2912	28.5314	19.1541	28.5371	23.948	17.0747	27.3056	20.498	34.2661	24.7896	-0.605202	0.425222	0.18413	0.634003	-0.153278	0.806316	-0.636054	0.482375	4
Med22	Q62276	15.144	15.5476	16.4743	6.16113	5.82133	0.770128	9.67139	13.8237	13.8874	1.77836	3.01387	0.232235	-2.37791	0.0160186	-3.51422	0.0020629	-0.354316	0.0447998	1.49063	0.319757	4
Med24	Q99K74	28.4326	37.9972	29.4528	11.5261	20.9607	19.0044	26.6795	34.3327	41.3131	16.8369	25.0691	42.7417	-0.869468	0.00175628	-0.58064	0.128409	0.143164	0.563914	-0.431992	0.231611	2
Med29	Q9DB91	27.8259	27.1441	39.661	21.8459	9.93695	18.0491	23.1335	12.7594	27.3153	10.0443	4.18416	18.5939	-0.978207	0.0111026	-1.12235	0.11278	-0.631176	0.0943447	0.775315	0.276178	4
Mef2c	Q8CFN5	36.8528	35.4088	44.066	45.1723	45.1641	63.1775	31.4147	22.2673	55.488	27.1281	25.3272	46.0263	0.388159	0.0392501	-0.0985372	0.834209	-0.189002	0.633285	0.675698	0.0327568	3
Melk	Q61846	138.069	102.806	142.835	128.775	74.2225	66.1031	76.7059	37.4174	111.876	55.5077	35.7672	53.962	-0.605784	0.0196522	-0.508946	0.235522	-0.952517	0.0159381	0.855679	0.0037459	4
Men1	O88559	132.275	140.793	108.362	147.823	156.765	136.322	118.897	120.274	132.808	101.545	135.504	145.449	0.226072	0.555146	-0.015277	0.897738	0.395846	0.271892	-0.154497	0.646811	3
Mesd	Q9ERE7	327.526	351.703	282.335	210.482	254.301	189.253	309.451	438.657	245.288	218.05	302.41	177.826	-0.644802	0.00764029	-0.789101	0.0536847	-0.0555459	0.85166	0.199844	0.594154	4
Met	P16056	119.302	72.0516	58.9237	115.579	60.3843	81.1445	116.09	117.905	114.955	124.769	117.692	106.839	0.154424	0.615513	0.108731	0.561217	0.692301	0.0112688	-0.646608	0.00477587	1
Metap1	Q8BP48	145.352	191.099	152.033	187.957	157.174	120.588	159.011	191	227.107	174.646	189.467	158.98	-0.0419011	0.785153	-0.108247	0.52149	0.183983	0.26563	-0.117637	0.458064	1
Metap2	O08663	143.123	107.3	130.589	104.601	70.2929	92.918	67.8634	75.5108	106.398	80.4713	77.5917	93.4399	-0.52484	0.041147	0.168173	0.591215	-0.794317	0.00847123	0.101305	0.70867	4
Mettl16	Q9CQG2	92.6645	67.0717	25.652	39.4719	46.4018	37.3253	57.6606	49.6341	49.856	43.8929	54.6751	21.1081	-0.790529	0.399034	-0.781618	0.178967	0.248536	0.770461	-0.257447	0.799529	4
Mettl6	Q8BVH9	0.0538632	1.71065	0.169556	3.88702	4.33305	0.604926	0.25263	3.96192	4.63717	0.176689	4.96409	0.941092	3.11635	0.0721008	-0.830442	0.669607	2.73824	0.171538	1.20855	0.468518	1
Mfap1b	C0HKD9	209.488	211.551	249.309	173.646	170.512	154.458	163.002	184.702	197.469	105.636	149.767	168.717	-0.352505	0.0372324	-0.464819	0.07427	-0.338427	0.0309925	0.450741	0.0976189	4
Mff	Q6PCP5	22.0562	2.66519	11.7265	13.9921	1.92988	16.8971	31.3932	11.2026	24.9416	28.1699	22.3162	35.1225	-0.198431	0.88302	0.443935	0.363502	0	1	-1.86555	0.0670792	2
Mfge8	P21956	1530.2	2610.33	1195.92	823.377	1475.43	582.306	735.65	1087.87	446.634	558.832	720.669	395.027	-0.993953	7.98e-11	-0.659083	0.0131295	-1.78931	5.79e-16	1.45444	1.4e-10	4
Mfn1	Q811U4	5.11834	11.5896	6.63647	7.05187	8.37192	5.02796	6.23242	8.92605	9.00613	2.74555	4.04091	2.08427	-0.13577	0.740218	-1.47913	6.34e-06	0.115958	0.765827	1.22741	0.000476523	4
Mfn2	Q80U63	15.0047	8.78973	10.7383	7.85961	8.08526	9.00643	5.21381	10.9123	4.41017	7.695	7.92674	6.50659	-0.435714	0.0613424	0.220499	0.591804	-0.832264	0.0705914	0.176052	0.0998661	4
Mfsd1	Q9DC37	54.6295	105.339	79.5337	66.6773	82.0416	66.0882	54.0591	89.6036	63.8784	58.0272	87.4191	72.944	-0.0378563	0.863791	0.166243	0.335016	-0.238389	0.328944	0.034289	0.798044	4
Mgat1	P27808	9.3509	10.1899	10.997	8.9537	5.81159	6.80214	4.83626	6.48254	3.70263	3.38125	4.60409	3.5545	-0.521935	0.00723578	-0.356295	0.188755	-1.05807	1.33e-05	0.892429	9.45e-05	4
Mgat2	Q921V5	21.1401	37.3775	21.9538	23.6447	18.8219	26.3155	10.3759	29.3451	21.2249	8.95967	20.5183	6.65392	-0.100443	0.791947	-1.66044	0.226382	-0.705943	0.358089	2.26594	0.0588892	4
Mgat5	Q8R4G6	21.8675	25.2874	26.5747	14.2442	20.4075	13.9905	21.3126	24.7517	23.4683	14.1803	12.7876	10.434	-0.617783	0.0016612	-0.903342	4.11e-10	-0.0824391	0.434148	0.367997	0.0942774	4
Mgll	O35678	40.6626	11.0285	37.6535	16.842	8.39005	15.3218	44.4099	70.315	62.8906	17.7163	21.5188	23.2039	-0.987777	0.15008	-1.49084	1.07e-10	1.17994	0.0659427	-0.67688	0.0436478	1
Mia2	Q91ZV0	156.833	150.93	141.19	109.866	126.305	126.743	124.447	143.559	141.354	57.3788	126.223	91.0958	-0.132075	0.784575	-0.964742	0.0654436	-0.304717	0.531847	1.13738	0.0323496	4
Mia3	Q8BI84	208.165	169.335	194.263	141.071	138.874	141.226	156.12	110.923	147.435	90.8679	117.616	99.9304	-0.728133	0.083651	-0.798081	0.0193962	-0.605095	0.0601769	0.675043	0.100161	4
Mical1	Q8VDP3	569.564	654.028	390.279	519.092	394.593	314.625	163.895	181.605	237.25	133.219	128.225	140.758	-0.572456	0.00223461	-0.854499	0.0282079	-1.98695	7.54e-10	2.269	1.38e-12	4
Mical2	Q8BML1	59.6896	48.9633	35.5536	47.0487	48.948	29.5138	33.8282	39.3352	29.5731	45.0917	65.2574	35.7636	-0.251902	0.353551	0.46971	0.147149	-0.529107	0.0389159	-0.192506	0.566976	3
Micall1	Q8BGT6	5.82844	17.9605	4.69367	29.2162	27.7629	6.5718	45.4846	47.4757	58.8302	41.1856	49.089	27.2665	1.39144	0.122801	-0.113199	0.736521	2.6917	0.000430011	-1.18705	0.058718	1
Micall2	Q3TN34	17.7534	21.0996	23.9071	26.3743	22.9396	31.6579	47.3454	42.4657	59.9671	38.6677	35.1225	43.3036	0.365596	0.0460913	-0.345227	0.0434209	1.25031	8.46e-11	-0.539491	0.000769506	1
Micu1	Q8VCX5	56.8194	74.4565	56.398	31.9357	50.184	55.7757	67.9657	85.536	49.6567	39.5654	45.3788	21.7713	-1.01122	0.0394597	-1.60673	0.000501599	-0.0977267	0.657939	0.693237	0.299452	4
Micu2	Q8CD10	42.2851	66.7551	45.3498	37.193	54.6906	54.3939	44.5629	56.818	50.4293	29.9327	34.7631	16.6301	0.0514379	0.90727	-1.33374	0.00169654	0.256826	0.508394	1.12835	0.0197104	4
Mief1	Q8BGV8	6.65286	0.237469	9.18665	8.75915	0.579351	10.2615	13.3343	7.65568	17.311	4.75312	6.78767	4.43574	0	1	-1.20875	0.00225531	0	1	0	1	2
Mien1	Q9CQ86	17.656	7.39384	27.9882	30.0663	9.01411	20.3662	11.223	0.105437	25.0835	0.855425	3.0321	7.44816	0.198402	0.794328	-0.206529	0.937224	-2.31455	0.359232	2.71948	0.0089466	4
Mier1	Q5UAK0	8.42325	14.2575	10.4602	3.15121	27.8737	34.88	47.4664	58.2617	54.6566	28.8503	46.3074	38.5006	0.428732	0.547831	-0.51838	0.000158618	2.30359	2.68e-53	-1.35648	0.0563408	1
Mif	P34884	48.9748	102.487	148.425	46.1348	91.0342	88.1609	155.258	105.123	362.111	159.393	129.856	363.34	-0.33622	0.554181	0.115883	0.867597	0.995964	0.15834	-1.44807	0.00905256	2
Miga2	Q8BK03	18.6121	21.3532	13.7535	27.3052	19.5275	23.4602	23.0156	8.26977	16.8931	20.4161	23.3174	8.437	0.398136	0.0886838	0.10698	0.866181	-0.255173	0.591718	0.546328	0.256062	3
Milr1	Q3TB92	111.051	166.753	103.366	120.689	141.028	81.7925	23.9625	24.2202	32.0043	25.1877	36.5344	31.4261	-0.215188	0.386647	0.501503	0.489517	-3.35837	6.2e-09	2.64168	8.43e-08	4
Mios	Q8VE19	12.5861	9.92856	12.6218	4.42253	17.0286	14.3056	21.3624	14.4137	12.7703	16.2867	17.2134	11.1444	-0.183308	0.76802	-0.110589	0.710957	0.439299	0.0809723	-0.512018	0.424988	1
Mki67	E9PVX6	381.255	1906.72	5151.35	455.412	1925.9	5364.93	337.038	620.1	3130.13	408.375	1065.91	4867.45	0.0981861	0.689835	0.531234	0.0336815	-0.931575	0.000169199	0.498527	0.0504126	2
Mkln1	O89050	25.7457	42.6503	44.6128	16.0404	79.1132	66.8576	158.767	260.061	248.164	98.013	207.256	184.461	0.652346	0.483473	-0.48456	0.022357	3.17097	2.55e-05	-2.03406	0.000527847	1
Mkrn1	Q9QXP6	7.31462	8.76199	2.3696	17.558	17.0305	8.07745	5.50588	4.55657	5.71169	3.69004	0.508649	0.434675	1.33044	0.0554666	-2.48548	0.0127609	-0.0279497	0.962774	3.84387	0.000281157	3
Mlec	Q6ZQI3	527.984	543.148	323.02	367.461	343.978	298.481	274.221	327.949	192.403	221.362	231.904	182.22	-0.494568	0.00424005	-0.609205	0.0132052	-0.906284	3.47e-05	1.02092	4.76e-06	4
Mmp12	P34960	1504.07	1089.52	1309.2	731.97	805.006	601.599	1527.56	1491.49	1007.11	947.553	1029.27	927.828	-1.12882	0.000116107	0.227108	0.45385	-0.390167	0.241975	-0.965764	4.69e-05	1
Mmp13	P33435	31.84	32.0644	20.6545	50.2738	50.5552	59.5458	45.2783	52.5841	48.426	82.5415	62.391	123.401	1.06375	0.00593256	0.706353	0.0149076	1.00572	0.00811672	-0.648327	0.0297562	1
Mmp14	P53690	3.34155	0.491858	2.2078	5.91194	20.265	11.1071	3.30071	7.0489	1.80302	15.7221	16.2549	19.644	2.83951	0.00390733	2.30098	6.82e-05	1.17705	0.245874	-0.638525	0.221925	3
Mmp19	Q9JHI0	17.1778	4.52044	17.2681	8.38663	6.38721	11.6783	23.0974	18.1969	17.4447	10.8986	8.66588	2.10586	-0.366646	0.595567	-1.73472	0.0211069	0.817008	0.212623	0.551066	0.481652	2
Mmp25	Q3U435	0.326455	3.30819	4.85562	68.0664	48.6502	50.4246	0.0957124	0.0180138	0.736386	29.1246	17.5744	23.961	4.98622	4.77e-05	7.73452	7.41e-07	-4.00401	0.0419731	1.2557	1.64e-06	3
Mmp8	O70138	65.5737	141.557	204.022	16.2741	61.1608	45.0832	195.523	266.31	238.937	82.5243	101.302	77.4229	-2.46047	0.0327519	-1.41867	3.65e-32	0.9307	0.00950946	-1.97249	0.0733728	1
Mms19	Q9D071	36.2984	31.7871	36.0834	18.0824	24.3347	12.479	37.6058	35.4166	60.9992	25.5602	26.402	20.1149	-0.944099	0.00150445	-0.874303	0.000111811	0.370309	0.154888	-0.440104	0.100799	2
Mmut	P16332	138.291	85.8549	138.127	101.023	40.615	135.705	139.238	114.591	142.186	124.837	111.958	129.815	-0.546582	0.558644	-0.0966589	0.89065	-0.77097	0.410295	0.321047	0.675996	2
Mob1b	Q8BPB0	111.523	65.5693	107.327	82.5516	43.0137	80.5036	95.0298	38.3131	137.703	89.9485	43.9117	108.222	-0.576246	0.213373	-0.0396961	0.937114	-0.313795	0.505152	-0.222755	0.653265	2
[truncated: 2,051 more rows]
