# Supplementary material for: Mmp12 Is Translationally Regulated in Macrophages during the Course of Inflammation
Source: Int J Mol Sci. 2023 Nov 30;24(23):16981. doi: 10.3390/ijms242316981 (PMC10707645; doi:10.3390/ijms242316981)
Supplement: Supplementary file 1 [file ijms-24-16981-s001.zip › Kuntschar et al - Table S5 (mePROD - enriched GO terms).xlsx]

## Sheet: Heatmap_Cluster1
Annotation Cluster 1	Enrichment Score: 2.909538029105795
Category	Term	Count	%	PValue	Genes	List Total	Pop Hits	Pop Total	Fold Enrichment	Bonferroni	Benjamini	FDR
GOTERM_BP_ALL	GO:0002181~cytoplasmic translation	63	6.1165	1.46363e-10	RPL4, EIF4A1, RPL30, RPL3, RPL34, HNRNPU, RPL10A, RPL8, RPL6, RPL7, PTBP1, RPL7A, RPS17, RPS16, RPL18A, RPS19, RPS18, RPLP2, RPL38, RPS10, RPS13, RPS7, RPL21, RPS8, RPL23, RPS6, RPL22, RPL13A, RPSA, PKM, CSDE1, RPL24, ETF1, RPL28, RPL11, GSPT1, SH3BGRL, RPS15A, RPS3, RPL14, RPL13, EIF3J2, RPL15, RPL18, RPL19, YTHDF2, SSB, RPL23A, EEF2, RPS25, EIF3M, RPS28, EIF5, EIF3L, EIF3I, RPL27A, DRG2, EIF3E,…	1000	117	3887	2.093	1.10358e-06	1.10358e-06	1.10109e-06
GOTERM_BP_ALL	GO:0006518~peptide metabolic process	148	14.3689	5.35887e-06	RPL4, EIF4A1, CYFIP1, RPL30, RPL3, RPL34, EIF4A3, LTN1, HNRNPU, F13A1, RPL8, BZW2, RPL10A, BZW1, RPL6, RPL7, NPEPPS, RPS17, RPS16, RPL18A, RPS19, RPS18, RPL35, RPL38, RPS10, RPS13, RPS7, RPL21, RPS8, EIF1AX, RPL23, RPS6, RPL22, RPSA, TSC1, EEF1A1, BIN1, ETHE1, RPL24, AURKAIP1, RPL28, FTO, DDX5, SHMT1, GLO1, GSPT1, RIPK1, LTA4H, ATG7, ATG5, HSPA8, EIF2B2, IDH1, PYM1, EEF2, AIMP1, MRPL30, RPS25, RP…	1000	421	3887	1.36645	0.0396005	0.0202029	0.0201574
GOTERM_BP_ALL	GO:0043603~cellular amide metabolic process	167	16.2136	1.26818e-05	RPL4, EIF4A1, CYFIP1, RPL30, RPL3, GDA, RPL34, EIF4A3, LTN1, HNRNPU, F13A1, RPL8, BZW2, RPL10A, BZW1, RPL6, RPL7, NPEPPS, RPS17, PNP, RPS16, RPL18A, RPS19, RPS18, AKT2, OSBP, RPL35, RPL38, RPS10, RPS13, RPS7, RPL21, RPS8, EIF1AX, RPL23, PRKCD, RPS6, RPL22, RPSA, TSC1, EEF1A1, BIN1, ETHE1, RPL24, AURKAIP1, RPL28, FTO, DDX5, SHMT1, GLO1, HTRA2, GSPT1, RIPK1, LTA4H, ATG7, CERT1, ATG5, HSPA8, EIF2B2,…	1000	492	3887	1.31937	0.0911921	0.0318736	0.0318018
GOTERM_BP_ALL	GO:0006412~translation	122	11.8447	2.02924e-05	RPL4, EIF4A1, CYFIP1, RPL30, RPL3, RPL34, EIF4A3, LTN1, HNRNPU, F13A1, RPL8, BZW2, RPL10A, BZW1, RPL6, RPL7, RPS17, RPS16, RPL18A, RPS19, RPS18, RPL35, RPL38, RPS10, RPS13, RPS7, RPL21, RPS8, EIF1AX, RPL23, RPS6, RPL22, RPSA, TSC1, EEF1A1, RPL24, AURKAIP1, RPL28, FTO, DDX5, SHMT1, GSPT1, RIPK1, ATG5, EIF2B2, PYM1, EEF2, AIMP1, MRPL30, RPS25, RPS28, EIF5, RPS27, RPL27A, CAPRIN1, CALR, FARSA, RPS21…	1000	342	3887	1.38659	0.141876	0.0382511	0.0381649
GOTERM_BP_ALL	GO:0043043~peptide biosynthetic process	123	11.9417	3.05919e-05	RPL4, EIF4A1, CYFIP1, RPL30, RPL3, RPL34, EIF4A3, LTN1, HNRNPU, F13A1, RPL8, BZW2, RPL10A, BZW1, RPL6, RPL7, RPS17, RPS16, RPL18A, RPS19, RPS18, RPL35, RPL38, RPS10, RPS13, RPS7, RPL21, RPS8, EIF1AX, RPL23, RPS6, RPL22, RPSA, TSC1, EEF1A1, RPL24, AURKAIP1, RPL28, FTO, DDX5, SHMT1, GSPT1, RIPK1, ATG5, EIF2B2, PYM1, EEF2, AIMP1, MRPL30, RPS25, RPS28, EIF5, RPS27, RPL27A, CAPRIN1, CALR, FARSA, RPS21…	1000	348	3887	1.37385	0.205996	0.0443119	0.044212
GOTERM_BP_ALL	GO:0043604~amide biosynthetic process	131	12.7184	3.52614e-05	RPL4, EIF4A1, CYFIP1, RPL30, RPL3, RPL34, EIF4A3, LTN1, HNRNPU, F13A1, RPL8, BZW2, RPL10A, BZW1, RPL6, RPL7, RPS17, RPS16, RPL18A, RPS19, RPS18, OSBP, RPL35, RPL38, RPS10, RPS13, RPS7, RPL21, RPS8, EIF1AX, RPL23, PRKCD, RPS6, RPL22, RPSA, TSC1, EEF1A1, RPL24, AURKAIP1, RPL28, FTO, DDX5, SHMT1, GSPT1, RIPK1, ATG5, EIF2B2, PYM1, EEF2, AIMP1, MRPL30, RPS25, RPS28, EIF5, RPS27, RPL27A, CAPRIN1, CALR,…	1000	376	3887	1.35425	0.233466	0.0443119	0.044212
GOTERM_BP_ALL	GO:1901566~organonitrogen compound biosynthetic process	174	16.8932	0.000160451	RPL4, EIF4A1, CYFIP1, RPL30, RPL3, RPL34, EIF4A3, LTN1, HNRNPU, F13A1, ENO1, RPL8, BZW2, RPL10A, BZW1, RPL6, RPL7, RPS17, PNP, RPS16, RPL18A, RPS19, RPS18, OSBP, CAPN2, RPL35, RPL38, VPS35, RPS10, RPS13, ACOT7, RPS7, RPL21, RPS8, EIF1AX, RPL23, PRKCD, RPS6, RPL22, SDHC, RPSA, TSC1, SDHB, EEF1A1, CMPK1, SMS, RPL24, AURKAIP1, RAF1, RPL28, FTO, DDX5, VCP, SHMT1, GSPT1, DHRS7B, RIPK1, ATG7, NDUFV1, A…	1000	537	3887	1.25947	0.701772	0.0756125	0.075442
GOTERM_BP_ALL	GO:1901564~organonitrogen compound metabolic process	253	24.5631	0.000656467	RPL4, EIF4A1, CYFIP1, RPL30, RPL3, RPL34, EIF4A3, HNRNPU, ENO1, RPL8, ENO3, RPL6, RPL7, RPS17, PNP, RPS16, RPL18A, RPS19, RPS18, RPL35, RPL38, VPS35, MMUT, PRKACA, RPS10, RPS13, PDHX, ACOT7, RPL21, RPL23, PRKCD, RPL22, TALDO1, BIN1, ETHE1, UQCRC1, RPL24, UQCRC2, AURKAIP1, RPL28, SHMT1, GSPT1, PRDX5, LDHA, LTA4H, ATG7, ATG5, CHKB, PAICS, MRPL30, AIMP1, RPS25, RPS28, EIF5, RPS27, ADI1, RPL27A, CALR…	1000	837	3887	1.17492	0.992926	0.210148	0.209674
GOTERM_BP_ALL	GO:0034248~regulation of cellular amide metabolic process	63	6.1165	0.214236	CYFIP1, HBS1L, DDX3X, EIF4A3, LTN1, HNRNPU, BZW2, BZW1, PTBP1, AKT2, OTUD6B, CASP3, C1QBP, RACK1, DGCR8, RPL38, EIF5A, PRKCD, RPL22, RPL13A, TSC1, SRP9, RPUSD4, NCOR2, PKM, NEMF, BIN1, CSDE1, ETF1, GAPDH, FTO, DDX5, ROCK1, ROCK2, SHMT1, MIEF1, THBS1, GSPT1, SH3BGRL, ORMDL2, RPS3, RIPK1, ATG5, MAPK3, YTHDF2, SSB, YTHDF3, PYM1, PA2G4, EEF2, MTRES1, EIF5, CAPRIN1, HNRNPA2B1, CNOT3, ACO1, EIF3E, CALR…	1000	220	3887	1.1131	1	1	0.997878
GOTERM_BP_ALL	GO:0006417~regulation of translation	58	5.63107	0.235874	CYFIP1, HBS1L, DDX3X, EIF4A3, LTN1, HNRNPU, BZW2, BZW1, PTBP1, AKT2, OTUD6B, C1QBP, RACK1, DGCR8, RPL38, EIF5A, RPL22, RPL13A, TSC1, SRP9, RPUSD4, NCOR2, PKM, NEMF, CSDE1, ETF1, GAPDH, FTO, DDX5, ROCK1, ROCK2, SHMT1, MIEF1, THBS1, GSPT1, SH3BGRL, RPS3, RIPK1, ATG5, MAPK3, YTHDF2, SSB, YTHDF3, PYM1, PA2G4, EEF2, MTRES1, EIF5, CAPRIN1, HNRNPA2B1, CNOT3, ACO1, EIF3E, CALR, TARDBP, LSM14A, EIF4G1, EI…	1000	203	3887	1.11057	1	1	0.997878
GOTERM_BP_ALL	GO:0034250~positive regulation of cellular amide metabolic process	27	2.62136	0.344814	DDX3X, ROCK2, EIF4A3, HNRNPU, MIEF1, THBS1, PTBP1, SH3BGRL, OTUD6B, CASP3, C1QBP, ATG5, MAPK3, EIF5A, SSB, YTHDF2, YTHDF3, PRKCD, PYM1, EEF2, RPUSD4, NCOR2, PKM, CSDE1, EIF3E, EIF4G1, PICALM	1000	93	3887	1.12848	1	1	0.997878
GOTERM_BP_ALL	GO:0010608~posttranscriptional regulation of gene expression	64	6.21359	0.399801	CYFIP1, HBS1L, DDX3X, EIF4A3, LTN1, HNRNPU, BZW2, BZW1, PTBP1, AKT2, OTUD6B, C1QBP, RACK1, DGCR8, RPL38, EIF5A, RPL22, RPL13A, TSC1, SRP9, TSN, RPUSD4, NCOR2, PKM, NEMF, CSDE1, MAPKAPK2, ETF1, GAPDH, FTO, DDX5, RNASEL, ROCK1, ROCK2, SHMT1, MIEF1, THBS1, GSPT1, SH3BGRL, RPS3, RIPK1, ATG5, MAPK3, YTHDF2, MYEF2, SSB, YTHDF3, PYM1, PA2G4, EEF2, HNRNPM, NUDT21, MTRES1, EIF5, CAPRIN1, HNRNPA2B1, CNOT3,…	1000	237	3887	1.04965	1	1	0.997878
GOTERM_BP_ALL	GO:0045727~positive regulation of translation	23	2.23301	0.501083	EIF5A, YTHDF2, DDX3X, SSB, YTHDF3, EIF4A3, PYM1, HNRNPU, MIEF1, EEF2, THBS1, RPUSD4, NCOR2, PTBP1, SH3BGRL, PKM, C1QBP, OTUD6B, CSDE1, EIF3E, EIF4G1, ATG5, MAPK3	1000	84	3887	1.0643	1	1	0.997878
GOTERM_BP_ALL	GO:0017148~negative regulation of translation	25	2.42718	0.53107	FTO, DDX5, DDX3X, ROCK1, ROCK2, SHMT1, EIF4A3, OTUD6B, RACK1, RPS3, DGCR8, RIPK1, YTHDF2, YTHDF3, RPL13A, TSC1, SRP9, NCOR2, CAPRIN1, HNRNPA2B1, CALR, TARDBP, GAPDH, LSM14A, EIF4G1	1000	93	3887	1.04489	1	1	0.997878
GOTERM_BP_ALL	GO:0034249~negative regulation of cellular amide metabolic process	27	2.62136	0.535038	FTO, DDX5, DDX3X, ROCK1, ROCK2, SHMT1, EIF4A3, OTUD6B, ORMDL2, RACK1, RPS3, DGCR8, RIPK1, YTHDF2, YTHDF3, RPL13A, TSC1, SRP9, NCOR2, BIN1, CAPRIN1, HNRNPA2B1, CALR, TARDBP, GAPDH, LSM14A, EIF4G1	1000	101	3887	1.0391	1	1	0.997878
Annotation Cluster 2	Enrichment Score: 2.4450326768954396
Category	Term	Count	%	PValue	Genes	List Total	Pop Hits	Pop Total	Fold Enrichment	Bonferroni	Benjamini	FDR
GOTERM_BP_ALL	GO:0071826~ribonucleoprotein complex subunit organization	58	5.63107	0.000858909	HBS1L, DDX3X, HSP90AB1, RPL3, MRPS11, PRPF19, RPL6, RPS19, KIF5B, C1QBP, RUVBL1, UBAP2L, RPL38, HSP90AA1, RPS6, RPL13A, RPSA, TFIP11, MRPS7, ATXN2L, CSDE1, CLNS1A, PRPF3, STRAP, RPL24, SNRPC, SLU7, SNRPB, VCP, RPL11, RPF2, KLC1, PRPF8, RRP7A, PUF60, SURF6, EIF3J2, SMN1, SF3B1, SF3A3, DYNC1H1, YTHDF2, YTHDF3, PTGES3, RPL23A, RPS25, NUDT21, EIF3M, RPS28, EIF5, RPS27, EIF3L, EIF3I, EIF3E, EIF3C, LSM…	1000	153	3887	1.4735	0.998465	0.249084	0.248522
GOTERM_BP_ALL	GO:0022618~ribonucleoprotein complex assembly	53	5.14563	0.0018583	DDX3X, HSP90AB1, RPL3, MRPS11, PRPF19, RPL6, RPS19, C1QBP, RUVBL1, UBAP2L, RPL38, HSP90AA1, RPS6, RPL13A, RPSA, MRPS7, ATXN2L, CSDE1, CLNS1A, PRPF3, STRAP, RPL24, SNRPC, SLU7, SNRPB, RPL11, RPF2, PRPF8, RRP7A, PUF60, SURF6, EIF3J2, SMN1, SF3B1, SF3A3, DYNC1H1, YTHDF2, YTHDF3, PTGES3, RPL23A, RPS25, NUDT21, EIF3M, RPS28, EIF5, RPS27, EIF3L, EIF3I, EIF3E, EIF3C, LSM14A, EIF3A, EIF3B	1000	141	3887	1.46107	0.999999	0.437862	0.436874
GOTERM_BP_ALL	GO:0022613~ribonucleoprotein complex biogenesis	92	8.93204	0.0289627	DDX3X, HSP90AB1, RPL3, MRPS11, EIF4A3, KRI1, RPL10A, PRPF19, WDR46, RPL6, IPO4, RPL7, RPL7A, HELB, RPS17, RPS16, MRPL1, RPS19, C1QBP, RUVBL1, RPL35, UBAP2L, RPL38, RPS13, HSP90AA1, RPS7, RPS8, DIMT1, RPS6, RPL13A, RPSA, TSC1, MRPS7, ATXN2L, RPUSD4, CSDE1, CLNS1A, PRPF3, STRAP, RPL24, SNRPC, SLU7, SNRPB, RNASEL, RPS19BP1, RPL11, NOL9, SDAD1, RPF2, PRPF8, RRP7A, EMG1, RPS15A, EXOSC10, PUF60, RPL14,…	1000	298	3887	1.20001	1	1	0.997878
Annotation Cluster 3	Enrichment Score: 2.2683476269383833
Category	Term	Count	%	PValue	Genes	List Total	Pop Hits	Pop Total	Fold Enrichment	Bonferroni	Benjamini	FDR
GOTERM_BP_ALL	GO:0065003~macromolecular complex assembly	207	20.0971	5.26216e-05	CYFIP1, RPL3, RPL6, LGALS3, RPS19, PPP2R1A, RPL38, VPS35, UBAP2L, H4C1, CDK5RAP2, COG4, PRKCD, MIF, EML2, AFG3L1, BIN2, BIN1, MAP1B, CLNS1A, UQCRC1, RPL24, KCTD12, PFN1, TLN1, SAR1A, SHMT1, TWF1, IQGAP2, RRP7A, H3C1, PLCG2, SURF6, FADD, MAP4, SEC31A, GSDMD, ABCA1, ST13, SMARCA5, RPS25, RPS28, EIF5, RPS27, NDUFAF2, PSMG1, GRB2, CALR, ANP32B, FARSA, FAF1, MRPS11, CLTA, PRPF19, MED11, CHAF1B, AIFM1,…	1000	644	3887	1.24939	0.327516	0.0495958	0.049484
GOTERM_BP_ALL	GO:0043933~macromolecular complex subunit organization	231	22.4272	7.23395e-05	CYFIP1, RPL3, RPL6, LGALS3, RPS19, PPP2R1A, RPL38, VPS35, UBAP2L, H4C1, CDK5RAP2, COG4, RPL23, PRKCD, MIF, EML2, AFG3L1, BIN2, BIN1, MAP1B, CLNS1A, PSME4, UQCRC1, RPL24, KCTD12, PFN1, TLN1, SAR1A, SHMT1, TWF1, IQGAP2, GSPT1, RRP7A, H3C1, PLCG2, SURF6, FADD, MAP4, SEC31A, GSDMD, ABCA1, ST13, SMARCA5, RPS25, RPS28, EIF5, RPS27, NDUFAF2, PSMG1, GRB2, CALR, ANP32B, FARSA, HBS1L, FAF1, MRPS11, CLTA, P…	1000	733	3887	1.22496	0.420424	0.0606044	0.0604678
GOTERM_BP_ALL	GO:0034622~cellular macromolecular complex assembly	153	14.8544	0.000668905	CYFIP1, RPL3, GDA, RPL6, IPO4, PYCARD, RPS19, RUVBL1, RPL38, UBAP2L, H4C1, WASHC2, CDK5RAP2, COG4, PRKCD, RPS6, RPSA, EML2, ATXN2L, BIN1, MAP1B, PRPF3, CLNS1A, UQCRC1, CHMP4B, RPL24, FKBP4, SNRPC, PFN1, SNRPB, SAR1A, TWF1, RPF2, IQGAP2, PRPF8, RRP7A, H3C1, PLCG2, SURF6, MAP4, SMN1, SEC31A, SMAD2, HSPA8, DR1, HSPA4, SMARCA5, TBCD, TBCB, TBCA, DIAPH1, RPS25, DAB2, RPS28, DIAPH2, EIF5, RPS27, FES, N…	1000	476	3887	1.24939	0.99356	0.210148	0.209674
GOTERM_BP_ALL	GO:0022607~cellular component assembly	281	27.2816	0.00302418	CYFIP1, RPL3, HNRNPU, RPL6, LGALS3, RPS19, PPP2R1A, RPL38, VPS35, UBAP2L, H4C1, PRKACA, CDK5RAP2, ATG3, COG4, PRKCD, MIF, EML2, AFG3L1, SHTN1, BIN2, BIN1, MAP1B, CLNS1A, UQCRC1, RPL24, KCTD12, ATP6V0D1, PFN1, TLN1, SAR1A, SHMT1, CDCA8, TWF1, IQGAP1, IQGAP2, RRP7A, H3C1, PLCG2, SURF6, FADD, MAP4, ATG7, ATG5, SEC31A, GSDMD, ABCA1, ST13, SMARCA5, ANLN, RPS25, RPS28, EIF5, RPS27, H2AC20, NDUFAF2, MMS…	1000	961	3887	1.13657	1	0.614071	0.612687
GOTERM_BP_ALL	GO:0044085~cellular component biogenesis	323	31.3592	0.00528234	CYFIP1, RPL3, EIF4A3, HNRNPU, RPL6, RPL7, LGALS3, RPS17, RPS16, RPS19, PPP2R1A, RPL35, RPL38, VPS35, UBAP2L, H4C1, PRKACA, RPS13, CDK5RAP2, ATG3, COG4, PRKCD, MIF, EML2, AFG3L1, SHTN1, BIN2, BIN1, MAP1B, CLNS1A, UQCRC1, RPL24, KCTD12, ATP6V0D1, PFN1, TLN1, SAR1A, SHMT1, CDCA8, TWF1, IQGAP1, IQGAP2, RRP7A, GAR1, H3C1, PLCG2, SURF6, NUP88, FADD, MAP4, ATG7, ATG5, SEC31A, GSDMD, ABCA1, ST13, SMARCA5…	1000	1127	3887	1.11402	1	0.796578	0.794782
GOTERM_BP_ALL	GO:0071822~protein complex subunit organization	149	14.466	0.0107907	CYFIP1, RAB3A, GDA, PYCARD, LGALS3, TRAPPC11, VPS35, WASHC2, TGM2, CDK5RAP2, SH3GL1, NSF, SH3GLB1, COG4, PRKCD, ACOT13, MIF, EML2, BIN2, BIN1, MAP1B, UQCRC1, CHMP4B, KCTD12, RAF1, TLN1, FKBP4, PFN1, VCP, SAR1A, CUL3, SHMT1, TWF1, IQGAP2, GSPT1, PLCG2, RIPK1, FADD, MAP4, SMN1, GSDMD, SMAD2, HSPA8, HSPA4, SEC16A, TRAPPC4, TRAPPC5, OGA, PYM1, TBCD, MSN, DSTN, TBCB, TBCA, NDC80, DIAPH1, DAB2, DIAPH2,…	1000	492	3887	1.17716	1	1	0.997878
GOTERM_BP_ALL	GO:0006461~protein complex assembly	131	12.7184	0.0164749	CYFIP1, RAB3A, GDA, PYCARD, LGALS3, TRAPPC11, VPS35, WASHC2, TGM2, CDK5RAP2, SH3GLB1, COG4, PRKCD, ACOT13, MIF, EML2, BIN2, BIN1, MAP1B, UQCRC1, CHMP4B, KCTD12, RAF1, TLN1, FKBP4, PFN1, VCP, SAR1A, CUL3, SHMT1, TWF1, IQGAP2, PLCG2, RIPK1, FADD, MAP4, GSDMD, SMAD2, HSPA8, HSPA4, SEC16A, TRAPPC4, TRAPPC5, TBCD, MSN, TBCB, TBCA, DIAPH1, DAB2, DIAPH2, FES, NDUFAF2, CHMP2A, SRPRB, PSMG1, GRB2, CALR, F…	1000	432	3887	1.1787	1	1	0.997878
GOTERM_BP_ALL	GO:0070271~protein complex biogenesis	131	12.7184	0.0164749	CYFIP1, RAB3A, GDA, PYCARD, LGALS3, TRAPPC11, VPS35, WASHC2, TGM2, CDK5RAP2, SH3GLB1, COG4, PRKCD, ACOT13, MIF, EML2, BIN2, BIN1, MAP1B, UQCRC1, CHMP4B, KCTD12, RAF1, TLN1, FKBP4, PFN1, VCP, SAR1A, CUL3, SHMT1, TWF1, IQGAP2, PLCG2, RIPK1, FADD, MAP4, GSDMD, SMAD2, HSPA8, HSPA4, SEC16A, TRAPPC4, TRAPPC5, TBCD, MSN, TBCB, TBCA, DIAPH1, DAB2, DIAPH2, FES, NDUFAF2, CHMP2A, SRPRB, PSMG1, GRB2, CALR, F…	1000	432	3887	1.1787	1	1	0.997878
GOTERM_BP_ALL	GO:0043254~regulation of protein complex assembly	65	6.31068	0.0239715	CYFIP1, RAB3A, DDX3X, GDA, FAF1, PLEK, BRK1, HMGB1, PYCARD, LGALS3, MED11, CAPZB, RACK1, VPS35, GIT1, WASHC2, CDK5RAP2, SH3GLB1, ACTR2, HSP90AA1, SYK, PRKCD, TFIP11, EML2, RHOA, MED24, BIN1, MAP1B, EVL, LCP1, ARHGEF2, FKBP4, MAPRE1, RAF1, PFN1, ARHGEF7, NAPA, GTF2A1, MTPN, VCP, SAR1A, TWF1, CAPG, IQGAP2, PPP2CA, CDC42, NCLN, CAND1, PLCG2, RPS3, BID, SVIL, HSPA8, GSN, CSNK1A1, TBCD, MSN, BAIAP2, S…	1000	200	3887	1.26327	1	1	0.997878
GOTERM_BP_ALL	GO:0032271~regulation of protein polymerization	32	3.1068	0.194224	CYFIP1, MTPN, GDA, BRK1, TWF1, CAPG, IQGAP2, PYCARD, CAPZB, RPS3, GIT1, WASHC2, CDK5RAP2, ACTR2, SVIL, HSP90AA1, GSN, PRKCD, TBCD, BAIAP2, RHOA, EML2, FES, BIN1, MAP1B, CAPZA2, GRB2, EVL, PFN1, FKBP4, MAPRE1, ARHGEF7	1000	104	3887	1.196	1	1	0.997878
GOTERM_BP_ALL	GO:0043623~cellular protein complex assembly	78	7.57282	0.201439	CYFIP1, DDX3X, HSP90AB1, GDA, BRK1, CLTA, PYCARD, PSTPIP1, AIFM1, CAPZB, OTUD6B, DNM1L, GIT1, WASHC2, CDK5RAP2, ACTR2, CCT2, HSP90AA1, COG4, PRKCD, EML2, RHOA, GAK, BIN1, MAP1B, NDUFS4, UQCRC1, CHMP4B, EVL, NDUFS1, FKBP4, MAPRE1, PFN1, ARHGEF7, PFDN6, NAPA, MTPN, DNAH8, NDUFB5, NDUFB4, RAP1GDS1, TWF1, CAPG, IQGAP2, PPP2CA, CAND1, PLCG2, RPS3, MAP4, SMAD2, SVIL, HSPA8, GSN, NDUFA6, HSPA4, SEPTIN2,…	1000	275	3887	1.10249	1	1	0.997878
Annotation Cluster 4	Enrichment Score: 2.255824253944642
Category	Term	Count	%	PValue	Genes	List Total	Pop Hits	Pop Total	Fold Enrichment	Bonferroni	Benjamini	FDR
GOTERM_BP_ALL	GO:0000910~cytokinesis	33	3.20388	0.000203784	ROCK1, ROCK2, CUL3, VPS4A, CDCA8, IQGAP1, IQGAP2, SEPTIN10, CDC42, PSTPIP1, KIF3B, NUP62, ACTR2, SVIL, USP8, PDCD6IP, SEPTIN2, ANXA11, DSTN, SEPTIN9, SEPTIN7, RHOA, SEPTIN8, ANLN, SNX18, GIPC1, RAB35, CHMP4B, MYH9, EXOC3, EXOC5, STAMBP, EXOC2	1000	70	3887	1.83244	0.784908	0.0903844	0.0901806
GOTERM_BP_ALL	GO:0061640~cytoskeleton-dependent cytokinesis	23	2.23301	0.017069	ACTR2, USP8, PDCD6IP, ROCK1, ROCK2, SEPTIN2, CDCA8, IQGAP1, SEPTIN9, IQGAP2, SEPTIN7, RHOA, SEPTIN10, SEPTIN8, ANLN, SNX18, NUP62, RAB35, EXOC3, CHMP4B, EXOC5, STAMBP, EXOC2	1000	56	3887	1.59645	1	1	0.997878
GOTERM_BP_ALL	GO:0000281~mitotic cytokinesis	18	1.74757	0.0491074	USP8, PDCD6IP, ROCK1, ROCK2, CDCA8, IQGAP1, IQGAP2, SEPTIN7, RHOA, ANLN, SNX18, NUP62, RAB35, EXOC3, CHMP4B, EXOC5, STAMBP, EXOC2	1000	45	3887	1.5548	1	1	0.997878
Annotation Cluster 5	Enrichment Score: 1.7673108353344646
Category	Term	Count	%	PValue	Genes	List Total	Pop Hits	Pop Total	Fold Enrichment	Bonferroni	Benjamini	FDR
GOTERM_BP_ALL	GO:0006508~proteolysis	174	16.8932	0.000141602	PDCD5, LTN1, PREP, ENO1, UBE2Z, UBE2L3, PYCARD, RPS6KA3, NPEPPS, PSMD6, CAPNS1, PSMD2, AKT2, PSMD3, RUVBL1, CAPN2, CPNE1, PSMD1, TRIM25, VPS35, PRKACA, VPS36, TGM2, USP8, USP7, RPS7, USP5, RPL23, RNF40, AFG3L1, NAIP2, TBL1XR1, BIN1, CLPP, PSME3, PSME4, UBE2V2, CHMP4B, STAMBP, UQCRC2, AURKAIP1, VCP, PSMD14, PSMD13, UBA6, CUL3, HTRA2, PHB, TAF5L, MTM1, DPP3, VCPIP1, BAG5, DPP9, PGK1, SFN, FADD, LTA…	1000	536	3887	1.26182	0.65622	0.0756125	0.075442
GOTERM_BP_ALL	GO:1901575~organic substance catabolic process	219	21.2621	0.00569149	EIF4A3, PREP, HNRNPU, ENO1, ENO3, UBE2L3, PSMD6, PNP, CAPNS1, PSMD2, AKT2, PSMD3, WDR91, PSMD1, TRIM25, VPS35, PRKACA, VPS36, ACOT7, RPL23, PRKCD, CLPP, PSME3, PSME4, SHMT1, GSPT1, ADH5, SNX1, LDHA, PLCG2, LTA4H, PSMF1, ATG7, SNX5, ATG5, DECR1, EDEM3, ERLIN2, MAGOHB, NCEH1, GIPC1, RNPS1, CALR, BAP1, HBS1L, PYGB, SMG1, FEN1, FAF1, CTSZ, FAF2, LPCAT1, PRKAG2, IDE, CROT, PRPF19, SMPD2, HINT1, AIFM1,…	1000	740	3887	1.15034	1	0.841447	0.83955
GOTERM_BP_ALL	GO:0009057~macromolecule catabolic process	153	14.8544	0.0102701	EIF4A3, LTN1, PREP, HNRNPU, UBE2Z, UBE2L3, PSMD6, CAPNS1, PSMD2, PSMD3, WDR91, CAPN2, PSMD1, TRIM25, VPS35, PRKACA, MTPAP, VPS36, NSF, SH3GLB1, USP8, USP7, RPS7, USP5, RPL23, RNF40, TBL1XR1, CLPP, PSME3, PSME4, UBE2V2, CHMP4B, CHIL3, SIDT2, DDX5, VCP, PSMD14, PSMD13, UBA6, CUL3, HTRA2, PHB, GSPT1, MTM1, DPP3, SNX1, BAG5, RIPK1, PSMF1, ATG7, SNX5, ATG5, EDEM3, HSPA8, UBE2H, PYM1, MSN, ERLIN2, MAGO…	1000	506	3887	1.17532	1	1	0.997878
GOTERM_BP_ALL	GO:0044265~cellular macromolecule catabolic process	130	12.6214	0.0125865	EIF4A3, LTN1, HNRNPU, UBE2Z, UBE2L3, PSMD6, PSMD2, PSMD3, CAPN2, PSMD1, TRIM25, VPS35, PRKACA, MTPAP, VPS36, USP8, USP7, RPS7, USP5, RPL23, RNF40, TBL1XR1, CLPP, PSME3, PSME4, UBE2V2, CHMP4B, SIDT2, DDX5, VCP, PSMD14, PSMD13, UBA6, CUL3, HTRA2, GSPT1, MTM1, BAG5, RIPK1, PSMF1, ATG7, SNX5, EDEM3, UBE2H, PYM1, MSN, ERLIN2, MAGOHB, NSFL1C, LSM7, DAB2, GIPC1, CHMP2B, CNOT3, UBE2N, CHMP2A, RNPS1, UBA1…	1000	425	3887	1.18896	1	1	0.997878
GOTERM_BP_ALL	GO:0051603~proteolysis involved in cellular protein catabolic process	95	9.2233	0.0131771	HSP90AB1, FAF1, CCDC47, CTSZ, FAF2, LTN1, IDE, UBE2Z, PRPF19, UBE2L3, PSMD6, CASP8, PSMD2, DDI2, SUMO2, CHMP1A, PSMD3, CAPN2, RACK1, PSMD1, CTSH, TRIM25, ARIH1, PRKACA, VPS36, GET4, UBL7, USP47, USP8, USP7, PDCD6IP, RPS7, USP5, RPL23, PPP2R5C, COMMD1, RNF40, PSMA5, PSMA3, PSMA4, NEMF, PSMA1, TBL1XR1, CLPP, PSME3, PSME4, UBE2V2, CHMP4B, CHMP5, PCYOX1, USP14, USP15, VCP, WDR26, PSMD14, PSMD13, UBA6…	1000	300	3887	1.23088	1	1	0.997878
GOTERM_BP_ALL	GO:0009056~catabolic process	254	24.6602	0.0139156	EIF4A3, PREP, HNRNPU, ENO1, ENO3, UBE2L3, PSMD6, PNP, CAPNS1, PSMD2, AKT2, PSMD3, WDR91, PSMD1, TRIM25, VPS35, PRKACA, VPS36, ATG3, ACOT7, RPL23, PRKCD, RRAGA, RRAGC, CLPP, PSME3, PSME4, SHMT1, GSPT1, ADH5, PRDX2, SNX1, PRDX5, LDHA, PLCG2, LTA4H, PSMF1, ATG7, SNX5, ATG5, VPS16, DECR1, EDEM3, ERLIN2, MAGOHB, NCEH1, GIPC1, RNPS1, CALR, BAP1, HBS1L, PYGB, SMG1, FEN1, FAF1, CTSZ, FAF2, LPCAT1, WDR41,…	1000	884	3887	1.11685	1	1	0.997878
GOTERM_BP_ALL	GO:0044257~cellular protein catabolic process	101	9.80583	0.0236862	LTN1, UBE2Z, UBE2L3, PSMD6, PSMD2, PSMD3, CAPN2, PSMD1, TRIM25, VPS35, PRKACA, VPS36, USP8, USP7, RPS7, USP5, RPL23, RNF40, TBL1XR1, CLPP, PSME3, PSME4, UBE2V2, CHMP4B, VCP, PSMD14, PSMD13, UBA6, CUL3, HTRA2, MTM1, BAG5, RIPK1, PSMF1, ATG7, SNX5, EDEM3, UBE2H, MSN, ERLIN2, NSFL1C, DAB2, GIPC1, CHMP2B, UBE2N, CHMP2A, UBA1, CALR, CCDC22, BAP1, HSP90AB1, FAF1, CCDC47, FAF2, CTSZ, IDE, PRPF19, CASP8,…	1000	328	3887	1.19691	1	1	0.997878
GOTERM_BP_ALL	GO:0019941~modification-dependent protein catabolic process	80	7.76699	0.0240173	HSP90AB1, FAF1, CCDC47, FAF2, LTN1, UBE2Z, UBE2L3, PSMD6, PSMD2, SUMO2, CHMP1A, PSMD3, RACK1, PSMD1, TRIM25, ARIH1, VPS36, GET4, UBL7, USP47, USP8, USP7, RPS7, USP5, RPL23, PPP2R5C, RNF40, PSMA5, PSMA3, PSMA4, NEMF, PSMA1, TBL1XR1, UBE2V2, CHMP4B, CHMP5, PCYOX1, USP14, USP15, VCP, WDR26, PSMD14, PSMD13, UBA6, CUL3, VPS4B, RPL11, VPS4A, CBL, PSMA7, MTM1, SH3BGRL, MTA1, HECTD1, BAG5, PSMF1, ATG7, E…	1000	253	3887	1.22909	1	1	0.997878
GOTERM_BP_ALL	GO:0006511~ubiquitin-dependent protein catabolic process	78	7.57282	0.0242564	HSP90AB1, FAF1, CCDC47, FAF2, LTN1, UBE2Z, UBE2L3, PSMD6, PSMD2, SUMO2, CHMP1A, PSMD3, RACK1, PSMD1, TRIM25, ARIH1, VPS36, GET4, UBL7, USP47, USP8, USP7, RPS7, USP5, RPL23, PPP2R5C, RNF40, PSMA5, PSMA3, PSMA4, NEMF, PSMA1, TBL1XR1, UBE2V2, CHMP4B, CHMP5, USP14, USP15, VCP, WDR26, PSMD14, PSMD13, UBA6, CUL3, VPS4B, RPL11, VPS4A, CBL, PSMA7, MTM1, SH3BGRL, MTA1, HECTD1, BAG5, PSMF1, ATG7, EDEM3, UB…	1000	246	3887	1.23246	1	1	0.997878
GOTERM_BP_ALL	GO:0043632~modification-dependent macromolecule catabolic process	81	7.86408	0.025041	HSP90AB1, FAF1, CCDC47, FAF2, LTN1, UBE2Z, UBE2L3, PSMD6, PSMD2, SUMO2, CHMP1A, PSMD3, RACK1, PSMD1, TRIM25, ARIH1, VPS36, GET4, UBL7, USP47, USP8, USP7, RPS7, USP5, RPL23, PPP2R5C, RNF40, PSMA5, PSMA3, PSMA4, NEMF, PSMA1, TBL1XR1, UBE2V2, CHMP4B, CHMP5, PCYOX1, USP14, USP15, VCP, WDR26, PSMD14, PSMD13, UBA6, CUL3, VPS4B, RPL11, VPS4A, CBL, PSMA7, MTM1, SH3BGRL, MTA1, HECTD1, BAG5, EXOSC10, PSMF1…	1000	257	3887	1.22509	1	1	0.997878
GOTERM_BP_ALL	GO:0030163~protein catabolic process	117	11.3592	0.0373742	LTN1, PREP, UBE2Z, UBE2L3, PSMD6, CAPNS1, PSMD2, PSMD3, WDR91, CAPN2, PSMD1, TRIM25, VPS35, PRKACA, VPS36, NSF, USP8, USP7, RPS7, USP5, RPL23, RNF40, TBL1XR1, CLPP, PSME3, PSME4, UBE2V2, CHMP4B, VCP, PSMD14, PSMD13, UBA6, CUL3, HTRA2, PHB, MTM1, DPP3, SNX1, BAG5, RIPK1, PSMF1, ATG7, SNX5, ATG5, EDEM3, HSPA8, UBE2H, MSN, ERLIN2, NSFL1C, DAB2, GIPC1, CHMP2B, UBE2N, CHMP2A, UBA1, CALR, CCDC22, BAP1,…	1000	392	3887	1.16015	1	1	0.997878
GOTERM_BP_ALL	GO:0010498~proteasomal protein catabolic process	58	5.63107	0.0632559	HSP90AB1, FAF1, CCDC47, FAF2, LTN1, PRPF19, PSMD6, PSMD2, DDI2, SUMO2, RACK1, PSMD1, TRIM25, ARIH1, USP7, USP5, PPP2R5C, COMMD1, RNF40, PSMA5, PSMA3, PSMA4, NEMF, PSMA1, TBL1XR1, PSME4, UBE2V2, USP14, VCP, WDR26, PSMD14, CUL3, RPL11, PSMA7, MTM1, PSMB6, SH3BGRL, MTA1, HECTD1, BAG5, PSMF1, ATG7, EDEM3, UBE2H, CSNK1A1, SGTA, ERLIN2, PSMB8, CUL4A, NSFL1C, DAB2, PSMC5, PSMC6, PSMC3, GIPC1, PSMC1, PSM…	1000	185	3887	1.21863	1	1	0.997878
GOTERM_BP_ALL	GO:0044248~cellular catabolic process	221	21.4563	0.0641061	EIF4A3, HNRNPU, UBE2L3, PSMD6, PNP, PSMD2, AKT2, PSMD3, WDR91, PSMD1, TRIM25, VPS35, PRKACA, VPS36, ATG3, ACOT7, RPL23, PRKCD, RRAGA, RRAGC, CLPP, PSME3, PSME4, SHMT1, GSPT1, ADH5, PRDX2, PRDX5, LDHA, PLCG2, LTA4H, PSMF1, ATG7, SNX5, ATG5, VPS16, DECR1, EDEM3, ERLIN2, MAGOHB, GIPC1, RNPS1, CALR, BAP1, HBS1L, PYGB, SMG1, FEN1, FAF1, CTSZ, FAF2, WDR41, IDE, CROT, PRPF19, SMPD2, HINT1, AIFM1, CHMP1A…	1000	789	3887	1.08875	1	1	0.997878
GOTERM_BP_ALL	GO:0043161~proteasome-mediated ubiquitin-dependent protein catabolic process	47	4.56311	0.180917	USP14, VCP, WDR26, HSP90AB1, PSMD14, FAF1, CCDC47, CUL3, RPL11, FAF2, LTN1, MTM1, SH3BGRL, PSMD6, MTA1, HECTD1, BAG5, PSMD2, SUMO2, RACK1, PSMD1, TRIM25, PSMF1, ARIH1, ATG7, EDEM3, USP7, UBE2H, USP5, CSNK1A1, SGTA, ERLIN2, PPP2R5C, PSMA5, CUL4A, NSFL1C, DAB2, PSMC5, PSMC6, NEMF, PSMC3, TBL1XR1, PSMC1, GIPC1, PSMC2, UBE2V2, CALR	1000	158	3887	1.15626	1	1	0.997878
Annotation Cluster 6	Enrichment Score: 1.5398863463552928
Category	Term	Count	%	PValue	Genes	List Total	Pop Hits	Pop Total	Fold Enrichment	Bonferroni	Benjamini	FDR
GOTERM_BP_ALL	GO:0051656~establishment of organelle localization	77	7.47573	0.00254554	CYFIP1, RAB3A, PINX1, HNRNPU, LMNB2, DPYSL2, KIF5B, NUP62, CHMP1A, TRAPPC11, AP3S1, DNM1L, PRKACA, GIT1, AP2M1, CDK5RAP2, SH3GL1, ACTR2, NUDC, TMED9, CHRNB3, FCER1G, SYK, HSBP1, AP3B1, KIF22, YWHAZ, DNM2, DNM3, BIN1, MAP1B, CHMP4B, MYH9, EXOC3, ARHGEF2, EXOC5, MAPRE1, EXOC2, KPNB1, CHMP5, PAFAH1B1, NAPA, BECN1, SAR1A, DCTN2, ROCK1, CTBP2, CUL3, VPS4B, VPS4A, CDCA8, HTT, SDAD1, MFF, CBL, CDC42, NU…	1000	223	3887	1.34215	1	0.548626	0.547389
GOTERM_BP_ALL	GO:0036465~synaptic vesicle recycling	18	1.74757	0.00417247	SYT5, CYFIP1, RAB3A, ROCK1, AP3D1, AP3B1, AP2B1, MFF, DNM2, DNM3, DIAPH1, BIN1, AP3S1, DNM1L, GIT1, AP2M1, PICALM, SH3GL1	1000	36	3887	1.9435	1	0.731638	0.729988
GOTERM_BP_ALL	GO:0051640~organelle localization	87	8.4466	0.00648223	CYFIP1, RAB3A, PINX1, HNRNPU, LMNB2, OPA1, DPYSL2, KIF5B, NUP62, CHMP1A, TRAPPC11, AP3S1, DNM1L, PRKACA, GIT1, AP2M1, CDK5RAP2, SH3GL1, ACTR2, NUDC, TMED9, CHRNB3, CLUH, FCER1G, SYK, HSBP1, AP3B1, KIF22, YWHAZ, DNM2, ARMC1, DNM3, DYNC1LI2, BIN1, MAP1B, CHMP4B, MYH9, EXOC3, ARHGEF2, EXOC5, MAPRE1, EXOC2, KPNB1, CHMP5, PAFAH1B1, NAPA, BECN1, SAR1A, DCTN2, ROCK1, CTBP2, CUL3, VPS4B, USO1, VPS4A, CDC…	1000	265	3887	1.27611	1	0.89625	0.894229
GOTERM_BP_ALL	GO:0048488~synaptic vesicle endocytosis	13	1.26214	0.0131916	SYT5, AP3D1, AP2B1, MFF, DNM2, DNM3, DIAPH1, BIN1, AP3S1, DNM1L, AP2M1, PICALM, SH3GL1	1000	25	3887	2.02124	1	1	0.997878
GOTERM_BP_ALL	GO:0051650~establishment of vesicle localization	41	3.98058	0.0311752	NAPA, CYFIP1, RAB3A, SAR1A, DCTN2, CTBP2, ROCK1, CUL3, HTT, MFF, DPYSL2, KIF5B, TRAPPC11, AP3S1, DNM1L, PRKACA, YKT6, GIT1, AP2M1, SH3GL1, SYT5, DYNC1H1, TMED9, CHRNB3, SEC16A, TRAPPC4, TRAPPC5, AP3D1, AP3B1, AP2B1, DNM2, DNM3, DIAPH1, BIN1, GIPC1, EXOC3, EXOC5, EXOC2, MYO1F, PICALM, PAFAH1B1	1000	119	3887	1.33922	1	1	0.997878
GOTERM_BP_ALL	GO:0099003~vesicle-mediated transport in synapse	27	2.62136	0.031507	NAPA, CYFIP1, RAB3A, CTBP2, ROCK1, MFF, DPYSL2, KIF5B, VPS35, AP3S1, DNM1L, PRKACA, GIT1, RAB8A, AP2M1, SH3GL1, SYT5, CHRNB3, AP3D1, AP3B1, AP2B1, DNM2, DNM3, DIAPH1, BIN1, GIPC1, PICALM	1000	72	3887	1.45762	1	1	0.997878
GOTERM_BP_ALL	GO:0051648~vesicle localization	42	4.07767	0.0336184	NAPA, CYFIP1, RAB3A, SAR1A, DCTN2, CTBP2, ROCK1, CUL3, USO1, HTT, MFF, DPYSL2, KIF5B, TRAPPC11, AP3S1, DNM1L, PRKACA, YKT6, GIT1, AP2M1, SH3GL1, SYT5, DYNC1H1, TMED9, CHRNB3, SEC16A, TRAPPC4, TRAPPC5, AP3D1, AP3B1, AP2B1, DNM2, DNM3, DIAPH1, BIN1, GIPC1, EXOC3, EXOC5, EXOC2, MYO1F, PICALM, PAFAH1B1	1000	123	3887	1.32727	1	1	0.997878
GOTERM_BP_ALL	GO:0072583~clathrin-dependent endocytosis	17	1.65049	0.041341	SYT5, ROCK1, AP3D1, CLTA, AP2B1, MFF, DNM2, DNM3, GAK, DIAPH1, DAB2, BIN1, AP3S1, DNM1L, AP2M1, PICALM, SH3GL1	1000	41	3887	1.61168	1	1	0.997878
GOTERM_BP_ALL	GO:0048489~synaptic vesicle transport	25	2.42718	0.0576433	NAPA, CYFIP1, RAB3A, CTBP2, ROCK1, MFF, DPYSL2, KIF5B, AP3S1, DNM1L, PRKACA, GIT1, AP2M1, SH3GL1, SYT5, CHRNB3, AP3D1, AP3B1, AP2B1, DNM2, DNM3, DIAPH1, BIN1, GIPC1, PICALM	1000	69	3887	1.40833	1	1	0.997878
GOTERM_BP_ALL	GO:0097480~establishment of synaptic vesicle localization	25	2.42718	0.0576433	NAPA, CYFIP1, RAB3A, CTBP2, ROCK1, MFF, DPYSL2, KIF5B, AP3S1, DNM1L, PRKACA, GIT1, AP2M1, SH3GL1, SYT5, CHRNB3, AP3D1, AP3B1, AP2B1, DNM2, DNM3, DIAPH1, BIN1, GIPC1, PICALM	1000	69	3887	1.40833	1	1	0.997878
GOTERM_BP_ALL	GO:0097479~synaptic vesicle localization	25	2.42718	0.0671563	NAPA, CYFIP1, RAB3A, CTBP2, ROCK1, MFF, DPYSL2, KIF5B, AP3S1, DNM1L, PRKACA, GIT1, AP2M1, SH3GL1, SYT5, CHRNB3, AP3D1, AP3B1, AP2B1, DNM2, DNM3, DIAPH1, BIN1, GIPC1, PICALM	1000	70	3887	1.38821	1	1	0.997878
GOTERM_BP_ALL	GO:0099504~synaptic vesicle cycle	24	2.3301	0.155997	SYT5, NAPA, CYFIP1, RAB3A, ROCK1, CTBP2, AP3D1, AP3B1, AP2B1, MFF, DNM2, DNM3, DIAPH1, BIN1, AP3S1, ATP6V0D1, DNM1L, PRKACA, ATP6V1D, GIT1, AP2M1, ATP6V1C1, PICALM, SH3GL1	1000	73	3887	1.27792	1	1	0.997878
GOTERM_BP_ALL	GO:1902803~regulation of synaptic vesicle transport	13	1.26214	0.222028	NAPA, CYFIP1, CHRNB3, RAB3A, ROCK1, MFF, DNM3, GIPC1, DNM1L, GIT1, AP2M1, PICALM, SH3GL1	1000	37	3887	1.3657	1	1	0.997878
Annotation Cluster 7	Enrichment Score: 1.5236348227989753
Category	Term	Count	%	PValue	Genes	List Total	Pop Hits	Pop Total	Fold Enrichment	Bonferroni	Benjamini	FDR
GOTERM_BP_ALL	GO:0071539~protein localization to centrosome	7	0.679612	0.0114462	NSFL1C, NUDCD3, DCTN2, NUP62, HTT, HOOK3, MAPRE1	1000	9	3887	3.02322	1	1	0.997878
GOTERM_BP_ALL	GO:0072698~protein localization to microtubule cytoskeleton	9	0.873786	0.0121309	DIAPH1, NSFL1C, NUDCD3, DCTN2, NUP62, HNRNPU, HTT, HOOK3, MAPRE1	1000	14	3887	2.49879	1	1	0.997878
GOTERM_BP_ALL	GO:0044380~protein localization to cytoskeleton	9	0.873786	0.0202296	DIAPH1, NSFL1C, NUDCD3, DCTN2, NUP62, HNRNPU, HTT, HOOK3, MAPRE1	1000	15	3887	2.3322	1	1	0.997878
GOTERM_BP_ALL	GO:1905508~protein localization to microtubule organizing center	7	0.679612	0.0224515	NSFL1C, NUDCD3, DCTN2, NUP62, HTT, HOOK3, MAPRE1	1000	10	3887	2.7209	1	1	0.997878
GOTERM_BP_ALL	GO:0035372~protein localization to microtubule	3	0.291262	0.38198	DIAPH1, HNRNPU, MAPRE1	1000	5	3887	2.3322	1	1	0.997878
Annotation Cluster 8	Enrichment Score: 1.5068997490570462
Category	Term	Count	%	PValue	Genes	List Total	Pop Hits	Pop Total	Fold Enrichment	Bonferroni	Benjamini	FDR
GOTERM_BP_ALL	GO:0002183~cytoplasmic translational initiation	16	1.5534	0.0107004	EIF4A1, YTHDF2, SSB, RPL13A, PTBP1, EIF3M, SH3BGRL, EIF5, EIF3L, EIF3I, CSDE1, EIF3J2, EIF3E, EIF3C, EIF3A, EIF3B	1000	33	3887	1.88461	1	1	0.997878
GOTERM_BP_ALL	GO:0001732~formation of cytoplasmic translation initiation complex	9	0.873786	0.0121309	EIF3M, EIF5, EIF3L, EIF3I, EIF3J2, EIF3E, EIF3C, EIF3A, EIF3B	1000	14	3887	2.49879	1	1	0.997878
GOTERM_BP_ALL	GO:0006413~translational initiation	21	2.03883	0.232278	EIF4A1, YTHDF2, EIF2B2, DDX3X, SSB, EIF1AX, RPL13A, PTBP1, EIF3M, SH3BGRL, EIF5, EIF3L, EIF3I, CSDE1, EIF3J2, EIF3E, EIF2B1, EIF3C, EIF3A, EIF4G1, EIF3B	1000	66	3887	1.23677	1	1	0.997878
Annotation Cluster 9	Enrichment Score: 1.4397333379746404
Category	Term	Count	%	PValue	Genes	List Total	Pop Hits	Pop Total	Fold Enrichment	Bonferroni	Benjamini	FDR
GOTERM_BP_ALL	GO:0046907~intracellular transport	212	20.5825	0.0011736	GLTP, VPS29, CYFIP1, EIF4A3, HNRNPU, GCC2, TRIM28, DPYSL2, AKT2, WDR91, BCAP29, VPS35, SEC62, PRKACA, VPS36, ARL11, PRKCD, COG3, BIN1, MAP1B, CTBP2, SAR1A, ANP32A, VPS26C, VPS26A, SNX1, SNX2, NUP88, SFN, SNX5, SEC31A, VPS16, SNX6, ABCA1, MAGOHB, GIPC1, CALR, ANP32B, ARF3, FAF1, FAF2, CHM, CLTA, AIFM1, XPO4, CHMP1A, TMED3, AP3S1, LDLRAP1, GIT1, TMED9, FCER1G, SYK, HSBP1, NUTF2, AP3B1, COPZ1, SRP9,…	1000	694	3887	1.18738	0.999857	0.294964	0.294299
GOTERM_BP_ALL	GO:0051649~establishment of localization in cell	243	23.5922	0.00228261	GLTP, VPS29, CYFIP1, EIF4A3, HNRNPU, GCC2, TRIM28, DPYSL2, AKT2, WDR91, BCAP29, VPS35, SEC62, PRKACA, VPS36, CDK5RAP2, ARL11, PRKCD, COG3, BIN1, MAP1B, ATP6V0D1, CTBP2, SAR1A, ANP32A, VPS26C, CDCA8, VPS26A, ABR, SNX1, SNX2, PLCG2, NUP88, SFN, MAP4, ATG7, SNX5, ATP6V1C1, ATG5, SEC31A, VPS16, SNX6, ABCA1, MAGOHB, GIPC1, NDUFAF2, CALR, ANP32B, ARF3, FAF1, FAF2, CHM, CLTA, AIFM1, XPO4, CHMP1A, TMED3,…	1000	816	3887	1.15753	1	0.521541	0.520366
GOTERM_BP_ALL	GO:0045184~establishment of protein localization	222	21.5534	0.00491037	VPS29, IL1RN, EIF4A3, HNRNPU, GCC2, TRIM28, AKT2, BCAP29, VPS35, SEC62, PRKACA, VPS36, ARL11, ATG3, COG8, COG6, COG4, PRKCD, COG3, SAR1A, VPS26C, VPS26A, SNX1, SNX2, NUP88, SFN, ATG7, SNX5, SEC31A, VPS16, SNX6, GSDMD, ABCA1, BTF3, SYNRG, MAGOHB, CCT6A, HNRNPM, GIPC1, NDUFAF2, CALR, ANP32B, ARF3, SH3KBP1, FAF1, GDI2, FAF2, ARHGAP1, CHM, CLTA, AACS, AIFM1, XPO4, CHMP1A, TMED3, RACK1, ANXA7, AP3S1, …	1000	749	3887	1.15209	1	0.796578	0.794782
GOTERM_BP_ALL	GO:0015833~peptide transport	211	20.4854	0.00737182	VPS29, IL1RN, EIF4A3, HNRNPU, GCC2, TRIM28, AKT2, BCAP29, VPS35, SEC62, PRKACA, VPS36, ARL11, ATG3, COG8, COG6, COG4, PRKCD, COG3, SAR1A, VPS26C, VPS26A, SNX1, SNX2, NUP88, SFN, ATG7, SNX5, SEC31A, VPS16, SNX6, GSDMD, ABCA1, BTF3, SYNRG, MAGOHB, AIMP1, HNRNPM, GIPC1, NDUFAF2, CALR, ANP32B, ARF3, SH3KBP1, FAF1, GDI2, FAF2, ARHGAP1, CHM, CLTA, AACS, AIFM1, XPO4, CHMP1A, TMED3, RACK1, ANXA7, AP3S1, …	1000	714	3887	1.14868	1	0.969669	0.967482
GOTERM_BP_ALL	GO:0042886~amide transport	213	20.6796	0.00745899	GLTP, VPS29, IL1RN, EIF4A3, HNRNPU, GCC2, TRIM28, AKT2, BCAP29, VPS35, SEC62, PRKACA, VPS36, ARL11, ATG3, COG8, COG6, COG4, PRKCD, COG3, SAR1A, VPS26C, VPS26A, SNX1, SNX2, NUP88, SFN, ATG7, SNX5, SEC31A, VPS16, SNX6, GSDMD, ABCA1, BTF3, SYNRG, MAGOHB, AIMP1, HNRNPM, GIPC1, NDUFAF2, CALR, ANP32B, ARF3, SH3KBP1, FAF1, GDI2, FAF2, ARHGAP1, CHM, CLTA, AACS, AIFM1, XPO4, CHMP1A, TMED3, RACK1, ANXA7, A…	1000	722	3887	1.14672	1	0.969669	0.967482
GOTERM_BP_ALL	GO:0015031~protein transport	207	20.0971	0.00819484	VPS29, IL1RN, EIF4A3, HNRNPU, GCC2, TRIM28, AKT2, BCAP29, VPS35, SEC62, PRKACA, VPS36, ARL11, ATG3, COG8, COG6, COG4, PRKCD, COG3, SAR1A, VPS26C, VPS26A, SNX1, SNX2, NUP88, SFN, ATG7, SNX5, SEC31A, VPS16, SNX6, GSDMD, ABCA1, BTF3, SYNRG, MAGOHB, HNRNPM, GIPC1, NDUFAF2, CALR, ANP32B, ARF3, SH3KBP1, FAF1, GDI2, FAF2, ARHGAP1, CHM, CLTA, AACS, AIFM1, XPO4, CHMP1A, TMED3, RACK1, ANXA7, AP3S1, RAB8A, …	1000	701	3887	1.1478	1	1	0.997878
GOTERM_BP_ALL	GO:0008104~protein localization	279	27.0874	0.0147288	VPS29, IL1RN, EIF4A3, HNRNPU, GCC2, LGALS3, TRIM28, AKT2, BCAP29, VPS35, SEC62, PRKACA, VPS36, ARL11, ATG3, COG8, COG6, COG4, PRKCD, COG3, RRAGA, PFN1, SAR1A, VPS26C, TWF1, VPS26A, IQGAP1, SNX1, SNX2, NUP88, SFN, ATG7, SNX5, SEC31A, VPS16, SNX6, GSDMD, ABCA1, BTF3, CREBBP, STK11IP, SYNRG, NBEAL2, MAGOHB, CCT6A, HNRNPM, GIPC1, NDUFAF2, CALR, ANP32B, ARF3, SH3KBP1, FAF1, GDI2, FAF2, ARHGAP1, CHM, C…	1000	979	3887	1.10774	1	1	0.997878
GOTERM_BP_ALL	GO:0006886~intracellular protein transport	135	13.1068	0.0198414	VPS29, RAB3A, NCF1, RAB3D, PDCD5, EIF4A3, HNRNPU, GCC2, IPO7, IPO4, IPO5, TRIM28, AKT2, KIF5B, TOM1, BCAP29, VPS35, PRKACA, SEC62, VPS36, AP2M1, NSF, ARL11, PRKCD, COG3, AIP, TSC1, TBC1D2B, THOC2, THOC7, HGS, CHMP4B, KPNB1, COPB2, COPA, DDX5, VCP, SAR1A, VPS26C, VPS26A, KLC1, TIMM50, SNX1, SNX2, KIF3B, NUP88, SFN, SNX5, TBC1D15, SEC31A, VPS16, SNX6, HSPA8, HSPA4, SEC16A, ALYREF, OGA, MAGOHB, DAB2…	1000	449	3887	1.1687	1	1	0.997878
GOTERM_BP_ALL	GO:0071705~nitrogen compound transport	228	22.1359	0.02651	GLTP, VPS29, IL1RN, EIF4A3, HNRNPU, GCC2, LGALS3, TRIM28, DPYSL2, AKT2, BCAP29, VPS35, SEC62, PRKACA, VPS36, ARL11, ATG3, COG8, COG6, COG4, PRKCD, COG3, SAR1A, VPS26C, VPS26A, SNX1, SNX2, NUP88, SFN, ATG7, SNX5, SEC31A, VPS16, SNX6, GSDMD, ABCA1, BTF3, SYNRG, MAGOHB, AIMP1, HNRNPM, GIPC1, NDUFAF2, SFXN1, CALR, ANP32B, SFXN2, ARF3, SH3KBP1, FAF1, GDI2, FAF2, ARHGAP1, CHM, CLTA, AACS, AIFM1, XPO4, …	1000	798	3887	1.11057	1	1	0.997878
GOTERM_BP_ALL	GO:1902582~single-organism intracellular transport	100	9.70874	0.0270573	GLTP, CYFIP1, RAB3A, PDCD5, HNRNPU, IPO7, IPO4, IPO5, TRIM28, DPYSL2, KIF5B, OSBP, PRKACA, AP2M1, SH3GL1, CHRNB3, PRKCD, SDHC, TSC1, SDHB, BIN1, MAP1B, KPNB1, DDX5, SAR1A, CTBP2, KLC1, TIMM50, KIF3B, NUP88, NDUFV1, CERT1, SEC31A, ABCA1, SYT5, HSPA8, HSPA4, DIAPH1, DAB2, GIPC1, NF1, CCDC22, PICALM, HSP90AB1, FAF1, AIFM1, NUP62, TIMM17B, AP3S1, DNM1L, LDLRAP1, TNPO1, GIT1, HSP90AA1, FCER1G, NUP133,…	1000	326	3887	1.19233	1	1	0.997878
GOTERM_BP_ALL	GO:0051641~cellular localization	300	29.1262	0.0300598	GLTP, VPS29, CYFIP1, EIF4A3, HNRNPU, GCC2, LGALS3, TRIM28, DPYSL2, AKT2, FTH1, WDR91, BCAP29, VPS35, SEC62, PRKACA, VPS36, CDK5RAP2, ARL11, PRKCD, COG3, ARMC1, DYNC1LI2, RRAGA, BIN1, MAP1B, ATP6V0D1, PFN1, CTBP2, SAR1A, ANP32A, VPS26C, CDCA8, TWF1, VPS26A, IQGAP1, ABR, SNX1, SNX2, PLCG2, NUP88, SFN, MAP4, ATG7, SNX5, ATP6V1C1, ATG5, SEC31A, VPS16, SNX6, ABCA1, BTF3, CREBBP, MAGOHB, CCT6A, HNRNPM,…	1000	1072	3887	1.08778	1	1	0.997878
GOTERM_BP_ALL	GO:0033036~macromolecule localization	301	29.2233	0.0415739	GLTP, VPS29, IL1RN, PITPNB, EIF4A3, PITPNA, HNRNPU, GCC2, LGALS3, TRIM28, AKT2, BCAP29, VPS35, SEC62, PRKACA, VPS36, ARL11, ATG3, COG8, STARD5, COG6, COG4, PRKCD, COG3, MIF, RRAGA, PFN1, SAR1A, VPS26C, TWF1, VPS26A, IQGAP1, SNX1, SNX2, NUP88, SFN, ATG7, SNX5, SEC31A, VPS16, SNX6, GSDMD, ABCA1, BTF3, CREBBP, STK11IP, SYNRG, NBEAL2, MAGOHB, CCT6A, HNRNPM, GIPC1, NDUFAF2, CALR, ANP32B, ARF3, SH3KBP1…	1000	1083	3887	1.08032	1	1	0.997878
GOTERM_BP_ALL	GO:1902580~single-organism cellular localization	121	11.7476	0.0820443	GLTP, CYFIP1, RAB3A, RAB3D, PDCD5, HNRNPU, IPO7, IPO4, IPO5, LGALS3, TRIM28, AKT2, DPYSL2, KIF5B, OSBP, VPS35, PRKACA, AP2M1, SH3GL1, NSF, SH3GLB1, CHRNB3, PRKCD, SDHC, ATP1B3, TSC1, SDHB, BIN1, MAP1B, KPNB1, DDX5, SAR1A, CTBP2, KLC1, TIMM50, KIF3B, NUP88, NDUFV1, CERT1, SEC31A, ABCA1, SYT5, HSPA8, HSPA4, SEC16A, DIAPH1, DAB2, GIPC1, NF1, CCDC22, PICALM, HSP90AB1, FAF1, MAIP1, IKBKB, AIFM1, NUP62…	1000	419	3887	1.1225	1	1	0.997878
GOTERM_BP_ALL	GO:0071702~organic substance transport	244	23.6893	0.0910763	GLTP, VPS29, IL1RN, PITPNB, EIF4A3, PITPNA, HNRNPU, GCC2, LGALS3, TRIM28, DPYSL2, AKT2, BCAP29, VPS35, SEC62, PRKACA, VPS36, ARL11, ATG3, COG8, STARD5, COG6, COG4, PRKCD, COG3, MIF, SAR1A, VPS26C, VPS26A, SNX1, SNX2, NUP88, SFN, ATG7, SNX5, SEC31A, VPS16, SNX6, GSDMD, ABCA1, BTF3, SYNRG, MAGOHB, AIMP1, HNRNPM, GIPC1, NDUFAF2, SFXN1, CALR, ANP32B, SFXN2, ARF3, SH3KBP1, FAF1, GDI2, FAF2, ARHGAP1, C…	1000	884	3887	1.07288	1	1	0.997878
GOTERM_BP_ALL	GO:0034613~cellular protein localization	210	20.3883	0.111687	VPS29, EIF4A3, HNRNPU, GCC2, LGALS3, TRIM28, AKT2, BCAP29, VPS35, SEC62, PRKACA, VPS36, ARL11, PRKCD, COG3, RRAGA, PFN1, SAR1A, VPS26C, TWF1, VPS26A, IQGAP1, SNX1, SNX2, NUP88, SFN, SNX5, SEC31A, VPS16, SNX6, BTF3, CREBBP, MAGOHB, CCT6A, HNRNPM, GIPC1, CALR, ANP32B, ARF3, FAF1, GDI2, FAF2, CHM, CLTA, PRPF19, IKBKB, NUDCD3, AIFM1, XPO4, SH3PXD2B, TMED3, RACK1, AP3S1, LDLRAP1, RAB8A, GIT1, CCT2, GR…	1000	760	3887	1.07404	1	1	0.997878
GOTERM_BP_ALL	GO:0070727~cellular macromolecule localization	211	20.4854	0.112184	VPS29, EIF4A3, HNRNPU, GCC2, LGALS3, TRIM28, AKT2, BCAP29, VPS35, SEC62, PRKACA, VPS36, ARL11, PRKCD, COG3, RRAGA, PFN1, SAR1A, VPS26C, TWF1, VPS26A, IQGAP1, SNX1, SNX2, NUP88, SFN, SNX5, SEC31A, VPS16, SNX6, BTF3, CREBBP, MAGOHB, CCT6A, HNRNPM, GIPC1, CALR, ANP32B, ARF3, FAF1, GDI2, FAF2, CHM, CLTA, PRPF19, IKBKB, NUDCD3, AIFM1, XPO4, SH3PXD2B, TMED3, RACK1, AP3S1, LDLRAP1, RAB8A, GIT1, CCT2, GR…	1000	764	3887	1.0735	1	1	0.997878
GOTERM_BP_ALL	GO:0051234~establishment of localization	372	36.1165	0.191533	GLTP, VPS29, CYFIP1, IL1RN, PITPNB, EIF4A3, PITPNA, HNRNPU, GCC2, LGALS3, TRIM28, DPYSL2, AKT2, FTH1, WDR91, BCAP29, VPS35, SEC62, PRKACA, VPS36, SLC12A7, CDK5RAP2, ARL11, ATG3, COG8, STARD5, COG6, FNBP1, COG4, PRKCD, COG3, MIF, BIN2, BIN1, MAP1B, CLNS1A, RIN3, ATP6V0D1, TLN1, LRPAP1, CTBP2, SAR1A, ANP32A, VPS26C, CDCA8, VPS26A, ABR, SNX1, SNX2, PLCG2, NUP88, SFN, MAP4, ATG7, SNX5, ATP6V1C1, ATG5…	1000	1397	3887	1.03505	1	1	0.997878
GOTERM_BP_ALL	GO:0006810~transport	356	34.5631	0.245563	GLTP, VPS29, CYFIP1, IL1RN, PITPNB, EIF4A3, PITPNA, HNRNPU, GCC2, LGALS3, TRIM28, DPYSL2, AKT2, FTH1, WDR91, BCAP29, VPS35, SEC62, PRKACA, VPS36, SLC12A7, ARL11, ATG3, COG8, STARD5, COG6, FNBP1, COG4, PRKCD, COG3, MIF, BIN2, BIN1, MAP1B, CLNS1A, RIN3, ATP6V0D1, TLN1, LRPAP1, CTBP2, SAR1A, ANP32A, VPS26C, VPS26A, ABR, SNX1, SNX2, PLCG2, NUP88, SFN, ATG7, SNX5, ATP6V1C1, ATG5, SEC31A, VPS16, SNX6, …	1000	1345	3887	1.02883	1	1	0.997878
GOTERM_BP_ALL	GO:0044765~single-organism transport	218	21.165	0.390639	GLTP, CYFIP1, IL1RN, PITPNB, PITPNA, HNRNPU, LGALS3, TRIM28, DPYSL2, AKT2, VPS35, PRKACA, SLC12A7, ATG3, STARD5, PRKCD, MIF, BIN2, BIN1, MAP1B, RIN3, ATP6V0D1, LRPAP1, CTBP2, SAR1A, ABR, SNX1, PLCG2, NUP88, ATG7, SNX5, ATP6V1C1, ATG5, SEC31A, GSDMD, ABCA1, AIMP1, HNRNPM, GIPC1, NDUFAF2, SFXN1, GRB2, CALR, SFXN2, SH3KBP1, FAF1, WDR41, CROT, AACS, AIFM1, CHMP1A, RACK1, RAC3, ANXA7, AP3S1, LDLRAP1, …	1000	831	3887	1.01969	1	1	0.997878
GOTERM_BP_ALL	GO:1902578~single-organism localization	231	22.4272	0.465521	GLTP, CYFIP1, IL1RN, PITPNB, PITPNA, HNRNPU, LGALS3, TRIM28, DPYSL2, AKT2, FTH1, VPS35, PRKACA, SLC12A7, ATG3, STARD5, PRKCD, MIF, BIN2, BIN1, MAP1B, RIN3, ATP6V0D1, PFN1, LRPAP1, CTBP2, SAR1A, TWF1, ABR, SNX1, PLCG2, NUP88, ATG7, SNX5, ATP6V1C1, ATG5, SEC31A, GSDMD, ABCA1, AIMP1, HNRNPM, GIPC1, NDUFAF2, SFXN1, GRB2, CALR, SFXN2, SH3KBP1, FAF1, WDR41, CROT, AACS, IKBKB, AIFM1, CHMP1A, RACK1, RAC3…	1000	889	3887	1.01001	1	1	0.997878
GOTERM_BP_ALL	GO:0051179~localization	455	44.1748	0.468804	VPS29, CYFIP1, HNRNPU, AKT2, DPYSL2, WDR91, VPS35, PRKACA, VPS36, CDK5RAP2, ATG3, STARD5, FNBP1, PRKCD, ARMC1, DYNC1LI2, BIN2, BIN1, MAP1B, CLNS1A, LRPAP1, CTBP2, SAR1A, VPS26C, CDCA8, VPS26A, IQGAP1, ABR, PLCG2, NUP88, SFN, ATG7, S100A11, ATG5, VPS16, ABCA1, BTF3, GSDMD, CREBBP, MAGOHB, HNRNPM, GIPC1, SFXN1, SFXN2, ARF3, ARHGAP1, WDR41, CHM, CLTA, AACS, WDR44, IKBKB, AIFM1, MRC1, RACK1, ANXA7, A…	1000	1763	3887	1.00317	1	1	0.997878
Annotation Cluster 10	Enrichment Score: 1.4371466801884767
Category	Term	Count	%	PValue	Genes	List Total	Pop Hits	Pop Total	Fold Enrichment	Bonferroni	Benjamini	FDR
GOTERM_BP_ALL	GO:0042274~ribosomal small subunit biogenesis	31	3.00971	0.0083615	RPS19BP1, MRPS11, KRI1, WDR46, RRP7A, EMG1, HELB, RPS17, RPS15A, RPS16, EXOSC10, RPS19, SURF6, RPL38, RPS13, UTP6, RPS7, DIMT1, RPS8, RPS6, RPP40, RPSA, MRPS7, BYSL, RPS25, RPS28, RPS27, ERCC2, MPHOSPH10, RPS21, RPS24	1000	78	3887	1.54483	1	1	0.997878
GOTERM_BP_ALL	GO:0000462~maturation of SSU-rRNA from tricistronic rRNA transcript (SSU-rRNA, 5.8S rRNA, LSU-rRNA)	12	1.16505	0.0354856	UTP6, HELB, RPS16, RPS19, RPS8, MRPS11, RPP40, ERCC2, KRI1, RPS21, WDR46, BYSL	1000	25	3887	1.86576	1	1	0.997878
GOTERM_BP_ALL	GO:0030490~maturation of SSU-rRNA	13	1.26214	0.164522	UTP6, RPS8, MRPS11, RPP40, KRI1, WDR46, BYSL, RPS28, HELB, RPS16, RPS19, ERCC2, RPS21	1000	35	3887	1.44374	1	1	0.997878
Annotation Cluster 11	Enrichment Score: 1.4024200758771992
Category	Term	Count	%	PValue	Genes	List Total	Pop Hits	Pop Total	Fold Enrichment	Bonferroni	Benjamini	FDR
GOTERM_BP_ALL	GO:0061615~glycolytic process through fructose-6-phosphate	13	1.26214	4.94035e-05	TPI1, PGAM2, ENO1, ENO3, HK1, PPP2CA, PFKL, PKM, PGK1, ALDOA, PRKACA, GAPDH, GALK1	1000	16	3887	3.15819	0.310998	0.0495958	0.049484
GOTERM_BP_ALL	GO:0072524~pyridine-containing compound metabolic process	37	3.59223	8.95968e-05	VCP, PRKAA1, NCF1, ADPGK, NCF2, HTT, ENO1, ENO3, HK1, PPP2CA, PRDX5, LDHA, PNP, PGK1, DLAT, PRKACA, GIT1, IDH3A, PDHX, TPI1, MDH1, PGAM1, IDH1, PGAM2, IDH2, TALDO1, NMNAT3, KCNAB2, PGD, PFKL, PKM, NMNAT1, G6PDX, ALDOA, TKT, GAPDH, GALK1	1000	79	3887	1.82049	0.491144	0.067556	0.0674037
GOTERM_BP_ALL	GO:0061621~canonical glycolysis	10	0.970874	0.000155549	PFKL, TPI1, PKM, PGAM2, PGK1, ENO1, ALDOA, ENO3, GAPDH, HK1	1000	11	3887	3.53364	0.690541	0.0756125	0.075442
GOTERM_BP_ALL	GO:0006735~NADH regeneration	10	0.970874	0.000155549	PFKL, TPI1, PKM, PGAM2, PGK1, ENO1, ALDOA, ENO3, GAPDH, HK1	1000	11	3887	3.53364	0.690541	0.0756125	0.075442
GOTERM_BP_ALL	GO:0061718~glucose catabolic process to pyruvate	10	0.970874	0.000155549	PFKL, TPI1, PKM, PGAM2, PGK1, ENO1, ALDOA, ENO3, GAPDH, HK1	1000	11	3887	3.53364	0.690541	0.0756125	0.075442
GOTERM_BP_ALL	GO:0006007~glucose catabolic process	11	1.06796	0.000157922	PFKL, LDHA, TPI1, PKM, PGAM2, PGK1, ENO1, ALDOA, ENO3, GAPDH, HK1	1000	13	3887	3.289	0.696029	0.0756125	0.075442
GOTERM_BP_ALL	GO:0046496~nicotinamide nucleotide metabolic process	35	3.39806	0.000296002	VCP, PRKAA1, NCF1, ADPGK, NCF2, ENO1, ENO3, HK1, PPP2CA, PRDX5, LDHA, PGK1, DLAT, PRKACA, GIT1, IDH3A, PDHX, TPI1, MDH1, PGAM1, IDH1, PGAM2, IDH2, TALDO1, NMNAT3, KCNAB2, PGD, PFKL, PKM, NMNAT1, G6PDX, ALDOA, TKT, GAPDH, GALK1	1000	77	3887	1.76682	0.892707	0.111676	0.111424
GOTERM_BP_ALL	GO:0019362~pyridine nucleotide metabolic process	35	3.39806	0.000296002	VCP, PRKAA1, NCF1, ADPGK, NCF2, ENO1, ENO3, HK1, PPP2CA, PRDX5, LDHA, PGK1, DLAT, PRKACA, GIT1, IDH3A, PDHX, TPI1, MDH1, PGAM1, IDH1, PGAM2, IDH2, TALDO1, NMNAT3, KCNAB2, PGD, PFKL, PKM, NMNAT1, G6PDX, ALDOA, TKT, GAPDH, GALK1	1000	77	3887	1.76682	0.892707	0.111676	0.111424
GOTERM_BP_ALL	GO:0019320~hexose catabolic process	13	1.26214	0.000296222	TPI1, PGAM2, ENO1, ENO3, HK1, PFKL, LDHA, PKM, PGK1, GALM, ALDOA, GAPDH, GALK1	1000	18	3887	2.80728	0.892884	0.111676	0.111424
GOTERM_BP_ALL	GO:0006733~oxidoreduction coenzyme metabolic process	37	3.59223	0.000404141	VCP, PRKAA1, NCF1, ADPGK, NCF2, ENO1, ENO3, HK1, PPP2CA, PRDX5, LDHA, AIFM2, PGK1, DLAT, PRKACA, GIT1, IDH3A, PDHX, TPI1, MDH1, PGAM1, IDH1, PGAM2, IDH2, TALDO1, NMNAT3, KCNAB2, PGD, COQ3, PFKL, PKM, NMNAT1, G6PDX, ALDOA, TKT, GAPDH, GALK1	1000	84	3887	1.71213	0.952539	0.145106	0.144779
GOTERM_BP_ALL	GO:0061620~glycolytic process through glucose-6-phosphate	11	1.06796	0.000425467	PFKL, TPI1, PKM, PGAM2, PGK1, ENO1, ALDOA, ENO3, GAPDH, GALK1, HK1	1000	14	3887	3.05407	0.959591	0.145819	0.14549
GOTERM_BP_ALL	GO:0046365~monosaccharide catabolic process	14	1.35922	0.000899698	TPI1, PGAM2, SORD, ENO1, ENO3, HK1, PFKL, LDHA, PKM, PGK1, GALM, ALDOA, GAPDH, GALK1	1000	22	3887	2.47355	0.998871	0.251249	0.250683
GOTERM_BP_ALL	GO:0044724~single-organism carbohydrate catabolic process	27	2.62136	0.00114033	PYGB, PRKAA1, ADPGK, ENO1, HMGB1, ENO3, HK1, PPP2CA, LDHA, PGK1, PGM2, MAN2C1, PRKACA, GIT1, PGM1, TPI1, PGAM1, PGAM2, SORD, PGD, PFKL, PKM, MAN2B2, GALM, ALDOA, GAPDH, GALK1	1000	58	3887	1.80947	0.999816	0.294964	0.294299
GOTERM_BP_ALL	GO:0006096~glycolytic process	17	1.65049	0.00261943	PRKAA1, TPI1, ADPGK, PGAM1, PGAM2, ENO1, ENO3, HK1, PPP2CA, PFKL, PKM, PGK1, ALDOA, PRKACA, GAPDH, GIT1, GALK1	1000	32	3887	2.06497	1	0.548626	0.547389
GOTERM_BP_ALL	GO:0006757~ATP generation from ADP	17	1.65049	0.00261943	PRKAA1, TPI1, ADPGK, PGAM1, PGAM2, ENO1, ENO3, HK1, PPP2CA, PFKL, PKM, PGK1, ALDOA, PRKACA, GAPDH, GIT1, GALK1	1000	32	3887	2.06497	1	0.548626	0.547389
GOTERM_BP_ALL	GO:0016052~carbohydrate catabolic process	29	2.81553	0.00353559	PYGB, PRKAA1, ADPGK, PRKAG2, ENO1, HMGB1, ENO3, HK1, PPP2CA, LDHA, PGK1, PGM2, MAN2C1, PRKACA, GIT1, PGM1, TPI1, PGAM1, PGAM2, SORD, PGD, PFKL, PKM, MAN2B2, GALM, CHIL3, ALDOA, GAPDH, GALK1	1000	68	3887	1.65769	1	0.666459	0.664957
GOTERM_BP_ALL	GO:0006165~nucleoside diphosphate phosphorylation	18	1.74757	0.00590695	PRKAA1, TPI1, ADPGK, PGAM1, PGAM2, ENO1, ENO3, HK1, PPP2CA, PFKL, PKM, CMPK1, PGK1, ALDOA, PRKACA, GAPDH, GIT1, GALK1	1000	37	3887	1.89097	1	0.856507	0.854576
GOTERM_BP_ALL	GO:0006734~NADH metabolic process	14	1.35922	0.00653763	VCP, TPI1, MDH1, PGAM2, ENO1, ENO3, HK1, PFKL, LDHA, PKM, PGK1, ALDOA, GAPDH, IDH3A	1000	26	3887	2.093	1	0.89625	0.894229
GOTERM_BP_ALL	GO:0019674~NAD metabolic process	16	1.5534	0.00760577	VCP, TPI1, MDH1, PGAM2, NMNAT3, ENO1, ENO3, HK1, PFKL, LDHA, PKM, NMNAT1, PGK1, ALDOA, GAPDH, IDH3A	1000	32	3887	1.9435	1	0.971992	0.9698
GOTERM_BP_ALL	GO:0009185~ribonucleoside diphosphate metabolic process	21	2.03883	0.0110153	RRM1, PRKAA1, TPI1, ADPGK, PGAM1, PGAM2, ENO1, ENO3, HK1, DHODH, PPP2CA, PFKL, LDHA, PKM, CMPK1, PGK1, ALDOA, PRKACA, GAPDH, GIT1, GALK1	1000	48	3887	1.70056	1	1	0.997878
GOTERM_BP_ALL	GO:0009117~nucleotide metabolic process	78	7.57282	0.0118336	NCF1, NCF2, ADPGK, GDA, PRKAG2, CROT, ENO1, ENO3, PFAS, HK1, HINT1, PNP, ATIC, OPA1, UQCRFS1, DLAT, UPP1, DNM1L, PRKACA, GIT1, IDH3A, CAP1, PDHX, ADSL, ACOT7, TPI1, PGAM1, PGAM2, TALDO1, SDHC, KCNAB2, PGD, SDHB, RHOA, NT5C3B, PKM, G6PDX, NDUFS4, UQCRC1, CMPK1, NDUFS1, UQCRC2, ALDOA, RAF1, TKT, GAPDH, GART, PRKAA1, VCP, NDUFB5, SHMT1, NDUFB4, GMPR2, COX5A, PPP2CA, PRDX5, LDHA, PGK1, BID, XDH, NDUF…	1000	239	3887	1.26856	1	1	0.997878
GOTERM_BP_ALL	GO:0006753~nucleoside phosphate metabolic process	78	7.57282	0.0131854	NCF1, NCF2, ADPGK, GDA, PRKAG2, CROT, ENO1, ENO3, PFAS, HK1, HINT1, PNP, ATIC, OPA1, UQCRFS1, DLAT, UPP1, DNM1L, PRKACA, GIT1, IDH3A, CAP1, PDHX, ADSL, ACOT7, TPI1, PGAM1, PGAM2, TALDO1, SDHC, KCNAB2, PGD, SDHB, RHOA, NT5C3B, PKM, G6PDX, NDUFS4, UQCRC1, CMPK1, NDUFS1, UQCRC2, ALDOA, RAF1, TKT, GAPDH, GART, PRKAA1, VCP, NDUFB5, SHMT1, NDUFB4, GMPR2, COX5A, PPP2CA, PRDX5, LDHA, PGK1, BID, XDH, NDUF…	1000	240	3887	1.26327	1	1	0.997878
GOTERM_BP_ALL	GO:0006090~pyruvate metabolic process	21	2.03883	0.0142314	PDHX, PRKAA1, TPI1, ADPGK, PGAM1, PGAM2, HTT, ENO1, ENO3, HK1, PPP2CA, PFKL, LDHA, PKM, PGK1, DLAT, ALDOA, PRKACA, GAPDH, GIT1, GALK1	1000	49	3887	1.66586	1	1	0.997878
GOTERM_BP_ALL	GO:0046939~nucleotide phosphorylation	18	1.74757	0.0148114	PRKAA1, TPI1, ADPGK, PGAM1, PGAM2, ENO1, ENO3, HK1, PPP2CA, PFKL, PKM, CMPK1, PGK1, ALDOA, PRKACA, GAPDH, GIT1, GALK1	1000	40	3887	1.74915	1	1	0.997878
GOTERM_BP_ALL	GO:0046031~ADP metabolic process	18	1.74757	0.0148114	PRKAA1, TPI1, ADPGK, PGAM1, PGAM2, ENO1, ENO3, HK1, PPP2CA, PFKL, LDHA, PKM, PGK1, ALDOA, PRKACA, GAPDH, GIT1, GALK1	1000	40	3887	1.74915	1	1	0.997878
GOTERM_BP_ALL	GO:0009179~purine ribonucleoside diphosphate metabolic process	18	1.74757	0.0194028	PRKAA1, TPI1, ADPGK, PGAM1, PGAM2, ENO1, ENO3, HK1, PPP2CA, PFKL, LDHA, PKM, PGK1, ALDOA, PRKACA, GAPDH, GIT1, GALK1	1000	41	3887	1.70649	1	1	0.997878
GOTERM_BP_ALL	GO:0009135~purine nucleoside diphosphate metabolic process	18	1.74757	0.0194028	PRKAA1, TPI1, ADPGK, PGAM1, PGAM2, ENO1, ENO3, HK1, PPP2CA, PFKL, LDHA, PKM, PGK1, ALDOA, PRKACA, GAPDH, GIT1, GALK1	1000	41	3887	1.70649	1	1	0.997878
GOTERM_BP_ALL	GO:0006091~generation of precursor metabolites and energy	56	5.43689	0.0198508	PYGB, ADPGK, PRKAG2, CROT, IDE, HMGB1, ETFB, ENO1, ENO3, HK1, AKT2, UQCRFS1, PGM2, DLAT, PRKACA, GIT1, PGM1, IDH3A, ADSL, TPI1, PGAM1, PGAM2, SDHC, SDHB, RHOA, ACLY, PKM, NDUFS4, UQCRC1, SUCLG2, NDUFS1, UQCRC2, ALDOA, GAPDH, PRKAA1, VCP, NDUFB5, NDUFB4, COX5A, PPP2CA, LDHA, PGK1, BID, NDUFV1, NDUFA6, MDH1, PTGES3, IDH1, IDH2, PHKB, SOD2, PFKL, GNPDA1, BAX, ACO1, GALK1	1000	167	3887	1.30343	1	1	0.997878
GOTERM_BP_ALL	GO:0019693~ribose phosphate metabolic process	62	6.01942	0.0202884	ADPGK, GDA, PRKAG2, CROT, ENO1, ENO3, PFAS, HK1, HINT1, PNP, ATIC, OPA1, UQCRFS1, UPP1, PRKACA, GIT1, CAP1, ADSL, ACOT7, TPI1, PGAM1, PGAM2, TALDO1, SDHC, PGD, SDHB, RHOA, PKM, G6PDX, NDUFS4, UQCRC1, CMPK1, NDUFS1, UQCRC2, ALDOA, RAF1, TKT, GAPDH, GART, PRKAA1, VCP, NDUFB5, NDUFB4, GMPR2, COX5A, PPP2CA, LDHA, PGK1, BID, XDH, NDUFV1, HSPA8, NDUFA6, ATP5PB, PAICS, DHODH, PFKL, NMNAT1, IMPDH2, NF1, …	1000	188	3887	1.28188	1	1	0.997878
GOTERM_BP_ALL	GO:0055086~nucleobase-containing small molecule metabolic process	80	7.76699	0.021823	NCF1, NCF2, ADPGK, GDA, PRKAG2, CROT, ENO1, ENO3, PFAS, HK1, HINT1, PNP, ATIC, OPA1, UQCRFS1, PGM2, DLAT, UPP1, DNM1L, PRKACA, ENOPH1, GIT1, IDH3A, CAP1, PDHX, ADSL, ACOT7, TPI1, PGAM1, PGAM2, TALDO1, SDHC, KCNAB2, PGD, SDHB, RHOA, NT5C3B, PKM, G6PDX, NDUFS4, UQCRC1, CMPK1, NDUFS1, UQCRC2, ALDOA, RAF1, TKT, GAPDH, GART, PRKAA1, VCP, NDUFB5, SHMT1, NDUFB4, GMPR2, COX5A, PPP2CA, PRDX5, LDHA, PGK1, …	1000	252	3887	1.23397	1	1	0.997878
GOTERM_BP_ALL	GO:0009132~nucleoside diphosphate metabolic process	21	2.03883	0.0228457	RRM1, PRKAA1, TPI1, ADPGK, PGAM1, PGAM2, ENO1, ENO3, HK1, DHODH, PPP2CA, PFKL, LDHA, PKM, CMPK1, PGK1, ALDOA, PRKACA, GAPDH, GIT1, GALK1	1000	51	3887	1.60053	1	1	0.997878
GOTERM_BP_ALL	GO:0009259~ribonucleotide metabolic process	58	5.63107	0.031512	ADPGK, GDA, PRKAG2, CROT, ENO1, ENO3, PFAS, HK1, HINT1, PNP, ATIC, OPA1, UQCRFS1, UPP1, PRKACA, GIT1, CAP1, ADSL, ACOT7, TPI1, PGAM1, PGAM2, SDHC, SDHB, RHOA, PKM, NDUFS4, UQCRC1, CMPK1, NDUFS1, UQCRC2, ALDOA, RAF1, GAPDH, GART, PRKAA1, VCP, NDUFB5, NDUFB4, GMPR2, COX5A, PPP2CA, LDHA, PGK1, BID, XDH, NDUFV1, HSPA8, NDUFA6, ATP5PB, PAICS, DHODH, PFKL, NMNAT1, IMPDH2, NF1, RAN, GALK1	1000	178	3887	1.26655	1	1	0.997878
GOTERM_BP_ALL	GO:0009161~ribonucleoside monophosphate metabolic process	49	4.75728	0.032947	ADPGK, GDA, PRKAG2, ENO1, ENO3, PFAS, HK1, PNP, ATIC, UQCRFS1, UPP1, PRKACA, GIT1, ADSL, TPI1, PGAM1, PGAM2, SDHC, SDHB, RHOA, PKM, NDUFS4, UQCRC1, NDUFS1, UQCRC2, ALDOA, GAPDH, GART, PRKAA1, VCP, NDUFB5, NDUFB4, GMPR2, COX5A, PPP2CA, LDHA, PGK1, BID, XDH, NDUFV1, HSPA8, NDUFA6, ATP5PB, PAICS, DHODH, PFKL, NMNAT1, IMPDH2, GALK1	1000	147	3887	1.29567	1	1	0.997878
GOTERM_BP_ALL	GO:0006732~coenzyme metabolic process	51	4.95146	0.0331402	NCF1, NCF2, ADPGK, PRKAG2, CROT, ENO1, ENO3, HK1, ATIC, AIFM2, MMUT, DLAT, PRKACA, ENOPH1, GIT1, IDH3A, PDHX, ACOT7, TPI1, PGAM1, PGAM2, TALDO1, KCNAB2, PGD, ACLY, PKM, G6PDX, SUCLG2, MVD, ALDOA, TKT, GAPDH, GART, PRKAA1, VCP, SHMT1, MAT2B, PPP2CA, PRDX5, LDHA, MAT2A, PMVK, PGK1, MDH1, IDH1, IDH2, NMNAT3, COQ3, PFKL, NMNAT1, GALK1	1000	154	3887	1.28725	1	1	0.997878
GOTERM_BP_ALL	GO:0019318~hexose metabolic process	34	3.30097	0.0348259	PRKAA1, B4GALT1, ADPGK, ENO1, HMGB1, ENO3, HK1, LDHA, AKT2, PGK1, FAM3A, PGM2, PGM5, DLAT, MAN2C1, PRKACA, PGM1, USP7, TPI1, MDH1, PGAM1, PGAM2, PMM2, SORD, PFKL, GNPDA1, PKM, FABP5, MAN2B2, G6PDX, GALM, ALDOA, GAPDH, GALK1	1000	96	3887	1.37665	1	1	0.997878
GOTERM_BP_ALL	GO:0009123~nucleoside monophosphate metabolic process	50	4.85437	0.0350266	ADPGK, GDA, PRKAG2, ENO1, ENO3, PFAS, HK1, PNP, ATIC, UQCRFS1, UPP1, PRKACA, GIT1, ADSL, TPI1, PGAM1, PGAM2, SDHC, SDHB, RHOA, PKM, NDUFS4, UQCRC1, NDUFS1, UQCRC2, ALDOA, GAPDH, GART, PRKAA1, VCP, NDUFB5, SHMT1, NDUFB4, GMPR2, COX5A, PPP2CA, LDHA, PGK1, BID, XDH, NDUFV1, HSPA8, NDUFA6, ATP5PB, PAICS, DHODH, PFKL, NMNAT1, IMPDH2, GALK1	1000	151	3887	1.28709	1	1	0.997878
GOTERM_BP_ALL	GO:0009167~purine ribonucleoside monophosphate metabolic process	47	4.56311	0.0413745	VCP, PRKAA1, ADPGK, GDA, NDUFB5, NDUFB4, GMPR2, PRKAG2, ENO1, ENO3, COX5A, PFAS, HK1, PPP2CA, LDHA, PNP, ATIC, PGK1, UQCRFS1, BID, PRKACA, NDUFV1, XDH, GIT1, HSPA8, ADSL, TPI1, NDUFA6, ATP5PB, PGAM1, PGAM2, SDHC, SDHB, PAICS, RHOA, PFKL, PKM, NMNAT1, IMPDH2, NDUFS4, UQCRC1, NDUFS1, UQCRC2, ALDOA, GAPDH, GART, GALK1	1000	142	3887	1.28654	1	1	0.997878
GOTERM_BP_ALL	GO:0009126~purine nucleoside monophosphate metabolic process	47	4.56311	0.0413745	VCP, PRKAA1, ADPGK, GDA, NDUFB5, NDUFB4, GMPR2, PRKAG2, ENO1, ENO3, COX5A, PFAS, HK1, PPP2CA, LDHA, PNP, ATIC, PGK1, UQCRFS1, BID, PRKACA, NDUFV1, XDH, GIT1, HSPA8, ADSL, TPI1, NDUFA6, ATP5PB, PGAM1, PGAM2, SDHC, SDHB, PAICS, RHOA, PFKL, PKM, NMNAT1, IMPDH2, NDUFS4, UQCRC1, NDUFS1, UQCRC2, ALDOA, GAPDH, GART, GALK1	1000	142	3887	1.28654	1	1	0.997878
GOTERM_BP_ALL	GO:0009150~purine ribonucleotide metabolic process	55	5.33981	0.0457872	ADPGK, GDA, PRKAG2, CROT, ENO1, ENO3, PFAS, HK1, HINT1, PNP, ATIC, OPA1, UQCRFS1, PRKACA, GIT1, CAP1, ADSL, ACOT7, TPI1, PGAM1, PGAM2, SDHC, SDHB, RHOA, PKM, NDUFS4, UQCRC1, NDUFS1, UQCRC2, ALDOA, RAF1, GAPDH, GART, PRKAA1, VCP, NDUFB5, NDUFB4, GMPR2, COX5A, PPP2CA, LDHA, PGK1, BID, XDH, NDUFV1, HSPA8, NDUFA6, ATP5PB, PAICS, PFKL, NMNAT1, IMPDH2, NF1, RAN, GALK1	1000	171	3887	1.2502	1	1	0.997878
GOTERM_BP_ALL	GO:0006163~purine nucleotide metabolic process	57	5.53398	0.0502164	ADPGK, GDA, PRKAG2, CROT, ENO1, ENO3, PFAS, HK1, HINT1, PNP, ATIC, OPA1, UQCRFS1, DNM1L, PRKACA, GIT1, CAP1, ADSL, ACOT7, TPI1, PGAM1, PGAM2, SDHC, SDHB, RHOA, PKM, NDUFS4, UQCRC1, NDUFS1, UQCRC2, ALDOA, RAF1, GAPDH, GART, PRKAA1, VCP, NDUFB5, NDUFB4, GMPR2, COX5A, PPP2CA, LDHA, PGK1, BID, XDH, NDUFV1, HSPA8, NDUFA6, ATP5PB, OGA, PAICS, PFKL, NMNAT1, IMPDH2, NF1, RAN, GALK1	1000	179	3887	1.23776	1	1	0.997878
GOTERM_BP_ALL	GO:0005996~monosaccharide metabolic process	35	3.39806	0.0567612	PRKAA1, B4GALT1, ADPGK, ENO1, HMGB1, ENO3, HK1, LDHA, AKT2, PGK1, FAM3A, PGM2, PGM5, DLAT, MAN2C1, PRKACA, PGM1, USP7, TPI1, MDH1, PGAM1, PGAM2, PMM2, SORD, PGD, PFKL, GNPDA1, PKM, FABP5, MAN2B2, G6PDX, GALM, ALDOA, GAPDH, GALK1	1000	103	3887	1.32083	1	1	0.997878
GOTERM_BP_ALL	GO:0072521~purine-containing compound metabolic process	60	5.82524	0.0623755	ADPGK, GDA, PRKAG2, CROT, ENO1, ENO3, PFAS, HK1, HINT1, PNP, ATIC, OPA1, UQCRFS1, PGM2, DNM1L, PRKACA, ENOPH1, GIT1, CAP1, ADSL, ACOT7, TPI1, PGAM1, PGAM2, SDHC, SDHB, RHOA, PKM, NDUFS4, UQCRC1, NDUFS1, UQCRC2, ALDOA, RAF1, GAPDH, GART, PRKAA1, VCP, NDUFB5, SHMT1, NDUFB4, GMPR2, COX5A, PPP2CA, LDHA, PGK1, BID, XDH, NDUFV1, HSPA8, NDUFA6, ATP5PB, OGA, PAICS, PFKL, NMNAT1, IMPDH2, NF1, RAN, GALK1	1000	192	3887	1.21469	1	1	0.997878
GOTERM_BP_ALL	GO:0009156~ribonucleoside monophosphate biosynthetic process	23	2.23301	0.0645891	ADSL, VCP, NDUFA6, ATP5PB, NDUFB5, NDUFB4, GMPR2, SDHC, ENO1, SDHB, PAICS, PFAS, DHODH, PNP, ATIC, PKM, IMPDH2, NDUFS4, NDUFS1, UPP1, ALDOA, NDUFV1, GART	1000	63	3887	1.41906	1	1	0.997878
GOTERM_BP_ALL	GO:0055114~oxidation-reduction process	61	5.92233	0.064737	PYGB, PRKAG2, DBI, CROT, IDE, HMGB1, ETFB, ENO1, ENO3, HK1, AKT2, UQCRFS1, PGM2, DLAT, HADH, PGM1, IDH3A, ADSL, TPI1, PGAM2, SDHC, KCNAB2, SDHB, SUMF1, ACLY, HADHA, TMX3, PKM, IVD, G6PDX, NDUFS4, UQCRC1, SUCLG2, NDUFS1, UQCRC2, ALDOA, GAPDH, FTO, PRKAA1, VCP, NDUFB5, NDUFB4, COX5A, ADH5, PRDX5, LDHA, PGK1, BID, NDUFV1, DECR1, NDUFA6, MDH1, PTGES3, IDH1, IDH2, PHKB, SOD2, PFKL, BAX, ACO1, CRAT	1000	196	3887	1.20973	1	1	0.997878
GOTERM_BP_ALL	GO:0046390~ribose phosphate biosynthetic process	30	2.91262	0.0665167	VCP, NDUFB5, NDUFB4, GMPR2, ENO1, PFAS, PNP, ATIC, UPP1, NDUFV1, CAP1, ADSL, ACOT7, NDUFA6, ATP5PB, SDHC, SDHB, PAICS, DHODH, PKM, IMPDH2, NDUFS4, G6PDX, CMPK1, NF1, NDUFS1, RAF1, ALDOA, TKT, GART	1000	87	3887	1.34034	1	1	0.997878
GOTERM_BP_ALL	GO:0009165~nucleotide biosynthetic process	34	3.30097	0.0681002	VCP, NDUFB5, SHMT1, NDUFB4, GMPR2, ENO1, PFAS, PNP, ATIC, UPP1, NDUFV1, CAP1, RRM1, ADSL, ACOT7, NDUFA6, ATP5PB, IDH2, SDHC, NMNAT3, SDHB, PAICS, DHODH, PKM, NMNAT1, IMPDH2, NDUFS4, G6PDX, CMPK1, NF1, NDUFS1, RAF1, ALDOA, GART	1000	101	3887	1.3085	1	1	0.997878
GOTERM_BP_ALL	GO:0009124~nucleoside monophosphate biosynthetic process	24	2.3301	0.0711804	ADSL, VCP, NDUFA6, ATP5PB, NDUFB5, NDUFB4, GMPR2, SHMT1, SDHC, ENO1, SDHB, PAICS, PFAS, DHODH, PNP, ATIC, PKM, IMPDH2, NDUFS4, NDUFS1, UPP1, ALDOA, NDUFV1, GART	1000	67	3887	1.39236	1	1	0.997878
GOTERM_BP_ALL	GO:0051186~cofactor metabolic process	57	5.53398	0.0729369	NCF1, NCF2, ADPGK, PRKAG2, CROT, ENO1, ENO3, HK1, HEBP1, ATIC, AIFM2, MMUT, DLAT, PRKACA, ENOPH1, GIT1, IDH3A, PDHX, ACOT7, TPI1, GLRX3, PGAM1, PGAM2, TALDO1, KCNAB2, PGD, ACLY, PKM, G6PDX, SUCLG2, MVD, ALDOA, TKT, GAPDH, GART, BLVRA, PRKAA1, VCP, SHMT1, MAT2B, PPP2CA, PRDX5, LDHA, MAT2A, PMVK, PGK1, XDH, CBR4, MDH1, IDH1, IDH2, NMNAT3, COQ3, PFKL, NMNAT1, MMS19, GALK1	1000	183	3887	1.2107	1	1	0.997878
GOTERM_BP_ALL	GO:1901293~nucleoside phosphate biosynthetic process	34	3.30097	0.0768088	VCP, NDUFB5, SHMT1, NDUFB4, GMPR2, ENO1, PFAS, PNP, ATIC, UPP1, NDUFV1, CAP1, RRM1, ADSL, ACOT7, NDUFA6, ATP5PB, IDH2, SDHC, NMNAT3, SDHB, PAICS, DHODH, PKM, NMNAT1, IMPDH2, NDUFS4, G6PDX, CMPK1, NF1, NDUFS1, RAF1, ALDOA, GART	1000	102	3887	1.29567	1	1	0.997878
GOTERM_BP_ALL	GO:0009168~purine ribonucleoside monophosphate biosynthetic process	21	2.03883	0.0849281	ADSL, VCP, NDUFA6, ATP5PB, NDUFB5, NDUFB4, GMPR2, SDHC, ENO1, SDHB, PAICS, PFAS, PNP, ATIC, PKM, IMPDH2, NDUFS4, NDUFS1, ALDOA, NDUFV1, GART	1000	58	3887	1.40736	1	1	0.997878
GOTERM_BP_ALL	GO:0009127~purine nucleoside monophosphate biosynthetic process	21	2.03883	0.0849281	ADSL, VCP, NDUFA6, ATP5PB, NDUFB5, NDUFB4, GMPR2, SDHC, ENO1, SDHB, PAICS, PFAS, PNP, ATIC, PKM, IMPDH2, NDUFS4, NDUFS1, ALDOA, NDUFV1, GART	1000	58	3887	1.40736	1	1	0.997878
GOTERM_BP_ALL	GO:0009260~ribonucleotide biosynthetic process	28	2.71845	0.0852749	VCP, NDUFB5, NDUFB4, GMPR2, ENO1, PFAS, PNP, ATIC, UPP1, NDUFV1, CAP1, ADSL, ACOT7, NDUFA6, ATP5PB, SDHC, SDHB, PAICS, DHODH, PKM, IMPDH2, NDUFS4, CMPK1, NF1, NDUFS1, RAF1, ALDOA, GART	1000	82	3887	1.32727	1	1	0.997878
GOTERM_BP_ALL	GO:0009060~aerobic respiration	17	1.65049	0.108109	ADSL, NDUFA6, MDH1, NDUFB5, NDUFB4, IDH1, IDH2, SDHC, SDHB, ACLY, NDUFS4, SUCLG2, ACO1, NDUFS1, DLAT, NDUFV1, IDH3A	1000	46	3887	1.4365	1	1	0.997878
GOTERM_BP_ALL	GO:0006006~glucose metabolic process	27	2.62136	0.115877	PRKAA1, ADPGK, ENO1, HMGB1, ENO3, HK1, LDHA, AKT2, PGK1, FAM3A, PGM2, PGM5, DLAT, PRKACA, PGM1, USP7, TPI1, MDH1, PGAM1, PGAM2, PFKL, PKM, FABP5, G6PDX, GALM, ALDOA, GAPDH	1000	81	3887	1.29567	1	1	0.997878
GOTERM_BP_ALL	GO:0046364~monosaccharide biosynthetic process	14	1.35922	0.130336	USP7, TPI1, MDH1, PGAM1, PGAM2, SORD, ENO1, PGD, GNPDA1, G6PDX, PGK1, FAM3A, PRKACA, GAPDH	1000	37	3887	1.47076	1	1	0.997878
GOTERM_BP_ALL	GO:0009152~purine ribonucleotide biosynthetic process	25	2.42718	0.130754	VCP, NDUFB5, NDUFB4, GMPR2, ENO1, PFAS, PNP, ATIC, NDUFV1, CAP1, ADSL, ACOT7, NDUFA6, ATP5PB, SDHC, SDHB, PAICS, PKM, IMPDH2, NDUFS4, NF1, NDUFS1, RAF1, ALDOA, GART	1000	75	3887	1.29567	1	1	0.997878
GOTERM_BP_ALL	GO:0005975~carbohydrate metabolic process	56	5.43689	0.135204	PYGB, B4GALT1, ADPGK, PLEK, PRKAG2, HMGB1, ENO1, ENO3, HK1, AKT2, FAM3A, PGM2, PGM5, MAN2C1, DLAT, PRKACA, GIT1, PGM1, NCOA2, USP7, TPI1, PGAM1, PGAM2, SORD, TALDO1, PGD, PKM, G6PDX, MYH9, CHIL3, HAGH, ALDOA, GAPDH, PRKAA1, GLO1, NPL, PPP2CA, GANAB, LDHA, AMDHD2, PGK1, MPDU1, EDEM3, MDH1, PTGES3, IDH1, PMM2, IDH2, PHKB, COQ3, PFKL, GNPDA1, FABP5, MAN2B2, GALM, GALK1	1000	187	3887	1.16402	1	1	0.997878
GOTERM_BP_ALL	GO:0044723~single-organism carbohydrate metabolic process	47	4.56311	0.16819	PYGB, PRKAA1, B4GALT1, ADPGK, PLEK, PRKAG2, ENO1, HMGB1, ENO3, HK1, PPP2CA, LDHA, AKT2, PGK1, FAM3A, PGM2, PGM5, DLAT, MAN2C1, PRKACA, GIT1, PGM1, MPDU1, USP7, TPI1, MDH1, PGAM1, PTGES3, IDH1, PGAM2, PMM2, IDH2, SORD, PHKB, PGD, COQ3, PFKL, GNPDA1, PKM, FABP5, MAN2B2, G6PDX, MYH9, GALM, ALDOA, GAPDH, GALK1	1000	157	3887	1.16362	1	1	0.997878
GOTERM_BP_ALL	GO:0015980~energy derivation by oxidation of organic compounds	36	3.49515	0.170185	PYGB, VCP, NDUFB5, NDUFB4, PRKAG2, ETFB, IDE, HMGB1, COX5A, LDHA, AKT2, UQCRFS1, PGM2, DLAT, BID, NDUFV1, PGM1, IDH3A, ADSL, NDUFA6, MDH1, PTGES3, IDH1, IDH2, SDHC, PHKB, SOD2, SDHB, ACLY, NDUFS4, UQCRC1, SUCLG2, BAX, ACO1, NDUFS1, UQCRC2	1000	117	3887	1.196	1	1	0.997878
GOTERM_BP_ALL	GO:0019637~organophosphate metabolic process	106	10.2913	0.172476	NCF1, NCF2, GDA, ENO1, ENO3, PNP, OSBP, WDR91, CAPN2, PRKACA, SH3GLB1, PDHX, ACOT7, PRKCD, TALDO1, SDHC, PGD, SDHB, DGKZ, UQCRC1, CMPK1, UQCRC2, RAF1, VCP, SHMT1, MTM1, PRDX5, LDHA, INPP5D, DHRS7B, PMVK, PLCG2, PGK1, NDUFV1, HSPA8, CHKB, IDH1, IDH2, OGA, PAICS, NF1, GALK1, SMG1, ADPGK, PLEK, LPCAT1, PRKAG2, DBI, CROT, PFAS, HK1, SMPD2, HINT1, ATIC, OPA1, PGM2, UQCRFS1, DLAT, UPP1, DNM1L, GIT1, ID…	1000	377	3887	1.0929	1	1	0.997878
GOTERM_BP_ALL	GO:0072522~purine-containing compound biosynthetic process	27	2.62136	0.178666	VCP, NDUFB5, SHMT1, NDUFB4, GMPR2, ENO1, PFAS, PNP, ATIC, PGM2, NDUFV1, CAP1, ADSL, ACOT7, NDUFA6, ATP5PB, SDHC, SDHB, PAICS, PKM, IMPDH2, NDUFS4, NF1, NDUFS1, RAF1, ALDOA, GART	1000	85	3887	1.23469	1	1	0.997878
GOTERM_BP_ALL	GO:0009144~purine nucleoside triphosphate metabolic process	42	4.07767	0.185855	VCP, PRKAA1, ADPGK, NDUFB5, NDUFB4, PRKAG2, ENO1, ENO3, COX5A, HK1, PPP2CA, LDHA, PNP, OPA1, PGK1, UQCRFS1, BID, PRKACA, NDUFV1, GIT1, HSPA8, TPI1, NDUFA6, ATP5PB, PGAM1, PGAM2, OGA, SDHC, SDHB, RHOA, PFKL, PKM, NMNAT1, IMPDH2, NDUFS4, UQCRC1, NDUFS1, UQCRC2, ALDOA, GAPDH, RAN, GALK1	1000	140	3887	1.1661	1	1	0.997878
GOTERM_BP_ALL	GO:0009205~purine ribonucleoside triphosphate metabolic process	41	3.98058	0.195457	VCP, PRKAA1, ADPGK, NDUFB5, NDUFB4, PRKAG2, ENO1, ENO3, COX5A, HK1, PPP2CA, LDHA, PNP, OPA1, PGK1, UQCRFS1, BID, PRKACA, NDUFV1, GIT1, HSPA8, TPI1, NDUFA6, ATP5PB, PGAM1, PGAM2, SDHC, SDHB, RHOA, PFKL, PKM, NMNAT1, IMPDH2, NDUFS4, UQCRC1, NDUFS1, UQCRC2, ALDOA, GAPDH, RAN, GALK1	1000	137	3887	1.16326	1	1	0.997878
GOTERM_BP_ALL	GO:0019319~hexose biosynthetic process	12	1.16505	0.206459	USP7, GNPDA1, TPI1, MDH1, PGAM1, PGAM2, SORD, PGK1, FAM3A, ENO1, PRKACA, GAPDH	1000	33	3887	1.41345	1	1	0.997878
GOTERM_BP_ALL	GO:1990542~mitochondrial transmembrane transport	21	2.03883	0.209564	SLC25A3, HSP90AA1, NDUFA6, HSPA4, ATP5PB, NDUFB5, NDUFB4, PDCD5, SDHC, SDHB, MAIP1, TIMM50, AIFM1, OPA1, NDUFS4, TIMM17B, SFXN1, NDUFS1, SFXN2, SLC25A5, NDUFV1	1000	65	3887	1.2558	1	1	0.997878
GOTERM_BP_ALL	GO:0006164~purine nucleotide biosynthetic process	25	2.42718	0.221171	VCP, NDUFB5, NDUFB4, GMPR2, ENO1, PFAS, PNP, ATIC, NDUFV1, CAP1, ADSL, ACOT7, NDUFA6, ATP5PB, SDHC, SDHB, PAICS, PKM, IMPDH2, NDUFS4, NF1, NDUFS1, RAF1, ALDOA, GART	1000	80	3887	1.21469	1	1	0.997878
GOTERM_BP_ALL	GO:0009141~nucleoside triphosphate metabolic process	43	4.17476	0.234958	VCP, PRKAA1, ADPGK, NDUFB5, NDUFB4, PRKAG2, ENO1, ENO3, COX5A, HK1, PPP2CA, LDHA, PNP, OPA1, PGK1, UQCRFS1, BID, PRKACA, NDUFV1, GIT1, HSPA8, TPI1, NDUFA6, ATP5PB, PGAM1, PGAM2, OGA, SDHC, SDHB, RHOA, PFKL, PKM, NMNAT1, IMPDH2, NDUFS4, UQCRC1, CMPK1, NDUFS1, UQCRC2, ALDOA, GAPDH, RAN, GALK1	1000	147	3887	1.13701	1	1	0.997878
GOTERM_BP_ALL	GO:0046034~ATP metabolic process	37	3.59223	0.238921	VCP, PRKAA1, ADPGK, NDUFB5, NDUFB4, PRKAG2, ENO1, ENO3, COX5A, HK1, PPP2CA, LDHA, PGK1, UQCRFS1, BID, PRKACA, NDUFV1, GIT1, HSPA8, TPI1, NDUFA6, ATP5PB, PGAM1, PGAM2, SDHC, SDHB, RHOA, PFKL, PKM, NMNAT1, NDUFS4, UQCRC1, NDUFS1, UQCRC2, ALDOA, GAPDH, GALK1	1000	125	3887	1.15055	1	1	0.997878
GOTERM_BP_ALL	GO:0009199~ribonucleoside triphosphate metabolic process	41	3.98058	0.241755	VCP, PRKAA1, ADPGK, NDUFB5, NDUFB4, PRKAG2, ENO1, ENO3, COX5A, HK1, PPP2CA, LDHA, PNP, OPA1, PGK1, UQCRFS1, BID, PRKACA, NDUFV1, GIT1, HSPA8, TPI1, NDUFA6, ATP5PB, PGAM1, PGAM2, SDHC, SDHB, RHOA, PFKL, PKM, NMNAT1, IMPDH2, NDUFS4, UQCRC1, NDUFS1, UQCRC2, ALDOA, GAPDH, RAN, GALK1	1000	140	3887	1.13834	1	1	0.997878
GOTERM_BP_ALL	GO:0090407~organophosphate biosynthetic process	52	5.04854	0.271328	PLEK, LPCAT1, ENO1, PFAS, PNP, ATIC, OSBP, CAPN2, UPP1, SH3GLB1, CAP1, ADSL, ACOT7, TPI1, SORD, SDHC, SDHB, DGKZ, PKM, G6PDX, NDUFS4, CMPK1, MYH9, MVD, NDUFS1, ALDOA, RAF1, TKT, GART, BECN1, VAC14, VCP, NDUFB5, SHMT1, NDUFB4, GMPR2, DHRS7B, PMVK, PLCG2, NDUFV1, RRM1, NDUFA6, CHKB, ATP5PB, IDH2, NMNAT3, PAICS, DHODH, NMNAT1, FABP5, IMPDH2, NF1	1000	183	3887	1.1045	1	1	0.997878
GOTERM_BP_ALL	GO:0009206~purine ribonucleoside triphosphate biosynthetic process	15	1.45631	0.309573	VCP, NDUFA6, ATP5PB, NDUFB5, NDUFB4, SDHC, ENO1, SDHB, PNP, PKM, IMPDH2, NDUFS4, NDUFS1, ALDOA, NDUFV1	1000	47	3887	1.24053	1	1	0.997878
GOTERM_BP_ALL	GO:0009145~purine nucleoside triphosphate biosynthetic process	15	1.45631	0.34142	VCP, NDUFA6, ATP5PB, NDUFB5, NDUFB4, SDHC, ENO1, SDHB, PNP, PKM, IMPDH2, NDUFS4, NDUFS1, ALDOA, NDUFV1	1000	48	3887	1.21469	1	1	0.997878
GOTERM_BP_ALL	GO:0015985~energy coupled proton transport, down electrochemical gradient	9	0.873786	0.345058	NDUFA6, ATP5PB, NDUFB5, NDUFB4, NDUFS4, SDHC, NDUFS1, SDHB, NDUFV1	1000	26	3887	1.3455	1	1	0.997878
GOTERM_BP_ALL	GO:0015986~ATP synthesis coupled proton transport	9	0.873786	0.345058	NDUFA6, ATP5PB, NDUFB5, NDUFB4, NDUFS4, SDHC, NDUFS1, SDHB, NDUFV1	1000	26	3887	1.3455	1	1	0.997878
GOTERM_BP_ALL	GO:0042776~mitochondrial ATP synthesis coupled proton transport	9	0.873786	0.345058	NDUFA6, ATP5PB, NDUFB5, NDUFB4, NDUFS4, SDHC, NDUFS1, SDHB, NDUFV1	1000	26	3887	1.3455	1	1	0.997878
GOTERM_BP_ALL	GO:0016051~carbohydrate biosynthetic process	20	1.94175	0.379677	USP7, B4GALT1, TPI1, MDH1, PGAM1, PTGES3, PLEK, PGAM2, SORD, ENO1, PGD, GNPDA1, AKT2, G6PDX, PGK1, FAM3A, MYH9, PRKACA, GAPDH, MPDU1	1000	68	3887	1.14324	1	1	0.997878
GOTERM_BP_ALL	GO:0006094~gluconeogenesis	10	0.970874	0.40094	USP7, TPI1, MDH1, PGAM1, PGAM2, PGK1, FAM3A, ENO1, PRKACA, GAPDH	1000	31	3887	1.25387	1	1	0.997878
GOTERM_BP_ALL	GO:0009201~ribonucleoside triphosphate biosynthetic process	15	1.45631	0.406741	VCP, NDUFA6, ATP5PB, NDUFB5, NDUFB4, SDHC, ENO1, SDHB, PNP, PKM, IMPDH2, NDUFS4, NDUFS1, ALDOA, NDUFV1	1000	50	3887	1.1661	1	1	0.997878
GOTERM_BP_ALL	GO:0006754~ATP biosynthetic process	13	1.26214	0.426825	VCP, NDUFA6, ATP5PB, NDUFB5, NDUFB4, SDHC, ENO1, SDHB, PKM, NDUFS4, NDUFS1, ALDOA, NDUFV1	1000	43	3887	1.17514	1	1	0.997878
GOTERM_BP_ALL	GO:0045333~cellular respiration	27	2.62136	0.43965	VCP, NDUFB5, NDUFB4, ETFB, IDE, COX5A, UQCRFS1, DLAT, BID, NDUFV1, IDH3A, ADSL, NDUFA6, MDH1, IDH1, IDH2, SDHC, SOD2, SDHB, ACLY, NDUFS4, UQCRC1, SUCLG2, BAX, ACO1, NDUFS1, UQCRC2	1000	97	3887	1.08195	1	1	0.997878
GOTERM_BP_ALL	GO:0009142~nucleoside triphosphate biosynthetic process	16	1.5534	0.44535	VCP, NDUFA6, ATP5PB, NDUFB5, NDUFB4, SDHC, ENO1, SDHB, PNP, PKM, IMPDH2, NDUFS4, CMPK1, NDUFS1, ALDOA, NDUFV1	1000	55	3887	1.13076	1	1	0.997878
GOTERM_BP_ALL	GO:0032981~mitochondrial respiratory chain complex I assembly	7	0.679612	0.562751	NDUFA6, AIFM1, NDUFB5, NDUFB4, NDUFS4, NDUFAF2, NDUFS1	1000	23	3887	1.183	1	1	0.997878
GOTERM_BP_ALL	GO:0097031~mitochondrial respiratory chain complex I biogenesis	7	0.679612	0.562751	NDUFA6, AIFM1, NDUFB5, NDUFB4, NDUFS4, NDUFAF2, NDUFS1	1000	23	3887	1.183	1	1	0.997878
GOTERM_BP_ALL	GO:0010257~NADH dehydrogenase complex assembly	7	0.679612	0.562751	NDUFA6, AIFM1, NDUFB5, NDUFB4, NDUFS4, NDUFAF2, NDUFS1	1000	23	3887	1.183	1	1	0.997878
GOTERM_BP_ALL	GO:1902600~hydrogen ion transmembrane transport	12	1.16505	0.565862	NDUFA6, ATP5PB, NDUFB5, NDUFB4, NDUFS4, SDHC, NDUFS1, ATP6V0D1, SDHB, ATP6V1D, NDUFV1, ATP6V1C1	1000	43	3887	1.08474	1	1	0.997878
GOTERM_BP_ALL	GO:1901135~carbohydrate derivative metabolic process	93	9.02913	0.598972	POGLUT2, B4GALT1, POGLUT1, ADPGK, GDA, PRKAG2, MAGT1, CROT, ENO1, ENO3, PFAS, HK1, HINT1, PNP, ATIC, OPA1, UQCRFS1, PGM2, UPP1, PRKACA, GFUS, ENOPH1, GIT1, CAP1, ADSL, ACOT7, TPI1, PGAM1, COG3, PRKCD, PGAM2, SORD, TALDO1, SDHC, PGD, SDHB, RHOA, PKM, DAD1, G6PDX, NDUFS4, UQCRC1, CMPK1, CHIL3, NDUFS1, ADNP, UQCRC2, ALDOA, RAF1, TKT, GAPDH, GART, PRKAA1, VCP, NDUFB5, SHMT1, NDUFB4, GMPR2, UAP1, NPL,…	1000	364	3887	0.993107	1	1	0.997878
GOTERM_BP_ALL	GO:0044281~small molecule metabolic process	161	15.6311	0.678728	ERO1A, NCF1, NCF2, GDA, F13A1, ENO1, ENO3, PNP, AKT2, FAM3A, MMUT, HADH, PRKACA, PDHX, USP7, ACOT7, TALDO1, SDHC, MIF, PGD, SDHB, PRKAB1, ALDH3A2, ACLY, UQCRC1, CMPK1, SLC27A6, SUCLG2, UQCRC2, RAF1, VCP, SHMT1, GLO1, ADH5, PRDX5, LDHA, CYB5R3, AMDHD2, DHRS7B, PMVK, PLCG2, PGK1, LTA4H, NDUFV1, DECR1, ABCA1, HSPA8, ACBD5, IDH1, PMM2, IDH2, OGA, DHCR24, ERLIN2, ACSF3, PAICS, COQ3, DAB2, NCEH1, MAN2B…	1000	639	3887	0.979354	1	1	0.997878
GOTERM_BP_ALL	GO:1901137~carbohydrate derivative biosynthetic process	52	5.04854	0.681968	POGLUT2, B4GALT1, POGLUT1, MAGT1, ENO1, PFAS, PNP, ATIC, PGM2, UPP1, GFUS, CAP1, ADSL, ACOT7, TPI1, COG3, SORD, SDHC, SDHB, PKM, DAD1, G6PDX, NDUFS4, CMPK1, NDUFS1, ADNP, ALDOA, RAF1, TKT, GART, VCP, NDUFB5, SHMT1, NDUFB4, GMPR2, UAP1, NDUFV1, MPDU1, EDEM3, RRM1, NDUFA6, GALNT4, ATP5PB, GALNT2, PMM2, OGA, PAICS, DHODH, GNPDA1, IMPDH2, STT3A, NF1	1000	208	3887	0.97175	1	1	0.997878
GOTERM_BP_ALL	GO:0044711~single-organism biosynthetic process	103	10	0.801882	ENO1, PNP, AKT2, OSBP, CAPN2, FAM3A, PRKACA, SH3GLB1, PDHX, USP7, ACOT7, PRKCD, SDHC, MIF, PGD, SDHB, PRKAB1, DGKZ, ACLY, CMPK1, RAF1, VCP, SHMT1, CYB5R1, PRDX5, LDHA, CYB5R3, DHRS7B, PMVK, PLCG2, PGK1, LTA4H, ATG7, NDUFV1, MPDU1, CHKB, IDH1, IDH2, DHCR24, ERLIN2, ACSF3, PAICS, COQ3, DAB2, ADI1, GIPC1, NF1, B4GALT1, PLEK, LPCAT1, PRKAG2, DBI, PRPF19, PFAS, SMPD2, ATIC, PGM2, DLAT, UPP1, ENOPH1, C…	1000	423	3887	0.94648	1	1	0.997878
GOTERM_BP_ALL	GO:0033108~mitochondrial respiratory chain complex assembly	8	0.776699	0.833583	NDUFA6, AIFM1, NDUFB5, NDUFB4, NDUFS4, UQCRC1, NDUFAF2, NDUFS1	1000	35	3887	0.888457	1	1	0.997878
GOTERM_BP_ALL	GO:0015992~proton transport	12	1.16505	0.856294	NDUFA6, ATP5PB, NDUFB5, NDUFB4, NDUFS4, SDHC, NDUFS1, ATP6V0D1, SDHB, ATP6V1D, NDUFV1, ATP6V1C1	1000	54	3887	0.863778	1	1	0.997878
GOTERM_BP_ALL	GO:0006818~hydrogen transport	12	1.16505	0.856294	NDUFA6, ATP5PB, NDUFB5, NDUFB4, NDUFS4, SDHC, NDUFS1, ATP6V0D1, SDHB, ATP6V1D, NDUFV1, ATP6V1C1	1000	54	3887	0.863778	1	1	0.997878
Annotation Cluster 12	Enrichment Score: 1.3757589553041993
Category	Term	Count	%	PValue	Genes	List Total	Pop Hits	Pop Total	Fold Enrichment	Bonferroni	Benjamini	FDR
GOTERM_BP_ALL	GO:0007164~establishment of tissue polarity	5	0.485437	0.0412926	DAB2, WDR1, ABL2, EXOC5, PAFAH1B1	1000	6	3887	3.23917	1	1	0.997878
GOTERM_BP_ALL	GO:0001736~establishment of planar polarity	5	0.485437	0.0412926	DAB2, WDR1, ABL2, EXOC5, PAFAH1B1	1000	6	3887	3.23917	1	1	0.997878
GOTERM_BP_ALL	GO:0001738~morphogenesis of a polarized epithelium	8	0.776699	0.0437502	CDC42, DAB2, WDR1, MSN, ABL2, EXOC5, RHOA, PAFAH1B1	1000	14	3887	2.22114	1	1	0.997878
Annotation Cluster 13	Enrichment Score: 1.3140752385263197
Category	Term	Count	%	PValue	Genes	List Total	Pop Hits	Pop Total	Fold Enrichment	Bonferroni	Benjamini	FDR
GOTERM_BP_ALL	GO:0060271~cilium assembly	19	1.84466	0.0146949	ACTR2, GSN, DNAH8, SEPTIN2, GDI2, HTT, SEPTIN9, SEPTIN7, DNM2, NUDCD3, KIF3B, FLNA, EXOC5, ATXN10, MAP4, ATP6V0D1, MAPRE1, ATP6V1D, RAB8A	1000	43	3887	1.71751	1	1	0.997878
GOTERM_BP_ALL	GO:0044782~cilium organization	19	1.84466	0.030672	ACTR2, GSN, DNAH8, SEPTIN2, GDI2, HTT, SEPTIN9, SEPTIN7, DNM2, NUDCD3, KIF3B, FLNA, EXOC5, ATXN10, MAP4, ATP6V0D1, MAPRE1, ATP6V1D, RAB8A	1000	46	3887	1.6055	1	1	0.997878
GOTERM_BP_ALL	GO:1905515~non-motile cilium assembly	7	0.679612	0.0896188	HTT, EXOC5, MAP4, SEPTIN9, MAPRE1, SEPTIN7, DNM2	1000	13	3887	2.093	1	1	0.997878
GOTERM_BP_ALL	GO:0030031~cell projection assembly	40	3.8835	0.137212	CYFIP1, ROCK1, DNAH8, GDI2, BRK1, HTT, TWF1, CAPG, CDC42, NUDCD3, CAPZB, KIF3B, RAC3, ABL2, FLNA, MAP4, SRGAP2, ATP6V1D, RAB8A, ATG5, ATG3, ACTR2, HSP90AA1, GSN, SEPTIN2, PRKCD, ARAP1, SEPTIN9, SEPTIN7, DNM2, DNM3, ANLN, SHTN1, EVL, EXOC5, ATXN10, ATP6V0D1, PFN1, MAPRE1, ARHGEF7	1000	129	3887	1.20527	1	1	0.997878
Annotation Cluster 14	Enrichment Score: 1.2890444738079498
Category	Term	Count	%	PValue	Genes	List Total	Pop Hits	Pop Total	Fold Enrichment	Bonferroni	Benjamini	FDR
GOTERM_BP_ALL	GO:0036465~synaptic vesicle recycling	18	1.74757	0.00417247	SYT5, CYFIP1, RAB3A, ROCK1, AP3D1, AP3B1, AP2B1, MFF, DNM2, DNM3, DIAPH1, BIN1, AP3S1, DNM1L, GIT1, AP2M1, PICALM, SH3GL1	1000	36	3887	1.9435	1	0.731638	0.729988
GOTERM_BP_ALL	GO:2000370~positive regulation of clathrin-dependent endocytosis	7	0.679612	0.0114462	DAB2, DNM1L, MFF, AP2M1, PICALM, SH3GL1, DNM2	1000	9	3887	3.02322	1	1	0.997878
GOTERM_BP_ALL	GO:0048488~synaptic vesicle endocytosis	13	1.26214	0.0131916	SYT5, AP3D1, AP2B1, MFF, DNM2, DNM3, DIAPH1, BIN1, AP3S1, DNM1L, AP2M1, PICALM, SH3GL1	1000	25	3887	2.02124	1	1	0.997878
GOTERM_BP_ALL	GO:0072583~clathrin-dependent endocytosis	17	1.65049	0.041341	SYT5, ROCK1, AP3D1, CLTA, AP2B1, MFF, DNM2, DNM3, GAK, DIAPH1, DAB2, BIN1, AP3S1, DNM1L, AP2M1, PICALM, SH3GL1	1000	41	3887	1.61168	1	1	0.997878
GOTERM_BP_ALL	GO:1900244~positive regulation of synaptic vesicle endocytosis	5	0.485437	0.0770253	DNM1L, MFF, AP2M1, PICALM, SH3GL1	1000	7	3887	2.77643	1	1	0.997878
GOTERM_BP_ALL	GO:1903423~positive regulation of synaptic vesicle recycling	6	0.582524	0.0863134	DNM3, DNM1L, MFF, AP2M1, PICALM, SH3GL1	1000	10	3887	2.3322	1	1	0.997878
GOTERM_BP_ALL	GO:2000369~regulation of clathrin-dependent endocytosis	9	0.873786	0.088377	DAB2, ROCK1, DNM1L, MFF, SMAP1, AP2M1, PICALM, SH3GL1, DNM2	1000	19	3887	1.84121	1	1	0.997878
GOTERM_BP_ALL	GO:1903421~regulation of synaptic vesicle recycling	8	0.776699	0.0898437	DNM3, CYFIP1, ROCK1, DNM1L, MFF, AP2M1, PICALM, SH3GL1	1000	16	3887	1.9435	1	1	0.997878
GOTERM_BP_ALL	GO:1902805~positive regulation of synaptic vesicle transport	6	0.582524	0.125887	DNM3, DNM1L, MFF, AP2M1, PICALM, SH3GL1	1000	11	3887	2.12018	1	1	0.997878
GOTERM_BP_ALL	GO:1900242~regulation of synaptic vesicle endocytosis	6	0.582524	0.172127	ROCK1, DNM1L, MFF, AP2M1, PICALM, SH3GL1	1000	12	3887	1.9435	1	1	0.997878
GOTERM_BP_ALL	GO:1902803~regulation of synaptic vesicle transport	13	1.26214	0.222028	NAPA, CYFIP1, CHRNB3, RAB3A, ROCK1, MFF, DNM3, GIPC1, DNM1L, GIT1, AP2M1, PICALM, SH3GL1	1000	37	3887	1.3657	1	1	0.997878
Annotation Cluster 15	Enrichment Score: 1.190950440220841
Category	Term	Count	%	PValue	Genes	List Total	Pop Hits	Pop Total	Fold Enrichment	Bonferroni	Benjamini	FDR
GOTERM_BP_ALL	GO:0006900~membrane budding	24	2.3301	0.000701689	TMED9, PDCD6IP, SEC24A, SAR1A, SEC16A, VTA1, TRAPPC4, CUL3, VPS4B, TRAPPC5, VPS4A, AP3D1, AP3B1, DNM3, CHMP1A, CHMP2B, CHMP2A, TRAPPC11, CHMP4B, AP3S1, AP2M1, SEC31A, PICALM, CHMP5	1000	48	3887	1.9435	0.994971	0.211629	0.211152
GOTERM_BP_ALL	GO:0016197~endosomal transport	59	5.72816	0.000986486	PLEKHF2, VPS29, ARHGAP1, GCC2, CHMP1A, WDR91, TOM1, VPS35, DNM1L, VPS36, WASHC2, RAB8A, GRIPAP1, VPS13B, AP3B1, COMMD1, ACAP2, HEATR5A, HGS, BIN1, RAB35, CHMP4B, CHMP5, BECN1, CD63, VCP, SLC66A2, VPS4B, VPS4A, VPS26C, HTT, VPS26A, MTM1, RAB21, CDC42, SNX1, SNX2, ALS2CL, SNX27, VPS52, FLNA, YKT6, SNX5, VPS16, SNX6, ABCA1, SPAG9, VTA1, AP3D1, MSN, HOOK3, TPCN2, SNX18, DAB2, CHMP2B, CHMP2A, CCDC22, …	1000	157	3887	1.46072	0.999414	0.265647	0.265048
GOTERM_BP_ALL	GO:0007080~mitotic metaphase plate congression	19	1.84466	0.00143347	BECN1, NUDC, DCTN2, CUL3, VPS4B, PINX1, VPS4A, HNRNPU, CDCA8, KIF22, NDC80, CHMP1A, CHMP2B, NUP62, CHMP2A, CHMP4B, MAPRE1, KPNB1, CHMP5	1000	36	3887	2.05147	0.99998	0.348656	0.34787
GOTERM_BP_ALL	GO:0051310~metaphase plate congression	19	1.84466	0.00309479	BECN1, NUDC, DCTN2, CUL3, VPS4B, PINX1, VPS4A, HNRNPU, CDCA8, KIF22, NDC80, CHMP1A, CHMP2B, NUP62, CHMP2A, CHMP4B, MAPRE1, KPNB1, CHMP5	1000	38	3887	1.9435	1	0.614071	0.612687
GOTERM_BP_ALL	GO:0051303~establishment of chromosome localization	20	1.94175	0.00455976	BECN1, ACTR2, NUDC, DCTN2, CUL3, VPS4B, PINX1, VPS4A, HNRNPU, CDCA8, KIF22, NDC80, CHMP1A, CHMP2B, NUP62, CHMP2A, CHMP4B, MAPRE1, KPNB1, CHMP5	1000	42	3887	1.85095	1	0.781378	0.779616
GOTERM_BP_ALL	GO:0090148~membrane fission	12	1.16505	0.00787073	SH3GLB1, VPS4B, CHMP1A, VPS4A, CHMP2B, CHMP2A, EXOC3, CHMP4B, EXOC5, DNM1L, EXOC2, CHMP5	1000	21	3887	2.22114	1	0.989089	0.986859
GOTERM_BP_ALL	GO:0050000~chromosome localization	20	1.94175	0.00839989	BECN1, ACTR2, NUDC, DCTN2, CUL3, VPS4B, PINX1, VPS4A, HNRNPU, CDCA8, KIF22, NDC80, CHMP1A, CHMP2B, NUP62, CHMP2A, CHMP4B, MAPRE1, KPNB1, CHMP5	1000	44	3887	1.76682	1	1	0.997878
GOTERM_BP_ALL	GO:0032510~endosome to lysosome transport via multivesicular body sorting pathway	8	0.776699	0.00880721	VCP, VPS4B, CHMP1A, VPS4A, CHMP2B, CHMP2A, CHMP4B, CHMP5	1000	11	3887	2.82691	1	1	0.997878
GOTERM_BP_ALL	GO:0046761~viral budding from plasma membrane	7	0.679612	0.0114462	VPS4B, CHMP1A, VPS4A, CHMP2B, CHMP2A, CHMP4B, CHMP5	1000	9	3887	3.02322	1	1	0.997878
GOTERM_BP_ALL	GO:0046755~viral budding	9	0.873786	0.0121309	PDCD6IP, VTA1, VPS4B, CHMP1A, VPS4A, CHMP2B, CHMP2A, CHMP4B, CHMP5	1000	14	3887	2.49879	1	1	0.997878
GOTERM_BP_ALL	GO:1902590~multi-organism organelle organization	9	0.873786	0.0121309	PDCD6IP, VTA1, VPS4B, CHMP1A, VPS4A, CHMP2B, CHMP2A, CHMP4B, CHMP5	1000	14	3887	2.49879	1	1	0.997878
GOTERM_BP_ALL	GO:1902592~multi-organism membrane budding	9	0.873786	0.0121309	PDCD6IP, VTA1, VPS4B, CHMP1A, VPS4A, CHMP2B, CHMP2A, CHMP4B, CHMP5	1000	14	3887	2.49879	1	1	0.997878
GOTERM_BP_ALL	GO:0031468~nuclear envelope reassembly	9	0.873786	0.0121309	NSFL1C, ANKLE2, VPS4B, CHMP1A, VPS4A, CHMP2B, CHMP2A, CHMP4B, CHMP5	1000	14	3887	2.49879	1	1	0.997878
GOTERM_BP_ALL	GO:0071985~multivesicular body sorting pathway	8	0.776699	0.0164974	VTA1, VPS4B, CHMP1A, VPS4A, CHMP2B, CHMP2A, CHMP4B, CHMP5	1000	12	3887	2.59133	1	1	0.997878
GOTERM_BP_ALL	GO:0039702~viral budding via host ESCRT complex	8	0.776699	0.0164974	PDCD6IP, VPS4B, CHMP1A, VPS4A, CHMP2B, CHMP2A, CHMP4B, CHMP5	1000	12	3887	2.59133	1	1	0.997878
GOTERM_BP_ALL	GO:0008333~endosome to lysosome transport	16	1.5534	0.0197696	PLEKHF2, VCP, VPS4B, VPS4A, HOOK3, TPCN2, MTM1, SNX27, BIN1, HGS, CHMP1A, CHMP2B, CHMP2A, CHMP4B, VPS16, CHMP5	1000	35	3887	1.77691	1	1	0.997878
GOTERM_BP_ALL	GO:0046753~non-lytic viral release	7	0.679612	0.0224515	VPS4B, CHMP1A, VPS4A, CHMP2B, CHMP2A, CHMP4B, CHMP5	1000	10	3887	2.7209	1	1	0.997878
GOTERM_BP_ALL	GO:0036257~multivesicular body organization	7	0.679612	0.0224515	VPS4B, CHMP1A, VPS4A, CHMP2B, CHMP2A, CHMP4B, CHMP5	1000	10	3887	2.7209	1	1	0.997878
GOTERM_BP_ALL	GO:0036258~multivesicular body assembly	7	0.679612	0.0224515	VPS4B, CHMP1A, VPS4A, CHMP2B, CHMP2A, CHMP4B, CHMP5	1000	10	3887	2.7209	1	1	0.997878
GOTERM_BP_ALL	GO:0010824~regulation of centrosome duplication	10	0.970874	0.0228479	PDCD6IP, ROCK2, VPS4B, NUP62, CHMP1A, CHMP2B, CHMP2A, CHMP4B, CHMP5, CDK5RAP2	1000	18	3887	2.15944	1	1	0.997878
GOTERM_BP_ALL	GO:0032509~endosome transport via multivesicular body sorting pathway	10	0.970874	0.0228479	VCP, VTA1, VPS4B, CHMP1A, VPS4A, CHMP2B, CHMP2A, CHMP4B, VPS36, CHMP5	1000	18	3887	2.15944	1	1	0.997878
GOTERM_BP_ALL	GO:0019068~virion assembly	10	0.970874	0.0228479	SPCS1, PDCD6IP, VTA1, VPS4B, CHMP1A, VPS4A, CHMP2B, CHMP2A, CHMP4B, CHMP5	1000	18	3887	2.15944	1	1	0.997878
GOTERM_BP_ALL	GO:0007041~lysosomal transport	24	2.3301	0.0250658	PLEKHF2, BECN1, HSPA8, VCP, VPS4B, VPS4A, AP3D1, GCC2, AP3B1, HOOK3, TPCN2, MTM1, GAK, SNX27, BIN1, HGS, VPS52, CHMP1A, CHMP2B, CHMP2A, CHMP4B, VPS35, VPS16, CHMP5	1000	61	3887	1.52931	1	1	0.997878
GOTERM_BP_ALL	GO:1902774~late endosome to lysosome transport	8	0.776699	0.0279405	VPS4B, CHMP1A, VPS4A, CHMP2B, CHMP2A, CHMP4B, VPS35, CHMP5	1000	13	3887	2.392	1	1	0.997878
GOTERM_BP_ALL	GO:0044803~multi-organism membrane organization	9	0.873786	0.0315282	PDCD6IP, VTA1, VPS4B, CHMP1A, VPS4A, CHMP2B, CHMP2A, CHMP4B, CHMP5	1000	16	3887	2.18644	1	1	0.997878
GOTERM_BP_ALL	GO:0001778~plasma membrane repair	10	0.970874	0.03374	CASP7, RAB3A, VPS4B, CHMP1A, VPS4A, CHMP2B, CHMP2A, CHMP4B, MYH9, CHMP5	1000	19	3887	2.04579	1	1	0.997878
GOTERM_BP_ALL	GO:0045324~late endosome to vacuole transport	11	1.06796	0.0349663	BECN1, VTA1, VPS4B, CHMP1A, VPS4A, CHMP2B, CHMP2A, CHMP4B, VPS35, VPS36, CHMP5	1000	22	3887	1.9435	1	1	0.997878
GOTERM_BP_ALL	GO:0046605~regulation of centrosome cycle	12	1.16505	0.0354856	RANBP1, NSFL1C, PDCD6IP, ROCK2, VPS4B, NUP62, CHMP1A, CHMP2B, CHMP2A, CHMP4B, CHMP5, CDK5RAP2	1000	25	3887	1.86576	1	1	0.997878
GOTERM_BP_ALL	GO:0007034~vacuolar transport	30	2.91262	0.037337	PLEKHF2, BECN1, VPS29, VCP, VPS4B, VPS4A, GCC2, MTM1, SNX27, VPS52, CHMP1A, VPS35, AP3S1, VPS36, VPS16, HSPA8, VPS13C, VTA1, AP3D1, AP3B1, HOOK3, TPCN2, GAK, HGS, BIN1, CHMP2B, CHMP2A, CHMP4B, ATP6V0D1, CHMP5	1000	83	3887	1.40494	1	1	0.997878
GOTERM_BP_ALL	GO:0090611~ubiquitin-independent protein catabolic process via the multivesicular body sorting pathway	4	0.38835	0.054724	PDCD6IP, VPS4B, VPS4A, CHMP4B	1000	4	3887	3.887	1	1	0.997878
GOTERM_BP_ALL	GO:0097352~autophagosome maturation	11	1.06796	0.0639913	BECN1, VCP, VPS4B, CHMP1A, VPS4A, CHMP2B, TOM1, CHMP2A, CHMP4B, VPS16, CHMP5	1000	24	3887	1.78154	1	1	0.997878
GOTERM_BP_ALL	GO:0097576~vacuole fusion	11	1.06796	0.0829951	BECN1, VCP, VPS4B, CHMP1A, VPS4A, CHMP2B, TOM1, CHMP2A, CHMP4B, VPS16, CHMP5	1000	25	3887	1.71028	1	1	0.997878
GOTERM_BP_ALL	GO:1901673~regulation of mitotic spindle assembly	7	0.679612	0.0896188	VPS4B, CHMP1A, CHMP2B, CHMP2A, HNRNPU, CHMP4B, CHMP5	1000	13	3887	2.093	1	1	0.997878
GOTERM_BP_ALL	GO:0090169~regulation of spindle assembly	8	0.776699	0.0898437	DYNC1H1, VPS4B, CHMP1A, CHMP2B, CHMP2A, HNRNPU, CHMP4B, CHMP5	1000	16	3887	1.9435	1	1	0.997878
GOTERM_BP_ALL	GO:0006998~nuclear envelope organization	14	1.35922	0.0898524	ANKLE2, VPS4B, VPS4A, NUTF2, LMNB2, NSFL1C, CHMP1A, CHMP2B, CHMP2A, CHMP4B, NUP54, TARDBP, PAFAH1B1, CHMP5	1000	35	3887	1.5548	1	1	0.997878
GOTERM_BP_ALL	GO:0061763~multivesicular body-lysosome fusion	5	0.485437	0.123522	CHMP1A, CHMP2B, CHMP2A, CHMP4B, CHMP5	1000	8	3887	2.42937	1	1	0.997878
GOTERM_BP_ALL	GO:0051469~vesicle fusion with vacuole	5	0.485437	0.123522	CHMP1A, CHMP2B, CHMP2A, CHMP4B, CHMP5	1000	8	3887	2.42937	1	1	0.997878
GOTERM_BP_ALL	GO:0046794~transport of virus	11	1.06796	0.130215	ALYREF, VPS4B, CHMP1A, VPS4A, CHMP2B, CHMP2A, CHMP4B, THOC2, THOC7, TPCN2, CHMP5	1000	27	3887	1.58359	1	1	0.997878
GOTERM_BP_ALL	GO:0031023~microtubule organizing center organization	16	1.5534	0.134981	RANBP1, PDCD6IP, ROCK2, VPS4B, GCC2, NDC80, NSFL1C, FES, CHMP1A, CHMP2B, NUP62, CHMP2A, CHMP4B, PAFAH1B1, CDK5RAP2, CHMP5	1000	44	3887	1.41345	1	1	0.997878
GOTERM_BP_ALL	GO:0007098~centrosome cycle	14	1.35922	0.153842	RANBP1, PDCD6IP, ROCK2, VPS4B, NDC80, NSFL1C, FES, CHMP1A, CHMP2B, NUP62, CHMP2A, CHMP4B, CDK5RAP2, CHMP5	1000	38	3887	1.43205	1	1	0.997878
GOTERM_BP_ALL	GO:0044766~multi-organism transport	11	1.06796	0.158251	ALYREF, VPS4B, CHMP1A, VPS4A, CHMP2B, CHMP2A, CHMP4B, THOC2, THOC7, TPCN2, CHMP5	1000	28	3887	1.52704	1	1	0.997878
GOTERM_BP_ALL	GO:1902579~multi-organism localization	11	1.06796	0.158251	ALYREF, VPS4B, CHMP1A, VPS4A, CHMP2B, CHMP2A, CHMP4B, THOC2, THOC7, TPCN2, CHMP5	1000	28	3887	1.52704	1	1	0.997878
GOTERM_BP_ALL	GO:0051297~centrosome organization	14	1.35922	0.179397	RANBP1, PDCD6IP, ROCK2, VPS4B, NDC80, NSFL1C, FES, CHMP1A, CHMP2B, NUP62, CHMP2A, CHMP4B, CDK5RAP2, CHMP5	1000	39	3887	1.39533	1	1	0.997878
GOTERM_BP_ALL	GO:0060236~regulation of mitotic spindle organization	9	0.873786	0.181048	DYNC1H1, VPS4B, NUP62, CHMP1A, CHMP2B, CHMP2A, HNRNPU, CHMP4B, CHMP5	1000	22	3887	1.59014	1	1	0.997878
GOTERM_BP_ALL	GO:0090224~regulation of spindle organization	9	0.873786	0.181048	DYNC1H1, VPS4B, NUP62, CHMP1A, CHMP2B, CHMP2A, HNRNPU, CHMP4B, CHMP5	1000	22	3887	1.59014	1	1	0.997878
GOTERM_BP_ALL	GO:0035890~exit from host	9	0.873786	0.218761	TRIM28, VPS4B, CHMP1A, VPS4A, CHMP2B, CHMP2A, CHMP4B, TRIM25, CHMP5	1000	23	3887	1.521	1	1	0.997878
GOTERM_BP_ALL	GO:0035891~exit from host cell	9	0.873786	0.218761	TRIM28, VPS4B, CHMP1A, VPS4A, CHMP2B, CHMP2A, CHMP4B, TRIM25, CHMP5	1000	23	3887	1.521	1	1	0.997878
GOTERM_BP_ALL	GO:0052126~movement in host environment	9	0.873786	0.218761	TRIM28, VPS4B, CHMP1A, VPS4A, CHMP2B, CHMP2A, CHMP4B, TRIM25, CHMP5	1000	23	3887	1.521	1	1	0.997878
GOTERM_BP_ALL	GO:0052192~movement in environment of other organism involved in symbiotic interaction	9	0.873786	0.218761	TRIM28, VPS4B, CHMP1A, VPS4A, CHMP2B, CHMP2A, CHMP4B, TRIM25, CHMP5	1000	23	3887	1.521	1	1	0.997878
GOTERM_BP_ALL	GO:0019076~viral release from host cell	9	0.873786	0.218761	TRIM28, VPS4B, CHMP1A, VPS4A, CHMP2B, CHMP2A, CHMP4B, TRIM25, CHMP5	1000	23	3887	1.521	1	1	0.997878
GOTERM_BP_ALL	GO:1903541~regulation of exosomal secretion	5	0.485437	0.240513	PDCD6IP, HGS, VPS4B, VPS4A, CHMP2A	1000	10	3887	1.9435	1	1	0.997878
GOTERM_BP_ALL	GO:1903543~positive regulation of exosomal secretion	5	0.485437	0.240513	PDCD6IP, HGS, VPS4B, VPS4A, CHMP2A	1000	10	3887	1.9435	1	1	0.997878
GOTERM_BP_ALL	GO:0007032~endosome organization	11	1.06796	0.257312	PLEKHF2, USP8, ALS2CL, VPS4B, CHMP1A, VPS4A, CHMP2B, CHMP2A, CHMP4B, HOOK3, CHMP5	1000	31	3887	1.37926	1	1	0.997878
GOTERM_BP_ALL	GO:0046599~regulation of centriole replication	4	0.38835	0.258156	VPS4B, NUP62, CHMP2A, CDK5RAP2	1000	7	3887	2.22114	1	1	0.997878
GOTERM_BP_ALL	GO:0006997~nucleus organization	20	1.94175	0.29815	ANKLE2, NUP133, VPS4B, VPS4A, NUTF2, LMNB2, NSFL1C, EMG1, RPS19, BIN1, PSME4, CHMP1A, CHMP2B, CHMP2A, CHMP4B, NUP54, TARDBP, PAFAH1B1, CHMP5, ZPR1	1000	65	3887	1.196	1	1	0.997878
GOTERM_BP_ALL	GO:0043162~ubiquitin-dependent protein catabolic process via the multivesicular body sorting pathway	8	0.776699	0.327983	VPS4B, CHMP1A, VPS4A, CHMP2B, CHMP2A, CHMP4B, VPS36, CHMP5	1000	22	3887	1.41345	1	1	0.997878
GOTERM_BP_ALL	GO:0007099~centriole replication	4	0.38835	0.338936	VPS4B, NUP62, CHMP2A, CDK5RAP2	1000	8	3887	1.9435	1	1	0.997878
GOTERM_BP_ALL	GO:1990182~exosomal secretion	5	0.485437	0.372956	PDCD6IP, HGS, VPS4B, VPS4A, CHMP2A	1000	12	3887	1.61958	1	1	0.997878
GOTERM_BP_ALL	GO:0097734~extracellular exosome biogenesis	5	0.485437	0.372956	PDCD6IP, HGS, VPS4B, VPS4A, CHMP2A	1000	12	3887	1.61958	1	1	0.997878
GOTERM_BP_ALL	GO:0051298~centrosome duplication	6	0.582524	0.395107	ROCK2, VPS4B, NUP62, CHMP2A, NDC80, CDK5RAP2	1000	16	3887	1.45762	1	1	0.997878
GOTERM_BP_ALL	GO:0098534~centriole assembly	4	0.38835	0.418988	VPS4B, NUP62, CHMP2A, CDK5RAP2	1000	9	3887	1.72756	1	1	0.997878
GOTERM_BP_ALL	GO:0045921~positive regulation of exocytosis	11	1.06796	0.450165	PDCD6IP, RAB3A, FCER1G, SYK, HGS, RAB3D, VPS4B, VPS4A, CHMP2A, DNM1L, EXOC2	1000	36	3887	1.18769	1	1	0.997878
GOTERM_BP_ALL	GO:0032511~late endosome to vacuole transport via multivesicular body sorting pathway	4	0.38835	0.495477	VTA1, CHMP4B, VPS36, CHMP5	1000	10	3887	1.5548	1	1	0.997878
GOTERM_BP_ALL	GO:0016236~macroautophagy	31	3.00971	0.498234	BECN1, VCP, SMG1, UBA5, VPS4B, VPS4A, HTRA2, HTT, MTM1, ATG101, CHMP1A, TOM1, ATG7, CTSD, ATG5, VPS16, MAPK3, SH3GLB1, ATG3, VPS13C, TSC1, NSFL1C, SNX18, UFM1, CHMP2B, CHMP2A, UFC1, CHMP4B, WDFY3, SLC25A5, CHMP5	1000	115	3887	1.0478	1	1	0.997878
GOTERM_BP_ALL	GO:0007033~vacuole organization	26	2.52427	0.533087	BECN1, VCP, VPS4B, VPS4A, MTM1, ATG101, CHMP1A, TOM1, VPS35, ATG7, CTSD, ATG5, VPS16, SH3GLB1, ABCA1, ATG3, HSPA8, AP3B1, HOOK3, TPCN2, NSFL1C, SNX18, CHMP2B, CHMP2A, CHMP4B, CHMP5	1000	97	3887	1.04188	1	1	0.997878
GOTERM_BP_ALL	GO:0090174~organelle membrane fusion	15	1.45631	0.537381	SAMD9L, RAB3A, ANXA1, USO1, VPS4A, SEPTIN8, VCPIP1, AKT2, KIF5B, CHMP1A, CHMP2B, CHMP2A, CHMP4B, RAB8A, CHMP5	1000	54	3887	1.07972	1	1	0.997878
GOTERM_BP_ALL	GO:0051701~interaction with host	17	1.65049	0.570878	GSN, VPS4B, VPS4A, PHB, HMGB1, TPCN2, RRAGA, TRIM28, CHMP1A, CHMP2B, CHMP2A, TRIM25, CHMP4B, P4HB, ATG7, VPS16, CHMP5	1000	63	3887	1.04887	1	1	0.997878
GOTERM_BP_ALL	GO:0006906~vesicle fusion	14	1.35922	0.599507	SAMD9L, RAB3A, ANXA1, USO1, VPS4A, SEPTIN8, AKT2, KIF5B, CHMP1A, CHMP2B, CHMP2A, CHMP4B, RAB8A, CHMP5	1000	52	3887	1.0465	1	1	0.997878
Annotation Cluster 16	Enrichment Score: 1.107172705351938
Category	Term	Count	%	PValue	Genes	List Total	Pop Hits	Pop Total	Fold Enrichment	Bonferroni	Benjamini	FDR
GOTERM_BP_ALL	GO:0097292~XMP metabolic process	6	0.582524	0.00525335	ADSL, ATIC, IMPDH2, GART, PFAS, PAICS	1000	6	3887	3.887	1	0.796578	0.794782
GOTERM_BP_ALL	GO:0097293~XMP biosynthetic process	6	0.582524	0.00525335	ADSL, ATIC, IMPDH2, GART, PFAS, PAICS	1000	6	3887	3.887	1	0.796578	0.794782
GOTERM_BP_ALL	GO:0097294~'de novo' XMP biosynthetic process	6	0.582524	0.00525335	ADSL, ATIC, IMPDH2, GART, PFAS, PAICS	1000	6	3887	3.887	1	0.796578	0.794782
GOTERM_BP_ALL	GO:0046037~GMP metabolic process	10	0.970874	0.014716	ADSL, ATIC, PNP, GDA, GMPR2, IMPDH2, GART, XDH, PFAS, PAICS	1000	17	3887	2.28647	1	1	0.997878
GOTERM_BP_ALL	GO:0006189~'de novo' IMP biosynthetic process	5	0.485437	0.0172664	ADSL, ATIC, GART, PFAS, PAICS	1000	5	3887	3.887	1	1	0.997878
GOTERM_BP_ALL	GO:0044208~'de novo' AMP biosynthetic process	5	0.485437	0.0172664	ADSL, ATIC, GART, PFAS, PAICS	1000	5	3887	3.887	1	1	0.997878
GOTERM_BP_ALL	GO:0006188~IMP biosynthetic process	7	0.679612	0.0224515	ADSL, ATIC, PNP, GMPR2, GART, PFAS, PAICS	1000	10	3887	2.7209	1	1	0.997878
GOTERM_BP_ALL	GO:0046040~IMP metabolic process	8	0.776699	0.0279405	ADSL, ATIC, PNP, GMPR2, GART, XDH, PFAS, PAICS	1000	13	3887	2.392	1	1	0.997878
GOTERM_BP_ALL	GO:0006167~AMP biosynthetic process	6	0.582524	0.030529	ADSL, ATIC, PNP, GART, PFAS, PAICS	1000	8	3887	2.91525	1	1	0.997878
GOTERM_BP_ALL	GO:1901068~guanosine-containing compound metabolic process	13	1.26214	0.0354963	ADSL, GDA, GMPR2, PAICS, PFAS, RHOA, PNP, ATIC, OPA1, IMPDH2, XDH, GART, RAN	1000	28	3887	1.80468	1	1	0.997878
GOTERM_BP_ALL	GO:0006144~purine nucleobase metabolic process	7	0.679612	0.0611519	PNP, GDA, GMPR2, SHMT1, GART, XDH, PAICS	1000	12	3887	2.26742	1	1	0.997878
GOTERM_BP_ALL	GO:0006177~GMP biosynthetic process	7	0.679612	0.0611519	ADSL, ATIC, PNP, IMPDH2, GART, PFAS, PAICS	1000	12	3887	2.26742	1	1	0.997878
GOTERM_BP_ALL	GO:0009119~ribonucleoside metabolic process	18	1.74757	0.0722486	ADSL, GDA, GMPR2, PAICS, PFAS, RHOA, DHODH, PNP, ATIC, OPA1, IMPDH2, CMPK1, PGM2, UPP1, XDH, GART, ENOPH1, RAN	1000	47	3887	1.48864	1	1	0.997878
GOTERM_BP_ALL	GO:0009163~nucleoside biosynthetic process	11	1.06796	0.0829951	ADSL, ATIC, PNP, IMPDH2, CMPK1, PGM2, UPP1, GART, PFAS, PAICS, DHODH	1000	25	3887	1.71028	1	1	0.997878
GOTERM_BP_ALL	GO:0042455~ribonucleoside biosynthetic process	11	1.06796	0.0829951	ADSL, ATIC, PNP, IMPDH2, CMPK1, PGM2, UPP1, GART, PFAS, PAICS, DHODH	1000	25	3887	1.71028	1	1	0.997878
GOTERM_BP_ALL	GO:0042278~purine nucleoside metabolic process	15	1.45631	0.102733	ADSL, GDA, GMPR2, PAICS, PFAS, RHOA, PNP, ATIC, OPA1, IMPDH2, PGM2, XDH, GART, ENOPH1, RAN	1000	39	3887	1.495	1	1	0.997878
GOTERM_BP_ALL	GO:0046128~purine ribonucleoside metabolic process	15	1.45631	0.102733	ADSL, GDA, GMPR2, PAICS, PFAS, RHOA, PNP, ATIC, OPA1, IMPDH2, PGM2, XDH, GART, ENOPH1, RAN	1000	39	3887	1.495	1	1	0.997878
GOTERM_BP_ALL	GO:1901659~glycosyl compound biosynthetic process	11	1.06796	0.105085	ADSL, ATIC, PNP, IMPDH2, CMPK1, PGM2, UPP1, GART, PFAS, PAICS, DHODH	1000	26	3887	1.6445	1	1	0.997878
GOTERM_BP_ALL	GO:0043094~cellular metabolic compound salvage	8	0.776699	0.120204	ADSL, PNP, ADI1, GMPR2, IMPDH2, PGM2, UPP1, ENOPH1	1000	17	3887	1.82918	1	1	0.997878
GOTERM_BP_ALL	GO:0046033~AMP metabolic process	7	0.679612	0.12402	ADSL, ATIC, PNP, GART, XDH, PFAS, PAICS	1000	14	3887	1.9435	1	1	0.997878
GOTERM_BP_ALL	GO:0009116~nucleoside metabolic process	18	1.74757	0.137655	ADSL, GDA, GMPR2, PAICS, PFAS, RHOA, DHODH, PNP, ATIC, OPA1, IMPDH2, CMPK1, PGM2, UPP1, XDH, GART, ENOPH1, RAN	1000	51	3887	1.37188	1	1	0.997878
GOTERM_BP_ALL	GO:0042451~purine nucleoside biosynthetic process	8	0.776699	0.155096	ADSL, ATIC, PNP, IMPDH2, PGM2, GART, PFAS, PAICS	1000	18	3887	1.72756	1	1	0.997878
GOTERM_BP_ALL	GO:0046129~purine ribonucleoside biosynthetic process	8	0.776699	0.155096	ADSL, ATIC, PNP, IMPDH2, PGM2, GART, PFAS, PAICS	1000	18	3887	1.72756	1	1	0.997878
GOTERM_BP_ALL	GO:1901070~guanosine-containing compound biosynthetic process	7	0.679612	0.163813	ADSL, ATIC, PNP, IMPDH2, GART, PFAS, PAICS	1000	15	3887	1.81393	1	1	0.997878
GOTERM_BP_ALL	GO:0009112~nucleobase metabolic process	9	0.873786	0.181048	PNP, GDA, GMPR2, SHMT1, CMPK1, GART, XDH, PAICS, DHODH	1000	22	3887	1.59014	1	1	0.997878
GOTERM_BP_ALL	GO:0043101~purine-containing compound salvage	5	0.485437	0.306013	ADSL, PNP, GMPR2, IMPDH2, PGM2	1000	11	3887	1.76682	1	1	0.997878
GOTERM_BP_ALL	GO:0043173~nucleotide salvage	5	0.485437	0.306013	ADSL, PNP, GMPR2, IMPDH2, UPP1	1000	11	3887	1.76682	1	1	0.997878
GOTERM_BP_ALL	GO:1901657~glycosyl compound metabolic process	19	1.84466	0.316912	ADSL, GDA, GMPR2, PAICS, PFAS, RHOA, DHODH, PNP, ATIC, OPA1, IMPDH2, CMPK1, PGM2, UPP1, XDH, GART, ENOPH1, CBR4, RAN	1000	62	3887	1.19118	1	1	0.997878
GOTERM_BP_ALL	GO:0032261~purine nucleotide salvage	4	0.38835	0.418988	ADSL, PNP, GMPR2, IMPDH2	1000	9	3887	1.72756	1	1	0.997878
GOTERM_BP_ALL	GO:0046039~GTP metabolic process	5	0.485437	0.563997	PNP, OPA1, IMPDH2, RAN, RHOA	1000	15	3887	1.29567	1	1	0.997878
GOTERM_BP_ALL	GO:0043174~nucleoside salvage	4	0.38835	0.566526	PNP, IMPDH2, PGM2, UPP1	1000	11	3887	1.41345	1	1	0.997878
GOTERM_BP_ALL	GO:0006166~purine ribonucleoside salvage	3	0.291262	0.716505	PNP, IMPDH2, PGM2	1000	9	3887	1.29567	1	1	0.997878
Annotation Cluster 17	Enrichment Score: 1.0827853940531118
Category	Term	Count	%	PValue	Genes	List Total	Pop Hits	Pop Total	Fold Enrichment	Bonferroni	Benjamini	FDR
GOTERM_BP_ALL	GO:0022607~cellular component assembly	281	27.2816	0.00302418	CYFIP1, RPL3, HNRNPU, RPL6, LGALS3, RPS19, PPP2R1A, RPL38, VPS35, UBAP2L, H4C1, PRKACA, CDK5RAP2, ATG3, COG4, PRKCD, MIF, EML2, AFG3L1, SHTN1, BIN2, BIN1, MAP1B, CLNS1A, UQCRC1, RPL24, KCTD12, ATP6V0D1, PFN1, TLN1, SAR1A, SHMT1, CDCA8, TWF1, IQGAP1, IQGAP2, RRP7A, H3C1, PLCG2, SURF6, FADD, MAP4, ATG7, ATG5, SEC31A, GSDMD, ABCA1, ST13, SMARCA5, ANLN, RPS25, RPS28, EIF5, RPS27, H2AC20, NDUFAF2, MMS…	1000	961	3887	1.13657	1	0.614071	0.612687
GOTERM_BP_ALL	GO:0044085~cellular component biogenesis	323	31.3592	0.00528234	CYFIP1, RPL3, EIF4A3, HNRNPU, RPL6, RPL7, LGALS3, RPS17, RPS16, RPS19, PPP2R1A, RPL35, RPL38, VPS35, UBAP2L, H4C1, PRKACA, RPS13, CDK5RAP2, ATG3, COG4, PRKCD, MIF, EML2, AFG3L1, SHTN1, BIN2, BIN1, MAP1B, CLNS1A, UQCRC1, RPL24, KCTD12, ATP6V0D1, PFN1, TLN1, SAR1A, SHMT1, CDCA8, TWF1, IQGAP1, IQGAP2, RRP7A, GAR1, H3C1, PLCG2, SURF6, NUP88, FADD, MAP4, ATG7, ATG5, SEC31A, GSDMD, ABCA1, ST13, SMARCA5…	1000	1127	3887	1.11402	1	0.796578	0.794782
GOTERM_BP_ALL	GO:0006996~organelle organization	355	34.466	0.394418	CYFIP1, ANKLE2, RPL3, HNRNPU, GCC2, MKI67, RPL6, PNP, RPS19, TRIM28, PPP2R1A, DPYSL2, AKT2, RPL38, VPS35, UBAP2L, MPV17, H4C1, CDK5RAP2, ATG3, COG8, COG6, COG4, PRKCD, COG3, EML2, ARMC1, AFG3L1, SHTN1, DYNC1LI2, BIN2, BIN1, MAP1B, CLNS1A, PSME4, UQCRC1, RPL24, TAGLN2, ATP6V0D1, PFN1, TLN1, SAR1A, CDCA8, TWF1, IQGAP1, IQGAP2, RRP7A, ABR, GAR1, H3C1, MCMBP, SURF6, SFN, MAP4, ATG7, ATP6V1C1, ATG5, S…	1000	1362	3887	1.01313	1	1	0.997878
GOTERM_BP_ALL	GO:0016043~cellular component organization	492	47.767	0.7606	RPL4, CYFIP1, ANKLE2, RPL3, HNRNPU, ENO1, RPL6, AKT2, DPYSL2, RPL38, VPS35, DIP2B, MPV17, PRKACA, CDK5RAP2, ATG3, RPL23, PRKCD, EML2, ARMC1, DYNC1LI2, BIN2, BIN1, MAP1B, CLNS1A, PSME4, UQCRC1, RPL24, LRPAP1, SAR1A, SHMT1, CDCA8, IQGAP1, IQGAP2, RRP7A, ABR, PLCG2, GAR1, MCMBP, SFN, ATG7, ATG5, VPS16, ABCA1, NAA50, GSDMD, CREBBP, ST13, SETD1A, EIF5, H2AC20, MMS19, PSMG1, FARSA, SMG1, CLTA, IKBKB, M…	1000	1945	3887	0.983241	1	1	0.997878
GOTERM_BP_ALL	GO:0071840~cellular component organization or biogenesis	522	50.6796	0.804498	RPL4, CYFIP1, ANKLE2, RPL3, HNRNPU, ENO1, RPL6, RPL7, AKT2, DPYSL2, RPL35, RPL38, VPS35, DIP2B, MPV17, PRKACA, CDK5RAP2, ATG3, RPL23, PRKCD, EML2, ARMC1, DYNC1LI2, BIN2, BIN1, MAP1B, CLNS1A, PSME4, UQCRC1, RPL24, LRPAP1, SAR1A, SHMT1, CDCA8, IQGAP1, IQGAP2, RRP7A, ABR, PLCG2, GAR1, MCMBP, NUP88, SFN, ATG7, ATG5, VPS16, ABCA1, NAA50, GSDMD, CREBBP, ST13, SETD1A, PA2G4, EIF5, H2AC20, MMS19, PSMG1, …	1000	2071	3887	0.979727	1	1	0.997878
Annotation Cluster 18	Enrichment Score: 1.0051271697623312
Category	Term	Count	%	PValue	Genes	List Total	Pop Hits	Pop Total	Fold Enrichment	Bonferroni	Benjamini	FDR
GOTERM_BP_ALL	GO:0032506~cytokinetic process	9	0.873786	0.0066891	ANLN, SNX18, PDCD6IP, NUP62, ANXA11, MYH9, IQGAP1, IQGAP2, RHOA	1000	13	3887	2.691	1	0.900639	0.898609
GOTERM_BP_ALL	GO:0000912~assembly of actomyosin apparatus involved in cytokinesis	4	0.38835	0.180528	ANLN, PDCD6IP, IQGAP1, IQGAP2	1000	6	3887	2.59133	1	1	0.997878
GOTERM_BP_ALL	GO:0000915~actomyosin contractile ring assembly	4	0.38835	0.180528	ANLN, PDCD6IP, IQGAP1, IQGAP2	1000	6	3887	2.59133	1	1	0.997878
GOTERM_BP_ALL	GO:0044837~actomyosin contractile ring organization	4	0.38835	0.180528	ANLN, PDCD6IP, IQGAP1, IQGAP2	1000	6	3887	2.59133	1	1	0.997878
GOTERM_BP_ALL	GO:0030866~cortical actin cytoskeleton organization	10	0.970874	0.23953	IKBKB, ANLN, PDCD6IP, ROCK1, ROCK2, PLEK, IQGAP1, CALR, TLN1, IQGAP2	1000	27	3887	1.43963	1	1	0.997878
Annotation Cluster 19	Enrichment Score: 0.9860208341409633
Category	Term	Count	%	PValue	Genes	List Total	Pop Hits	Pop Total	Fold Enrichment	Bonferroni	Benjamini	FDR
GOTERM_BP_ALL	GO:0034641~cellular nitrogen compound metabolic process	492	47.767	0.0448957	RPL4, CYFIP1, RPL30, RPL3, RPL34, HNRNPU, WDR83, ENO1, RPL8, ENO3, RPL6, RPL7, AKT2, RPL35, RPL38, VPS35, MPV17, PRKACA, CDK5RAP2, ACOT7, RPL21, RPL23, PRKCD, RPL22, BIN1, CLNS1A, ETHE1, PSME4, UQCRC1, RPL24, UQCRC2, RPL28, CGGBP1, CTBP2, SHMT1, RRP7A, PRDX2, PRDX5, LDHA, CYB5R3, PLCG2, GAR1, MCMBP, SFN, LTA4H, ATG7, ATG5, CREBBP, PMM2, PA2G4, ERLIN2, MAGOHB, MRPL30, HNRNPM, EIF5, HNRNPF, MMS19, …	1000	1819	3887	1.05135	1	1	0.997878
GOTERM_BP_ALL	GO:0043170~macromolecule metabolic process	630	61.165	0.0512065	RPL4, CYFIP1, ANKLE2, RPL30, RPL3, RPL34, HNRNPU, WDR83, ENO1, RPL8, RPL6, RPL7, PSMD6, PPP4R1, CAPNS1, PSMD2, AKT2, PSMD3, WDR91, PSMD1, RPL35, RPL38, VPS35, DIP2B, MPV17, PRKACA, VPS36, CDK5RAP2, ATG3, RPL21, RPL23, PRKCD, RPL22, PRKAB1, BIN1, CLNS1A, CLPP, PSME3, PSME4, ADPRH, RPL24, UQCRC2, RPL28, CGGBP1, LRPAP1, CTBP2, SHMT1, CDCA8, IQGAP1, ADH5, RRP7A, PRDX2, PRDX5, PRKAR2A, PLCG2, GAR1, MC…	1000	2361	3887	1.03719	1	1	0.997878
GOTERM_BP_ALL	GO:0044260~cellular macromolecule metabolic process	595	57.767	0.0651573	RPL4, CYFIP1, ANKLE2, RPL30, RPL3, RPL34, HNRNPU, WDR83, ENO1, RPL8, RPL6, RPL7, PSMD6, PPP4R1, PSMD2, AKT2, PSMD3, WDR91, PSMD1, RPL35, RPL38, VPS35, DIP2B, MPV17, PRKACA, VPS36, CDK5RAP2, ATG3, RPL21, RPL23, PRKCD, RPL22, PRKAB1, BIN1, CLNS1A, CLPP, PSME3, PSME4, ADPRH, RPL24, RPL28, CGGBP1, LRPAP1, CTBP2, SHMT1, CDCA8, IQGAP1, ADH5, RRP7A, PRDX2, PRDX5, PRKAR2A, PLCG2, GAR1, MCMBP, SFN, PSMF1,…	1000	2230	3887	1.03711	1	1	0.997878
GOTERM_BP_ALL	GO:0044238~primary metabolic process	717	69.6117	0.104457	RPL4, CYFIP1, ANKLE2, RPL30, RPL3, RPL34, HNRNPU, WDR83, ENO1, RPL8, ENO3, RPL6, RPL7, PSMD6, PPP4R1, CAPNS1, PSMD2, AKT2, PSMD3, WDR91, PSMD1, RPL35, RPL38, VPS35, DIP2B, MPV17, MMUT, PRKACA, VPS36, CDK5RAP2, ATG3, ACOT7, STARD5, RPL21, RPL23, PRKCD, RPL22, PRKAB1, BIN1, CLNS1A, CLPP, PSME3, PSME4, ADPRH, UQCRC1, RPL24, UQCRC2, RPL28, CGGBP1, CTBP2, SHMT1, CDCA8, IQGAP1, ADH5, RRP7A, PRDX2, CYB5…	1000	2723	3887	1.0235	1	1	0.997878
GOTERM_BP_ALL	GO:0071704~organic substance metabolic process	744	72.233	0.125629	RPL4, CYFIP1, ANKLE2, RPL30, RPL3, RPL34, HNRNPU, WDR83, ENO1, RPL8, ENO3, RPL6, RPL7, PSMD6, PPP4R1, CAPNS1, PSMD2, AKT2, PSMD3, WDR91, PSMD1, RPL35, RPL38, VPS35, DIP2B, MPV17, MMUT, PRKACA, VPS36, CDK5RAP2, ATG3, ACOT7, STARD5, RPL21, RPL23, PRKCD, RPL22, PRKAB1, BIN1, CLNS1A, ETHE1, CLPP, PSME3, PSME4, ADPRH, UQCRC1, RPL24, UQCRC2, RPL28, CGGBP1, LRPAP1, CTBP2, SHMT1, CDCA8, IQGAP1, ADH5, RRP…	1000	2835	3887	1.02008	1	1	0.997878
GOTERM_BP_ALL	GO:0008152~metabolic process	765	74.2718	0.164232	RPL4, CYFIP1, ANKLE2, RPL30, RPL3, RPL34, HNRNPU, WDR83, ENO1, RPL8, ENO3, RPL6, RPL7, PSMD6, PPP4R1, CAPNS1, PSMD2, AKT2, PSMD3, WDR91, PSMD1, RPL35, RPL38, VPS35, DIP2B, MPV17, MMUT, PRKACA, VPS36, CDK5RAP2, ATG3, ACOT7, STARD5, RPL21, RPL23, PRKCD, RPL22, PRKAB1, BIN1, CLNS1A, ETHE1, CLPP, PSME3, PSME4, ADPRH, UQCRC1, RPL24, UQCRC2, RPL28, CGGBP1, LRPAP1, CTBP2, SHMT1, CDCA8, IQGAP1, ADH5, RRP…	1000	2926	3887	1.01625	1	1	0.997878
GOTERM_BP_ALL	GO:0044237~cellular metabolic process	731	70.9709	0.186821	RPL4, CYFIP1, ANKLE2, RPL30, RPL3, RPL34, HNRNPU, WDR83, ENO1, RPL8, ENO3, RPL6, RPL7, PSMD6, PPP4R1, PSMD2, AKT2, PSMD3, WDR91, PSMD1, RPL35, RPL38, VPS35, DIP2B, MPV17, MMUT, PRKACA, VPS36, CDK5RAP2, ATG3, ACOT7, RPL21, RPL23, PRKCD, RPL22, PRKAB1, BIN1, CLNS1A, ETHE1, CLPP, PSME3, PSME4, ADPRH, UQCRC1, RPL24, UQCRC2, RPL28, CGGBP1, LRPAP1, CTBP2, SHMT1, CDCA8, IQGAP1, ADH5, RRP7A, PRDX2, PRDX5…	1000	2796	3887	1.01624	1	1	0.997878
GOTERM_BP_ALL	GO:0006807~nitrogen compound metabolic process	507	49.2233	0.2145	RPL4, CYFIP1, RPL30, RPL3, RPL34, HNRNPU, WDR83, ENO1, RPL8, ENO3, RPL6, RPL7, AKT2, RPL35, RPL38, VPS35, MPV17, MMUT, PRKACA, CDK5RAP2, ACOT7, RPL21, RPL23, PRKCD, RPL22, BIN1, CLNS1A, ETHE1, PSME4, UQCRC1, RPL24, UQCRC2, RPL28, CGGBP1, CTBP2, SHMT1, RRP7A, PRDX2, PRDX5, LDHA, CYB5R3, PLCG2, GAR1, MCMBP, SFN, LTA4H, ATG7, ATG5, CREBBP, CHKB, PMM2, PA2G4, ERLIN2, MAGOHB, MRPL30, HNRNPM, EIF5, ADI…	1000	1925	3887	1.02374	1	1	0.997878
Annotation Cluster 20	Enrichment Score: 0.953023890274905
Category	Term	Count	%	PValue	Genes	List Total	Pop Hits	Pop Total	Fold Enrichment	Bonferroni	Benjamini	FDR
GOTERM_BP_ALL	GO:0070507~regulation of microtubule cytoskeleton organization	29	2.81553	0.0284299	PRKAA1, ROCK1, GDA, ROCK2, VPS4B, HNRNPU, CHMP1A, NUP62, RPS3, GIT1, CDK5RAP2, DYNC1H1, RANBP1, PDCD6IP, TBCD, RHOA, EML2, NSFL1C, FES, MAP1B, CHMP2B, CHMP2A, CHMP4B, ARHGEF2, FKBP4, MAPRE1, ARHGEF7, CHMP5, PAFAH1B1	1000	78	3887	1.44517	1	1	0.997878
GOTERM_BP_ALL	GO:0032886~regulation of microtubule-based process	31	3.00971	0.0353492	PRKAA1, ROCK1, GDA, ROCK2, VPS4B, HNRNPU, CHMP1A, NUP62, RPS3, GIT1, CDK5RAP2, IGBP1, DYNC1H1, RANBP1, PDCD6IP, TBCD, RHOA, EML2, NSFL1C, DIAPH1, FES, MAP1B, CHMP2B, CHMP2A, CHMP4B, ARHGEF2, FKBP4, MAPRE1, ARHGEF7, CHMP5, PAFAH1B1	1000	86	3887	1.40113	1	1	0.997878
GOTERM_BP_ALL	GO:0031115~negative regulation of microtubule polymerization	5	0.485437	0.0412926	TBCD, FKBP4, MAPRE1, ARHGEF7, EML2	1000	6	3887	3.23917	1	1	0.997878
GOTERM_BP_ALL	GO:0031113~regulation of microtubule polymerization	11	1.06796	0.0480267	GDA, FES, MAP1B, TBCD, RPS3, FKBP4, MAPRE1, ARHGEF7, GIT1, EML2, CDK5RAP2	1000	23	3887	1.859	1	1	0.997878
GOTERM_BP_ALL	GO:0007017~microtubule-based process	73	7.08738	0.06351	GDA, HNRNPU, GCC2, TUBB5, PPP2R1A, KIF5B, NUP62, CHMP1A, AP3S1, GIT1, CDK5RAP2, ACTR2, SS18, NUDC, PDCD6IP, HSBP1, AP3B1, KIF22, SMC1A, EML2, RHOA, DYNC1LI2, SFPQ, MAP1B, CHMP4B, MYH9, ARHGEF1, ARHGEF2, FKBP4, MAPRE1, ARHGEF7, GAPDH, KPNB1, CHMP5, PAFAH1B1, PRKAA1, VCP, DCTN2, ROCK1, STAU1, ROCK2, DNAH8, VPS4B, CDCA8, HTT, KLC1, RAB21, CDC42, KIF3B, KATNA1, RPS3, FLNA, MAP4, SMN1, SRGAP2, IGBP1, …	1000	239	3887	1.18724	1	1	0.997878
GOTERM_BP_ALL	GO:0031109~microtubule polymerization or depolymerization	17	1.65049	0.0763277	GDA, TBCD, HTT, RHOA, EML2, FES, MAP1B, RPS3, ARHGEF1, ARHGEF2, SMN1, MAP4, ARHGEF7, FKBP4, MAPRE1, GIT1, CDK5RAP2	1000	44	3887	1.5018	1	1	0.997878
GOTERM_BP_ALL	GO:0000226~microtubule cytoskeleton organization	55	5.33981	0.152463	GDA, HNRNPU, GCC2, TUBB5, PPP2R1A, NUP62, CHMP1A, GIT1, CDK5RAP2, SS18, NUDC, PDCD6IP, SMC1A, EML2, RHOA, DYNC1LI2, MAP1B, CHMP4B, MYH9, ARHGEF1, ARHGEF2, FKBP4, MAPRE1, ARHGEF7, GAPDH, KPNB1, CHMP5, PAFAH1B1, VCP, DCTN2, ROCK2, DNAH8, VPS4B, CDCA8, HTT, KIF3B, KATNA1, RPS3, FLNA, MAP4, SMN1, SRGAP2, RANBP1, DYNC1H1, TBCD, TBCB, HOOK3, NDC80, NSFL1C, FES, CHMP2B, CHMP2A, SUGT1, LSM14A, ZPR1	1000	185	3887	1.15559	1	1	0.997878
GOTERM_BP_ALL	GO:0031110~regulation of microtubule polymerization or depolymerization	12	1.16505	0.206459	GDA, FES, MAP1B, TBCD, RPS3, ARHGEF2, FKBP4, MAPRE1, ARHGEF7, GIT1, EML2, CDK5RAP2	1000	33	3887	1.41345	1	1	0.997878
GOTERM_BP_ALL	GO:0031111~negative regulation of microtubule polymerization or depolymerization	7	0.679612	0.208195	MAP1B, TBCD, ARHGEF2, FKBP4, MAPRE1, ARHGEF7, EML2	1000	16	3887	1.70056	1	1	0.997878
GOTERM_BP_ALL	GO:0046785~microtubule polymerization	12	1.16505	0.238759	GDA, FES, MAP1B, TBCD, RPS3, MAP4, FKBP4, MAPRE1, ARHGEF7, GIT1, EML2, CDK5RAP2	1000	34	3887	1.37188	1	1	0.997878
GOTERM_BP_ALL	GO:0031112~positive regulation of microtubule polymerization or depolymerization	7	0.679612	0.256191	GDA, FES, MAP1B, RPS3, MAPRE1, GIT1, CDK5RAP2	1000	17	3887	1.60053	1	1	0.997878
GOTERM_BP_ALL	GO:0031116~positive regulation of microtubule polymerization	7	0.679612	0.256191	GDA, FES, MAP1B, RPS3, MAPRE1, GIT1, CDK5RAP2	1000	17	3887	1.60053	1	1	0.997878
GOTERM_BP_ALL	GO:0001578~microtubule bundle formation	7	0.679612	0.411243	DNAH8, FES, KATNA1, MAP1B, MAP4, MAPRE1, CDK5RAP2	1000	20	3887	1.36045	1	1	0.997878
Annotation Cluster 21	Enrichment Score: 0.9501983394282062
Category	Term	Count	%	PValue	Genes	List Total	Pop Hits	Pop Total	Fold Enrichment	Bonferroni	Benjamini	FDR
GOTERM_BP_ALL	GO:0008088~axo-dendritic transport	16	1.5534	0.0197696	DYNC1H1, HSPA8, STAU1, HSBP1, AP3D1, HNRNPU, HTT, AP3B1, KLC1, RAB21, SFPQ, KIF3B, KIF5B, AP3S1, ACTR10, PAFAH1B1	1000	35	3887	1.77691	1	1	0.997878
GOTERM_BP_ALL	GO:0007018~microtubule-based movement	25	2.42718	0.0893225	STAU1, DNAH8, HTT, HNRNPU, KLC1, RAB21, CDC42, KIF3B, KIF5B, AP3S1, MAP4, ACTR2, DYNC1H1, HSPA8, HSBP1, AP3D1, AP3B1, KIF22, SFPQ, DYNC1LI2, MAP1B, COPG1, ACTR10, KPNB1, PAFAH1B1	1000	72	3887	1.34965	1	1	0.997878
GOTERM_BP_ALL	GO:0099111~microtubule-based transport	19	1.84466	0.0957276	DYNC1H1, HSPA8, STAU1, HSBP1, AP3D1, HNRNPU, HTT, AP3B1, KLC1, RAB21, CDC42, SFPQ, KIF3B, MAP1B, KIF5B, AP3S1, COPG1, ACTR10, PAFAH1B1	1000	52	3887	1.42025	1	1	0.997878
GOTERM_BP_ALL	GO:0010970~transport along microtubule	19	1.84466	0.0957276	DYNC1H1, HSPA8, STAU1, HSBP1, AP3D1, HNRNPU, HTT, AP3B1, KLC1, RAB21, CDC42, SFPQ, KIF3B, MAP1B, KIF5B, AP3S1, COPG1, ACTR10, PAFAH1B1	1000	52	3887	1.42025	1	1	0.997878
GOTERM_BP_ALL	GO:0072384~organelle transport along microtubule	12	1.16505	0.122711	CDC42, DYNC1H1, HSBP1, MAP1B, KIF5B, AP3D1, HTT, AP3B1, COPG1, AP3S1, ACTR10, PAFAH1B1	1000	30	3887	1.5548	1	1	0.997878
GOTERM_BP_ALL	GO:0047496~vesicle transport along microtubule	7	0.679612	0.12402	DYNC1H1, KIF5B, AP3D1, HTT, AP3B1, AP3S1, PAFAH1B1	1000	14	3887	1.9435	1	1	0.997878
GOTERM_BP_ALL	GO:0030705~cytoskeleton-dependent intracellular transport	21	2.03883	0.167529	DYNC1H1, HSPA8, STAU1, HSBP1, AP3D1, HNRNPU, HTT, AP3B1, HOOK3, KLC1, RAB21, CDC42, SFPQ, KIF3B, MAP1B, KIF5B, AP3S1, COPG1, ACTR10, MYO1F, PAFAH1B1	1000	63	3887	1.29567	1	1	0.997878
GOTERM_BP_ALL	GO:0098930~axonal transport	9	0.873786	0.181048	RAB21, DYNC1H1, HSBP1, KIF5B, AP3D1, AP3B1, AP3S1, ACTR10, PAFAH1B1	1000	22	3887	1.59014	1	1	0.997878
GOTERM_BP_ALL	GO:0099518~vesicle cytoskeletal trafficking	8	0.776699	0.375768	DYNC1H1, KIF5B, AP3D1, HTT, AP3B1, AP3S1, MYO1F, PAFAH1B1	1000	23	3887	1.352	1	1	0.997878
Annotation Cluster 22	Enrichment Score: 0.9422418722227441
Category	Term	Count	%	PValue	Genes	List Total	Pop Hits	Pop Total	Fold Enrichment	Bonferroni	Benjamini	FDR
GOTERM_BP_ALL	GO:0000184~nuclear-transcribed mRNA catabolic process, nonsense-mediated decay	11	1.06796	0.0107457	SMG1, EXOSC10, EIF4A3, PYM1, ETF1, RNPS1, EIF3E, PABPC1, MAGOHB, HNRNPAB, GSPT1	1000	19	3887	2.25037	1	1	0.997878
GOTERM_BP_ALL	GO:0000956~nuclear-transcribed mRNA catabolic process	20	1.94175	0.0295565	HBS1L, DDX5, SMG1, SSB, EIF4A3, PYM1, HNRNPU, MAGOHB, HNRNPAB, GSPT1, PTBP1, LSM7, EXOSC10, CSDE1, CNOT3, ETF1, RNPS1, EIF3E, PABPC1, MTPAP	1000	49	3887	1.58653	1	1	0.997878
GOTERM_BP_ALL	GO:0034655~nucleobase-containing compound catabolic process	38	3.68932	0.0855834	HBS1L, FEN1, DDX5, VCP, SMG1, NCF1, GDA, NCF2, GMPR2, EIF4A3, HNRNPU, GSPT1, PTBP1, HINT1, PNP, EXOSC10, AIFM1, CASP3, UPP1, RBM7, MTPAP, XDH, SSB, YTHDF2, PYM1, MAGOHB, HNRNPAB, LSM7, NMNAT1, CSDE1, CNOT3, BAX, ETF1, EIF3E, RNPS1, PABPC1, SIDT2, ZPR1	1000	117	3887	1.26244	1	1	0.997878
GOTERM_BP_ALL	GO:0044270~cellular nitrogen compound catabolic process	39	3.78641	0.185711	HBS1L, FEN1, DDX5, VCP, SMG1, NCF1, GDA, NCF2, GMPR2, EIF4A3, HNRNPU, GSPT1, PTBP1, HINT1, PNP, EXOSC10, AIFM1, CASP3, UPP1, RBM7, MTPAP, XDH, SSB, YTHDF2, PYM1, MAGOHB, HNRNPAB, LSM7, NMNAT1, CSDE1, CNOT3, BAX, ETF1, EIF3E, RNPS1, PABPC1, BLVRA, SIDT2, ZPR1	1000	129	3887	1.17514	1	1	0.997878
GOTERM_BP_ALL	GO:0006402~mRNA catabolic process	21	2.03883	0.187954	HBS1L, DDX5, SMG1, YTHDF2, SSB, EIF4A3, PYM1, HNRNPU, MAGOHB, HNRNPAB, GSPT1, PTBP1, LSM7, EXOSC10, CSDE1, CNOT3, ETF1, RNPS1, EIF3E, PABPC1, MTPAP	1000	64	3887	1.27542	1	1	0.997878
GOTERM_BP_ALL	GO:0019439~aromatic compound catabolic process	40	3.8835	0.205542	HBS1L, FEN1, DDX5, VCP, SMG1, NCF1, GDA, NCF2, GMPR2, EIF4A3, HNRNPU, GSPT1, PTBP1, HINT1, PNP, EXOSC10, AIFM1, CASP3, UPP1, RBM7, MTPAP, XDH, SSB, YTHDF2, PYM1, MAGOHB, HNRNPAB, GSTZ1, LSM7, NMNAT1, CSDE1, CNOT3, BAX, ETF1, EIF3E, RNPS1, PABPC1, BLVRA, SIDT2, ZPR1	1000	134	3887	1.1603	1	1	0.997878
GOTERM_BP_ALL	GO:0046700~heterocycle catabolic process	39	3.78641	0.216132	HBS1L, FEN1, DDX5, VCP, SMG1, NCF1, GDA, NCF2, GMPR2, EIF4A3, HNRNPU, GSPT1, PTBP1, HINT1, PNP, EXOSC10, AIFM1, CASP3, UPP1, RBM7, MTPAP, XDH, SSB, YTHDF2, PYM1, MAGOHB, HNRNPAB, LSM7, NMNAT1, CSDE1, CNOT3, BAX, ETF1, EIF3E, RNPS1, PABPC1, BLVRA, SIDT2, ZPR1	1000	131	3887	1.1572	1	1	0.997878
GOTERM_BP_ALL	GO:0006401~RNA catabolic process	25	2.42718	0.242128	HBS1L, FEN1, DDX5, SMG1, EIF4A3, HNRNPU, GSPT1, PTBP1, EXOSC10, RBM7, MTPAP, SSB, YTHDF2, PYM1, MAGOHB, HNRNPAB, LSM7, CSDE1, CNOT3, ETF1, EIF3E, RNPS1, PABPC1, SIDT2, ZPR1	1000	81	3887	1.19969	1	1	0.997878
GOTERM_BP_ALL	GO:1901361~organic cyclic compound catabolic process	40	3.8835	0.324335	HBS1L, FEN1, DDX5, VCP, SMG1, NCF1, GDA, NCF2, GMPR2, EIF4A3, HNRNPU, GSPT1, PTBP1, HINT1, PNP, EXOSC10, AIFM1, CASP3, UPP1, RBM7, MTPAP, XDH, SSB, YTHDF2, PYM1, MAGOHB, HNRNPAB, GSTZ1, LSM7, NMNAT1, CSDE1, CNOT3, BAX, ETF1, EIF3E, RNPS1, PABPC1, BLVRA, SIDT2, ZPR1	1000	141	3887	1.1027	1	1	0.997878
Annotation Cluster 23	Enrichment Score: 0.888677703427302
Category	Term	Count	%	PValue	Genes	List Total	Pop Hits	Pop Total	Fold Enrichment	Bonferroni	Benjamini	FDR
GOTERM_BP_ALL	GO:0007080~mitotic metaphase plate congression	19	1.84466	0.00143347	BECN1, NUDC, DCTN2, CUL3, VPS4B, PINX1, VPS4A, HNRNPU, CDCA8, KIF22, NDC80, CHMP1A, CHMP2B, NUP62, CHMP2A, CHMP4B, MAPRE1, KPNB1, CHMP5	1000	36	3887	2.05147	0.99998	0.348656	0.34787
GOTERM_BP_ALL	GO:0051310~metaphase plate congression	19	1.84466	0.00309479	BECN1, NUDC, DCTN2, CUL3, VPS4B, PINX1, VPS4A, HNRNPU, CDCA8, KIF22, NDC80, CHMP1A, CHMP2B, NUP62, CHMP2A, CHMP4B, MAPRE1, KPNB1, CHMP5	1000	38	3887	1.9435	1	0.614071	0.612687
GOTERM_BP_ALL	GO:0051303~establishment of chromosome localization	20	1.94175	0.00455976	BECN1, ACTR2, NUDC, DCTN2, CUL3, VPS4B, PINX1, VPS4A, HNRNPU, CDCA8, KIF22, NDC80, CHMP1A, CHMP2B, NUP62, CHMP2A, CHMP4B, MAPRE1, KPNB1, CHMP5	1000	42	3887	1.85095	1	0.781378	0.779616
GOTERM_BP_ALL	GO:0050000~chromosome localization	20	1.94175	0.00839989	BECN1, ACTR2, NUDC, DCTN2, CUL3, VPS4B, PINX1, VPS4A, HNRNPU, CDCA8, KIF22, NDC80, CHMP1A, CHMP2B, NUP62, CHMP2A, CHMP4B, MAPRE1, KPNB1, CHMP5	1000	44	3887	1.76682	1	1	0.997878
GOTERM_BP_ALL	GO:1901673~regulation of mitotic spindle assembly	7	0.679612	0.0896188	VPS4B, CHMP1A, CHMP2B, CHMP2A, HNRNPU, CHMP4B, CHMP5	1000	13	3887	2.093	1	1	0.997878
GOTERM_BP_ALL	GO:0007051~spindle organization	28	2.71845	0.152231	VCP, DCTN2, VPS4B, HNRNPU, CDCA8, TUBB5, KIF3B, PPP2R1A, CHMP1A, NUP62, RPS3, FLNA, MAP4, DYNC1H1, RANBP1, NUDC, SMC1A, RHOA, NDC80, CHMP2B, CHMP2A, CHMP4B, MYH9, SUGT1, MAPRE1, LSM14A, KPNB1, CHMP5	1000	87	3887	1.25099	1	1	0.997878
GOTERM_BP_ALL	GO:0000226~microtubule cytoskeleton organization	55	5.33981	0.152463	GDA, HNRNPU, GCC2, TUBB5, PPP2R1A, NUP62, CHMP1A, GIT1, CDK5RAP2, SS18, NUDC, PDCD6IP, SMC1A, EML2, RHOA, DYNC1LI2, MAP1B, CHMP4B, MYH9, ARHGEF1, ARHGEF2, FKBP4, MAPRE1, ARHGEF7, GAPDH, KPNB1, CHMP5, PAFAH1B1, VCP, DCTN2, ROCK2, DNAH8, VPS4B, CDCA8, HTT, KIF3B, KATNA1, RPS3, FLNA, MAP4, SMN1, SRGAP2, RANBP1, DYNC1H1, TBCD, TBCB, HOOK3, NDC80, NSFL1C, FES, CHMP2B, CHMP2A, SUGT1, LSM14A, ZPR1	1000	185	3887	1.15559	1	1	0.997878
GOTERM_BP_ALL	GO:0000819~sister chromatid segregation	32	3.1068	0.177893	TOP2A, BECN1, TOP2B, FEN1, DCTN2, CUL3, VPS4B, PINX1, VPS4A, HNRNPU, CDCA8, PPP2R1A, CHMP1A, NUP62, MCMBP, BRD7, CDK5RAP2, NAA50, NUDC, ACTL6A, SMARCA5, KIF22, SMC1A, NDC80, SFPQ, CHMP2B, CHMP2A, CHMP4B, MAPRE1, KPNB1, RAN, CHMP5	1000	103	3887	1.20761	1	1	0.997878
GOTERM_BP_ALL	GO:0060236~regulation of mitotic spindle organization	9	0.873786	0.181048	DYNC1H1, VPS4B, NUP62, CHMP1A, CHMP2B, CHMP2A, HNRNPU, CHMP4B, CHMP5	1000	22	3887	1.59014	1	1	0.997878
GOTERM_BP_ALL	GO:0090224~regulation of spindle organization	9	0.873786	0.181048	DYNC1H1, VPS4B, NUP62, CHMP1A, CHMP2B, CHMP2A, HNRNPU, CHMP4B, CHMP5	1000	22	3887	1.59014	1	1	0.997878
GOTERM_BP_ALL	GO:0007059~chromosome segregation	43	4.17476	0.190457	TOP2A, BECN1, TOP2B, FEN1, DDX3X, DCTN2, CUL3, VPS4B, PINX1, VPS4A, HNRNPU, CDCA8, CDC42, PPP2R1A, PPP1R7, CHMP1A, NUP62, RPS3, MCMBP, BRD7, CDK5RAP2, NAA50, ACTR2, DYNC1H1, NUDC, ACTL6A, SMARCA5, KIF22, SMC1A, NDC80, SFPQ, CCNE1, CHMP2B, ERCC2, CHMP2A, CHMP4B, MMS19, TOP1, MAPRE1, SLC25A5, KPNB1, RAN, CHMP5	1000	144	3887	1.1607	1	1	0.997878
GOTERM_BP_ALL	GO:0051225~spindle assembly	19	1.84466	0.213528	DYNC1H1, VPS4B, HNRNPU, CDCA8, SMC1A, RHOA, NDC80, TUBB5, KIF3B, CHMP1A, CHMP2B, RPS3, CHMP2A, FLNA, CHMP4B, MAPRE1, LSM14A, KPNB1, CHMP5	1000	58	3887	1.27333	1	1	0.997878
GOTERM_BP_ALL	GO:0007052~mitotic spindle organization	20	1.94175	0.223192	DYNC1H1, NUDC, VCP, DCTN2, VPS4B, HNRNPU, CDCA8, SMC1A, RHOA, NDC80, KIF3B, CHMP1A, CHMP2B, CHMP2A, FLNA, CHMP4B, MAP4, LSM14A, KPNB1, CHMP5	1000	62	3887	1.25387	1	1	0.997878
GOTERM_BP_ALL	GO:1902850~microtubule cytoskeleton organization involved in mitosis	20	1.94175	0.247228	DYNC1H1, NUDC, VCP, DCTN2, VPS4B, HNRNPU, CDCA8, SMC1A, RHOA, NDC80, KIF3B, CHMP1A, CHMP2B, CHMP2A, FLNA, CHMP4B, MAP4, LSM14A, KPNB1, CHMP5	1000	63	3887	1.23397	1	1	0.997878
GOTERM_BP_ALL	GO:0098813~nuclear chromosome segregation	34	3.30097	0.258719	TOP2A, BECN1, TOP2B, FEN1, DCTN2, CUL3, VPS4B, PINX1, VPS4A, HNRNPU, CDCA8, PPP2R1A, CHMP1A, NUP62, MCMBP, BRD7, CDK5RAP2, NAA50, ACTR2, NUDC, ACTL6A, SMARCA5, KIF22, SMC1A, NDC80, SFPQ, CCNE1, CHMP2B, CHMP2A, CHMP4B, MAPRE1, KPNB1, RAN, CHMP5	1000	115	3887	1.1492	1	1	0.997878
GOTERM_BP_ALL	GO:0000070~mitotic sister chromatid segregation	27	2.62136	0.344814	BECN1, DCTN2, CUL3, VPS4B, PINX1, VPS4A, HNRNPU, CDCA8, PPP2R1A, CHMP1A, NUP62, BRD7, CDK5RAP2, NAA50, NUDC, ACTL6A, SMARCA5, KIF22, SMC1A, NDC80, CHMP2B, CHMP2A, CHMP4B, MAPRE1, KPNB1, RAN, CHMP5	1000	93	3887	1.12848	1	1	0.997878
GOTERM_BP_ALL	GO:0048285~organelle fission	51	4.95146	0.41521	TOP2A, TOP2B, PINX1, HNRNPU, MKI67, PPP2R1A, NUP62, CHMP1A, VPS35, DNM1L, CDK5RAP2, ACTR2, NUDC, ACTL6A, AP3B1, KIF22, SMC1A, RHOA, CCNE1, CHMP4B, RPL24, PGAM5, MAPRE1, KPNB1, CHMP5, BECN1, VCP, DCTN2, PSMD13, CUL3, VPS4B, VPS4A, CDCA8, MIEF1, MFF, CDC42, KIF3B, FLNA, MAP4, BRD7, NAA50, RANBP1, DYNC1H1, SMARCA5, NDC80, NSFL1C, CHMP2B, CHMP2A, CALR, LSM14A, RAN	1000	188	3887	1.05445	1	1	0.997878
GOTERM_BP_ALL	GO:0000280~nuclear division	45	4.36893	0.526745	TOP2A, BECN1, TOP2B, VCP, DCTN2, PSMD13, CUL3, VPS4B, PINX1, VPS4A, HNRNPU, CDCA8, MKI67, CDC42, KIF3B, PPP2R1A, CHMP1A, NUP62, FLNA, MAP4, BRD7, CDK5RAP2, NAA50, ACTR2, DYNC1H1, RANBP1, NUDC, ACTL6A, SMARCA5, KIF22, SMC1A, RHOA, NDC80, NSFL1C, CCNE1, CHMP2B, CHMP2A, CHMP4B, RPL24, CALR, MAPRE1, LSM14A, KPNB1, RAN, CHMP5	1000	171	3887	1.02289	1	1	0.997878
GOTERM_BP_ALL	GO:0007067~mitotic nuclear division	37	3.59223	0.665264	BECN1, VCP, DCTN2, CUL3, VPS4B, PINX1, VPS4A, HNRNPU, CDCA8, KIF3B, PPP2R1A, CHMP1A, NUP62, FLNA, MAP4, BRD7, CDK5RAP2, NAA50, DYNC1H1, RANBP1, NUDC, ACTL6A, SMARCA5, KIF22, SMC1A, RHOA, NDC80, NSFL1C, CHMP2B, CHMP2A, CHMP4B, RPL24, MAPRE1, LSM14A, KPNB1, RAN, CHMP5	1000	147	3887	0.978361	1	1	0.997878
GOTERM_BP_ALL	GO:0090307~mitotic spindle assembly	7	0.679612	0.729994	KIF3B, FLNA, CDCA8, SMC1A, LSM14A, KPNB1, RHOA	1000	27	3887	1.00774	1	1	0.997878
GOTERM_BP_ALL	GO:0051783~regulation of nuclear division	22	2.13592	0.791253	BECN1, DYNC1H1, RANBP1, CUL3, VPS4B, ACTL6A, SMARCA5, HNRNPU, CDCA8, MKI67, NDC80, CDC42, NSFL1C, CHMP1A, CHMP2B, NUP62, CHMP2A, CHMP4B, CALR, BRD7, CDK5RAP2, CHMP5	1000	93	3887	0.919505	1	1	0.997878
GOTERM_BP_ALL	GO:0007088~regulation of mitotic nuclear division	21	2.03883	0.811149	BECN1, DYNC1H1, RANBP1, CUL3, VPS4B, ACTL6A, SMARCA5, HNRNPU, CDCA8, MKI67, NDC80, CDC42, NSFL1C, CHMP1A, CHMP2B, NUP62, CHMP2A, CHMP4B, BRD7, CDK5RAP2, CHMP5	1000	90	3887	0.906967	1	1	0.997878
Annotation Cluster 24	Enrichment Score: 0.8771177866222057
Category	Term	Count	%	PValue	Genes	List Total	Pop Hits	Pop Total	Fold Enrichment	Bonferroni	Benjamini	FDR
GOTERM_BP_ALL	GO:0097049~motor neuron apoptotic process	5	0.485437	0.0770253	ROCK1, BAX, FADD, RHOA, ZPR1	1000	7	3887	2.77643	1	1	0.997878
GOTERM_BP_ALL	GO:2000671~regulation of motor neuron apoptotic process	4	0.38835	0.11091	ROCK1, BAX, RHOA, ZPR1	1000	5	3887	3.1096	1	1	0.997878
GOTERM_BP_ALL	GO:2000672~negative regulation of motor neuron apoptotic process	3	0.291262	0.273552	ROCK1, RHOA, ZPR1	1000	4	3887	2.91525	1	1	0.997878
Annotation Cluster 25	Enrichment Score: 0.8692845767043449
Category	Term	Count	%	PValue	Genes	List Total	Pop Hits	Pop Total	Fold Enrichment	Bonferroni	Benjamini	FDR
GOTERM_BP_ALL	GO:0042274~ribosomal small subunit biogenesis	31	3.00971	0.0083615	RPS19BP1, MRPS11, KRI1, WDR46, RRP7A, EMG1, HELB, RPS17, RPS15A, RPS16, EXOSC10, RPS19, SURF6, RPL38, RPS13, UTP6, RPS7, DIMT1, RPS8, RPS6, RPP40, RPSA, MRPS7, BYSL, RPS25, RPS28, RPS27, ERCC2, MPHOSPH10, RPS21, RPS24	1000	78	3887	1.54483	1	1	0.997878
GOTERM_BP_ALL	GO:0022613~ribonucleoprotein complex biogenesis	92	8.93204	0.0289627	DDX3X, HSP90AB1, RPL3, MRPS11, EIF4A3, KRI1, RPL10A, PRPF19, WDR46, RPL6, IPO4, RPL7, RPL7A, HELB, RPS17, RPS16, MRPL1, RPS19, C1QBP, RUVBL1, RPL35, UBAP2L, RPL38, RPS13, HSP90AA1, RPS7, RPS8, DIMT1, RPS6, RPL13A, RPSA, TSC1, MRPS7, ATXN2L, RPUSD4, CSDE1, CLNS1A, PRPF3, STRAP, RPL24, SNRPC, SLU7, SNRPB, RNASEL, RPS19BP1, RPL11, NOL9, SDAD1, RPF2, PRPF8, RRP7A, EMG1, RPS15A, EXOSC10, PUF60, RPL14,…	1000	298	3887	1.20001	1	1	0.997878
GOTERM_BP_ALL	GO:0042254~ribosome biogenesis	59	5.72816	0.145205	DDX3X, RPL3, MRPS11, EIF4A3, KRI1, RPL10A, WDR46, RPL6, IPO4, RPL7, RPL7A, HELB, RPS17, RPS16, MRPL1, RPS19, C1QBP, RPL35, RPL38, RPS13, RPS7, RPS8, DIMT1, RPS6, RPSA, TSC1, MRPS7, RPUSD4, RPL24, RNASEL, RPS19BP1, RPL11, NOL9, SDAD1, RPF2, RRP7A, EMG1, RPS15A, EXOSC10, RPL14, GAR1, SURF6, NUP88, UTP6, YTHDF2, RPP40, RPL23A, PA2G4, BYSL, CUL4A, RPS25, RPS28, RPS27, ERCC2, MPHOSPH10, PIN4, RPS21, R…	1000	199	3887	1.15243	1	1	0.997878
GOTERM_BP_ALL	GO:0006364~rRNA processing	39	3.78641	0.283605	RNASEL, MRPS11, RPL11, EIF4A3, NOL9, KRI1, RPF2, RPL10A, WDR46, RPL7, RRP7A, RPL7A, EMG1, HELB, RPS17, RPS16, EXOSC10, MRPL1, RPS19, RPL14, GAR1, RPL35, UTP6, RPS7, DIMT1, RPS8, RPS6, RPP40, PA2G4, BYSL, RPUSD4, RPS25, RPS28, RPS27, ERCC2, MPHOSPH10, PIN4, RPS21, RPS24	1000	135	3887	1.12291	1	1	0.997878
GOTERM_BP_ALL	GO:0034470~ncRNA processing	52	5.04854	0.383892	DDX3X, MRPS11, EIF4A3, RTCB, THUMPD1, KRI1, RPL10A, WDR46, RPL7, RPL7A, HELB, RPS17, RPS16, MRPL1, RPS19, DGCR8, RPL35, RPS7, RPS8, DIMT1, RPS6, RPUSD4, CTU1, ZCCHC8, DDX5, RNASEL, RPL11, NOL9, RPF2, RRP7A, EMG1, EXOSC10, RPL14, GAR1, TRMT1L, UTP6, SSB, RPP40, PA2G4, BYSL, RPS25, RPS28, RPS27, HNRNPA2B1, ERCC2, TRMT6, MPHOSPH10, INTS7, PIN4, TRMT11, RPS21, RPS24	1000	190	3887	1.06381	1	1	0.997878
GOTERM_BP_ALL	GO:0016072~rRNA metabolic process	41	3.98058	0.403661	RNASEL, MRPS11, RPL11, EIF4A3, NOL9, KRI1, RPF2, RPL10A, WDR46, RPL7, RRP7A, RPL7A, EMG1, HELB, RPS17, RPS16, EXOSC10, MRPL1, RPS19, RPL14, GAR1, RPL35, UTP6, RPS7, DIMT1, RPS8, RPS6, RPP40, MARS1, PA2G4, BYSL, RPUSD4, RPS25, RPS28, RPS27, ERCC2, MPHOSPH10, PIN4, TOP1, RPS21, RPS24	1000	149	3887	1.06958	1	1	0.997878
GOTERM_BP_ALL	GO:0034660~ncRNA metabolic process	59	5.72816	0.532062	DDX3X, MRPS11, EIF4A3, RTCB, F13A1, THUMPD1, KRI1, RPL10A, WDR46, RPL7, RPL7A, HELB, RPS17, RPS16, MRPL1, RPS19, DGCR8, RPL35, RBM7, LRRC47, RPS7, RPS8, DIMT1, RPS6, MARS1, RPUSD4, CTU1, TOP1, ZCCHC8, DDX5, RNASEL, RPL11, NOL9, RPF2, RRP7A, EMG1, EXOSC10, RPL14, GAR1, TRMT1L, UTP6, SSB, RPP40, PA2G4, BYSL, RPS25, RPS28, RPS27, HNRNPA2B1, ERCC2, TRMT6, MPHOSPH10, INTS7, PIN4, TRMT11, FARSA, RPS21,…	1000	226	3887	1.01475	1	1	0.997878
Annotation Cluster 26	Enrichment Score: 0.8675734176403034
Category	Term	Count	%	PValue	Genes	List Total	Pop Hits	Pop Total	Fold Enrichment	Bonferroni	Benjamini	FDR
GOTERM_BP_ALL	GO:0051653~spindle localization	12	1.16505	0.0476521	DYNC1H1, ACTR2, NSFL1C, HTT, MYH9, ARHGEF2, MAP4, MAPRE1, KPNB1, NDC80, PAFAH1B1, CDK5RAP2	1000	26	3887	1.794	1	1	0.997878
GOTERM_BP_ALL	GO:0051293~establishment of spindle localization	11	1.06796	0.0639913	DYNC1H1, NSFL1C, HTT, MYH9, ARHGEF2, MAP4, MAPRE1, KPNB1, NDC80, PAFAH1B1, CDK5RAP2	1000	24	3887	1.78154	1	1	0.997878
GOTERM_BP_ALL	GO:0030010~establishment of cell polarity	18	1.74757	0.137655	HSP90AA1, GSN, HSP90AB1, MSN, HTT, RHOA, NDC80, CDC42, NSFL1C, MAP1B, ABL2, MYH9, ARHGEF2, MAP4, MAPRE1, CRK, PAFAH1B1, CDK5RAP2	1000	51	3887	1.37188	1	1	0.997878
GOTERM_BP_ALL	GO:0051294~establishment of spindle orientation	8	0.776699	0.155096	NSFL1C, HTT, ARHGEF2, MAP4, MAPRE1, NDC80, PAFAH1B1, CDK5RAP2	1000	18	3887	1.72756	1	1	0.997878
GOTERM_BP_ALL	GO:0000132~establishment of mitotic spindle orientation	7	0.679612	0.208195	NSFL1C, HTT, ARHGEF2, MAPRE1, NDC80, PAFAH1B1, CDK5RAP2	1000	16	3887	1.70056	1	1	0.997878
GOTERM_BP_ALL	GO:0040001~establishment of mitotic spindle localization	8	0.776699	0.23631	NSFL1C, HTT, ARHGEF2, MAPRE1, KPNB1, NDC80, PAFAH1B1, CDK5RAP2	1000	20	3887	1.5548	1	1	0.997878
GOTERM_BP_ALL	GO:0007163~establishment or maintenance of cell polarity	25	2.42718	0.263898	HSP90AB1, WDR1, HTT, CDC42, RACK1, RAC3, ABL2, MAP4, CDK5RAP2, ACTR2, HSP90AA1, PDCD6IP, GSN, MSN, RHOA, NDC80, NSFL1C, SHTN1, MAP1B, MYH9, ARHGEF2, MAPRE1, CRK, PAFAH1B1, LIMS1	1000	82	3887	1.18506	1	1	0.997878
Annotation Cluster 27	Enrichment Score: 0.8561412581692411
Category	Term	Count	%	PValue	Genes	List Total	Pop Hits	Pop Total	Fold Enrichment	Bonferroni	Benjamini	FDR
GOTERM_BP_ALL	GO:0006099~tricarboxylic acid cycle	11	1.06796	0.0480267	ACLY, MDH1, IDH1, NDUFS4, IDH2, SUCLG2, ACO1, SDHC, DLAT, SDHB, IDH3A	1000	23	3887	1.859	1	1	0.997878
GOTERM_BP_ALL	GO:0006101~citrate metabolic process	11	1.06796	0.0480267	ACLY, MDH1, IDH1, NDUFS4, IDH2, SUCLG2, ACO1, SDHC, DLAT, SDHB, IDH3A	1000	23	3887	1.859	1	1	0.997878
GOTERM_BP_ALL	GO:0072350~tricarboxylic acid metabolic process	11	1.06796	0.105085	ACLY, MDH1, IDH1, NDUFS4, IDH2, SUCLG2, ACO1, SDHC, DLAT, SDHB, IDH3A	1000	26	3887	1.6445	1	1	0.997878
GOTERM_BP_ALL	GO:0009060~aerobic respiration	17	1.65049	0.108109	ADSL, NDUFA6, MDH1, NDUFB5, NDUFB4, IDH1, IDH2, SDHC, SDHB, ACLY, NDUFS4, SUCLG2, ACO1, NDUFS1, DLAT, NDUFV1, IDH3A	1000	46	3887	1.4365	1	1	0.997878
GOTERM_BP_ALL	GO:0045333~cellular respiration	27	2.62136	0.43965	VCP, NDUFB5, NDUFB4, ETFB, IDE, COX5A, UQCRFS1, DLAT, BID, NDUFV1, IDH3A, ADSL, NDUFA6, MDH1, IDH1, IDH2, SDHC, SOD2, SDHB, ACLY, NDUFS4, UQCRC1, SUCLG2, BAX, ACO1, NDUFS1, UQCRC2	1000	97	3887	1.08195	1	1	0.997878
GOTERM_BP_ALL	GO:0043648~dicarboxylic acid metabolic process	12	1.16505	0.633401	ACLY, ATIC, MDH1, IDH1, SHMT1, IDH2, SUCLG2, HTT, SDHB, ACSF3, NIT2, IDH3A	1000	45	3887	1.03653	1	1	0.997878
Annotation Cluster 28	Enrichment Score: 0.8467009194130254
Category	Term	Count	%	PValue	Genes	List Total	Pop Hits	Pop Total	Fold Enrichment	Bonferroni	Benjamini	FDR
GOTERM_BP_ALL	GO:0030162~regulation of proteolysis	76	7.37864	0.0503806	DDX3X, HSP90AB1, CTSZ, PDCD5, PZP, IDE, HMGB1, ENO1, PYCARD, RPS6KA3, CASP8, AIFM1, AKT2, C1QBP, SUMO2, RUVBL1, CASP1, RACK1, CTSH, ARIH1, PRKACA, CTSD, USP47, USP7, SERPINB2, RPS7, USP5, SYK, RPL23, COMMD1, RNF40, RHOA, NAIP2, PSMA3, BIN1, PSME3, UBE2V2, MYH9, AURKAIP1, GAPDH, USP14, CSTB, VCP, PSMD14, ROCK2, RPL11, PAPLN, HTRA2, HTT, PHB, THBS1, MTM1, PPP2CA, BAG5, RPS3, SFN, FADD, PSMF1, BID, …	1000	247	3887	1.196	1	1	0.997878
GOTERM_BP_ALL	GO:0043280~positive regulation of cysteine-type endopeptidase activity involved in apoptotic process	20	1.94175	0.0767294	VCP, GSN, DDX3X, SYK, PDCD5, HTRA2, HMGB1, RHOA, PYCARD, PPP2CA, CASP8, AIFM1, RACK1, CASP1, RPS3, BAX, ANP32B, BID, XDH, CTSD	1000	54	3887	1.43963	1	1	0.997878
GOTERM_BP_ALL	GO:0043281~regulation of cysteine-type endopeptidase activity involved in apoptotic process	29	2.81553	0.0803868	VCP, DDX3X, PDCD5, HTRA2, HMGB1, THBS1, PYCARD, PPP2CA, RPS6KA3, CASP8, AIFM1, AKT2, CASP1, RACK1, RPS3, SFN, BID, XDH, CTSD, PAK2, IGBP1, USP47, GSN, SYK, DHCR24, RHOA, NAIP2, BAX, ANP32B	1000	85	3887	1.32615	1	1	0.997878
GOTERM_BP_ALL	GO:0052547~regulation of peptidase activity	43	4.17476	0.0880943	CSTB, VCP, DDX3X, ROCK2, PDCD5, PZP, PAPLN, HTRA2, HTT, HMGB1, THBS1, PYCARD, PPP2CA, RPS6KA3, CASP8, AIFM1, AKT2, CASP1, RACK1, RPS3, CTSH, SFN, FADD, BID, XDH, CTSD, PAK2, IGBP1, USP47, SERPINB2, GSN, SYK, DHCR24, RHOA, PSMB8, NAIP2, PSMA3, BIN1, PSME3, BAX, ANP32B, GAPDH, PICALM	1000	135	3887	1.23808	1	1	0.997878
GOTERM_BP_ALL	GO:0052548~regulation of endopeptidase activity	37	3.59223	0.100576	VCP, DDX3X, PDCD5, HTRA2, HTT, HMGB1, THBS1, PYCARD, PPP2CA, RPS6KA3, CASP8, AIFM1, AKT2, CASP1, RACK1, RPS3, SFN, FADD, BID, XDH, CTSD, PAK2, IGBP1, USP47, SERPINB2, GSN, SYK, DHCR24, RHOA, PSMB8, NAIP2, PSMA3, PSME3, BAX, ANP32B, GAPDH, PICALM	1000	115	3887	1.2506	1	1	0.997878
GOTERM_BP_ALL	GO:2000116~regulation of cysteine-type endopeptidase activity	31	3.00971	0.15625	VCP, DDX3X, PDCD5, HTRA2, HTT, HMGB1, THBS1, PYCARD, PPP2CA, RPS6KA3, CASP8, AIFM1, AKT2, CASP1, RACK1, RPS3, SFN, FADD, BID, XDH, CTSD, PAK2, IGBP1, USP47, GSN, SYK, DHCR24, RHOA, NAIP2, BAX, ANP32B	1000	98	3887	1.22956	1	1	0.997878
GOTERM_BP_ALL	GO:2001056~positive regulation of cysteine-type endopeptidase activity	21	2.03883	0.167529	VCP, GSN, DDX3X, SYK, PDCD5, HTRA2, HMGB1, RHOA, PYCARD, PPP2CA, CASP8, AIFM1, RACK1, CASP1, RPS3, BAX, FADD, ANP32B, BID, XDH, CTSD	1000	63	3887	1.29567	1	1	0.997878
GOTERM_BP_ALL	GO:0010952~positive regulation of peptidase activity	25	2.42718	0.201098	VCP, DDX3X, ROCK2, PDCD5, HTRA2, HMGB1, PYCARD, PPP2CA, CASP8, AIFM1, CASP1, RACK1, RPS3, CTSH, FADD, BID, XDH, CTSD, GSN, SYK, RHOA, PSME3, BAX, ANP32B, PICALM	1000	79	3887	1.23006	1	1	0.997878
GOTERM_BP_ALL	GO:0045862~positive regulation of proteolysis	42	4.07767	0.230428	VCP, DDX3X, ROCK2, PDCD5, HTRA2, ENO1, PHB, HMGB1, PYCARD, PPP2CA, CASP8, AIFM1, SUMO2, RUVBL1, CASP1, RACK1, RPS3, CTSH, FADD, ARIH1, BID, ATG7, XDH, CTSD, HSPA8, GSN, USP5, SYK, CSNK1A1, SGTA, OGA, RHOA, RNF40, DAB2, PSME3, UBE2V2, MYH9, BAX, ANP32B, CCDC22, AURKAIP1, PICALM	1000	143	3887	1.14164	1	1	0.997878
GOTERM_BP_ALL	GO:0010950~positive regulation of endopeptidase activity	22	2.13592	0.240845	VCP, GSN, DDX3X, SYK, PDCD5, HTRA2, HMGB1, RHOA, PYCARD, PPP2CA, CASP8, AIFM1, PSME3, RACK1, CASP1, RPS3, BAX, FADD, ANP32B, BID, XDH, CTSD	1000	70	3887	1.22163	1	1	0.997878
GOTERM_BP_ALL	GO:0006919~activation of cysteine-type endopeptidase activity involved in apoptotic process	9	0.873786	0.603735	PYCARD, VCP, CASP8, AIFM1, RACK1, BAX, ANP32B, BID, XDH	1000	32	3887	1.09322	1	1	0.997878
Annotation Cluster 29	Enrichment Score: 0.8451283640817562
Category	Term	Count	%	PValue	Genes	List Total	Pop Hits	Pop Total	Fold Enrichment	Bonferroni	Benjamini	FDR
GOTERM_BP_ALL	GO:0008380~RNA splicing	70	6.79612	0.0203334	TCERG1, RBM25, DDX46, EIF4A3, RTCB, HNRNPU, PPWD1, WDR83, PRPF19, VIRMA, PTBP1, LGALS3, AKT2, C1QBP, DHX15, RBM7, TXNL4A, CTNNBL1, RPS13, BCAS2, SRRM2, RBM15, TFIP11, THOC2, THOC7, RPUSD4, SFPQ, HNRNPH1, CLNS1A, PRPF3, SRSF2, STRAP, PPIH, PABPC1, SNRPC, SLU7, SNRPA, SNRPB, ZCCHC8, SF3B5, DDX5, SF3B3, SF3B6, HTATSF1, PRPF8, PUF60, TRA2B, RALY, SMN1, HNRNPA1, SF3B1, SF3A3, RBM39, HSPA8, HNRNPA3, AL…	1000	216	3887	1.25968	1	1	0.997878
GOTERM_BP_ALL	GO:0016071~mRNA metabolic process	94	9.12621	0.0810706	TCERG1, HBS1L, SMG1, RBM25, DDX46, EIF4A3, HNRNPU, PPWD1, WDR83, PRPF19, VIRMA, PTBP1, LGALS3, C1QBP, DHX15, PAPOLA, PRKACA, RBM7, TXNL4A, MTPAP, CTNNBL1, BCAS2, SRRM2, NCOA2, RBM15, TFIP11, AP3B1, THOC2, RNF40, THOC7, ATXN2L, RPUSD4, SFPQ, HNRNPH1, EEF1D, CSDE1, CLNS1A, PRPF3, SRSF2, STRAP, PPIH, ETF1, PABPC1, SNRPC, AURKAIP1, SLU7, SNRPA, SNRPB, ZCCHC8, SF3B5, DDX5, RNASEL, SF3B3, SF3B6, HTATSF…	1000	319	3887	1.14539	1	1	0.997878
GOTERM_BP_ALL	GO:0043484~regulation of RNA splicing	31	3.00971	0.0914401	SF3B5, DDX5, RBM25, SF3B3, EIF4A3, HNRNPU, PRPF19, TAF5L, PTBP1, PUF60, AKT2, C1QBP, TRA2B, SMN1, RBM7, HNRNPA1, RBM12, RPS13, RBM39, HSPA8, RBM15, SMU1, HNRNPH1, HNRNPF, CLNS1A, HNRNPA2B1, SRSF2, RBM42, ACIN1, RNPS1, ZPR1	1000	93	3887	1.29567	1	1	0.997878
GOTERM_BP_ALL	GO:0006397~mRNA processing	76	7.37864	0.106986	TCERG1, RBM25, DDX46, EIF4A3, HNRNPU, PPWD1, WDR83, PRPF19, VIRMA, PTBP1, LGALS3, C1QBP, DHX15, PAPOLA, PRKACA, RBM7, TXNL4A, MTPAP, CTNNBL1, BCAS2, SRRM2, RBM15, TFIP11, THOC2, RNF40, THOC7, RPUSD4, SFPQ, HNRNPH1, CLNS1A, PRPF3, SRSF2, STRAP, PPIH, PABPC1, SNRPC, AURKAIP1, SLU7, SNRPA, SNRPB, ZCCHC8, SF3B5, DDX5, RNASEL, SF3B3, SF3B6, HTATSF1, PRPF8, PUF60, PCBP1, TRA2B, RALY, SMN1, HNRNPA1, SF3…	1000	257	3887	1.14946	1	1	0.997878
GOTERM_BP_ALL	GO:0006396~RNA processing	128	12.4272	0.107384	TCERG1, EIF4A3, RTCB, HNRNPU, WDR83, THUMPD1, RPL10A, VIRMA, RPL7, LGALS3, HELB, RPS17, RPS16, RPS19, AKT2, PAPOLA, RPL35, PRKACA, MTPAP, TXNL4A, RPS13, SRRM2, RPS7, RPS8, DIMT1, RPS6, THOC2, RNF40, THOC7, HNRNPUL1, PRPF3, CLNS1A, SRSF2, PPIH, AURKAIP1, SNRPC, SNRPA, SNRPB, ZCCHC8, DDX5, HTATSF1, RPF2, PRPF8, RRP7A, EMG1, PCBP1, GAR1, RIPK1, SMN1, TRMT1L, HSPA8, NONO, ALYREF, CPSF3, RPP40, PA2G4,…	1000	450	3887	1.10564	1	1	0.997878
GOTERM_BP_ALL	GO:0000381~regulation of alternative mRNA splicing, via spliceosome	13	1.26214	0.115638	DDX5, RBM25, RBM15, EIF4A3, HNRNPU, SMU1, PTBP1, PUF60, TRA2B, SRSF2, RNPS1, RBM7, HNRNPA1	1000	33	3887	1.53124	1	1	0.997878
GOTERM_BP_ALL	GO:0000375~RNA splicing, via transesterification reactions	46	4.46602	0.203689	SF3B5, DDX5, RBM25, SF3B3, DDX46, SF3B6, EIF4A3, HNRNPU, WDR83, HTATSF1, PRPF19, PRPF8, PTBP1, PUF60, C1QBP, TRA2B, SMN1, RBM7, HNRNPA1, TXNL4A, SF3B1, CTNNBL1, BCAS2, SRRM2, SF3A3, HSPA8, HNRNPA3, RBM15, TFIP11, MAGOHB, SMU1, HNRNPM, SFPQ, LSM7, PRPF3, CLNS1A, HNRNPA2B1, SRSF2, RBM42, ACIN1, STRAP, RNPS1, SNRPC, SLU7, SNRPA, SNRPB	1000	156	3887	1.14617	1	1	0.997878
GOTERM_BP_ALL	GO:0000377~RNA splicing, via transesterification reactions with bulged adenosine as nucleophile	46	4.46602	0.203689	SF3B5, DDX5, RBM25, SF3B3, DDX46, SF3B6, EIF4A3, HNRNPU, WDR83, HTATSF1, PRPF19, PRPF8, PTBP1, PUF60, C1QBP, TRA2B, SMN1, RBM7, HNRNPA1, TXNL4A, SF3B1, CTNNBL1, BCAS2, SRRM2, SF3A3, HSPA8, HNRNPA3, RBM15, TFIP11, MAGOHB, SMU1, HNRNPM, SFPQ, LSM7, PRPF3, CLNS1A, HNRNPA2B1, SRSF2, RBM42, ACIN1, STRAP, RNPS1, SNRPC, SLU7, SNRPA, SNRPB	1000	156	3887	1.14617	1	1	0.997878
GOTERM_BP_ALL	GO:0000398~mRNA splicing, via spliceosome	46	4.46602	0.203689	SF3B5, DDX5, RBM25, SF3B3, DDX46, SF3B6, EIF4A3, HNRNPU, WDR83, HTATSF1, PRPF19, PRPF8, PTBP1, PUF60, C1QBP, TRA2B, SMN1, RBM7, HNRNPA1, TXNL4A, SF3B1, CTNNBL1, BCAS2, SRRM2, SF3A3, HSPA8, HNRNPA3, RBM15, TFIP11, MAGOHB, SMU1, HNRNPM, SFPQ, LSM7, PRPF3, CLNS1A, HNRNPA2B1, SRSF2, RBM42, ACIN1, STRAP, RNPS1, SNRPC, SLU7, SNRPA, SNRPB	1000	156	3887	1.14617	1	1	0.997878
GOTERM_BP_ALL	GO:0048024~regulation of mRNA splicing, via spliceosome	21	2.03883	0.232278	RBM39, HSPA8, DDX5, RBM25, RBM15, EIF4A3, HNRNPU, PRPF19, SMU1, PTBP1, PUF60, C1QBP, TRA2B, CLNS1A, HNRNPA2B1, SRSF2, RBM42, ACIN1, RNPS1, RBM7, HNRNPA1	1000	66	3887	1.23677	1	1	0.997878
GOTERM_BP_ALL	GO:0050684~regulation of mRNA processing	25	2.42718	0.357426	DDX5, RBM25, EIF4A3, HNRNPU, PRPF19, PTBP1, PUF60, C1QBP, TRA2B, PAPOLA, RBM7, HNRNPA1, RBM39, HSPA8, RBM15, RNF40, SMU1, NUDT21, CLNS1A, HNRNPA2B1, SRSF2, RBM42, ACIN1, RNPS1, SNRPA	1000	86	3887	1.12994	1	1	0.997878
GOTERM_BP_ALL	GO:1903311~regulation of mRNA metabolic process	28	2.71845	0.513785	DDX5, RBM25, EIF4A3, HNRNPU, PRPF19, PTBP1, PUF60, C1QBP, TRA2B, PAPOLA, RBM7, HNRNPA1, RBM39, HSPA8, RBM15, HNRNPAB, RNF40, SMU1, NUDT21, CSDE1, CLNS1A, HNRNPA2B1, SRSF2, RBM42, ACIN1, RNPS1, PABPC1, SNRPA	1000	104	3887	1.0465	1	1	0.997878
Annotation Cluster 30	Enrichment Score: 0.812949877426239
Category	Term	Count	%	PValue	Genes	List Total	Pop Hits	Pop Total	Fold Enrichment	Bonferroni	Benjamini	FDR
GOTERM_BP_ALL	GO:0042026~protein refolding	7	0.679612	0.12402	DNAJA1, HSPA8, HSP90AA1, BAG5, ST13, DNAJA2, HSPA14	1000	14	3887	1.9435	1	1	0.997878
GOTERM_BP_ALL	GO:0061083~regulation of protein refolding	3	0.291262	0.164138	HSPA8, BAG5, ST13	1000	3	3887	3.887	1	1	0.997878
GOTERM_BP_ALL	GO:1903332~regulation of protein folding	5	0.485437	0.178833	HSPA8, BAG5, ST13, PDCD5, PDIA4	1000	9	3887	2.15944	1	1	0.997878
Annotation Cluster 31	Enrichment Score: 0.7970113841926335
Category	Term	Count	%	PValue	Genes	List Total	Pop Hits	Pop Total	Fold Enrichment	Bonferroni	Benjamini	FDR
GOTERM_BP_ALL	GO:0006739~NADP metabolic process	11	1.06796	0.0349663	PRDX5, NCF1, MDH1, NCF2, IDH1, IDH2, G6PDX, TALDO1, KCNAB2, PGD, TKT	1000	22	3887	1.9435	1	1	0.997878
GOTERM_BP_ALL	GO:0019682~glyceraldehyde-3-phosphate metabolic process	5	0.485437	0.178833	TPI1, G6PDX, TALDO1, PGD, TKT	1000	9	3887	2.15944	1	1	0.997878
GOTERM_BP_ALL	GO:0051156~glucose 6-phosphate metabolic process	5	0.485437	0.306013	G6PDX, TALDO1, PGD, TKT, HK1	1000	11	3887	1.76682	1	1	0.997878
GOTERM_BP_ALL	GO:0006098~pentose-phosphate shunt	4	0.38835	0.338936	G6PDX, TALDO1, PGD, TKT	1000	8	3887	1.9435	1	1	0.997878
Annotation Cluster 32	Enrichment Score: 0.7894562631539979
Category	Term	Count	%	PValue	Genes	List Total	Pop Hits	Pop Total	Fold Enrichment	Bonferroni	Benjamini	FDR
GOTERM_BP_ALL	GO:0032388~positive regulation of intracellular transport	38	3.68932	0.0279239	YWHAE, PRKAA1, HSP90AB1, SAR1A, PDCD5, MIEF1, MFF, IPO5, RAB21, CDC42, TRIM28, XPO4, AKT2, KIF5B, STOM, CCL2, FLNA, SFN, DNM1L, LDLRAP1, PRKACA, AP2M1, SH3GL1, DYNC1H1, HSP90AA1, FCER1G, SYK, PRKCD, MSN, NUTF2, DNM3, DAB2, EIF3E, ANP32B, TARDBP, RAN, PICALM, ZPR1	1000	108	3887	1.36765	1	1	0.997878
GOTERM_BP_ALL	GO:0070201~regulation of establishment of protein localization	74	7.18447	0.029952	YWHAE, HSP90AB1, FAF1, PDCD5, GCC2, AACS, IPO5, PTBP1, XPO4, TRIM28, AKT2, KIF5B, OSBP, NUP62, RACK1, ANXA7, VPS35, HADH, DNM1L, PRKACA, CTSD, RAB8A, SH3GLB1, CCT2, HSP90AA1, ANXA1, PRKCD, ANXA5, NUTF2, THOC2, COMMD1, ERP29, MYH9, NUP54, LCP1, PPIA, PPID, SIDT2, PRKAA1, SAR1A, RAP1GDS1, MIEF1, SRI, MFF, PPP2CA, CDC42, NSD2, STOM, FLNA, CCL2, SFN, CCT8, CCT7, ATG7, MAP4K4, SEC24A, IDH2, OGA, SEPTI…	1000	234	3887	1.22922	1	1	0.997878
GOTERM_BP_ALL	GO:0090316~positive regulation of intracellular protein transport	27	2.62136	0.031507	YWHAE, PRKAA1, HSP90AB1, SAR1A, PDCD5, MIEF1, MFF, IPO5, CDC42, TRIM28, XPO4, AKT2, KIF5B, STOM, CCL2, FLNA, SFN, PRKACA, HSP90AA1, PRKCD, NUTF2, DAB2, EIF3E, ANP32B, TARDBP, RAN, ZPR1	1000	72	3887	1.45762	1	1	0.997878
GOTERM_BP_ALL	GO:0033157~regulation of intracellular protein transport	39	3.78641	0.0348591	YWHAE, PRKAA1, HSP90AB1, SAR1A, FAF1, PDCD5, GCC2, MIEF1, SRI, MFF, IPO5, PPP2CA, CDC42, TRIM28, XPO4, AKT2, KIF5B, NUP62, STOM, CCL2, FLNA, SFN, PRKACA, HSP90AA1, PRKCD, NUTF2, THOC2, SEPTIN8, DAB2, UFM1, NF1, EIF3E, NUP54, LCP1, ANP32B, CCDC22, TARDBP, RAN, ZPR1	1000	113	3887	1.34153	1	1	0.997878
GOTERM_BP_ALL	GO:1904589~regulation of protein import	21	2.03883	0.0349743	HSP90AA1, HSP90AB1, FAF1, PRKCD, PDCD5, NUTF2, SRI, IPO5, PPP2CA, HNRNPM, DAB2, UFM1, TRIM28, NUP62, NF1, FLNA, NUP54, CCDC22, TARDBP, RAN, ZPR1	1000	53	3887	1.54013	1	1	0.997878
GOTERM_BP_ALL	GO:0032386~regulation of intracellular transport	62	6.01942	0.0423828	YWHAE, CYFIP1, RAB3A, HSP90AB1, FAF1, PDCD5, GCC2, IPO5, XPO4, TRIM28, AKT2, KIF5B, NUP62, DNM1L, LDLRAP1, PRKACA, GIT1, AP2M1, SH3GL1, SH3GLB1, HSP90AA1, USP7, CHRNB3, FCER1G, SYK, PRKCD, NUTF2, THOC2, DNM3, MAP1B, NUP54, LCP1, NAPA, PRKAA1, SAR1A, ROCK1, MIEF1, SRI, MFF, RAB21, PPP2CA, CDC42, STOM, FLNA, CCL2, SFN, MAPK3, DYNC1H1, MSN, SEPTIN8, UFM1, DAB2, FES, GIPC1, NF1, EIF3E, ANP32B, CCDC22…	1000	195	3887	1.23587	1	1	0.997878
GOTERM_BP_ALL	GO:1903533~regulation of protein targeting	26	2.52427	0.0544713	PRKAA1, HSP90AB1, FAF1, PDCD5, MIEF1, SRI, MFF, IPO5, PPP2CA, TRIM28, AKT2, NUP62, STOM, CCL2, FLNA, HSP90AA1, PRKCD, NUTF2, DAB2, UFM1, NF1, NUP54, CCDC22, TARDBP, RAN, ZPR1	1000	72	3887	1.40364	1	1	0.997878
GOTERM_BP_ALL	GO:1904951~positive regulation of establishment of protein localization	48	4.66019	0.0670011	YWHAE, PRKAA1, HSP90AB1, SAR1A, PDCD5, MIEF1, SRI, MFF, AACS, IPO5, CDC42, PTBP1, TRIM28, XPO4, AKT2, KIF5B, OSBP, RACK1, STOM, CCL2, ANXA7, FLNA, SFN, VPS35, CCT8, DNM1L, CCT7, PRKACA, ATG7, SH3GLB1, CCT2, HSP90AA1, SEC24A, PRKCD, OGA, NUTF2, COMMD1, CCT6A, HNRNPM, DAB2, MYH9, EIF3E, ANP32B, TARDBP, PPIA, PPID, RAN, ZPR1	1000	150	3887	1.24384	1	1	0.997878
GOTERM_BP_ALL	GO:0042306~regulation of protein import into nucleus	19	1.84466	0.068379	HSP90AA1, HSP90AB1, FAF1, PRKCD, NUTF2, SRI, IPO5, PPP2CA, DAB2, UFM1, TRIM28, NUP62, NF1, FLNA, NUP54, CCDC22, TARDBP, RAN, ZPR1	1000	50	3887	1.47706	1	1	0.997878
GOTERM_BP_ALL	GO:0051223~regulation of protein transport	67	6.50485	0.078918	YWHAE, HSP90AB1, FAF1, PDCD5, GCC2, AACS, IPO5, PTBP1, XPO4, TRIM28, AKT2, KIF5B, OSBP, NUP62, RACK1, ANXA7, VPS35, HADH, DNM1L, PRKACA, RAB8A, HSP90AA1, ANXA1, PRKCD, ANXA5, NUTF2, THOC2, COMMD1, ERP29, MYH9, NUP54, LCP1, PPIA, PPID, SIDT2, PRKAA1, SAR1A, RAP1GDS1, MIEF1, SRI, MFF, PPP2CA, CDC42, STOM, FLNA, CCL2, SFN, ATG7, MAP4K4, SEC24A, IDH2, OGA, SEPTIN8, DNAJA1, HNRNPM, UFM1, DAB2, PFKL, N…	1000	220	3887	1.18377	1	1	0.997878
GOTERM_BP_ALL	GO:0090087~regulation of peptide transport	69	6.69903	0.0971762	YWHAE, HSP90AB1, FAF1, PDCD5, GCC2, AACS, IPO5, PTBP1, XPO4, TRIM28, AKT2, KIF5B, OSBP, NUP62, RACK1, ANXA7, VPS35, HADH, DNM1L, PRKACA, RAB8A, HSP90AA1, ANXA1, PRKCD, ANXA5, NUTF2, THOC2, COMMD1, ERP29, MYH9, NUP54, LCP1, ARHGEF7, PPIA, PPID, SIDT2, PRKAA1, SAR1A, RAP1GDS1, MIEF1, SRI, MFF, PPP2CA, CDC42, STOM, FLNA, CCL2, SFN, ATG7, MAP4K4, SEC24A, IDH2, OGA, SEPTIN8, DNAJA1, AIMP1, HNRNPM, UFM…	1000	230	3887	1.1661	1	1	0.997878
GOTERM_BP_ALL	GO:0051222~positive regulation of protein transport	43	4.17476	0.127589	YWHAE, PRKAA1, HSP90AB1, SAR1A, PDCD5, MIEF1, SRI, MFF, AACS, IPO5, CDC42, PTBP1, TRIM28, XPO4, AKT2, KIF5B, OSBP, RACK1, STOM, CCL2, ANXA7, FLNA, SFN, VPS35, DNM1L, PRKACA, ATG7, HSP90AA1, SEC24A, PRKCD, OGA, NUTF2, COMMD1, HNRNPM, DAB2, MYH9, EIF3E, ANP32B, TARDBP, PPIA, PPID, RAN, ZPR1	1000	139	3887	1.20245	1	1	0.997878
GOTERM_BP_ALL	GO:0046822~regulation of nucleocytoplasmic transport	25	2.42718	0.130754	YWHAE, HSP90AB1, FAF1, SRI, IPO5, PPP2CA, TRIM28, XPO4, NUP62, FLNA, SFN, PRKACA, HSP90AA1, PRKCD, NUTF2, THOC2, DAB2, UFM1, NF1, NUP54, ANP32B, CCDC22, TARDBP, RAN, ZPR1	1000	75	3887	1.29567	1	1	0.997878
GOTERM_BP_ALL	GO:0060341~regulation of cellular localization	106	10.2913	0.13398	CYFIP1, RAB3A, PDCD5, HNRNPU, GCC2, IPO5, LGALS3, TRIM28, AKT2, KIF5B, OSBP, VPS35, PRKACA, AP2M1, SH3GL1, SH3GLB1, USP7, CHRNB3, PRKCD, THOC2, MAP1B, SIDT2, VCP, SAR1A, CDCA8, IQGAP1, VCPIP1, SFN, ATG7, ATG5, BTF3, CREBBP, OGA, MSN, NDC80, CCT6A, DIAPH1, NSFL1C, HNRNPM, DAB2, FES, GIPC1, NDUFAF2, NF1, ANP32B, CCDC22, PICALM, YWHAE, HSP90AB1, FAF1, PINX1, GDI2, DBI, XPO4, NUP62, RACK1, DNM1L, LDL…	1000	372	3887	1.10759	1	1	0.997878
GOTERM_BP_ALL	GO:0046824~positive regulation of nucleocytoplasmic transport	16	1.5534	0.134981	YWHAE, HSP90AA1, HSP90AB1, PRKCD, NUTF2, IPO5, DAB2, XPO4, TRIM28, FLNA, SFN, ANP32B, PRKACA, TARDBP, RAN, ZPR1	1000	44	3887	1.41345	1	1	0.997878
GOTERM_BP_ALL	GO:0072594~establishment of protein localization to organelle	65	6.31068	0.135004	HSP90AB1, FAF1, PDCD5, GCC2, MAIP1, IPO7, IPO4, HK1, IPO5, AIFM1, TRIM28, NUP62, TIMM17B, SEC62, TNPO1, VPS36, GET4, SH3GLB1, CCT2, HSP90AA1, SYK, NUP133, VPS13C, PRKCD, AIP, NUTF2, AP3B1, YWHAZ, SRP9, HGS, NUP50, CHMP4B, NUP54, KPNB1, BECN1, DDX5, PRKAA1, WBP2, VPS4A, SRI, MFF, TIMM50, PPP2CA, FLNA, NUP88, CCT8, CCT7, BID, HSPA8, HSPA4, SGTA, AP3D1, SRP68, DNAJA1, CCT6A, UFM1, DAB2, SPCS1, NF1, …	1000	220	3887	1.14843	1	1	0.997878
GOTERM_BP_ALL	GO:0006605~protein targeting	69	6.69903	0.156097	YWHAE, HSP90AB1, NCF1, YWHAB, FAF1, PDCD5, CHM, GCC2, IPO7, IPO4, IPO5, AIFM1, TRIM28, YWHAQ, AKT2, NUP62, TIMM17B, SEC62, TNPO1, VPS36, GET4, HSP90AA1, SYK, NUP133, VPS13C, PRKCD, AIP, NUTF2, AP3B1, YWHAZ, SRP9, HGS, NUP50, CHMP4B, NUP54, KPNB1, BECN1, DDX5, PRKAA1, RPL11, VPS4A, MIEF1, SRI, MFF, TIMM50, PPP2CA, VPS52, STOM, FLNA, CCL2, NUP88, BID, HSPA8, HSPA4, SGTA, AP3D1, OGA, ERBIN, SRP68, U…	1000	237	3887	1.13166	1	1	0.997878
GOTERM_BP_ALL	GO:0032880~regulation of protein localization	103	10	0.1583	PDCD5, GCC2, IPO5, LGALS3, TRIM28, AKT2, ARHGDIA, KIF5B, OSBP, TRIM25, VPS35, HADH, PRKACA, AP2M1, SH3GLB1, USP8, PRKCD, THOC2, CCNE1, ERP29, PPIA, PPID, SIDT2, VCP, SAR1A, IQGAP1, VCPIP1, SFN, ATG7, BTF3, CREBBP, IDH2, OGA, MSN, NDC80, CCT6A, NSFL1C, HNRNPM, DAB2, NDUFAF2, NF1, ANP32B, CCDC22, PICALM, YWHAE, HSP90AB1, FAF1, PINX1, GDI2, AACS, PTBP1, XPO4, NUP62, RACK1, ANXA7, DNM1L, LDLRAP1, CTS…	1000	364	3887	1.09989	1	1	0.997878
GOTERM_BP_ALL	GO:1904591~positive regulation of protein import	13	1.26214	0.164522	HSP90AA1, HSP90AB1, PRKCD, PDCD5, NUTF2, IPO5, HNRNPM, DAB2, TRIM28, FLNA, TARDBP, RAN, ZPR1	1000	35	3887	1.44374	1	1	0.997878
GOTERM_BP_ALL	GO:1903827~regulation of cellular protein localization	74	7.18447	0.170149	YWHAE, HSP90AB1, FAF1, PDCD5, PINX1, GDI2, GCC2, IPO5, LGALS3, XPO4, TRIM28, AKT2, KIF5B, NUP62, RACK1, VPS35, LDLRAP1, PRKACA, AP2M1, SH3GLB1, CCT2, GRIPAP1, HSP90AA1, FCER1G, PRKCD, NUTF2, THOC2, COMMD1, KCNAB2, YWHAZ, NUP54, LCP1, PRKAA1, VCP, SAR1A, ROCK2, VPS4A, HTT, IQGAP1, MIEF1, SRI, MFF, PPP2CA, CDC42, VCPIP1, HECTD1, SNX27, STOM, FLNA, CCL2, SFN, CCT8, CCT7, BTF3, CREBBP, GSN, MSN, AP2B…	1000	257	3887	1.11921	1	1	0.997878
GOTERM_BP_ALL	GO:1903829~positive regulation of cellular protein localization	46	4.46602	0.203689	YWHAE, PRKAA1, HSP90AB1, SAR1A, ROCK2, PDCD5, PINX1, MIEF1, IQGAP1, MFF, IPO5, CDC42, LGALS3, SNX27, TRIM28, XPO4, AKT2, KIF5B, NUP62, RACK1, STOM, CCL2, FLNA, SFN, CCT8, CCT7, PRKACA, SH3GLB1, CCT2, HSP90AA1, CREBBP, FCER1G, PRKCD, MSN, NUTF2, AP2B1, COMMD1, NDC80, CCT6A, HNRNPM, DAB2, EIF3E, ANP32B, TARDBP, RAN, ZPR1	1000	156	3887	1.14617	1	1	0.997878
GOTERM_BP_ALL	GO:0051170~nuclear import	31	3.00971	0.223092	DDX5, HSP90AB1, FAF1, SRI, IPO7, IPO4, IPO5, PPP2CA, TRIM28, NUP62, FLNA, NUP88, TNPO1, HNRNPA1, HSPA8, HSP90AA1, SYK, NUP133, PRKCD, NUTF2, DAB2, UFM1, NUP50, RAB18, NF1, NUP54, CCDC22, TARDBP, KPNB1, RAN, ZPR1	1000	102	3887	1.18134	1	1	0.997878
GOTERM_BP_ALL	GO:0006913~nucleocytoplasmic transport	50	4.85437	0.263858	YWHAE, HSP90AB1, FAF1, EIF4A3, IPO7, IPO4, IPO5, XPO4, TRIM28, NUP62, PRKACA, TNPO1, HSP90AA1, SYK, NUP133, PRKCD, TSC1, NUTF2, THOC2, THOC7, NEMF, NUP50, NUP54, KPNB1, DDX5, ANP32A, SRI, SDAD1, PPP2CA, NXF1, FLNA, SFN, NUP88, HNRNPA1, RANBP1, HSPA8, SSB, ALYREF, MAGOHB, UFM1, DAB2, HNRNPA2B1, RAB18, NF1, CALR, ANP32B, CCDC22, TARDBP, RAN, ZPR1	1000	175	3887	1.11057	1	1	0.997878
GOTERM_BP_ALL	GO:0051169~nuclear transport	50	4.85437	0.263858	YWHAE, HSP90AB1, FAF1, EIF4A3, IPO7, IPO4, IPO5, XPO4, TRIM28, NUP62, PRKACA, TNPO1, HSP90AA1, SYK, NUP133, PRKCD, TSC1, NUTF2, THOC2, THOC7, NEMF, NUP50, NUP54, KPNB1, DDX5, ANP32A, SRI, SDAD1, PPP2CA, NXF1, FLNA, SFN, NUP88, HNRNPA1, RANBP1, HSPA8, SSB, ALYREF, MAGOHB, UFM1, DAB2, HNRNPA2B1, RAB18, NF1, CALR, ANP32B, CCDC22, TARDBP, RAN, ZPR1	1000	175	3887	1.11057	1	1	0.997878
GOTERM_BP_ALL	GO:0042307~positive regulation of protein import into nucleus	11	1.06796	0.294187	DAB2, HSP90AA1, HSP90AB1, TRIM28, PRKCD, FLNA, NUTF2, TARDBP, RAN, IPO5, ZPR1	1000	32	3887	1.33616	1	1	0.997878
GOTERM_BP_ALL	GO:0044744~protein targeting to nucleus	29	2.81553	0.311173	DDX5, HSP90AB1, FAF1, SRI, IPO7, IPO4, IPO5, PPP2CA, TRIM28, NUP62, FLNA, NUP88, TNPO1, HSPA8, HSP90AA1, SYK, NUP133, PRKCD, NUTF2, DAB2, UFM1, NUP50, NF1, NUP54, CCDC22, TARDBP, KPNB1, RAN, ZPR1	1000	99	3887	1.13862	1	1	0.997878
GOTERM_BP_ALL	GO:0006606~protein import into nucleus	29	2.81553	0.311173	DDX5, HSP90AB1, FAF1, SRI, IPO7, IPO4, IPO5, PPP2CA, TRIM28, NUP62, FLNA, NUP88, TNPO1, HSPA8, HSP90AA1, SYK, NUP133, PRKCD, NUTF2, DAB2, UFM1, NUP50, NF1, NUP54, CCDC22, TARDBP, KPNB1, RAN, ZPR1	1000	99	3887	1.13862	1	1	0.997878
GOTERM_BP_ALL	GO:1902593~single-organism nuclear import	29	2.81553	0.311173	DDX5, HSP90AB1, FAF1, SRI, IPO7, IPO4, IPO5, PPP2CA, TRIM28, NUP62, FLNA, NUP88, TNPO1, HSPA8, HSP90AA1, SYK, NUP133, PRKCD, NUTF2, DAB2, UFM1, NUP50, NF1, NUP54, CCDC22, TARDBP, KPNB1, RAN, ZPR1	1000	99	3887	1.13862	1	1	0.997878
GOTERM_BP_ALL	GO:0033365~protein localization to organelle	106	10.2913	0.356116	PDCD5, HNRNPU, GCC2, IPO7, IPO4, IPO5, TRIM28, BCAP29, VPS35, PRKACA, SEC62, VPS36, WASHC2, SH3GLB1, PRKCD, COG3, AIP, HGS, RAB35, CHMP4B, KPNB1, DDX5, RPF2, TIMM50, PACSIN2, NUP88, ATP6V1D, BTF3, HSPA8, CREBBP, HSPA4, SEC16A, MSN, HOOK3, NDC80, CCT6A, DIAPH1, NSFL1C, HNRNPM, DAB2, NF1, SRPRB, CALR, CCDC22, YWHAE, DDX3X, HSP90AB1, FAF1, CCDC47, PINX1, GDI2, MAIP1, LMNB2, HK1, NUDCD3, AIFM1, NUP62…	1000	395	3887	1.04309	1	1	0.997878
GOTERM_BP_ALL	GO:0051049~regulation of transport	151	14.6602	0.356152	CYFIP1, IL1RN, RAB3A, RAB3D, PDCD5, GCC2, IPO5, PYCARD, LGALS3, TRIM28, AKT2, DPYSL2, KIF5B, OSBP, VPS35, HADH, PRKACA, AP2M1, TGM2, SH3GL1, NSF, SH3GLB1, ATG3, USP7, CHRNB3, PRKCD, ATP1B3, CNPY2, THOC2, MIF, HGS, BIN1, MAP1B, ERP29, RIN3, PPIA, PPID, SIDT2, LRPAP1, SAR1A, ABR, PLCG2, PACSIN2, RIPK1, SFN, ATG7, SNX5, ATG5, ABCA1, SYT5, HSPA8, IDH2, OGA, MSN, AIMP1, DIAPH1, HNRNPM, DAB2, FES, GIPC…	1000	568	3887	1.03334	1	1	0.997878
GOTERM_BP_ALL	GO:1900180~regulation of protein localization to nucleus	24	2.3301	0.376634	CREBBP, HSP90AA1, HSP90AB1, FAF1, PRKCD, PINX1, HTT, NUTF2, SRI, YWHAZ, IPO5, PPP2CA, HNRNPM, DAB2, UFM1, TRIM28, NUP62, NF1, FLNA, NUP54, CCDC22, TARDBP, RAN, ZPR1	1000	83	3887	1.12395	1	1	0.997878
GOTERM_BP_ALL	GO:0044765~single-organism transport	218	21.165	0.390639	GLTP, CYFIP1, IL1RN, PITPNB, PITPNA, HNRNPU, LGALS3, TRIM28, DPYSL2, AKT2, VPS35, PRKACA, SLC12A7, ATG3, STARD5, PRKCD, MIF, BIN2, BIN1, MAP1B, RIN3, ATP6V0D1, LRPAP1, CTBP2, SAR1A, ABR, SNX1, PLCG2, NUP88, ATG7, SNX5, ATP6V1C1, ATG5, SEC31A, GSDMD, ABCA1, AIMP1, HNRNPM, GIPC1, NDUFAF2, SFXN1, GRB2, CALR, SFXN2, SH3KBP1, FAF1, WDR41, CROT, AACS, AIFM1, CHMP1A, RACK1, RAC3, ANXA7, AP3S1, LDLRAP1, …	1000	831	3887	1.01969	1	1	0.997878
GOTERM_BP_ALL	GO:1902578~single-organism localization	231	22.4272	0.465521	GLTP, CYFIP1, IL1RN, PITPNB, PITPNA, HNRNPU, LGALS3, TRIM28, DPYSL2, AKT2, FTH1, VPS35, PRKACA, SLC12A7, ATG3, STARD5, PRKCD, MIF, BIN2, BIN1, MAP1B, RIN3, ATP6V0D1, PFN1, LRPAP1, CTBP2, SAR1A, TWF1, ABR, SNX1, PLCG2, NUP88, ATG7, SNX5, ATP6V1C1, ATG5, SEC31A, GSDMD, ABCA1, AIMP1, HNRNPM, GIPC1, NDUFAF2, SFXN1, GRB2, CALR, SFXN2, SH3KBP1, FAF1, WDR41, CROT, AACS, IKBKB, AIFM1, CHMP1A, RACK1, RAC3…	1000	889	3887	1.01001	1	1	0.997878
GOTERM_BP_ALL	GO:0051050~positive regulation of transport	91	8.83495	0.480298	YWHAE, RAB3A, HSP90AB1, RAB3D, PDCD5, DBI, AACS, IPO5, PYCARD, IKBKB, PTBP1, LGALS3, XPO4, TRIM28, AKT2, DPYSL2, KIF5B, OSBP, RACK1, ANXA7, VPS35, DNM1L, LDLRAP1, PRKACA, AP2M1, SH3GL1, SH3GLB1, NSF, HSP90AA1, PDCD6IP, FCER1G, ANXA1, SYK, PRKCD, ATP1B3, NUTF2, CNPY2, MIF, COMMD1, DNM2, DNM3, HGS, BIN1, G6PDX, MYH9, ARHGEF7, PPIA, PPID, EXOC2, CD63, PRKAA1, CEBPB, RNASEL, SAR1A, VPS4B, VPS4A, HTT,…	1000	347	3887	1.01936	1	1	0.997878
GOTERM_BP_ALL	GO:0017038~protein import	35	3.39806	0.54881	DDX5, HSP90AB1, FAF1, PDCD5, SRI, IPO7, IPO4, TIMM50, IPO5, PPP2CA, TRIM28, AIFM1, NUP62, TIMM17B, FLNA, NUP88, TNPO1, HSPA8, HSP90AA1, SYK, NUP133, HSPA4, PRKCD, NUTF2, HNRNPM, DAB2, UFM1, NUP50, NF1, NUP54, CCDC22, TARDBP, KPNB1, RAN, ZPR1	1000	133	3887	1.02289	1	1	0.997878
GOTERM_BP_ALL	GO:0032879~regulation of localization	220	21.3592	0.578139	CYFIP1, IL1RN, HNRNPU, GCC2, CCAR1, LGALS3, TRIM28, DPYSL2, AKT2, TRIM25, VPS35, CPNE3, PRKACA, ATG3, PRKCD, MIF, SHTN1, BIN1, MAP1B, RIN3, PFN1, LRPAP1, SAR1A, CDCA8, IQGAP1, ABR, PLCG2, SFN, FADD, ATG7, SNX5, S100A11, ATG5, ABCA1, BTF3, CREBBP, CCT6A, AIMP1, HNRNPM, FUBP1, GIPC1, NDUFAF2, CALR, ANP32B, FAF1, GDI2, ARHGAP1, WDR41, AACS, WDR44, IKBKB, XPO4, C1QBP, RACK1, CTSH, RAC3, ANXA7, LDLRAP…	1000	859	3887	0.995506	1	1	0.997878
GOTERM_BP_ALL	GO:1900182~positive regulation of protein localization to nucleus	14	1.35922	0.599507	CREBBP, HSP90AA1, HSP90AB1, PRKCD, PINX1, NUTF2, IPO5, HNRNPM, DAB2, TRIM28, FLNA, TARDBP, RAN, ZPR1	1000	52	3887	1.0465	1	1	0.997878
GOTERM_BP_ALL	GO:0034504~protein localization to nucleus	41	3.98058	0.612897	YWHAE, DDX5, HSP90AB1, FAF1, RPL11, PINX1, RAP1GDS1, HTT, HNRNPU, SRI, RPF2, IPO7, LMNB2, IPO4, IPO5, PPP2CA, TRIM28, NUP62, FLNA, NUP88, TNPO1, HSPA8, HSP90AA1, CREBBP, SYK, NUP133, PRKCD, NUTF2, YWHAZ, HNRNPM, DAB2, UFM1, NUP50, NF1, NUP54, CALR, CCDC22, TARDBP, KPNB1, RAN, ZPR1	1000	160	3887	0.996044	1	1	0.997878
Annotation Cluster 33	Enrichment Score: 0.7755677361087799
Category	Term	Count	%	PValue	Genes	List Total	Pop Hits	Pop Total	Fold Enrichment	Bonferroni	Benjamini	FDR
GOTERM_BP_ALL	GO:1902170~cellular response to reactive nitrogen species	5	0.485437	0.0770253	AIFM1, STAT6, CRK, THBS1, DNM2	1000	7	3887	2.77643	1	1	0.997878
GOTERM_BP_ALL	GO:0071732~cellular response to nitric oxide	4	0.38835	0.180528	AIFM1, CRK, THBS1, DNM2	1000	6	3887	2.59133	1	1	0.997878
GOTERM_BP_ALL	GO:0071731~response to nitric oxide	4	0.38835	0.338936	AIFM1, CRK, THBS1, DNM2	1000	8	3887	1.9435	1	1	0.997878
Annotation Cluster 34	Enrichment Score: 0.7716878534356129
Category	Term	Count	%	PValue	Genes	List Total	Pop Hits	Pop Total	Fold Enrichment	Bonferroni	Benjamini	FDR
GOTERM_BP_ALL	GO:0019262~N-acetylneuraminate catabolic process	4	0.38835	0.054724	GNPDA1, NAGK, AMDHD2, NPL	1000	4	3887	3.887	1	1	0.997878
GOTERM_BP_ALL	GO:0046348~amino sugar catabolic process	5	0.485437	0.0770253	GNPDA1, NAGK, AMDHD2, CHIL3, NPL	1000	7	3887	2.77643	1	1	0.997878
GOTERM_BP_ALL	GO:0006044~N-acetylglucosamine metabolic process	4	0.38835	0.180528	GNPDA1, NAGK, AMDHD2, OGA	1000	6	3887	2.59133	1	1	0.997878
GOTERM_BP_ALL	GO:1901071~glucosamine-containing compound metabolic process	5	0.485437	0.240513	GNPDA1, NAGK, AMDHD2, OGA, CHIL3	1000	10	3887	1.9435	1	1	0.997878
GOTERM_BP_ALL	GO:0006054~N-acetylneuraminate metabolic process	4	0.38835	0.258156	GNPDA1, NAGK, AMDHD2, NPL	1000	7	3887	2.22114	1	1	0.997878
GOTERM_BP_ALL	GO:1901072~glucosamine-containing compound catabolic process	3	0.291262	0.273552	GNPDA1, AMDHD2, CHIL3	1000	4	3887	2.91525	1	1	0.997878
GOTERM_BP_ALL	GO:0006040~amino sugar metabolic process	7	0.679612	0.306738	GNPDA1, NAGK, AMDHD2, OGA, UAP1, CHIL3, NPL	1000	18	3887	1.51161	1	1	0.997878
Annotation Cluster 35	Enrichment Score: 0.7666496694317241
Category	Term	Count	%	PValue	Genes	List Total	Pop Hits	Pop Total	Fold Enrichment	Bonferroni	Benjamini	FDR
GOTERM_BP_ALL	GO:0070997~neuron death	50	4.85437	0.0438399	HSP90AB1, NCF2, CTSZ, IKBKB, CASP7, CASP8, AIFM1, AKT2, CASP3, CAPN2, CASP1, RACK1, VPS35, TSC1, RHOA, CD200R1, G6PDX, NDUFS4, UBE2V2, CHMP4B, ADNP, STAMBP, GAPDH, CEBPB, ROCK1, HTRA2, HTT, CBL, CDC42, PRDX2, BAG5, CCL2, RIPK1, FADD, ATG7, MCL1, SNX6, HSPA4, PTGES3, NONO, AP2B1, SOD2, NMNAT1, PSMC1, NF1, BAX, KRAS, PICALM, ZPR1, UBE2M	1000	153	3887	1.27026	1	1	0.997878
GOTERM_BP_ALL	GO:1901216~positive regulation of neuron death	16	1.5534	0.0806213	NCF2, CTSZ, RHOA, IKBKB, CDC42, CASP8, AIFM1, CASP3, CASP1, CAPN2, NF1, BAX, RIPK1, UBE2M, PICALM, MCL1	1000	41	3887	1.51688	1	1	0.997878
GOTERM_BP_ALL	GO:1901214~regulation of neuron death	41	3.98058	0.089043	CEBPB, HSP90AB1, ROCK1, NCF2, CTSZ, HTT, CBL, IKBKB, CDC42, PRDX2, CASP8, AIFM1, CASP3, CASP1, RACK1, CAPN2, CCL2, VPS35, RIPK1, ATG7, SNX6, MCL1, NONO, TSC1, AP2B1, SOD2, RHOA, CD200R1, NMNAT1, PSMC1, G6PDX, UBE2V2, NF1, CHMP4B, BAX, KRAS, ADNP, STAMBP, PICALM, ZPR1, UBE2M	1000	128	3887	1.24505	1	1	0.997878
GOTERM_BP_ALL	GO:0043525~positive regulation of neuron apoptotic process	12	1.16505	0.122711	CDC42, AIFM1, NCF2, CASP3, CTSZ, CASP1, NF1, BAX, RIPK1, RHOA, UBE2M, MCL1	1000	30	3887	1.5548	1	1	0.997878
GOTERM_BP_ALL	GO:0051402~neuron apoptotic process	34	3.30097	0.2059	CEBPB, HSP90AB1, ROCK1, NCF2, CTSZ, HTRA2, CDC42, PRDX2, CASP7, AIFM1, AKT2, CASP3, CASP1, CCL2, RIPK1, FADD, SNX6, MCL1, HSPA4, PTGES3, NONO, SOD2, RHOA, NMNAT1, NDUFS4, UBE2V2, NF1, BAX, KRAS, ADNP, STAMBP, GAPDH, ZPR1, UBE2M	1000	112	3887	1.17998	1	1	0.997878
GOTERM_BP_ALL	GO:0043523~regulation of neuron apoptotic process	28	2.71845	0.262687	CEBPB, HSP90AB1, ROCK1, NCF2, CTSZ, HTT, CDC42, PRDX2, AIFM1, CASP3, CASP1, CCL2, RIPK1, SNX6, MCL1, NONO, SOD2, RHOA, NMNAT1, G6PDX, UBE2V2, NF1, BAX, KRAS, ADNP, STAMBP, ZPR1, UBE2M	1000	93	3887	1.17028	1	1	0.997878
GOTERM_BP_ALL	GO:1901215~negative regulation of neuron death	25	2.42718	0.48165	CEBPB, HSP90AB1, ROCK1, CBL, PRDX2, RACK1, CCL2, VPS35, ATG7, SNX6, NONO, TSC1, AP2B1, SOD2, RHOA, CD200R1, NMNAT1, PSMC1, UBE2V2, CHMP4B, BAX, KRAS, ADNP, STAMBP, ZPR1	1000	91	3887	1.06786	1	1	0.997878
GOTERM_BP_ALL	GO:0043524~negative regulation of neuron apoptotic process	16	1.5534	0.73143	CEBPB, HSP90AB1, ROCK1, NONO, SOD2, RHOA, PRDX2, NMNAT1, UBE2V2, CCL2, BAX, KRAS, ADNP, STAMBP, SNX6, ZPR1	1000	65	3887	0.9568	1	1	0.997878
Annotation Cluster 36	Enrichment Score: 0.7649022448642533
Category	Term	Count	%	PValue	Genes	List Total	Pop Hits	Pop Total	Fold Enrichment	Bonferroni	Benjamini	FDR
GOTERM_BP_ALL	GO:0019081~viral translation	7	0.679612	0.0896188	PTBP1, SSB, EIF3L, CSDE1, EIF3A, ATG5, EIF3B	1000	13	3887	2.093	1	1	0.997878
GOTERM_BP_ALL	GO:0075522~IRES-dependent viral translational initiation	5	0.485437	0.123522	PTBP1, SSB, CSDE1, EIF3A, EIF3B	1000	8	3887	2.42937	1	1	0.997878
GOTERM_BP_ALL	GO:0002190~cap-independent translational initiation	6	0.582524	0.125887	PTBP1, YTHDF2, SSB, CSDE1, EIF3A, EIF3B	1000	11	3887	2.12018	1	1	0.997878
GOTERM_BP_ALL	GO:0002192~IRES-dependent translational initiation	5	0.485437	0.178833	PTBP1, SSB, CSDE1, EIF3A, EIF3B	1000	9	3887	2.15944	1	1	0.997878
GOTERM_BP_ALL	GO:0019080~viral gene expression	11	1.06796	0.601058	PTBP1, SSB, SPCS1, PSMC3, EIF3L, CSDE1, PFN1, TARDBP, EIF3A, ATG5, EIF3B	1000	40	3887	1.06892	1	1	0.997878
Annotation Cluster 37	Enrichment Score: 0.7608398333384789
Category	Term	Count	%	PValue	Genes	List Total	Pop Hits	Pop Total	Fold Enrichment	Bonferroni	Benjamini	FDR
GOTERM_BP_ALL	GO:0010638~positive regulation of organelle organization	87	8.4466	0.103561	CYFIP1, FEN1, RIF1, WDR1, PPP1R10, GDA, PLEK, PDCD5, BRK1, HNRNPU, PYCARD, PTBP1, OPA1, TRIM28, AKT2, KIF5B, OSBP, NUP62, RUVBL1, SH3PXD2B, CASP1, TOM1, VPS35, DNM1L, GIT1, WASHC2, CDK5RAP2, SH3GLB1, ACTR2, CCT2, TMED9, PDCD6IP, ANXA1, VPS13C, ACTL6A, TSC1, RNF40, RHOA, SFPQ, BIN1, MAP1B, EVL, PGAM5, LCP1, MAPRE1, PFN1, SLC25A5, BECN1, PRKAA1, ROCK2, WBP2, CUL3, VPS4B, VPS4A, CDCA8, HTRA2, HTT, M…	1000	297	3887	1.13862	1	1	0.997878
GOTERM_BP_ALL	GO:0051130~positive regulation of cellular component organization	156	15.1456	0.123006	RPL4, CYFIP1, RIF1, GDA, PDCD5, HNRNPU, PYCARD, LGALS3, TRIM28, AKT2, KIF5B, OSBP, RUVBL1, CAPN2, TOM1, VPS35, WASHC2, AP2M1, CDK5RAP2, SH3GL1, NSF, SH3GLB1, USP8, PRKCD, TSC1, CNPY2, RNF40, EEF1A1, SHTN1, BIN1, MAP1B, UBE2V2, ADNP, PFN1, VCP, CUL3, TWF1, CDCA8, HTRA2, IQGAP1, IQGAP2, ABR, PLCG2, ABL2, ABCA1, HSPA8, CREBBP, EIF2B2, OGA, SMARCA5, MSN, DSTN, CCT6A, NSFL1C, ANLN, DAB2, STK24, FES, C…	1000	558	3887	1.08669	1	1	0.997878
GOTERM_BP_ALL	GO:0033043~regulation of organelle organization	139	13.4951	0.409599	CYFIP1, RAB3A, RIF1, GDA, PDCD5, HNRNPU, MKI67, PYCARD, TRIM28, AKT2, ARHGDIA, KIF5B, OSBP, RUVBL1, CAPN2, TOM1, VPS35, MPV17, WASHC2, CDK5RAP2, SH3GLB1, ATG3, PRKCD, TSC1, EML2, RNF40, BIN1, MAP1B, CHMP4B, FKBP4, PFN1, SAR1A, CUL3, TWF1, CDCA8, HTRA2, ARHGAP17, IQGAP1, IQGAP2, MTM1, MAP4, ATG7, ATG5, DR1, SETD1A, SMARCA5, TBCD, MSN, DSTN, NDC80, CCT6A, DIAPH1, NSFL1C, FES, CHMP2B, UBE2N, CHMP2A,…	1000	527	3887	1.02522	1	1	0.997878
Annotation Cluster 38	Enrichment Score: 0.7551679152061525
Category	Term	Count	%	PValue	Genes	List Total	Pop Hits	Pop Total	Fold Enrichment	Bonferroni	Benjamini	FDR
GOTERM_BP_ALL	GO:0008637~apoptotic mitochondrial changes	20	1.94175	0.0446883	SH3GLB1, ATG3, PDCD5, SOD2, MFF, TIMM50, PYCARD, PNP, AIFM1, OPA1, AIFM2, CASP1, BAX, SFN, VPS35, NDUFS1, DNM1L, BID, SLC25A5, MCL1	1000	51	3887	1.52431	1	1	0.997878
GOTERM_BP_ALL	GO:0090200~positive regulation of release of cytochrome c from mitochondria	7	0.679612	0.0611519	PYCARD, PDCD5, CASP1, BAX, DNM1L, MFF, BID	1000	12	3887	2.26742	1	1	0.997878
GOTERM_BP_ALL	GO:0010822~positive regulation of mitochondrion organization	17	1.65049	0.0763277	SH3GLB1, PRKAA1, VPS13C, PDCD5, HTRA2, HTT, MIEF1, MFF, PYCARD, OPA1, CASP1, BAX, VPS35, PGAM5, DNM1L, BID, SLC25A5	1000	44	3887	1.5018	1	1	0.997878
GOTERM_BP_ALL	GO:0001836~release of cytochrome c from mitochondria	12	1.16505	0.122711	PYCARD, OPA1, PDCD5, CASP1, BAX, SFN, SOD2, DNM1L, MFF, BID, MCL1, TIMM50	1000	30	3887	1.5548	1	1	0.997878
GOTERM_BP_ALL	GO:0090199~regulation of release of cytochrome c from mitochondria	8	0.776699	0.42382	PYCARD, OPA1, PDCD5, CASP1, BAX, DNM1L, MFF, BID	1000	24	3887	1.29567	1	1	0.997878
GOTERM_BP_ALL	GO:0010821~regulation of mitochondrion organization	21	2.03883	0.575077	SH3GLB1, PRKAA1, VPS13C, PDCD5, RAP1GDS1, HTRA2, HTT, MIEF1, MFF, DHODH, PYCARD, OPA1, CASP1, BAX, VPS35, PGAM5, MPV17, DNM1L, BID, SLC25A5, ATG7	1000	79	3887	1.03325	1	1	0.997878
GOTERM_BP_ALL	GO:0007005~mitochondrion organization	54	5.24272	0.829365	RAB3A, PDCD5, MAIP1, PYCARD, PNP, CHCHD3, OPA1, AIFM1, AIFM2, CASP1, TIMM17B, VPS35, MPV17, DNM1L, SH3GLB1, ATG3, HSP90AA1, CLUH, VPS13C, AIP, AP3B1, YWHAZ, ARMC1, RPUSD4, AFG3L1, NDUFS4, UQCRC1, PGAM5, NDUFS1, SLC25A5, BECN1, PRKAA1, NDUFB5, NDUFB4, HTRA2, HTT, MIEF1, PHB, MFF, TIMM50, MTM1, SFN, BID, ATG7, CERT1, ATG5, MCL1, RRM1, NDUFA6, HSPA4, SOD2, DHODH, NDUFAF2, BAX	1000	228	3887	0.920605	1	1	0.997878
Annotation Cluster 39	Enrichment Score: 0.7367176574583688
Category	Term	Count	%	PValue	Genes	List Total	Pop Hits	Pop Total	Fold Enrichment	Bonferroni	Benjamini	FDR
GOTERM_BP_ALL	GO:0006901~vesicle coating	8	0.776699	0.0643307	TMED9, SEC16A, TRAPPC4, CUL3, TRAPPC5, AP3D1, TRAPPC11, AP3S1	1000	15	3887	2.07307	1	1	0.997878
GOTERM_BP_ALL	GO:0090114~COPII-coated vesicle budding	8	0.776699	0.155096	SEC24A, SAR1A, SEC16A, TRAPPC4, CUL3, TRAPPC5, TRAPPC11, SEC31A	1000	18	3887	1.72756	1	1	0.997878
GOTERM_BP_ALL	GO:0048199~vesicle targeting, to, from or within Golgi	7	0.679612	0.163813	TMED9, SAR1A, SEC16A, TRAPPC4, CUL3, TRAPPC5, TRAPPC11	1000	15	3887	1.81393	1	1	0.997878
GOTERM_BP_ALL	GO:0048207~vesicle targeting, rough ER to cis-Golgi	5	0.485437	0.178833	SEC16A, TRAPPC4, CUL3, TRAPPC5, TRAPPC11	1000	9	3887	2.15944	1	1	0.997878
GOTERM_BP_ALL	GO:0048208~COPII vesicle coating	5	0.485437	0.178833	SEC16A, TRAPPC4, CUL3, TRAPPC5, TRAPPC11	1000	9	3887	2.15944	1	1	0.997878
GOTERM_BP_ALL	GO:0006903~vesicle targeting	11	1.06796	0.294187	TMED9, SAR1A, SEC16A, TRAPPC4, CUL3, TRAPPC5, EXOC3, TRAPPC11, EXOC5, YKT6, EXOC2	1000	32	3887	1.33616	1	1	0.997878
GOTERM_BP_ALL	GO:0099022~vesicle tethering	6	0.582524	0.452989	TRAPPC4, TRAPPC5, EXOC3, TRAPPC11, EXOC5, EXOC2	1000	17	3887	1.37188	1	1	0.997878
Annotation Cluster 40	Enrichment Score: 0.7308902529747568
Category	Term	Count	%	PValue	Genes	List Total	Pop Hits	Pop Total	Fold Enrichment	Bonferroni	Benjamini	FDR
GOTERM_BP_ALL	GO:0000272~polysaccharide catabolic process	5	0.485437	0.0770253	PYGB, PGM2, CHIL3, HMGB1, PGM1	1000	7	3887	2.77643	1	1	0.997878
GOTERM_BP_ALL	GO:0044275~cellular carbohydrate catabolic process	7	0.679612	0.163813	PYGB, TPI1, SORD, PGM2, HMGB1, PGD, PGM1	1000	15	3887	1.81393	1	1	0.997878
GOTERM_BP_ALL	GO:0044247~cellular polysaccharide catabolic process	4	0.38835	0.180528	PYGB, PGM2, HMGB1, PGM1	1000	6	3887	2.59133	1	1	0.997878
GOTERM_BP_ALL	GO:0005980~glycogen catabolic process	4	0.38835	0.180528	PYGB, PGM2, HMGB1, PGM1	1000	6	3887	2.59133	1	1	0.997878
GOTERM_BP_ALL	GO:0009251~glucan catabolic process	4	0.38835	0.180528	PYGB, PGM2, HMGB1, PGM1	1000	6	3887	2.59133	1	1	0.997878
GOTERM_BP_ALL	GO:0044042~glucan metabolic process	8	0.776699	0.194016	PYGB, AKT2, PTGES3, PRKAG2, PGM2, PHKB, HMGB1, PGM1	1000	19	3887	1.63663	1	1	0.997878
GOTERM_BP_ALL	GO:0006073~cellular glucan metabolic process	8	0.776699	0.194016	PYGB, AKT2, PTGES3, PRKAG2, PGM2, PHKB, HMGB1, PGM1	1000	19	3887	1.63663	1	1	0.997878
GOTERM_BP_ALL	GO:0005977~glycogen metabolic process	8	0.776699	0.194016	PYGB, AKT2, PTGES3, PRKAG2, PGM2, PHKB, HMGB1, PGM1	1000	19	3887	1.63663	1	1	0.997878
GOTERM_BP_ALL	GO:0006112~energy reserve metabolic process	8	0.776699	0.23631	PYGB, AKT2, PTGES3, PRKAG2, PGM2, PHKB, HMGB1, PGM1	1000	20	3887	1.5548	1	1	0.997878
GOTERM_BP_ALL	GO:0044264~cellular polysaccharide metabolic process	8	0.776699	0.23631	PYGB, AKT2, PTGES3, PRKAG2, PGM2, PHKB, HMGB1, PGM1	1000	20	3887	1.5548	1	1	0.997878
GOTERM_BP_ALL	GO:0005976~polysaccharide metabolic process	9	0.873786	0.301376	PYGB, AKT2, PTGES3, PRKAG2, PGM2, PHKB, CHIL3, HMGB1, PGM1	1000	25	3887	1.39932	1	1	0.997878
Annotation Cluster 41	Enrichment Score: 0.7289731607337695
Category	Term	Count	%	PValue	Genes	List Total	Pop Hits	Pop Total	Fold Enrichment	Bonferroni	Benjamini	FDR
GOTERM_BP_ALL	GO:0035520~monoubiquitinated protein deubiquitination	7	0.679612	0.0611519	USP47, SF3B5, USP7, USP15, SF3B3, BAP1, TAF5L	1000	12	3887	2.26742	1	1	0.997878
GOTERM_BP_ALL	GO:0016578~histone deubiquitination	6	0.582524	0.125887	SF3B5, USP7, USP15, SF3B3, BAP1, TAF5L	1000	11	3887	2.12018	1	1	0.997878
GOTERM_BP_ALL	GO:0070646~protein modification by small protein removal	19	1.84466	0.129153	SF3B5, USP14, USP47, USP8, USP7, USP15, VCP, SF3B3, USP5, PSMD14, TAF5L, VCPIP1, COPS6, HINT1, OTUD6B, COPS2, OTULIN, STAMBP, BAP1	1000	54	3887	1.36765	1	1	0.997878
GOTERM_BP_ALL	GO:0016579~protein deubiquitination	16	1.5534	0.156798	SF3B5, USP14, USP47, USP8, USP7, USP15, VCP, SF3B3, USP5, PSMD14, TAF5L, VCPIP1, OTUD6B, OTULIN, STAMBP, BAP1	1000	45	3887	1.38204	1	1	0.997878
GOTERM_BP_ALL	GO:0035521~monoubiquitinated histone deubiquitination	4	0.38835	0.258156	SF3B5, SF3B3, BAP1, TAF5L	1000	7	3887	2.22114	1	1	0.997878
GOTERM_BP_ALL	GO:0035522~monoubiquitinated histone H2A deubiquitination	4	0.38835	0.258156	SF3B5, SF3B3, BAP1, TAF5L	1000	7	3887	2.22114	1	1	0.997878
GOTERM_BP_ALL	GO:0043966~histone H3 acetylation	5	0.485437	0.759605	SF3B5, DR1, SF3B3, WBP2, TAF5L	1000	19	3887	1.02289	1	1	0.997878
Annotation Cluster 42	Enrichment Score: 0.7232954064521964
Category	Term	Count	%	PValue	Genes	List Total	Pop Hits	Pop Total	Fold Enrichment	Bonferroni	Benjamini	FDR
GOTERM_BP_ALL	GO:0010942~positive regulation of cell death	80	7.76699	0.0486449	TOP2A, B4GALT1, DDX3X, NCF2, FAF1, CTSZ, PDCD5, HMGB1, UBE2Z, CCAR1, PYCARD, IKBKB, SMPD2, CASP7, CASP8, AIFM1, AIFM2, PPP2R1A, CASP3, C1QBP, CAPN2, CASP1, RACK1, CTSH, DNM1L, CTSD, CTNNBL1, TGM2, SH3GLB1, EIF5A, USP7, ANXA1, RPS7, RIPK3, SYK, RPS6, PRKCD, ANXA5, RHOA, EEF1A1, SFPQ, BIN1, EEF1E1, ARHGEF7, PPID, NSMAF, BECN1, VCP, RPL11, HTRA2, HTT, PHB, MFF, THBS1, PPP2CA, CDC42, LDHA, INPP5D, RP…	1000	261	3887	1.19142	1	1	0.997878
GOTERM_BP_ALL	GO:0043065~positive regulation of apoptotic process	75	7.28155	0.0529747	TOP2A, B4GALT1, DDX3X, NCF2, FAF1, CTSZ, PDCD5, HMGB1, UBE2Z, CCAR1, PYCARD, SMPD2, CASP7, CASP8, AIFM1, AIFM2, PPP2R1A, CASP3, C1QBP, CAPN2, CASP1, RACK1, CTSH, DNM1L, CTSD, CTNNBL1, TGM2, SH3GLB1, EIF5A, USP7, ANXA1, RPS7, RIPK3, SYK, RPS6, PRKCD, ANXA5, RHOA, SFPQ, BIN1, EEF1E1, ARHGEF7, PPID, NSMAF, BECN1, VCP, RPL11, HTRA2, HTT, MFF, THBS1, PPP2CA, CDC42, LDHA, INPP5D, RPS3, CCL2, RIPK1, FAD…	1000	244	3887	1.19477	1	1	0.997878
GOTERM_BP_ALL	GO:0010941~regulation of cell death	172	16.699	0.0617833	IL1RN, ANKLE2, NCF2, PDCD5, ENO1, UBE2Z, CCAR1, PYCARD, RPS6KA3, LGALS3, PNP, PPP2R1A, AKT2, FTH1, RUVBL1, CAPN2, VPS35, TGM2, SH3GLB1, USP7, RPS7, PRKCD, RPS6, TSC1, MIF, EEF1A1, NAIP2, BIN1, PSME3, ERP29, UBE2V2, CHMP4B, ADNP, STAMBP, RAF1, PPIA, PPID, NSMAF, LRPAP1, VCP, ANP32A, GLO1, HTRA2, PHB, PRDX2, PRDX5, LDHA, BAG5, DPP9, INPP5D, PLCG2, ABL2, RIPK1, SFN, FADD, ATG7, ATG5, MCL1, SNX6, HSP…	1000	604	3887	1.10689	1	1	0.997878
GOTERM_BP_ALL	GO:0043068~positive regulation of programmed cell death	75	7.28155	0.0728367	TOP2A, B4GALT1, DDX3X, NCF2, FAF1, CTSZ, PDCD5, HMGB1, UBE2Z, CCAR1, PYCARD, SMPD2, CASP7, CASP8, AIFM1, AIFM2, PPP2R1A, CASP3, C1QBP, CAPN2, CASP1, RACK1, CTSH, DNM1L, CTSD, CTNNBL1, TGM2, SH3GLB1, EIF5A, USP7, ANXA1, RPS7, RIPK3, SYK, RPS6, PRKCD, ANXA5, RHOA, SFPQ, BIN1, EEF1E1, ARHGEF7, PPID, NSMAF, BECN1, VCP, RPL11, HTRA2, HTT, MFF, THBS1, PPP2CA, CDC42, LDHA, INPP5D, RPS3, CCL2, RIPK1, FAD…	1000	248	3887	1.1755	1	1	0.997878
GOTERM_BP_ALL	GO:0008219~cell death	199	19.3204	0.156674	ANKLE2, IL1RN, ENO1, CCAR1, RPS6KA3, LGALS3, PNP, PPP2R1A, AKT2, FTH1, BCAP29, VPS35, ATG3, PRKCD, MIF, RRAGA, BIN1, PSME3, LRPAP1, ANP32A, PRDX2, PRDX5, LDHA, INPP5D, PLCG2, SFN, FADD, ATG7, ATG5, SNX6, GSDMD, PA2G4, AIMP1, RNPS1, ANP32B, RGL2, BAP1, TOP2A, PPP1R10, SH3KBP1, FAF1, CTSZ, SRA1, PEPD, IKBKB, SMPD2, HINT1, AIFM1, AIFM2, C1QBP, CHMP1A, RACK1, CTSH, CTSD, ANXA1, FCER1G, SERPINB2, RIPK…	1000	727	3887	1.06398	1	1	0.997878
GOTERM_BP_ALL	GO:0043067~regulation of programmed cell death	150	14.5631	0.260007	IL1RN, ANKLE2, NCF2, PDCD5, ENO1, UBE2Z, CCAR1, PYCARD, RPS6KA3, LGALS3, PNP, PPP2R1A, AKT2, RUVBL1, CAPN2, TGM2, SH3GLB1, USP7, RPS7, PRKCD, RPS6, MIF, NAIP2, BIN1, PSME3, ERP29, UBE2V2, ADNP, STAMBP, RAF1, PPIA, PPID, NSMAF, VCP, ANP32A, GLO1, HTRA2, PHB, PRDX2, PRDX5, LDHA, BAG5, DPP9, INPP5D, PLCG2, ABL2, RIPK1, SFN, FADD, ATG7, ATG5, MCL1, SNX6, HSPA8, NONO, DHCR24, PA2G4, DAB2, NF1, RNPS1, …	1000	554	3887	1.05244	1	1	0.997878
GOTERM_BP_ALL	GO:0060548~negative regulation of cell death	105	10.1942	0.275396	IL1RN, ANKLE2, ENO1, UBE2Z, RPS6KA3, LGALS3, PNP, AKT2, FTH1, VPS35, SH3GLB1, PRKCD, RPS6, TSC1, MIF, NAIP2, PSME3, UBE2V2, CHMP4B, ADNP, STAMBP, RAF1, PPIA, PPID, LRPAP1, GLO1, HTRA2, PHB, PRDX2, PRDX5, BAG5, DPP9, PLCG2, ABL2, RIPK1, SFN, FADD, ATG7, ATG5, MCL1, SNX6, HSPA8, HSPA4, NONO, DHCR24, PA2G4, DAB2, CHMP2B, CHMP2A, ANP32B, RGL2, DDX3X, HSP90AB1, PPP1R10, PEPD, HK1, CASP8, OPA1, CASP3, …	1000	384	3887	1.06285	1	1	0.997878
GOTERM_BP_ALL	GO:0042981~regulation of apoptotic process	145	14.0777	0.30628	IL1RN, ANKLE2, NCF2, PDCD5, ENO1, UBE2Z, CCAR1, PYCARD, RPS6KA3, LGALS3, PNP, PPP2R1A, AKT2, RUVBL1, CAPN2, TGM2, SH3GLB1, USP7, RPS7, PRKCD, RPS6, MIF, NAIP2, BIN1, PSME3, ERP29, UBE2V2, ADNP, STAMBP, RAF1, PPIA, PPID, NSMAF, VCP, ANP32A, GLO1, HTRA2, PHB, PRDX2, PRDX5, LDHA, BAG5, INPP5D, ABL2, RIPK1, SFN, FADD, ATG7, ATG5, MCL1, SNX6, HSPA8, NONO, DHCR24, PA2G4, DAB2, NF1, RNPS1, ANP32B, RGL2,…	1000	540	3887	1.04373	1	1	0.997878
GOTERM_BP_ALL	GO:0006915~apoptotic process	168	16.3107	0.33061	ERO1A, IL1RN, ANKLE2, NCF1, NCF2, PDCD5, ENO1, UBE2Z, CCAR1, PYCARD, RPS6KA3, LGALS3, PNP, PPP2R1A, AKT2, RUVBL1, CAPN2, BCAP29, VPS35, TGM2, SH3GLB1, ATG3, USP7, RPS7, PRKCD, RPS6, MIF, NAIP2, RRAGA, BIN1, PSME3, ERP29, UBE2V2, ADNP, STAMBP, RAF1, PPIA, PPID, NSMAF, DDX5, VCP, CUL3, GLO1, HTRA2, PHB, TIMM50, PRDX2, PRDX5, LDHA, BAG5, INPP5D, ABL2, RIPK1, SFN, FADD, ATG7, ATG5, MCL1, SNX6, HSPA8,…	1000	631	3887	1.03489	1	1	0.997878
GOTERM_BP_ALL	GO:0012501~programmed cell death	179	17.3786	0.367951	ERO1A, IL1RN, ANKLE2, NCF1, NCF2, PDCD5, ENO1, UBE2Z, CCAR1, PYCARD, RPS6KA3, LGALS3, PNP, PPP2R1A, AKT2, RUVBL1, CAPN2, BCAP29, VPS35, TGM2, SH3GLB1, ATG3, USP7, RPS7, PRKCD, RPS6, MIF, NAIP2, RRAGA, BIN1, PSME3, ERP29, UBE2V2, ADNP, STAMBP, RAF1, PPIA, PPID, NSMAF, DDX5, VCP, ANP32A, CUL3, GLO1, HTRA2, PHB, TIMM50, PRDX2, PRDX5, LDHA, BAG5, DPP9, INPP5D, PLCG2, ABL2, RIPK1, SFN, FADD, ATG7, ATG…	1000	677	3887	1.02773	1	1	0.997878
GOTERM_BP_ALL	GO:0043069~negative regulation of programmed cell death	86	8.34951	0.605419	IL1RN, ANKLE2, DDX3X, HSP90AB1, PPP1R10, ENO1, UBE2Z, PEPD, HK1, RPS6KA3, LGALS3, PNP, CASP8, OPA1, AKT2, CASP3, NUP62, CTSH, SH3GLB1, EIF5A, USP47, FCER1G, SERPINB2, RPS6, PRKCD, MIF, RHOA, NAIP2, DAD1, PSME3, UBE2V2, ADNP, STAMBP, RAF1, SLC25A5, PPIA, GAPDH, PPID, BECN1, PRKAA1, CEBPB, ROCK1, GSTP1, GLO1, HTT, PHB, CBL, THBS1, PRDX2, PRDX5, BAG5, DPP9, PLCG2, FLNA, CCL2, ABL2, SFN, RIPK1, FADD,…	1000	337	3887	0.991935	1	1	0.997878
GOTERM_BP_ALL	GO:0043066~negative regulation of apoptotic process	81	7.86408	0.712701	IL1RN, ANKLE2, DDX3X, HSP90AB1, PPP1R10, ENO1, UBE2Z, HK1, RPS6KA3, LGALS3, PNP, OPA1, AKT2, CASP3, NUP62, CTSH, SH3GLB1, EIF5A, USP47, FCER1G, SERPINB2, RPS6, PRKCD, MIF, RHOA, NAIP2, DAD1, PSME3, UBE2V2, ADNP, STAMBP, RAF1, SLC25A5, PPIA, GAPDH, PPID, BECN1, PRKAA1, CEBPB, ROCK1, GSTP1, GLO1, HTT, PHB, CBL, THBS1, PRDX2, PRDX5, BAG5, FLNA, CCL2, ABL2, SFN, RIPK1, FADD, BID, ATG7, PAK2, ATG5, MA…	1000	326	3887	0.965788	1	1	0.997878
Annotation Cluster 43	Enrichment Score: 0.6948311757989862
Category	Term	Count	%	PValue	Genes	List Total	Pop Hits	Pop Total	Fold Enrichment	Bonferroni	Benjamini	FDR
GOTERM_BP_ALL	GO:0072525~pyridine-containing compound biosynthetic process	5	0.485437	0.123522	NMNAT1, IDH2, G6PDX, HTT, NMNAT3	1000	8	3887	2.42937	1	1	0.997878
GOTERM_BP_ALL	GO:0019359~nicotinamide nucleotide biosynthetic process	4	0.38835	0.258156	NMNAT1, IDH2, G6PDX, NMNAT3	1000	7	3887	2.22114	1	1	0.997878
GOTERM_BP_ALL	GO:0019363~pyridine nucleotide biosynthetic process	4	0.38835	0.258156	NMNAT1, IDH2, G6PDX, NMNAT3	1000	7	3887	2.22114	1	1	0.997878
Annotation Cluster 44	Enrichment Score: 0.6908134594172923
Category	Term	Count	%	PValue	Genes	List Total	Pop Hits	Pop Total	Fold Enrichment	Bonferroni	Benjamini	FDR
GOTERM_BP_ALL	GO:0098935~dendritic transport	5	0.485437	0.123522	SFPQ, STAU1, KIF3B, KIF5B, HNRNPU	1000	8	3887	2.42937	1	1	0.997878
GOTERM_BP_ALL	GO:0098840~protein transport along microtubule	5	0.485437	0.178833	SFPQ, STAU1, KIF3B, KIF5B, HNRNPU	1000	9	3887	2.15944	1	1	0.997878
GOTERM_BP_ALL	GO:0099118~microtubule-based protein transport	5	0.485437	0.178833	SFPQ, STAU1, KIF3B, KIF5B, HNRNPU	1000	9	3887	2.15944	1	1	0.997878
GOTERM_BP_ALL	GO:0099640~axo-dendritic protein transport	4	0.38835	0.180528	SFPQ, STAU1, KIF5B, HNRNPU	1000	6	3887	2.59133	1	1	0.997878
GOTERM_BP_ALL	GO:0098963~dendritic transport of messenger ribonucleoprotein complex	3	0.291262	0.273552	SFPQ, STAU1, HNRNPU	1000	4	3887	2.91525	1	1	0.997878
GOTERM_BP_ALL	GO:0098937~anterograde dendritic transport	3	0.291262	0.273552	STAU1, KIF3B, KIF5B	1000	4	3887	2.91525	1	1	0.997878
GOTERM_BP_ALL	GO:0098961~dendritic transport of ribonucleoprotein complex	3	0.291262	0.273552	SFPQ, STAU1, HNRNPU	1000	4	3887	2.91525	1	1	0.997878
Annotation Cluster 45	Enrichment Score: 0.6862141868694859
Category	Term	Count	%	PValue	Genes	List Total	Pop Hits	Pop Total	Fold Enrichment	Bonferroni	Benjamini	FDR
GOTERM_BP_ALL	GO:0097193~intrinsic apoptotic signaling pathway	41	3.98058	0.0983437	ERO1A, BECN1, CEBPB, USP15, DDX5, DDX3X, RPL11, HTRA2, ENO1, CRIP1, PYCARD, CASP7, HINT1, PNP, BAG5, OPA1, AIFM1, CASP3, RACK1, RPS3, SFN, DNM1L, BID, MCL1, SH3GLB1, USP47, RPS7, RIPK3, NONO, MIF, PPP2R5C, SOD2, DNAJA1, SFPQ, STK24, ERCC2, ERP29, BAX, P4HB, PPIA, TPT1	1000	129	3887	1.2354	1	1	0.997878
GOTERM_BP_ALL	GO:2001233~regulation of apoptotic signaling pathway	52	5.04854	0.111948	DDX3X, FAF1, PDCD5, ENO1, PYCARD, LGALS3, CASP8, OPA1, PPP2R1A, CASP1, RACK1, CTSH, DNM1L, SH3GLB1, USP47, RPS7, RIPK3, PRKCD, MIF, SFPQ, PSME3, ERP29, RAF1, SLC25A5, EEF1E1, PPIA, BECN1, USP15, GSTP1, RPL11, HTRA2, HTT, MFF, THBS1, PRDX2, BAG5, RPS3, RIPK1, FADD, BID, PAK2, MCL1, IGBP1, GSN, NONO, SOD2, DNAJA1, DAB2, NF1, BAX, P4HB, TPT1	1000	170	3887	1.18896	1	1	0.997878
GOTERM_BP_ALL	GO:2001242~regulation of intrinsic apoptotic signaling pathway	27	2.62136	0.145299	BECN1, USP15, DDX3X, RPL11, ENO1, PYCARD, BAG5, OPA1, RACK1, RPS3, DNM1L, BID, MCL1, SH3GLB1, USP47, RPS7, RIPK3, NONO, MIF, SOD2, DNAJA1, SFPQ, ERP29, BAX, P4HB, PPIA, TPT1	1000	83	3887	1.26445	1	1	0.997878
GOTERM_BP_ALL	GO:0097190~apoptotic signaling pathway	68	6.60194	0.163065	ERO1A, DDX3X, FAF1, TRADD, PDCD5, ENO1, PYCARD, LGALS3, HINT1, CASP7, PNP, CASP8, OPA1, AIFM1, PPP2R1A, CASP3, CASP1, RACK1, CTSH, DNM1L, SH3GLB1, USP47, RPS7, RIPK3, PRKCD, MIF, PPP2R5C, SFPQ, PSME3, ERP29, RAF1, SLC25A5, EEF1E1, PPIA, BECN1, USP15, DDX5, CEBPB, ROCK2, GSTP1, RPL11, HTRA2, HTT, MFF, THBS1, CRIP1, TIMM50, PRDX2, BAG5, RPS3, SFN, RIPK1, FADD, BID, PAK2, MCL1, IGBP1, GSN, NONO, SOD…	1000	234	3887	1.12956	1	1	0.997878
GOTERM_BP_ALL	GO:2001243~negative regulation of intrinsic apoptotic signaling pathway	14	1.35922	0.467839	SH3GLB1, USP47, DDX3X, NONO, MIF, ENO1, SOD2, DNAJA1, BAG5, OPA1, BID, PPIA, TPT1, MCL1	1000	48	3887	1.13371	1	1	0.997878
GOTERM_BP_ALL	GO:2001234~negative regulation of apoptotic signaling pathway	25	2.42718	0.625507	DDX3X, GSTP1, HTT, ENO1, LGALS3, PRDX2, BAG5, OPA1, RIPK1, BID, MCL1, SH3GLB1, IGBP1, USP47, NONO, MIF, SOD2, DNAJA1, DAB2, PSME3, BAX, RAF1, SLC25A5, PPIA, TPT1	1000	97	3887	1.0018	1	1	0.997878
Annotation Cluster 46	Enrichment Score: 0.6782006901540603
Category	Term	Count	%	PValue	Genes	List Total	Pop Hits	Pop Total	Fold Enrichment	Bonferroni	Benjamini	FDR
GOTERM_BP_ALL	GO:0043624~cellular protein complex disassembly	27	2.62136	0.0119492	NAPA, MTPN, WDR1, VPS4B, PLEK, VPS4A, HTT, TWF1, CAPG, GSPT1, CAPZB, SMN1, SH3GL1, NSF, EIF5A, SVIL, HSPA8, GSN, DSTN, RHOA, GAK, MAP1B, CAPZA2, EVL, ETF1, ARHGEF1, ARHGEF2	1000	67	3887	1.5664	1	1	0.997878
GOTERM_BP_ALL	GO:0022411~cellular component disassembly	56	5.43689	0.0136275	TOP2A, HBS1L, WDR1, PLEK, CAPZB, KIF5B, CASP3, SH3PXD2B, SH3GL1, NSF, EIF5A, ATG3, VPS13C, RPL23, TFIP11, RHOA, GAK, MAP1B, UFC1, PLIN3, ARHGEF1, EVL, ETF1, LCP1, ARHGEF2, SLC25A5, PAFAH1B1, NAPA, BECN1, MTPN, PRKAA1, VCP, UBA5, VPS4B, VPS4A, TWF1, HTRA2, HTT, CAPG, KLC1, GSPT1, MAP4, SMN1, ATG7, ATG5, SVIL, HSPA8, GSN, OGA, PYM1, DSTN, UFM1, NMNAT1, CAPZA2, ACIN1, BAX	1000	164	3887	1.32727	1	1	0.997878
GOTERM_BP_ALL	GO:0043241~protein complex disassembly	29	2.81553	0.019949	NAPA, MTPN, WDR1, VPS4B, PLEK, VPS4A, HTT, TWF1, CAPG, GSPT1, CAPZB, SMN1, SH3GL1, NSF, EIF5A, SVIL, HSPA8, GSN, OGA, PYM1, DSTN, RHOA, GAK, MAP1B, CAPZA2, EVL, ETF1, ARHGEF1, ARHGEF2	1000	76	3887	1.4832	1	1	0.997878
GOTERM_BP_ALL	GO:0032984~macromolecular complex disassembly	35	3.39806	0.0208123	NAPA, MTPN, HBS1L, VCP, WDR1, VPS4B, PLEK, VPS4A, HTT, TWF1, CAPG, KLC1, GSPT1, CAPZB, KIF5B, SMN1, SH3GL1, NSF, EIF5A, SVIL, HSPA8, GSN, RPL23, OGA, PYM1, DSTN, TFIP11, RHOA, GAK, MAP1B, CAPZA2, EVL, ETF1, ARHGEF1, ARHGEF2	1000	96	3887	1.41714	1	1	0.997878
GOTERM_BP_ALL	GO:0051261~protein depolymerization	22	2.13592	0.0405362	SVIL, MTPN, HSPA8, GSN, WDR1, VPS4B, PLEK, VPS4A, DSTN, HTT, TWF1, CAPG, RHOA, GAK, CAPZB, MAP1B, CAPZA2, ARHGEF1, EVL, ARHGEF2, SMN1, SH3GL1	1000	57	3887	1.50025	1	1	0.997878
GOTERM_BP_ALL	GO:0031333~negative regulation of protein complex assembly	23	2.23301	0.0548464	SVIL, HSPA8, GSN, DDX3X, CSNK1A1, PRKCD, TBCD, TWF1, TFIP11, CAPG, HMGB1, EML2, CDC42, CAPZB, CAPZA2, EVL, VPS35, ARHGEF2, RAF1, ARHGEF7, PFN1, FKBP4, MAPRE1	1000	62	3887	1.44195	1	1	0.997878
GOTERM_BP_ALL	GO:0032272~negative regulation of protein polymerization	14	1.35922	0.130336	SVIL, GSN, PRKCD, TBCD, TWF1, CAPG, EML2, CAPZB, CAPZA2, EVL, ARHGEF7, PFN1, FKBP4, MAPRE1	1000	37	3887	1.47076	1	1	0.997878
GOTERM_BP_ALL	GO:0032271~regulation of protein polymerization	32	3.1068	0.194224	CYFIP1, MTPN, GDA, BRK1, TWF1, CAPG, IQGAP2, PYCARD, CAPZB, RPS3, GIT1, WASHC2, CDK5RAP2, ACTR2, SVIL, HSP90AA1, GSN, PRKCD, TBCD, BAIAP2, RHOA, EML2, FES, BIN1, MAP1B, CAPZA2, GRB2, EVL, PFN1, FKBP4, MAPRE1, ARHGEF7	1000	104	3887	1.196	1	1	0.997878
GOTERM_BP_ALL	GO:0030834~regulation of actin filament depolymerization	11	1.06796	0.294187	SVIL, MTPN, GSN, WDR1, CAPZB, PLEK, CAPZA2, TWF1, DSTN, EVL, CAPG	1000	32	3887	1.33616	1	1	0.997878
GOTERM_BP_ALL	GO:0043244~regulation of protein complex disassembly	17	1.65049	0.299325	EIF5A, SVIL, MTPN, GSN, WDR1, PLEK, OGA, DSTN, TWF1, CAPG, GSPT1, CAPZB, MAP1B, CAPZA2, EVL, ETF1, ARHGEF2	1000	54	3887	1.22369	1	1	0.997878
GOTERM_BP_ALL	GO:0051016~barbed-end actin filament capping	7	0.679612	0.306738	SVIL, GSN, CAPZB, CAPZA2, TWF1, EVL, CAPG	1000	18	3887	1.51161	1	1	0.997878
GOTERM_BP_ALL	GO:0051494~negative regulation of cytoskeleton organization	20	1.94175	0.352002	SVIL, GSN, PRKCD, TBCD, TWF1, CAPG, ARAP1, EML2, CAPZB, MAP1B, CAPZA2, CHMP2A, EVL, ARHGEF2, ARHGEF7, PFN1, FKBP4, MAPRE1, PAK2, CDK5RAP2	1000	67	3887	1.1603	1	1	0.997878
GOTERM_BP_ALL	GO:0030042~actin filament depolymerization	11	1.06796	0.371318	SVIL, MTPN, GSN, WDR1, CAPZB, PLEK, CAPZA2, TWF1, DSTN, EVL, CAPG	1000	34	3887	1.25756	1	1	0.997878
GOTERM_BP_ALL	GO:1901879~regulation of protein depolymerization	13	1.26214	0.426825	SVIL, MTPN, GSN, WDR1, PLEK, DSTN, TWF1, CAPG, CAPZB, MAP1B, CAPZA2, EVL, ARHGEF2	1000	43	3887	1.17514	1	1	0.997878
GOTERM_BP_ALL	GO:1902904~negative regulation of supramolecular fiber organization	20	1.94175	0.463947	SVIL, HSPA8, GSN, PRKCD, TBCD, TWF1, CAPG, ARAP1, EML2, CAPZB, MAP1B, CAPZA2, EVL, ARHGEF2, ARHGEF7, PFN1, FKBP4, MAPRE1, PAK2, PFDN6	1000	71	3887	1.09493	1	1	0.997878
GOTERM_BP_ALL	GO:0030837~negative regulation of actin filament polymerization	9	0.873786	0.521534	SVIL, GSN, CAPZB, PRKCD, CAPZA2, TWF1, EVL, CAPG, PFN1	1000	30	3887	1.1661	1	1	0.997878
GOTERM_BP_ALL	GO:0051693~actin filament capping	7	0.679612	0.562751	SVIL, GSN, CAPZB, CAPZA2, TWF1, EVL, CAPG	1000	23	3887	1.183	1	1	0.997878
GOTERM_BP_ALL	GO:0008064~regulation of actin polymerization or depolymerization	23	2.23301	0.601607	CYFIP1, ACTR2, SVIL, MTPN, GSN, WDR1, PRKCD, PLEK, BRK1, DSTN, TWF1, CAPG, BAIAP2, IQGAP2, RHOA, PYCARD, CAPZB, BIN1, CAPZA2, GRB2, EVL, PFN1, WASHC2	1000	88	3887	1.01592	1	1	0.997878
GOTERM_BP_ALL	GO:0030832~regulation of actin filament length	23	2.23301	0.601607	CYFIP1, ACTR2, SVIL, MTPN, GSN, WDR1, PRKCD, PLEK, BRK1, DSTN, TWF1, CAPG, BAIAP2, IQGAP2, RHOA, PYCARD, CAPZB, BIN1, CAPZA2, GRB2, EVL, PFN1, WASHC2	1000	88	3887	1.01592	1	1	0.997878
GOTERM_BP_ALL	GO:0030833~regulation of actin filament polymerization	20	1.94175	0.650705	CYFIP1, ACTR2, SVIL, MTPN, GSN, PRKCD, BRK1, TWF1, CAPG, BAIAP2, IQGAP2, RHOA, PYCARD, CAPZB, BIN1, CAPZA2, GRB2, EVL, PFN1, WASHC2	1000	78	3887	0.996667	1	1	0.997878
GOTERM_BP_ALL	GO:0030835~negative regulation of actin filament depolymerization	7	0.679612	0.692879	SVIL, GSN, CAPZB, CAPZA2, TWF1, EVL, CAPG	1000	26	3887	1.0465	1	1	0.997878
GOTERM_BP_ALL	GO:1901880~negative regulation of protein depolymerization	9	0.873786	0.711871	SVIL, GSN, CAPZB, MAP1B, CAPZA2, TWF1, EVL, CAPG, ARHGEF2	1000	35	3887	0.999514	1	1	0.997878
GOTERM_BP_ALL	GO:0010639~negative regulation of organelle organization	40	3.8835	0.729958	TOP2A, BECN1, SAR1A, PINX1, GDI2, TWF1, HNRNPU, CDCA8, CAPG, MTM1, EXOSC10, OPA1, CAPZB, MAP4, HNRNPA1, DNM1L, ATG7, PAK2, ATG5, CDK5RAP2, SVIL, GSN, PRKCD, SMARCA5, TBCD, ARAP1, EML2, NDC80, DNM2, MAP1B, CAPZA2, CHMP2A, CHMP4B, EVL, ARHGEF2, PFN1, FKBP4, MAPRE1, SLC25A5, ARHGEF7	1000	163	3887	0.953865	1	1	0.997878
GOTERM_BP_ALL	GO:0043242~negative regulation of protein complex disassembly	9	0.873786	0.798579	SVIL, GSN, CAPZB, MAP1B, CAPZA2, TWF1, EVL, CAPG, ARHGEF2	1000	38	3887	0.920605	1	1	0.997878
Annotation Cluster 47	Enrichment Score: 0.675816612341585
Category	Term	Count	%	PValue	Genes	List Total	Pop Hits	Pop Total	Fold Enrichment	Bonferroni	Benjamini	FDR
GOTERM_BP_ALL	GO:1905515~non-motile cilium assembly	7	0.679612	0.0896188	HTT, EXOC5, MAP4, SEPTIN9, MAPRE1, SEPTIN7, DNM2	1000	13	3887	2.093	1	1	0.997878
GOTERM_BP_ALL	GO:1902017~regulation of cilium assembly	8	0.776699	0.120204	ATG3, GDI2, HTT, MAP4, SEPTIN9, SEPTIN7, ATG5, DNM2	1000	17	3887	1.82918	1	1	0.997878
GOTERM_BP_ALL	GO:1902855~regulation of non-motile cilium assembly	5	0.485437	0.123522	HTT, MAP4, SEPTIN9, SEPTIN7, DNM2	1000	8	3887	2.42937	1	1	0.997878
GOTERM_BP_ALL	GO:1902857~positive regulation of non-motile cilium assembly	3	0.291262	0.482706	HTT, SEPTIN9, SEPTIN7	1000	6	3887	1.9435	1	1	0.997878
GOTERM_BP_ALL	GO:0045724~positive regulation of cilium assembly	3	0.291262	0.65039	HTT, SEPTIN9, SEPTIN7	1000	8	3887	1.45762	1	1	0.997878
Annotation Cluster 48	Enrichment Score: 0.6731282674730346
Category	Term	Count	%	PValue	Genes	List Total	Pop Hits	Pop Total	Fold Enrichment	Bonferroni	Benjamini	FDR
GOTERM_BP_ALL	GO:0044089~positive regulation of cellular component biogenesis	72	6.99029	0.0104591	CYFIP1, DDX3X, GDA, FAF1, PLEK, BRK1, PYCARD, LGALS3, MED11, NUP62, SH3PXD2B, RACK1, GIT1, WASHC2, CDK5RAP2, SH3GLB1, ACTR2, HSP90AA1, PDCD6IP, SYK, DIMT1, TSC1, ARAP1, RHOA, DNM2, DNM3, MED24, HGS, BIN1, MAP1B, UBE2V2, MYH9, EVL, LCP1, ADNP, MAPRE1, PFN1, BECN1, GTF2A1, VCP, ROCK1, ROCK2, VPS4B, VPS4A, HTT, IQGAP1, IQGAP2, PPP2CA, CDC42, CAND1, PLCG2, RPS3, FLNA, BID, MAP4K4, ABCA1, DYNC1H1, GSN…	1000	217	3887	1.2897	1	1	0.997878
GOTERM_BP_ALL	GO:0043254~regulation of protein complex assembly	65	6.31068	0.0239715	CYFIP1, RAB3A, DDX3X, GDA, FAF1, PLEK, BRK1, HMGB1, PYCARD, LGALS3, MED11, CAPZB, RACK1, VPS35, GIT1, WASHC2, CDK5RAP2, SH3GLB1, ACTR2, HSP90AA1, SYK, PRKCD, TFIP11, EML2, RHOA, MED24, BIN1, MAP1B, EVL, LCP1, ARHGEF2, FKBP4, MAPRE1, RAF1, PFN1, ARHGEF7, NAPA, GTF2A1, MTPN, VCP, SAR1A, TWF1, CAPG, IQGAP2, PPP2CA, CDC42, NCLN, CAND1, PLCG2, RPS3, BID, SVIL, HSPA8, GSN, CSNK1A1, TBCD, MSN, BAIAP2, S…	1000	200	3887	1.26327	1	1	0.997878
GOTERM_BP_ALL	GO:0031334~positive regulation of protein complex assembly	41	3.98058	0.0272266	CYFIP1, GTF2A1, VCP, DDX3X, GDA, FAF1, PLEK, BRK1, IQGAP2, PYCARD, PPP2CA, LGALS3, MED11, CAND1, PLCG2, RACK1, RPS3, BID, GIT1, WASHC2, CDK5RAP2, SH3GLB1, ACTR2, HSP90AA1, GSN, SYK, MSN, BAIAP2, RHOA, PSMC6, MED24, FES, BIN1, MAP1B, BAX, GRB2, EVL, LCP1, PFN1, MAPRE1, EIF4G1	1000	118	3887	1.35057	1	1	0.997878
GOTERM_BP_ALL	GO:0051495~positive regulation of cytoskeleton organization	33	3.20388	0.0721514	CYFIP1, WDR1, GDA, ROCK2, VPS4B, PLEK, BRK1, IQGAP2, PYCARD, CDC42, SH3PXD2B, NUP62, RPS3, FLNA, GIT1, WASHC2, CDK5RAP2, ACTR2, DYNC1H1, RANBP1, GSN, DSTN, TSC1, BAIAP2, RHOA, NSFL1C, FES, BIN1, MAP1B, GRB2, EVL, PFN1, MAPRE1	1000	98	3887	1.30889	1	1	0.997878
GOTERM_BP_ALL	GO:1902589~single-organism organelle organization	179	17.3786	0.0810975	CYFIP1, SAMD9L, RAB3A, GDA, PDCD5, HNRNPU, PYCARD, CHCHD3, PPP2R1A, AKT2, ARHGDIA, KIF5B, TOM1, PLS3, WASHC2, CDK5RAP2, SH3GLB1, ATG3, TPM4, PRKCD, TSC1, DGKZ, EML2, AFG3L1, SHTN1, BIN1, MAP1B, CHMP4B, TAGLN2, RAF1, TLN1, FKBP4, ATP6V0D1, PFN1, KPNB1, VCP, UBA5, CUL3, TWF1, CDCA8, HTRA2, ARHGAP17, IQGAP1, IQGAP2, KLC1, MTM1, TIMM50, VCPIP1, ABR, KIF3B, PACSIN2, MCMBP, ABL2, MAP4, SMN1, SRGAP2, AT…	1000	636	3887	1.09398	1	1	0.997878
GOTERM_BP_ALL	GO:0051493~regulation of cytoskeleton organization	66	6.40777	0.08964	CYFIP1, WDR1, GDA, PLEK, BRK1, HNRNPU, PYCARD, CAPZB, ARHGDIA, NUP62, CHMP1A, SH3PXD2B, CAPN2, RAC3, GIT1, WASHC2, CDK5RAP2, ACTR2, PDCD6IP, PRKCD, TSC1, ARAP1, EML2, RHOA, BIN1, MAP1B, CHMP4B, EVL, ARHGEF2, FKBP4, MAPRE1, PFN1, ARHGEF7, CRK, CHMP5, PAFAH1B1, MTPN, PRKAA1, ROCK1, ROCK2, VPS4B, TWF1, CAPG, ARHGAP17, IQGAP1, IQGAP2, CDC42, RPS3, FLNA, PAK2, MAPK3, RANBP1, SVIL, DYNC1H1, GSN, TBCD, …	1000	218	3887	1.1768	1	1	0.997878
GOTERM_BP_ALL	GO:1902905~positive regulation of supramolecular fiber organization	29	2.81553	0.129052	CYFIP1, WDR1, GDA, ROCK2, PLEK, BRK1, IQGAP2, PYCARD, CDC42, SH3PXD2B, RPS3, FLNA, GIT1, WASHC2, CDK5RAP2, ACTR2, USP8, GSN, DSTN, TSC1, BAIAP2, RHOA, FES, BIN1, MAP1B, GRB2, EVL, PFN1, MAPRE1	1000	89	3887	1.26655	1	1	0.997878
GOTERM_BP_ALL	GO:0097435~supramolecular fiber organization	82	7.96117	0.145001	CYFIP1, HSP90AB1, WDR1, GDA, SH3KBP1, PLEK, BRK1, PYCARD, PSTPIP1, CAPZB, SH3PXD2B, RAC3, PLS3, PGM5, GIT1, WASHC2, CDK5RAP2, CAP1, ACTR2, USP8, RIPK3, TPM4, PRKCD, TSC1, ARAP1, EML2, RHOA, SHTN1, BIN1, MAP1B, MYH9, ARHGEF1, EVL, TAGLN2, LCP1, ARHGEF2, FKBP4, MAPRE1, PFN1, ARHGEF7, PFDN6, KPNB1, PAFAH1B1, MTPN, ROCK2, CUL3, USH1C, TWF1, HTT, CAPG, ARHGAP17, IQGAP1, IQGAP2, MTM1, CDC42, KATNA1, RP…	1000	284	3887	1.1223	1	1	0.997878
GOTERM_BP_ALL	GO:0051258~protein polymerization	40	3.8835	0.176342	CYFIP1, MTPN, GDA, BRK1, TWF1, CAPG, IQGAP2, PYCARD, PSTPIP1, CAPZB, RPS3, MAP4, DNM1L, GIT1, WASHC2, CDK5RAP2, ACTR2, SVIL, HSP90AA1, GSN, SEPTIN2, PRKCD, TBCD, BAIAP2, RHOA, EML2, DIAPH1, DIAPH2, FES, BIN1, MAP1B, CAPZA2, CHMP2A, CHMP4B, GRB2, EVL, PFN1, FKBP4, MAPRE1, ARHGEF7	1000	132	3887	1.17788	1	1	0.997878
GOTERM_BP_ALL	GO:0032273~positive regulation of protein polymerization	21	2.03883	0.187954	CYFIP1, ACTR2, HSP90AA1, GSN, GDA, BRK1, BAIAP2, IQGAP2, RHOA, PYCARD, BIN1, FES, MAP1B, RPS3, GRB2, EVL, PFN1, MAPRE1, GIT1, WASHC2, CDK5RAP2	1000	64	3887	1.27542	1	1	0.997878
GOTERM_BP_ALL	GO:0032271~regulation of protein polymerization	32	3.1068	0.194224	CYFIP1, MTPN, GDA, BRK1, TWF1, CAPG, IQGAP2, PYCARD, CAPZB, RPS3, GIT1, WASHC2, CDK5RAP2, ACTR2, SVIL, HSP90AA1, GSN, PRKCD, TBCD, BAIAP2, RHOA, EML2, FES, BIN1, MAP1B, CAPZA2, GRB2, EVL, PFN1, FKBP4, MAPRE1, ARHGEF7	1000	104	3887	1.196	1	1	0.997878
GOTERM_BP_ALL	GO:0043623~cellular protein complex assembly	78	7.57282	0.201439	CYFIP1, DDX3X, HSP90AB1, GDA, BRK1, CLTA, PYCARD, PSTPIP1, AIFM1, CAPZB, OTUD6B, DNM1L, GIT1, WASHC2, CDK5RAP2, ACTR2, CCT2, HSP90AA1, COG4, PRKCD, EML2, RHOA, GAK, BIN1, MAP1B, NDUFS4, UQCRC1, CHMP4B, EVL, NDUFS1, FKBP4, MAPRE1, PFN1, ARHGEF7, PFDN6, NAPA, MTPN, DNAH8, NDUFB5, NDUFB4, RAP1GDS1, TWF1, CAPG, IQGAP2, PPP2CA, CAND1, PLCG2, RPS3, MAP4, SMAD2, SVIL, HSPA8, GSN, NDUFA6, HSPA4, SEPTIN2,…	1000	275	3887	1.10249	1	1	0.997878
GOTERM_BP_ALL	GO:0032535~regulation of cellular component size	46	4.46602	0.232701	RPL4, CYFIP1, MTPN, HSP90AB1, WDR1, PLEK, HP1BP3, USH1C, BRK1, TWF1, CAPG, IQGAP2, PYCARD, RAB21, CAPZB, DPYSL2, ANXA7, DIP2B, SLC12A7, WASHC2, AP2M1, ACTR2, SVIL, HSP90AA1, GSN, EIF2B2, PRKCD, MSN, DSTN, TSC1, BAIAP2, RHOA, VAV1, DNM2, SHTN1, BIN1, MAP1B, CLNS1A, CAPZA2, GRB2, EVL, RIN3, ADNP, PFN1, PICALM, PAFAH1B1	1000	158	3887	1.13166	1	1	0.997878
GOTERM_BP_ALL	GO:1902903~regulation of supramolecular fiber organization	45	4.36893	0.259413	CYFIP1, MTPN, WDR1, GDA, ROCK2, PLEK, BRK1, TWF1, CAPG, IQGAP2, PYCARD, CDC42, CAPZB, SH3PXD2B, RPS3, FLNA, PAK2, GIT1, WASHC2, CDK5RAP2, ACTR2, SVIL, HSPA8, USP8, GSN, PRKCD, TBCD, DSTN, TSC1, ARAP1, BAIAP2, RHOA, EML2, FES, BIN1, MAP1B, CAPZA2, GRB2, EVL, ARHGEF2, PFN1, FKBP4, MAPRE1, ARHGEF7, PFDN6	1000	156	3887	1.12125	1	1	0.997878
GOTERM_BP_ALL	GO:0007010~cytoskeleton organization	125	12.1359	0.313444	CYFIP1, GDA, HNRNPU, GCC2, PYCARD, TUBB5, PPP2R1A, DPYSL2, ARHGDIA, PLS3, WASHC2, CDK5RAP2, TPM4, PRKCD, TSC1, EML2, SHTN1, DYNC1LI2, BIN1, MAP1B, CHMP4B, TAGLN2, RAF1, TLN1, FKBP4, PFN1, KPNB1, VCP, CUL3, TWF1, CDCA8, ARHGAP17, IQGAP1, IQGAP2, MTM1, ABR, KIF3B, PACSIN2, ABL2, MAP4, SMN1, SRGAP2, TBCD, DSTN, TBCB, HOOK3, NDC80, DIAPH1, NSFL1C, ANLN, DIAPH2, FES, CHMP2B, CHMP2A, NF1, GRB2, CALR, L…	1000	464	3887	1.04714	1	1	0.997878
GOTERM_BP_ALL	GO:0090066~regulation of anatomical structure size	52	5.04854	0.40083	RPL4, CYFIP1, HSP90AB1, WDR1, PLEK, HP1BP3, BRK1, PYCARD, CAPZB, DPYSL2, ANXA7, DIP2B, SLC12A7, WASHC2, AP2M1, ACTR2, HSP90AA1, PRKCD, TSC1, VAV1, RHOA, DNM2, SHTN1, BIN1, CLNS1A, MAP1B, G6PDX, EVL, RIN3, ADNP, PFN1, PAFAH1B1, MTPN, ROCK1, ROCK2, RAP1GDS1, USH1C, TWF1, CAPG, IQGAP2, RAB21, ATG5, SVIL, GSN, EIF2B2, MSN, DSTN, SOD2, BAIAP2, CAPZA2, GRB2, PICALM	1000	191	3887	1.05824	1	1	0.997878
GOTERM_BP_ALL	GO:0030036~actin cytoskeleton organization	71	6.8932	0.43059	CYFIP1, WDR1, SH3KBP1, PLEK, BRK1, FHL3, PYCARD, IKBKB, PSTPIP1, CAPZB, ARHGDIA, SH3PXD2B, RAC3, PLS3, PGM5, WASHC2, CAP1, ACTR2, PDCD6IP, ANXA1, TPM4, PRKCD, TSC1, ARAP1, RHOA, SHTN1, BIN1, MYH9, EVL, TAGLN2, LCP1, ARHGEF2, TLN1, PFN1, ARHGEF7, CRK, PAFAH1B1, MTPN, ROCK1, ROCK2, CUL3, RAP1GDS1, USH1C, TWF1, CAPG, ARHGAP17, IQGAP1, SDAD1, IQGAP2, CDC42, ABR, PACSIN2, FLNA, ABL2, PDLIM5, PAK2, SVI…	1000	266	3887	1.03751	1	1	0.997878
GOTERM_BP_ALL	GO:0007015~actin filament organization	49	4.75728	0.444992	CYFIP1, WDR1, SH3KBP1, PLEK, BRK1, PYCARD, PSTPIP1, CAPZB, SH3PXD2B, RAC3, PLS3, WASHC2, CAP1, ACTR2, TPM4, PRKCD, TSC1, ARAP1, RHOA, SHTN1, BIN1, MYH9, EVL, TAGLN2, LCP1, ARHGEF2, PFN1, MTPN, ROCK2, CUL3, USH1C, TWF1, CAPG, ARHGAP17, IQGAP1, IQGAP2, CDC42, FLNA, ABL2, PAK2, SVIL, GSN, DSTN, BAIAP2, DIAPH1, DIAPH2, CAPZA2, GRB2, MYO1F	1000	182	3887	1.0465	1	1	0.997878
GOTERM_BP_ALL	GO:0030041~actin filament polymerization	23	2.23301	0.44901	CYFIP1, ACTR2, SVIL, MTPN, GSN, PRKCD, BRK1, TWF1, CAPG, BAIAP2, IQGAP2, RHOA, PYCARD, DIAPH1, PSTPIP1, DIAPH2, CAPZB, BIN1, CAPZA2, GRB2, EVL, PFN1, WASHC2	1000	82	3887	1.09026	1	1	0.997878
GOTERM_BP_ALL	GO:0030838~positive regulation of actin filament polymerization	13	1.26214	0.497971	CYFIP1, ACTR2, GSN, BRK1, BAIAP2, IQGAP2, RHOA, PYCARD, BIN1, GRB2, EVL, PFN1, WASHC2	1000	45	3887	1.12291	1	1	0.997878
GOTERM_BP_ALL	GO:0030029~actin filament-based process	76	7.37864	0.526552	CYFIP1, WDR1, SH3KBP1, PLEK, BRK1, FHL3, MYL6B, PYCARD, IKBKB, PSTPIP1, CAPZB, ARHGDIA, SH3PXD2B, RAC3, PLS3, PGM5, WASHC2, CAP1, ACTR2, PDCD6IP, ANXA1, TPM4, PRKCD, TSC1, ARAP1, RHOA, SHTN1, ACAP2, MYL6, BIN1, MYH9, EVL, TAGLN2, LCP1, ARHGEF2, TLN1, PFN1, ARHGEF7, CRK, PAFAH1B1, MTPN, ROCK1, ROCK2, CUL3, RAP1GDS1, USH1C, TWF1, CAPG, ARHGAP17, IQGAP1, SRI, SDAD1, IQGAP2, CDC42, ABR, PACSIN2, FLNA…	1000	292	3887	1.01168	1	1	0.997878
GOTERM_BP_ALL	GO:0032956~regulation of actin cytoskeleton organization	38	3.68932	0.533649	CYFIP1, MTPN, ROCK1, WDR1, ROCK2, PLEK, BRK1, TWF1, ARHGAP17, CAPG, IQGAP1, IQGAP2, PYCARD, CDC42, CAPZB, ARHGDIA, SH3PXD2B, RAC3, FLNA, PAK2, WASHC2, ACTR2, SVIL, GSN, PRKCD, DSTN, TSC1, ARAP1, BAIAP2, RHOA, FES, BIN1, CAPZA2, GRB2, EVL, PFN1, CRK, MYO1F	1000	144	3887	1.02574	1	1	0.997878
GOTERM_BP_ALL	GO:0032970~regulation of actin filament-based process	40	3.8835	0.59383	CYFIP1, MTPN, ROCK1, WDR1, ROCK2, PLEK, BRK1, TWF1, ARHGAP17, CAPG, SRI, IQGAP1, IQGAP2, PYCARD, CDC42, CAPZB, ARHGDIA, SH3PXD2B, RAC3, FLNA, PAK2, WASHC2, ACTR2, SVIL, GSN, PRKCD, DSTN, TSC1, ARAP1, BAIAP2, RHOA, FES, BIN1, CAPZA2, MYH9, GRB2, EVL, PFN1, CRK, MYO1F	1000	155	3887	1.0031	1	1	0.997878
GOTERM_BP_ALL	GO:0030832~regulation of actin filament length	23	2.23301	0.601607	CYFIP1, ACTR2, SVIL, MTPN, GSN, WDR1, PRKCD, PLEK, BRK1, DSTN, TWF1, CAPG, BAIAP2, IQGAP2, RHOA, PYCARD, CAPZB, BIN1, CAPZA2, GRB2, EVL, PFN1, WASHC2	1000	88	3887	1.01592	1	1	0.997878
GOTERM_BP_ALL	GO:0008064~regulation of actin polymerization or depolymerization	23	2.23301	0.601607	CYFIP1, ACTR2, SVIL, MTPN, GSN, WDR1, PRKCD, PLEK, BRK1, DSTN, TWF1, CAPG, BAIAP2, IQGAP2, RHOA, PYCARD, CAPZB, BIN1, CAPZA2, GRB2, EVL, PFN1, WASHC2	1000	88	3887	1.01592	1	1	0.997878
GOTERM_BP_ALL	GO:0008154~actin polymerization or depolymerization	26	2.52427	0.603194	CYFIP1, MTPN, WDR1, PLEK, BRK1, TWF1, CAPG, IQGAP2, PYCARD, PSTPIP1, CAPZB, WASHC2, ACTR2, SVIL, GSN, PRKCD, DSTN, BAIAP2, RHOA, DIAPH1, DIAPH2, BIN1, CAPZA2, GRB2, EVL, PFN1	1000	100	3887	1.01062	1	1	0.997878
GOTERM_BP_ALL	GO:0030833~regulation of actin filament polymerization	20	1.94175	0.650705	CYFIP1, ACTR2, SVIL, MTPN, GSN, PRKCD, BRK1, TWF1, CAPG, BAIAP2, IQGAP2, RHOA, PYCARD, CAPZB, BIN1, CAPZA2, GRB2, EVL, PFN1, WASHC2	1000	78	3887	0.996667	1	1	0.997878
Annotation Cluster 49	Enrichment Score: 0.661396377957893
Category	Term	Count	%	PValue	Genes	List Total	Pop Hits	Pop Total	Fold Enrichment	Bonferroni	Benjamini	FDR
GOTERM_BP_ALL	GO:0043653~mitochondrial fragmentation involved in apoptotic process	5	0.485437	0.0412926	ATG3, BAX, VPS35, DNM1L, MFF	1000	6	3887	3.23917	1	1	0.997878
GOTERM_BP_ALL	GO:0090141~positive regulation of mitochondrial fission	5	0.485437	0.306013	VPS35, PGAM5, MIEF1, DNM1L, MFF	1000	11	3887	1.76682	1	1	0.997878
GOTERM_BP_ALL	GO:0000266~mitochondrial fission	6	0.582524	0.395107	VPS35, AP3B1, PGAM5, MIEF1, DNM1L, MFF	1000	16	3887	1.45762	1	1	0.997878
GOTERM_BP_ALL	GO:0090140~regulation of mitochondrial fission	6	0.582524	0.452989	VPS35, PGAM5, MIEF1, DNM1L, MFF, DHODH	1000	17	3887	1.37188	1	1	0.997878
Annotation Cluster 50	Enrichment Score: 0.6554210980102266
Category	Term	Count	%	PValue	Genes	List Total	Pop Hits	Pop Total	Fold Enrichment	Bonferroni	Benjamini	FDR
GOTERM_BP_ALL	GO:0048260~positive regulation of receptor-mediated endocytosis	15	1.45631	0.044357	NSF, CD63, SYK, CNPY2, CBL, MFF, DNM2, RAB21, DAB2, PLCG2, LDLRAP1, DNM1L, AP2M1, PICALM, SH3GL1	1000	35	3887	1.66586	1	1	0.997878
GOTERM_BP_ALL	GO:0048259~regulation of receptor-mediated endocytosis	19	1.84466	0.111678	NSF, CD63, LRPAP1, SYK, ROCK1, CNPY2, CBL, MFF, DNM2, RAB21, DAB2, PLCG2, RIN3, LDLRAP1, DNM1L, SMAP1, AP2M1, PICALM, SH3GL1	1000	53	3887	1.39345	1	1	0.997878
GOTERM_BP_ALL	GO:0002090~regulation of receptor internalization	8	0.776699	0.194016	NSF, CD63, LRPAP1, DAB2, SYK, PLCG2, RIN3, AP2M1	1000	19	3887	1.63663	1	1	0.997878
GOTERM_BP_ALL	GO:0006898~receptor-mediated endocytosis	35	3.39806	0.228389	LRPAP1, CD63, ROCK1, CLTA, MFF, CBL, RAB21, SNX1, MRC1, PLCG2, AP3S1, DNM1L, LDLRAP1, AP2M1, SH3GL1, NSF, CAP1, SYT5, FCER1G, SYK, AP3D1, CNPY2, AP2B1, TPCN2, DNM2, DNM3, GAK, DIAPH1, DAB2, HGS, BIN1, GRB2, RIN3, SMAP1, PICALM	1000	117	3887	1.16278	1	1	0.997878
GOTERM_BP_ALL	GO:0031623~receptor internalization	16	1.5534	0.232231	CD63, LRPAP1, FCER1G, SYK, AP2B1, DNM2, DNM3, DAB2, SNX1, HGS, PLCG2, GRB2, RIN3, LDLRAP1, AP2M1, PICALM	1000	48	3887	1.29567	1	1	0.997878
GOTERM_BP_ALL	GO:0043112~receptor metabolic process	23	2.23301	0.320434	SH3GLB1, NSF, CD63, LRPAP1, BECN1, FCER1G, SYK, ARAP1, IDE, AP2B1, DNM2, DNM3, DAB2, SNX1, HGS, PLCG2, GRB2, RIN3, LDLRAP1, CTSD, GIT1, AP2M1, PICALM	1000	77	3887	1.16105	1	1	0.997878
GOTERM_BP_ALL	GO:0002092~positive regulation of receptor internalization	5	0.485437	0.372956	CD63, DAB2, SYK, PLCG2, AP2M1	1000	12	3887	1.61958	1	1	0.997878
GOTERM_BP_ALL	GO:0030100~regulation of endocytosis	37	3.59223	0.430247	LRPAP1, CD63, ROCK1, HMGB1, MFF, CBL, PYCARD, RAB21, CDC42, LGALS3, ABR, PLCG2, PACSIN2, RACK1, CCL2, DNM1L, LDLRAP1, ATG7, AP2M1, ATG5, SH3GL1, TGM2, NSF, ATG3, HSPA8, FCER1G, SYK, CNPY2, AP2B1, DNM2, DAB2, BIN1, MYH9, RIN3, CALR, SMAP1, PICALM	1000	135	3887	1.06533	1	1	0.997878
GOTERM_BP_ALL	GO:0045807~positive regulation of endocytosis	25	2.42718	0.48165	CD63, MFF, CBL, PYCARD, RAB21, CDC42, ABR, PLCG2, CCL2, DNM1L, LDLRAP1, AP2M1, SH3GL1, NSF, HSPA8, FCER1G, SYK, CNPY2, AP2B1, DNM2, DAB2, BIN1, MYH9, CALR, PICALM	1000	91	3887	1.06786	1	1	0.997878
Annotation Cluster 51	Enrichment Score: 0.6549151405809447
Category	Term	Count	%	PValue	Genes	List Total	Pop Hits	Pop Total	Fold Enrichment	Bonferroni	Benjamini	FDR
GOTERM_BP_ALL	GO:0044364~disruption of cells of other organism	8	0.776699	0.0643307	LGALS3, RPL30, NCF1, SYK, RPS19, ARG1, LYZ2, GAPDH	1000	15	3887	2.07307	1	1	0.997878
GOTERM_BP_ALL	GO:0031640~killing of cells of other organism	8	0.776699	0.0643307	LGALS3, RPL30, NCF1, SYK, RPS19, ARG1, LYZ2, GAPDH	1000	15	3887	2.07307	1	1	0.997878
GOTERM_BP_ALL	GO:0061844~antimicrobial humoral immune response mediated by antimicrobial peptide	5	0.485437	0.306013	LGALS3, RPL30, RPS19, FAM3A, GAPDH	1000	11	3887	1.76682	1	1	0.997878
GOTERM_BP_ALL	GO:0019730~antimicrobial humoral response	5	0.485437	0.503384	LGALS3, RPL30, RPS19, FAM3A, GAPDH	1000	14	3887	1.38821	1	1	0.997878
GOTERM_BP_ALL	GO:0006959~humoral immune response	8	0.776699	0.833583	LGALS3, RPL30, RPS19, C1QBP, TFE3, FAM3A, PHB, GAPDH	1000	35	3887	0.888457	1	1	0.997878
Annotation Cluster 52	Enrichment Score: 0.6448700949146512
Category	Term	Count	%	PValue	Genes	List Total	Pop Hits	Pop Total	Fold Enrichment	Bonferroni	Benjamini	FDR
GOTERM_BP_ALL	GO:0046607~positive regulation of centrosome cycle	5	0.485437	0.0770253	RANBP1, NSFL1C, ROCK2, VPS4B, NUP62	1000	7	3887	2.77643	1	1	0.997878
GOTERM_BP_ALL	GO:0010825~positive regulation of centrosome duplication	3	0.291262	0.38198	ROCK2, VPS4B, NUP62	1000	5	3887	2.3322	1	1	0.997878
GOTERM_BP_ALL	GO:0051298~centrosome duplication	6	0.582524	0.395107	ROCK2, VPS4B, NUP62, CHMP2A, NDC80, CDK5RAP2	1000	16	3887	1.45762	1	1	0.997878
Annotation Cluster 53	Enrichment Score: 0.6443583544924468
Category	Term	Count	%	PValue	Genes	List Total	Pop Hits	Pop Total	Fold Enrichment	Bonferroni	Benjamini	FDR
GOTERM_BP_ALL	GO:0039694~viral RNA genome replication	8	0.776699	0.0898437	TOP2A, CDC42, TOP2B, TRIM28, ROCK2, PCBP1, ATG7, ATG5	1000	16	3887	1.9435	1	1	0.997878
GOTERM_BP_ALL	GO:0039703~RNA replication	8	0.776699	0.0898437	TOP2A, CDC42, TOP2B, TRIM28, ROCK2, PCBP1, ATG7, ATG5	1000	16	3887	1.9435	1	1	0.997878
GOTERM_BP_ALL	GO:0045091~regulation of single stranded viral RNA replication via double stranded DNA intermediate	3	0.291262	0.572527	TOP2A, TOP2B, TRIM28	1000	7	3887	1.66586	1	1	0.997878
GOTERM_BP_ALL	GO:0039692~single stranded viral RNA replication via double stranded DNA intermediate	3	0.291262	0.572527	TOP2A, TOP2B, TRIM28	1000	7	3887	1.66586	1	1	0.997878
Annotation Cluster 54	Enrichment Score: 0.6374657182994996
Category	Term	Count	%	PValue	Genes	List Total	Pop Hits	Pop Total	Fold Enrichment	Bonferroni	Benjamini	FDR
GOTERM_BP_ALL	GO:0099638~endosome to plasma membrane protein transport	5	0.485437	0.0412926	GRIPAP1, SNX27, VPS35, COMMD1, RAB8A	1000	6	3887	3.23917	1	1	0.997878
GOTERM_BP_ALL	GO:1990126~retrograde transport, endosome to plasma membrane	5	0.485437	0.0412926	GRIPAP1, SNX27, VPS35, COMMD1, RAB8A	1000	6	3887	3.23917	1	1	0.997878
GOTERM_BP_ALL	GO:0035418~protein localization to synapse	8	0.776699	0.0898437	GRIPAP1, STAU1, KIF5B, VPS35, KLC1, BAIAP2, GIT1, RAB8A	1000	16	3887	1.9435	1	1	0.997878
GOTERM_BP_ALL	GO:0099639~neurotransmitter receptor transport, endosome to plasma membrane	3	0.291262	0.164138	GRIPAP1, VPS35, RAB8A	1000	3	3887	3.887	1	1	0.997878
GOTERM_BP_ALL	GO:0098887~neurotransmitter receptor transport, endosome to postsynaptic membrane	3	0.291262	0.164138	GRIPAP1, VPS35, RAB8A	1000	3	3887	3.887	1	1	0.997878
GOTERM_BP_ALL	GO:0099637~neurotransmitter receptor transport	4	0.38835	0.338936	GRIPAP1, AP3D1, VPS35, RAB8A	1000	8	3887	1.9435	1	1	0.997878
GOTERM_BP_ALL	GO:0098876~vesicle-mediated transport to the plasma membrane	13	1.26214	0.355512	NSF, GRIPAP1, SEC16A, COMMD1, DNM2, SNX27, RACK1, VPS35, EXOC5, CCDC22, EXOC2, RAB8A, VPS35L	1000	41	3887	1.23246	1	1	0.997878
GOTERM_BP_ALL	GO:0090002~establishment of protein localization to plasma membrane	8	0.776699	0.42382	NSF, GRIPAP1, SNX27, SEC16A, RACK1, VPS35, COMMD1, RAB8A	1000	24	3887	1.29567	1	1	0.997878
GOTERM_BP_ALL	GO:1903539~protein localization to postsynaptic membrane	4	0.38835	0.566526	GRIPAP1, VPS35, GIT1, RAB8A	1000	11	3887	1.41345	1	1	0.997878
GOTERM_BP_ALL	GO:0098969~neurotransmitter receptor transport to postsynaptic membrane	3	0.291262	0.572527	GRIPAP1, VPS35, RAB8A	1000	7	3887	1.66586	1	1	0.997878
GOTERM_BP_ALL	GO:0098877~neurotransmitter receptor transport to plasma membrane	3	0.291262	0.572527	GRIPAP1, VPS35, RAB8A	1000	7	3887	1.66586	1	1	0.997878
GOTERM_BP_ALL	GO:1903540~establishment of protein localization to postsynaptic membrane	3	0.291262	0.572527	GRIPAP1, VPS35, RAB8A	1000	7	3887	1.66586	1	1	0.997878
Annotation Cluster 55	Enrichment Score: 0.6258216023622225
Category	Term	Count	%	PValue	Genes	List Total	Pop Hits	Pop Total	Fold Enrichment	Bonferroni	Benjamini	FDR
GOTERM_BP_ALL	GO:0048311~mitochondrion distribution	5	0.485437	0.178833	ARMC1, CLUH, OPA1, DNM1L, MTM1	1000	9	3887	2.15944	1	1	0.997878
GOTERM_BP_ALL	GO:0051646~mitochondrion localization	9	0.873786	0.218761	ARMC1, CLUH, OPA1, HSBP1, MAP1B, KIF5B, DNM1L, ACTR10, MTM1	1000	23	3887	1.521	1	1	0.997878
GOTERM_BP_ALL	GO:0048312~intracellular distribution of mitochondria	4	0.38835	0.338936	ARMC1, CLUH, OPA1, DNM1L	1000	8	3887	1.9435	1	1	0.997878
Annotation Cluster 56	Enrichment Score: 0.625592985028022
Category	Term	Count	%	PValue	Genes	List Total	Pop Hits	Pop Total	Fold Enrichment	Bonferroni	Benjamini	FDR
GOTERM_BP_ALL	GO:0051054~positive regulation of DNA metabolic process	44	4.27184	0.0489148	TOP2A, TOP2B, HSP90AB1, PCNA, RIF1, PPP1R10, FAF1, HMGB1, CDC42, PNP, TRIM28, VPS72, CASP3, NSD2, RUVBL1, RPS3, STAT6, CCT8, HNRNPA1, BRD7, CCT7, MAPK3, ACTR2, CCT2, USP7, HSP90AA1, RFC2, ANXA3, PTGES3, PRKCD, ACTL6A, SMARCA5, OGA, CACYBP, BAZ1A, HNRNPAB, CCT6A, HNRNPA2B1, ERCC2, UBE2N, UBE2V2, BAX, MMS19, PFN1	1000	133	3887	1.28592	1	1	0.997878
GOTERM_BP_ALL	GO:0051052~regulation of DNA metabolic process	62	6.01942	0.154881	TOP2A, TOP2B, SMG1, HSP90AB1, RIF1, PPP1R10, FAF1, PINX1, HNRNPU, HMGB1, HELB, PNP, AIFM1, TRIM28, VPS72, CASP3, RUVBL1, MPV17, ACTR2, CCT2, HSP90AA1, USP7, RFC2, ANXA3, ACTL6A, PRKCD, CACYBP, BAZ1A, UBE2V2, MCM5, PFN1, ANKRD17, SF3B5, SF3B3, PCNA, TAF5L, CDC42, CHRAC1, EXOSC10, NSD2, RPS3, STAT6, CCT8, HNRNPA1, CCT7, BRD7, ATG7, MAPK3, PTGES3, ALYREF, MBD2, OGA, SMARCA5, HNRNPAB, CUL4A, CCT6A, N…	1000	211	3887	1.14215	1	1	0.997878
GOTERM_BP_ALL	GO:0006259~DNA metabolic process	89	8.64078	0.437224	TOP2A, TOP2B, SMG1, FEN1, HSP90AB1, RIF1, PPP1R10, FAF1, PINX1, HNRNPU, CHD4, HMGB1, PRPF19, CHAF1B, HELB, PNP, AIFM1, TRIM28, VPS72, CASP3, RUVBL1, EXO5, MPV17, ACTR2, CCT2, USP47, HSP90AA1, USP7, RFC2, ANXA3, ACTL6A, PRKCD, CACYBP, COMMD1, KIF22, BAZ1A, SMC1A, SFPQ, CCNE1, PSME4, UBE2V2, MCM5, TOP1, PFN1, FTO, ANKRD17, SF3B5, VCP, SF3B3, PCNA, PSMD14, PHB, TAF5L, CDC42, VCPIP1, CHRAC1, MTA1, EX…	1000	336	3887	1.02959	1	1	0.997878
GOTERM_BP_ALL	GO:0045935~positive regulation of nucleobase-containing compound metabolic process	122	11.8447	0.949478	TCERG1, NCF1, RIF1, EIF4A3, HNRNPU, ENO1, RPS6KA3, PNP, TRIM28, AKT2, RUVBL1, CDK5RAP2, USP7, DIMT1, PRKCD, RNF40, TBL1XR1, CLNS1A, UBE2V2, RAF1, PFN1, DDX5, VCP, CTBP2, PHB, TAF5L, PCBP1, RIPK1, FADD, SMN1, SNX5, SMAD2, HSPA8, CREBBP, DR1, ALYREF, OGA, SMARCA5, ERLIN2, CCT6A, DAB2, UBE2N, NF1, MMS19, PICALM, TOP2A, TOP2B, DDX3X, HSP90AB1, PPP1R10, FAF1, SRA1, CHD4, HMGB1, PRPF19, IKBKB, PTBP1, M…	1000	528	3887	0.898133	1	1	0.997878
Annotation Cluster 57	Enrichment Score: 0.6209509074453221
Category	Term	Count	%	PValue	Genes	List Total	Pop Hits	Pop Total	Fold Enrichment	Bonferroni	Benjamini	FDR
GOTERM_BP_ALL	GO:0044364~disruption of cells of other organism	8	0.776699	0.0643307	LGALS3, RPL30, NCF1, SYK, RPS19, ARG1, LYZ2, GAPDH	1000	15	3887	2.07307	1	1	0.997878
GOTERM_BP_ALL	GO:0031640~killing of cells of other organism	8	0.776699	0.0643307	LGALS3, RPL30, NCF1, SYK, RPS19, ARG1, LYZ2, GAPDH	1000	15	3887	2.07307	1	1	0.997878
GOTERM_BP_ALL	GO:0009620~response to fungus	9	0.873786	0.259069	USP15, NCF1, SYK, ARG1, PLCG2, FAM3A, CRK, GAPDH, ATG5	1000	24	3887	1.45762	1	1	0.997878
GOTERM_BP_ALL	GO:0051873~killing by host of symbiont cells	3	0.291262	0.273552	NCF1, ARG1, GAPDH	1000	4	3887	2.91525	1	1	0.997878
GOTERM_BP_ALL	GO:1900150~regulation of defense response to fungus	3	0.291262	0.273552	USP15, ARG1, FAM3A	1000	4	3887	2.91525	1	1	0.997878
GOTERM_BP_ALL	GO:0051852~disruption by host of symbiont cells	3	0.291262	0.273552	NCF1, ARG1, GAPDH	1000	4	3887	2.91525	1	1	0.997878
GOTERM_BP_ALL	GO:0050832~defense response to fungus	6	0.582524	0.336697	USP15, NCF1, ARG1, PLCG2, FAM3A, GAPDH	1000	15	3887	1.5548	1	1	0.997878
GOTERM_BP_ALL	GO:0051883~killing of cells in other organism involved in symbiotic interaction	3	0.291262	0.38198	NCF1, ARG1, GAPDH	1000	5	3887	2.3322	1	1	0.997878
GOTERM_BP_ALL	GO:0051818~disruption of cells of other organism involved in symbiotic interaction	3	0.291262	0.38198	NCF1, ARG1, GAPDH	1000	5	3887	2.3322	1	1	0.997878
GOTERM_BP_ALL	GO:0061760~antifungal innate immune response	3	0.291262	0.572527	USP15, PLCG2, FAM3A	1000	7	3887	1.66586	1	1	0.997878
Annotation Cluster 58	Enrichment Score: 0.6035416146654121
Category	Term	Count	%	PValue	Genes	List Total	Pop Hits	Pop Total	Fold Enrichment	Bonferroni	Benjamini	FDR
GOTERM_BP_ALL	GO:0007264~small GTPase mediated signal transduction	47	4.56311	0.112671	CYFIP1, ROCK1, ROCK2, CUL3, GDI2, USO1, ARHGAP1, BRK1, CHM, ARHGAP17, CBL, RAB21, CDC42, TRIM28, YWHAQ, PSD4, ARHGDIA, NUP62, RAC3, ABL2, GIT1, MAP4K4, TGM2, ABCA1, USP8, ERBIN, DHCR24, BAIAP2, DGKZ, RHOA, VAV1, DNM2, SHTN1, ARHGAP31, RAP2B, ARHGAP30, RHEB, RAB35, NF1, GRB2, KRAS, ARHGEF2, STAMBP, ARHGEF7, CRK, RGL2, KPNB1	1000	152	3887	1.2019	1	1	0.997878
GOTERM_BP_ALL	GO:0007265~Ras protein signal transduction	36	3.49515	0.185083	CYFIP1, ROCK1, ROCK2, CUL3, BRK1, ARHGAP17, CBL, RAB21, CDC42, TRIM28, PSD4, ARHGDIA, NUP62, RAC3, ABL2, GIT1, MAP4K4, ABCA1, USP8, ERBIN, DHCR24, BAIAP2, DGKZ, RHOA, DNM2, SHTN1, RAP2B, RAB35, NF1, GRB2, KRAS, ARHGEF2, STAMBP, CRK, RGL2, KPNB1	1000	118	3887	1.18586	1	1	0.997878
GOTERM_BP_ALL	GO:0046578~regulation of Ras protein signal transduction	19	1.84466	0.373166	ABCA1, CUL3, ERBIN, ARHGAP17, CBL, DGKZ, DNM2, PSD4, ARHGDIA, NUP62, NF1, ABL2, KRAS, ARHGEF2, STAMBP, CRK, RGL2, GIT1, MAP4K4	1000	64	3887	1.15395	1	1	0.997878
GOTERM_BP_ALL	GO:0051056~regulation of small GTPase mediated signal transduction	21	2.03883	0.495168	ABCA1, CUL3, ERBIN, ARHGAP17, ARAP1, CBL, DGKZ, DNM2, PSD4, ARHGDIA, NUP62, NF1, ABL2, KRAS, ARHGEF2, STAMBP, CRK, RGL2, GIT1, MAP4K4, TGM2	1000	76	3887	1.07404	1	1	0.997878
Annotation Cluster 59	Enrichment Score: 0.599451583528238
Category	Term	Count	%	PValue	Genes	List Total	Pop Hits	Pop Total	Fold Enrichment	Bonferroni	Benjamini	FDR
GOTERM_BP_ALL	GO:0097194~execution phase of apoptosis	11	1.06796	0.0639913	TOP2A, CASP7, CASP8, STK24, NMNAT1, AIFM1, CASP3, RPS3, ACIN1, BAX, PAK2	1000	24	3887	1.78154	1	1	0.997878
GOTERM_BP_ALL	GO:0030262~apoptotic nuclear changes	5	0.485437	0.0770253	TOP2A, NMNAT1, CASP3, ACIN1, BAX	1000	7	3887	2.77643	1	1	0.997878
GOTERM_BP_ALL	GO:0006921~cellular component disassembly involved in execution phase of apoptosis	5	0.485437	0.0770253	TOP2A, NMNAT1, CASP3, ACIN1, BAX	1000	7	3887	2.77643	1	1	0.997878
GOTERM_BP_ALL	GO:1902510~regulation of apoptotic DNA fragmentation	4	0.38835	0.258156	NMNAT1, AIFM1, CASP3, BAX	1000	7	3887	2.22114	1	1	0.997878
GOTERM_BP_ALL	GO:1903624~regulation of DNA catabolic process	4	0.38835	0.258156	NMNAT1, AIFM1, CASP3, BAX	1000	7	3887	2.22114	1	1	0.997878
GOTERM_BP_ALL	GO:1900117~regulation of execution phase of apoptosis	6	0.582524	0.336697	NMNAT1, AIFM1, CASP3, RPS3, BAX, PAK2	1000	15	3887	1.5548	1	1	0.997878
GOTERM_BP_ALL	GO:0006309~apoptotic DNA fragmentation	3	0.291262	0.38198	NMNAT1, CASP3, BAX	1000	5	3887	2.3322	1	1	0.997878
GOTERM_BP_ALL	GO:0000737~DNA catabolic process, endonucleolytic	3	0.291262	0.572527	NMNAT1, CASP3, BAX	1000	7	3887	1.66586	1	1	0.997878
GOTERM_BP_ALL	GO:0006308~DNA catabolic process	4	0.38835	0.631049	NMNAT1, AIFM1, CASP3, BAX	1000	12	3887	1.29567	1	1	0.997878
GOTERM_BP_ALL	GO:0070059~intrinsic apoptotic signaling pathway in response to endoplasmic reticulum stress	6	0.582524	0.861377	ERO1A, CEBPB, AIFM1, OPA1, CASP3, BAX	1000	27	3887	0.863778	1	1	0.997878
Annotation Cluster 60	Enrichment Score: 0.5989183163197747
Category	Term	Count	%	PValue	Genes	List Total	Pop Hits	Pop Total	Fold Enrichment	Bonferroni	Benjamini	FDR
GOTERM_BP_ALL	GO:0009408~response to heat	16	1.5534	0.134981	YWHAE, HSPA8, VCP, HSP90AA1, EIF2B2, HSP90AB1, HSBP1, HSPA4, HTRA2, DNAJA1, DNAJA2, NF1, CCL2, EIF2B1, PRKACA, SLU7	1000	44	3887	1.41345	1	1	0.997878
GOTERM_BP_ALL	GO:0034605~cellular response to heat	10	0.970874	0.278031	YWHAE, HSPA8, VCP, HSP90AA1, HSP90AB1, HSBP1, NF1, HTRA2, PRKACA, SLU7	1000	28	3887	1.38821	1	1	0.997878
GOTERM_BP_ALL	GO:0009266~response to temperature stimulus	18	1.74757	0.425482	YWHAE, HSPA8, VCP, PRKAA1, HSP90AA1, EIF2B2, HSP90AB1, HSBP1, HSPA4, HTRA2, SOD2, DNAJA1, DNAJA2, NF1, CCL2, EIF2B1, PRKACA, SLU7	1000	62	3887	1.12848	1	1	0.997878
Annotation Cluster 61	Enrichment Score: 0.5970334448711416
Category	Term	Count	%	PValue	Genes	List Total	Pop Hits	Pop Total	Fold Enrichment	Bonferroni	Benjamini	FDR
GOTERM_BP_ALL	GO:1900026~positive regulation of substrate adhesion-dependent cell spreading	10	0.970874	0.03374	CDC42, DAB2, C1QBP, FLNA, RAC3, P4HB, CALR, CRK, DNM2, LIMS1	1000	19	3887	2.04579	1	1	0.997878
GOTERM_BP_ALL	GO:0010811~positive regulation of cell-substrate adhesion	19	1.84466	0.068379	ROCK1, TSC1, IQGAP1, HSD17B12, THBS1, DNM2, CDC42, DAB2, CDK6, C1QBP, RAC3, FLNA, MYH9, P4HB, CALR, GFUS, CRK, MAP4K4, LIMS1	1000	50	3887	1.47706	1	1	0.997878
GOTERM_BP_ALL	GO:1900024~regulation of substrate adhesion-dependent cell spreading	10	0.970874	0.110337	CDC42, DAB2, C1QBP, FLNA, RAC3, P4HB, CALR, CRK, DNM2, LIMS1	1000	23	3887	1.69	1	1	0.997878
GOTERM_BP_ALL	GO:0034446~substrate adhesion-dependent cell spreading	13	1.26214	0.286433	RHOA, DNM2, CDC42, DAB2, C1QBP, RAC3, FLNA, LPXN, P4HB, CALR, SRGAP2, CRK, LIMS1	1000	39	3887	1.29567	1	1	0.997878
GOTERM_BP_ALL	GO:0010810~regulation of cell-substrate adhesion	23	2.23301	0.371016	DUSP3, ROCK1, TBCD, TSC1, IQGAP1, HSD17B12, THBS1, RHOA, DNM2, CDC42, DAB2, CDK6, C1QBP, NF1, RAC3, FLNA, MYH9, P4HB, CALR, GFUS, CRK, MAP4K4, LIMS1	1000	79	3887	1.13166	1	1	0.997878
GOTERM_BP_ALL	GO:0001952~regulation of cell-matrix adhesion	11	1.06796	0.728934	CDK6, DUSP3, ROCK1, NF1, MYH9, TSC1, IQGAP1, GFUS, THBS1, MAP4K4, LIMS1	1000	44	3887	0.97175	1	1	0.997878
GOTERM_BP_ALL	GO:0031589~cell-substrate adhesion	26	2.52427	0.86419	CD63, ROCK1, HSD17B12, IQGAP1, THBS1, CDC42, C1QBP, RAC3, FLNA, LPXN, GFUS, SRGAP2, MAP4K4, DUSP3, TBCD, TSC1, RHOA, DNM2, DAB2, CDK6, NF1, MYH9, P4HB, CALR, CRK, LIMS1	1000	115	3887	0.8788	1	1	0.997878
GOTERM_BP_ALL	GO:0007160~cell-matrix adhesion	13	1.26214	0.98227	CD63, DUSP3, ROCK1, TSC1, IQGAP1, THBS1, RHOA, CDK6, NF1, MYH9, GFUS, MAP4K4, LIMS1	1000	74	3887	0.682851	1	1	0.997878
Annotation Cluster 62	Enrichment Score: 0.5932678539503835
Category	Term	Count	%	PValue	Genes	List Total	Pop Hits	Pop Total	Fold Enrichment	Bonferroni	Benjamini	FDR
GOTERM_BP_ALL	GO:0060359~response to ammonium ion	14	1.35922	0.153842	CREBBP, HSP90AA1, HSP90AB1, ROCK2, PPP2R2A, DNM2, DIAPH1, CASP7, CASP3, ANXA7, FADD, GAPDH, MAPK3, TGM2	1000	38	3887	1.43205	1	1	0.997878
GOTERM_BP_ALL	GO:0043279~response to alkaloid	13	1.26214	0.320539	CREBBP, PRKAA1, HSP90AA1, CHRNB3, HSP90AB1, PPP2R2A, DNM2, CASP7, CASP3, UQCRC1, DHX15, FADD, TGM2	1000	40	3887	1.26327	1	1	0.997878
GOTERM_BP_ALL	GO:0042220~response to cocaine	6	0.582524	0.336697	CREBBP, HSP90AA1, HSP90AB1, FADD, DNM2, TGM2	1000	15	3887	1.5548	1	1	0.997878
Annotation Cluster 63	Enrichment Score: 0.5913413127587924
Category	Term	Count	%	PValue	Genes	List Total	Pop Hits	Pop Total	Fold Enrichment	Bonferroni	Benjamini	FDR
GOTERM_BP_ALL	GO:0010324~membrane invagination	14	1.35922	0.153842	ABCA1, BECN1, GSN, FCER1G, THBS1, RHOA, CDC42, SNX18, BIN2, HGS, PLCG2, CHMP2A, RAC3, MYH9	1000	38	3887	1.43205	1	1	0.997878
GOTERM_BP_ALL	GO:0099024~plasma membrane invagination	12	1.16505	0.272785	ABCA1, CDC42, BECN1, SNX18, GSN, FCER1G, BIN2, PLCG2, RAC3, MYH9, THBS1, RHOA	1000	35	3887	1.33269	1	1	0.997878
GOTERM_BP_ALL	GO:0006911~phagocytosis, engulfment	10	0.970874	0.40094	ABCA1, CDC42, BECN1, GSN, FCER1G, BIN2, PLCG2, RAC3, MYH9, THBS1	1000	31	3887	1.25387	1	1	0.997878
Annotation Cluster 64	Enrichment Score: 0.5767341009156992
Category	Term	Count	%	PValue	Genes	List Total	Pop Hits	Pop Total	Fold Enrichment	Bonferroni	Benjamini	FDR
GOTERM_BP_ALL	GO:0060627~regulation of vesicle-mediated transport	69	6.69903	0.156097	CYFIP1, RAB3A, RAB3D, ARHGAP1, WDR41, HMGB1, PYCARD, LGALS3, AKT2, KIF5B, RACK1, DNM1L, LDLRAP1, GIT1, RAB8A, AP2M1, SH3GL1, TGM2, SH3GLB1, NSF, ATG3, USP7, CHRNB3, PDCD6IP, FCER1G, ANXA1, SYK, CNPY2, COMMD1, DNM2, DNM3, HGS, BIN1, MYH9, RIN3, EXOC2, NAPA, LRPAP1, CD63, PRKAA1, SAR1A, ROCK1, VPS4B, VPS4A, MFF, CBL, RAB21, CDC42, ABR, PLCG2, PACSIN2, CCL2, ATG7, ATG5, MAPK3, SYT5, HSPA8, SEPTIN2, …	1000	237	3887	1.13166	1	1	0.997878
GOTERM_BP_ALL	GO:0006897~endocytosis	76	7.37864	0.277131	NCF2, SH3KBP1, CLTA, HMGB1, PYCARD, LGALS3, PSTPIP1, DPYSL2, MRC1, RACK1, RAC3, AP3S1, DNM1L, LDLRAP1, AP2M1, SH3GL1, TGM2, NSF, CAP1, ATG3, FCER1G, ANXA1, SYK, FNBP1, ANXA3, ANXA11, TBC1D2B, CNPY2, VAV1, DNM2, DNM3, GAK, BIN2, HEATR5A, HGS, BIN1, MAPKAPK2, MYH9, RIN3, TLN1, BECN1, LRPAP1, CD63, ROCK1, MFF, CBL, THBS1, RAB21, CDC42, ABR, SNX1, SNX2, PLCG2, PACSIN2, CCL2, ABL2, ATG7, SNX5, ATG5, T…	1000	274	3887	1.07815	1	1	0.997878
GOTERM_BP_ALL	GO:0030100~regulation of endocytosis	37	3.59223	0.430247	LRPAP1, CD63, ROCK1, HMGB1, MFF, CBL, PYCARD, RAB21, CDC42, LGALS3, ABR, PLCG2, PACSIN2, RACK1, CCL2, DNM1L, LDLRAP1, ATG7, AP2M1, ATG5, SH3GL1, TGM2, NSF, ATG3, HSPA8, FCER1G, SYK, CNPY2, AP2B1, DNM2, DAB2, BIN1, MYH9, RIN3, CALR, SMAP1, PICALM	1000	135	3887	1.06533	1	1	0.997878
Annotation Cluster 65	Enrichment Score: 0.5751340421282553
Category	Term	Count	%	PValue	Genes	List Total	Pop Hits	Pop Total	Fold Enrichment	Bonferroni	Benjamini	FDR
GOTERM_BP_ALL	GO:0031338~regulation of vesicle fusion	5	0.485437	0.123522	ANXA1, RAB3A, AKT2, KIF5B, SEPTIN8	1000	8	3887	2.42937	1	1	0.997878
GOTERM_BP_ALL	GO:0061025~membrane fusion	25	2.42718	0.181972	SAMD9L, RAB3A, USO1, VPS4A, MFF, VCPIP1, CHCHD3, OPA1, AKT2, KIF5B, CHMP1A, ANXA7, DNM1L, RAB8A, VPS16, MCL1, ANXA1, SEPTIN8, AFG3L1, NSFL1C, CHMP2B, CHMP2A, CHMP4B, BAX, CHMP5	1000	78	3887	1.24583	1	1	0.997878
GOTERM_BP_ALL	GO:0048284~organelle fusion	27	2.62136	0.215741	BECN1, VCP, SAMD9L, RAB3A, VPS4B, USO1, VPS4A, MFF, VCPIP1, CHCHD3, OPA1, AKT2, KIF5B, CHMP1A, TOM1, DNM1L, RAB8A, VPS16, MCL1, ANXA1, SEPTIN8, AFG3L1, CHMP2B, CHMP2A, CHMP4B, BAX, CHMP5	1000	87	3887	1.20631	1	1	0.997878
GOTERM_BP_ALL	GO:0044801~single-organism membrane fusion	23	2.23301	0.226694	SAMD9L, RAB3A, ANXA1, USO1, VPS4A, MFF, SEPTIN8, AFG3L1, VCPIP1, CHCHD3, OPA1, AKT2, KIF5B, CHMP1A, CHMP2B, CHMP2A, CHMP4B, BAX, DNM1L, RAB8A, VPS16, MCL1, CHMP5	1000	73	3887	1.22467	1	1	0.997878
GOTERM_BP_ALL	GO:0090174~organelle membrane fusion	15	1.45631	0.537381	SAMD9L, RAB3A, ANXA1, USO1, VPS4A, SEPTIN8, VCPIP1, AKT2, KIF5B, CHMP1A, CHMP2B, CHMP2A, CHMP4B, RAB8A, CHMP5	1000	54	3887	1.07972	1	1	0.997878
GOTERM_BP_ALL	GO:0006906~vesicle fusion	14	1.35922	0.599507	SAMD9L, RAB3A, ANXA1, USO1, VPS4A, SEPTIN8, AKT2, KIF5B, CHMP1A, CHMP2B, CHMP2A, CHMP4B, RAB8A, CHMP5	1000	52	3887	1.0465	1	1	0.997878
Annotation Cluster 66	Enrichment Score: 0.5712770346636812
Category	Term	Count	%	PValue	Genes	List Total	Pop Hits	Pop Total	Fold Enrichment	Bonferroni	Benjamini	FDR
GOTERM_BP_ALL	GO:0070142~synaptic vesicle budding	5	0.485437	0.0172664	DNM3, AP3D1, AP3B1, AP3S1, PICALM	1000	5	3887	3.887	1	1	0.997878
GOTERM_BP_ALL	GO:0016185~synaptic vesicle budding from presynaptic endocytic zone membrane	4	0.38835	0.054724	DNM3, AP3D1, AP3S1, PICALM	1000	4	3887	3.887	1	1	0.997878
GOTERM_BP_ALL	GO:0035459~cargo loading into vesicle	7	0.679612	0.0896188	SEC24A, SAR1A, AP3D1, AP3B1, AP3S1, PICALM, SEC31A	1000	13	3887	2.093	1	1	0.997878
GOTERM_BP_ALL	GO:0072384~organelle transport along microtubule	12	1.16505	0.122711	CDC42, DYNC1H1, HSBP1, MAP1B, KIF5B, AP3D1, HTT, AP3B1, COPG1, AP3S1, ACTR10, PAFAH1B1	1000	30	3887	1.5548	1	1	0.997878
GOTERM_BP_ALL	GO:0047496~vesicle transport along microtubule	7	0.679612	0.12402	DYNC1H1, KIF5B, AP3D1, HTT, AP3B1, AP3S1, PAFAH1B1	1000	14	3887	1.9435	1	1	0.997878
GOTERM_BP_ALL	GO:0098930~axonal transport	9	0.873786	0.181048	RAB21, DYNC1H1, HSBP1, KIF5B, AP3D1, AP3B1, AP3S1, ACTR10, PAFAH1B1	1000	22	3887	1.59014	1	1	0.997878
GOTERM_BP_ALL	GO:0035652~cargo loading into clathrin-coated vesicle	3	0.291262	0.273552	AP3D1, AP3B1, AP3S1	1000	4	3887	2.91525	1	1	0.997878
GOTERM_BP_ALL	GO:0035654~cargo loading into clathrin-coated vesicle, AP-3-mediated	3	0.291262	0.273552	AP3D1, AP3B1, AP3S1	1000	4	3887	2.91525	1	1	0.997878
GOTERM_BP_ALL	GO:0008090~retrograde axonal transport	4	0.38835	0.338936	DYNC1H1, KIF5B, ACTR10, PAFAH1B1	1000	8	3887	1.9435	1	1	0.997878
GOTERM_BP_ALL	GO:0099518~vesicle cytoskeletal trafficking	8	0.776699	0.375768	DYNC1H1, KIF5B, AP3D1, HTT, AP3B1, AP3S1, MYO1F, PAFAH1B1	1000	23	3887	1.352	1	1	0.997878
GOTERM_BP_ALL	GO:0048490~anterograde synaptic vesicle transport	3	0.291262	0.38198	AP3D1, AP3B1, AP3S1	1000	5	3887	2.3322	1	1	0.997878
GOTERM_BP_ALL	GO:0099514~synaptic vesicle cytoskeletal transport	3	0.291262	0.38198	AP3D1, AP3B1, AP3S1	1000	5	3887	2.3322	1	1	0.997878
GOTERM_BP_ALL	GO:0099517~synaptic vesicle transport along microtubule	3	0.291262	0.38198	AP3D1, AP3B1, AP3S1	1000	5	3887	2.3322	1	1	0.997878
GOTERM_BP_ALL	GO:0008089~anterograde axonal transport	5	0.485437	0.439294	RAB21, KIF5B, AP3D1, AP3B1, AP3S1	1000	13	3887	1.495	1	1	0.997878
GOTERM_BP_ALL	GO:0060155~platelet dense granule organization	4	0.38835	0.566526	ABCA1, AP3D1, AP3B1, AP3S1	1000	11	3887	1.41345	1	1	0.997878
GOTERM_BP_ALL	GO:0033059~cellular pigmentation	5	0.485437	0.759605	CD63, DCTN2, AP3D1, AP3B1, AP3S1	1000	19	3887	1.02289	1	1	0.997878
GOTERM_BP_ALL	GO:1903232~melanosome assembly	3	0.291262	0.817371	AP3D1, AP3B1, AP3S1	1000	11	3887	1.06009	1	1	0.997878
GOTERM_BP_ALL	GO:0048753~pigment granule organization	3	0.291262	0.854635	AP3D1, AP3B1, AP3S1	1000	12	3887	0.97175	1	1	0.997878
GOTERM_BP_ALL	GO:0032438~melanosome organization	3	0.291262	0.854635	AP3D1, AP3B1, AP3S1	1000	12	3887	0.97175	1	1	0.997878
Annotation Cluster 67	Enrichment Score: 0.5707281512611817
Category	Term	Count	%	PValue	Genes	List Total	Pop Hits	Pop Total	Fold Enrichment	Bonferroni	Benjamini	FDR
GOTERM_BP_ALL	GO:0019538~protein metabolic process	455	44.1748	0.00373157	RPL4, CYFIP1, ANKLE2, RPL30, RPL3, RPL34, HNRNPU, ENO1, RPL8, RPL6, RPL7, PSMD6, PPP4R1, CAPNS1, PSMD2, AKT2, PSMD3, WDR91, PSMD1, RPL35, RPL38, VPS35, DIP2B, PRKACA, VPS36, CDK5RAP2, ATG3, RPL21, RPL23, PRKCD, RPL22, PRKAB1, BIN1, CLNS1A, CLPP, PSME3, PSME4, ADPRH, RPL24, UQCRC2, RPL28, SHMT1, CDCA8, IQGAP1, ADH5, PRDX2, PRKAR2A, PLCG2, SFN, PSMF1, LTA4H, ATG7, ATG5, ABCA1, EDEM3, NAA50, CREBBP,…	1000	1625	3887	1.08836	1	0.686245	0.684698
GOTERM_BP_ALL	GO:0044267~cellular protein metabolic process	425	41.2621	0.003911	RPL4, CYFIP1, ANKLE2, RPL30, RPL3, RPL34, HNRNPU, ENO1, RPL8, RPL6, RPL7, PSMD6, PPP4R1, PSMD2, AKT2, PSMD3, WDR91, PSMD1, RPL35, RPL38, VPS35, DIP2B, PRKACA, VPS36, CDK5RAP2, ATG3, RPL21, RPL23, PRKCD, RPL22, PRKAB1, BIN1, CLNS1A, CLPP, PSME3, PSME4, ADPRH, RPL24, RPL28, SHMT1, CDCA8, IQGAP1, ADH5, PRDX2, PRKAR2A, PLCG2, SFN, PSMF1, LTA4H, ATG7, ATG5, ABCA1, EDEM3, NAA50, CREBBP, SETD1A, PMM2, P…	1000	1510	3887	1.09402	1	0.702118	0.700535
GOTERM_BP_ALL	GO:0051246~regulation of protein metabolic process	222	21.5534	0.837557	CYFIP1, ANKLE2, IL1RN, EIF4A3, HNRNPU, ENO1, UBE2L3, RPS6KA3, PSMD2, AKT2, PSMD3, WDR91, PSMD1, RPL38, VPS35, DIP2B, PRKACA, CDK5RAP2, RPL23, PRKCD, RPL22, MIF, BIN1, PSME3, AURKAIP1, SHMT1, DCUN1D1, CDCA8, TWF1, IQGAP1, GSPT1, PRDX2, SNX1, PRKAR2A, PLCG2, SFN, FADD, PSMF1, ATG7, ATG5, SMARCA5, PA2G4, EIF5, GIPC1, GRB2, CALR, ANP32B, HBS1L, FAF1, CTSZ, LPCAT1, PRKAG2, IDE, IKBKB, AIFM1, OTUD6B, C…	1000	902	3887	0.956667	1	1	0.997878
GOTERM_BP_ALL	GO:0032268~regulation of cellular protein metabolic process	208	20.1942	0.840065	CYFIP1, ANKLE2, IL1RN, EIF4A3, HNRNPU, ENO1, UBE2L3, RPS6KA3, AKT2, WDR91, RPL38, VPS35, DIP2B, PRKACA, CDK5RAP2, RPL23, PRKCD, RPL22, MIF, BIN1, PSME3, AURKAIP1, SHMT1, DCUN1D1, CDCA8, TWF1, IQGAP1, GSPT1, PRDX2, PRKAR2A, PLCG2, SFN, FADD, PSMF1, ATG7, ATG5, SMARCA5, PA2G4, EIF5, GIPC1, GRB2, CALR, ANP32B, HBS1L, FAF1, CTSZ, PRKAG2, IDE, IKBKB, AIFM1, OTUD6B, C1QBP, RACK1, CTSH, ARIH1, CTSD, DUS…	1000	847	3887	0.954541	1	1	0.997878
GOTERM_BP_ALL	GO:0043412~macromolecule modification	264	25.6311	0.895707	ANKLE2, IL1RN, PPP2R2A, THUMPD1, UBE2L3, RPS6KA3, PPP4R1, TRIM28, PPP2R1A, AKT2, TRIM25, DIP2B, PRKACA, CDK5RAP2, ATG3, RPL23, PRKCD, COG3, MIF, PRKAB1, CLNS1A, ADPRH, TTLL12, AURKAIP1, DCUN1D1, CDCA8, TWF1, IQGAP1, GSPT1, ADH5, PRDX2, PRKAR2A, GAR1, PLCG2, DPH5, SFN, ATG7, TRMT1L, ATG5, ABCA1, EDEM3, NAA50, CREBBP, PMM2, SETD1A, SMARCA5, NCEH1, NMT1, GRB2, TRMT11, BAP1, SMG1, PRKAG2, CHM, MAGT1,…	1000	1081	3887	0.949277	1	1	0.997878
GOTERM_BP_ALL	GO:0006464~cellular protein modification process	252	24.466	0.897722	ANKLE2, IL1RN, PPP2R2A, UBE2L3, RPS6KA3, PPP4R1, TRIM28, PPP2R1A, AKT2, TRIM25, DIP2B, PRKACA, CDK5RAP2, ATG3, RPL23, PRKCD, COG3, MIF, PRKAB1, CLNS1A, ADPRH, TTLL12, AURKAIP1, DCUN1D1, CDCA8, TWF1, IQGAP1, GSPT1, ADH5, PRDX2, PRKAR2A, PLCG2, DPH5, SFN, ATG7, ATG5, ABCA1, EDEM3, NAA50, CREBBP, PMM2, SETD1A, SMARCA5, NCEH1, NMT1, GRB2, BAP1, SMG1, PRKAG2, CHM, MAGT1, PRPF19, IKBKB, MED11, HINT1, O…	1000	1034	3887	0.947315	1	1	0.997878
GOTERM_BP_ALL	GO:0036211~protein modification process	252	24.466	0.897722	ANKLE2, IL1RN, PPP2R2A, UBE2L3, RPS6KA3, PPP4R1, TRIM28, PPP2R1A, AKT2, TRIM25, DIP2B, PRKACA, CDK5RAP2, ATG3, RPL23, PRKCD, COG3, MIF, PRKAB1, CLNS1A, ADPRH, TTLL12, AURKAIP1, DCUN1D1, CDCA8, TWF1, IQGAP1, GSPT1, ADH5, PRDX2, PRKAR2A, PLCG2, DPH5, SFN, ATG7, ATG5, ABCA1, EDEM3, NAA50, CREBBP, PMM2, SETD1A, SMARCA5, NCEH1, NMT1, GRB2, BAP1, SMG1, PRKAG2, CHM, MAGT1, PRPF19, IKBKB, MED11, HINT1, O…	1000	1034	3887	0.947315	1	1	0.997878
GOTERM_BP_ALL	GO:0006468~protein phosphorylation	113	10.9709	0.990387	IL1RN, NCF1, NAB2, PYCARD, RPS6KA3, STK10, TRIM28, PPME1, AKT2, OSBP, PRKACA, CDK5RAP2, PRKCD, TSC1, MIF, PRKAB1, NAIP2, HGS, CCNE1, MAPKAPK2, ERP29, ADNP, RAF1, PPIA, TWF1, CDCA8, IQGAP1, PHB, PRDX2, ATG101, PRKAR2A, PLCG2, ABL2, RIPK1, SFN, SMAD2, NEK9, HSPA8, HSPA4, SMARCA5, PHKB, ZZEF1, MOB1B, DAB2, CDK6, STK24, FES, COPS2, NF1, GRB2, EIF4G1, YWHAE, SCYL3, SMG1, DDX3X, HSP90AB1, PRKAG2, HMGB1…	1000	517	3887	0.849576	1	1	0.997878
GOTERM_BP_ALL	GO:0031399~regulation of protein modification process	123	11.9417	0.994682	IL1RN, ANKLE2, NCF1, RIF1, NAB2, UBE2L3, PYCARD, AKT2, OSBP, DIP2B, CDK5RAP2, RPS7, RPL23, PRKCD, TSC1, MIF, RNF40, NAIP2, HGS, CCNE1, ERP29, UBE2V2, ADNP, RAF1, PPIA, VCP, CUL3, DCUN1D1, TWF1, CDCA8, IQGAP1, PHB, PRDX2, BAG5, ATG101, PRKAR2A, PLCG2, ABL2, RIPK1, SFN, ATG7, ATG5, DR1, HSPA4, OGA, SMARCA5, ZZEF1, MOB1B, DAB2, UBE2N, NF1, GRB2, CCDC22, EIF4G1, YWHAE, DDX3X, HSP90AB1, YWHAB, PINX1, …	1000	567	3887	0.843212	1	1	0.997878
Annotation Cluster 68	Enrichment Score: 0.566398829299221
Category	Term	Count	%	PValue	Genes	List Total	Pop Hits	Pop Total	Fold Enrichment	Bonferroni	Benjamini	FDR
GOTERM_BP_ALL	GO:2001238~positive regulation of extrinsic apoptotic signaling pathway	11	1.06796	0.18898	PYCARD, CASP8, PPP2R1A, FAF1, NF1, HTRA2, RIPK1, FADD, BID, THBS1, PAK2	1000	29	3887	1.47438	1	1	0.997878
GOTERM_BP_ALL	GO:0097191~extrinsic apoptotic signaling pathway	25	2.42718	0.221171	DDX3X, ROCK2, FAF1, GSTP1, TRADD, HTRA2, HTT, THBS1, PYCARD, LGALS3, PRDX2, CASP7, CASP8, PPP2R1A, CASP3, RIPK1, FADD, BID, PAK2, MCL1, DAB2, PSME3, NF1, BAX, RAF1	1000	80	3887	1.21469	1	1	0.997878
GOTERM_BP_ALL	GO:0008625~extrinsic apoptotic signaling pathway via death domain receptors	9	0.873786	0.478256	CASP8, DDX3X, ROCK2, FAF1, NF1, BAX, FADD, RAF1, THBS1	1000	29	3887	1.20631	1	1	0.997878
Annotation Cluster 69	Enrichment Score: 0.560731863157057
Category	Term	Count	%	PValue	Genes	List Total	Pop Hits	Pop Total	Fold Enrichment	Bonferroni	Benjamini	FDR
GOTERM_BP_ALL	GO:0051131~chaperone-mediated protein complex assembly	7	0.679612	0.0114462	CCT2, HSP90AA1, HSP90AB1, HSPA4, PTGES3, PSMG1, PFDN6	1000	9	3887	3.02322	1	1	0.997878
GOTERM_BP_ALL	GO:0006278~RNA-dependent DNA biosynthetic process	14	1.35922	0.0456935	CCT2, HSP90AA1, HSP90AB1, PTGES3, PINX1, RPA1, HNRNPU, CCT6A, EXOSC10, GAR1, CCT8, CCT7, HNRNPA1, MAPK3	1000	32	3887	1.70056	1	1	0.997878
GOTERM_BP_ALL	GO:0007004~telomere maintenance via telomerase	14	1.35922	0.0456935	CCT2, HSP90AA1, HSP90AB1, PTGES3, PINX1, RPA1, HNRNPU, CCT6A, EXOSC10, GAR1, CCT8, CCT7, HNRNPA1, MAPK3	1000	32	3887	1.70056	1	1	0.997878
GOTERM_BP_ALL	GO:0010833~telomere maintenance via telomere lengthening	15	1.45631	0.0560025	CCT2, HSP90AA1, HSP90AB1, PTGES3, PINX1, RPA1, HNRNPU, CCT6A, EXOSC10, HNRNPA2B1, GAR1, CCT8, CCT7, HNRNPA1, MAPK3	1000	36	3887	1.61958	1	1	0.997878
GOTERM_BP_ALL	GO:0000723~telomere maintenance	21	2.03883	0.0724319	CCT2, HSP90AA1, PCNA, HSP90AB1, RIF1, PPP1R10, PTGES3, ACTL6A, PINX1, RPA1, HNRNPU, CCT6A, EXOSC10, CCNE1, HNRNPA2B1, RUVBL1, GAR1, CCT8, CCT7, HNRNPA1, MAPK3	1000	57	3887	1.43205	1	1	0.997878
GOTERM_BP_ALL	GO:0032200~telomere organization	21	2.03883	0.0849281	CCT2, HSP90AA1, PCNA, HSP90AB1, RIF1, PPP1R10, PTGES3, ACTL6A, PINX1, RPA1, HNRNPU, CCT6A, EXOSC10, CCNE1, HNRNPA2B1, RUVBL1, GAR1, CCT8, CCT7, HNRNPA1, MAPK3	1000	58	3887	1.40736	1	1	0.997878
GOTERM_BP_ALL	GO:0009988~cell-cell recognition	10	0.970874	0.0859548	CCT6A, LGALS3, CCT2, B4GALT1, MSN, UBAP2L, CCT8, CCT7, ALDOA, GIT1	1000	22	3887	1.76682	1	1	0.997878
GOTERM_BP_ALL	GO:0035036~sperm-egg recognition	7	0.679612	0.12402	CCT6A, CCT2, B4GALT1, UBAP2L, CCT8, CCT7, ALDOA	1000	14	3887	1.9435	1	1	0.997878
GOTERM_BP_ALL	GO:0007339~binding of sperm to zona pellucida	7	0.679612	0.12402	CCT6A, CCT2, B4GALT1, UBAP2L, CCT8, CCT7, ALDOA	1000	14	3887	1.9435	1	1	0.997878
GOTERM_BP_ALL	GO:0060249~anatomical structure homeostasis	43	4.17476	0.163542	PRKAA1, HSP90AB1, PCNA, RIF1, PPP1R10, RAB3D, PINX1, USH1C, LPCAT1, HNRNPU, CBL, MTM1, PRDX5, EXOSC10, INPP5D, RUVBL1, GAR1, RAC3, CTSH, CCT8, HNRNPA1, CCT7, ATP6V1D, ATP6V1C1, MAPK3, CCT2, HSP90AA1, SYK, PTGES3, ACTL6A, RPA1, VPS13B, CCT6A, CCNE1, HNRNPA2B1, CHMP2B, CHMP4B, STRAP, BAX, KRAS, ATP6V0D1, ALDOA, BAP1	1000	142	3887	1.17705	1	1	0.997878
GOTERM_BP_ALL	GO:0007338~single fertilization	12	1.16505	0.176185	CCT6A, CCT2, SEC23IP, GNPDA1, B4GALT1, RAB3A, MYH9, UBAP2L, AP3B1, CCT8, CCT7, ALDOA	1000	32	3887	1.45762	1	1	0.997878
GOTERM_BP_ALL	GO:1905323~telomerase holoenzyme complex assembly	3	0.291262	0.273552	HSP90AA1, HSP90AB1, PTGES3	1000	4	3887	2.91525	1	1	0.997878
GOTERM_BP_ALL	GO:0032204~regulation of telomere maintenance	14	1.35922	0.298607	CCT2, SMG1, PPP1R10, ACTL6A, PINX1, HNRNPU, CCT6A, EXOSC10, HNRNPA2B1, RUVBL1, CCT8, CCT7, HNRNPA1, MAPK3	1000	43	3887	1.26553	1	1	0.997878
GOTERM_BP_ALL	GO:0032210~regulation of telomere maintenance via telomerase	9	0.873786	0.301376	CCT6A, CCT2, EXOSC10, PINX1, HNRNPU, CCT8, CCT7, HNRNPA1, MAPK3	1000	25	3887	1.39932	1	1	0.997878
GOTERM_BP_ALL	GO:1904356~regulation of telomere maintenance via telomere lengthening	10	0.970874	0.318103	CCT6A, CCT2, EXOSC10, PINX1, HNRNPA2B1, HNRNPU, CCT8, CCT7, HNRNPA1, MAPK3	1000	29	3887	1.34034	1	1	0.997878
GOTERM_BP_ALL	GO:0071897~DNA biosynthetic process	20	1.94175	0.352002	CCT2, RRM1, VCP, HSP90AA1, PCNA, HSP90AB1, RFC2, PTGES3, PINX1, RPA1, HNRNPU, PHB, CCT6A, EXOSC10, HNRNPA2B1, GAR1, CCT8, CCT7, HNRNPA1, MAPK3	1000	67	3887	1.1603	1	1	0.997878
GOTERM_BP_ALL	GO:0009566~fertilization	13	1.26214	0.355512	CCT2, B4GALT1, RAB3A, AP3B1, CCT6A, SEC23IP, GNPDA1, BAX, MYH9, UBAP2L, CCT8, CCT7, ALDOA	1000	41	3887	1.23246	1	1	0.997878
GOTERM_BP_ALL	GO:0032206~positive regulation of telomere maintenance	10	0.970874	0.40094	CCT6A, CCT2, PPP1R10, HNRNPA2B1, ACTL6A, RUVBL1, CCT8, CCT7, HNRNPA1, MAPK3	1000	31	3887	1.25387	1	1	0.997878
GOTERM_BP_ALL	GO:1904358~positive regulation of telomere maintenance via telomere lengthening	7	0.679612	0.411243	CCT6A, CCT2, HNRNPA2B1, CCT8, CCT7, HNRNPA1, MAPK3	1000	20	3887	1.36045	1	1	0.997878
GOTERM_BP_ALL	GO:1904851~positive regulation of establishment of protein localization to telomere	4	0.38835	0.418988	CCT6A, CCT2, CCT8, CCT7	1000	9	3887	1.72756	1	1	0.997878
GOTERM_BP_ALL	GO:0070200~establishment of protein localization to telomere	4	0.38835	0.418988	CCT6A, CCT2, CCT8, CCT7	1000	9	3887	1.72756	1	1	0.997878
GOTERM_BP_ALL	GO:0070202~regulation of establishment of protein localization to chromosome	4	0.38835	0.418988	CCT6A, CCT2, CCT8, CCT7	1000	9	3887	1.72756	1	1	0.997878
GOTERM_BP_ALL	GO:0070203~regulation of establishment of protein localization to telomere	4	0.38835	0.418988	CCT6A, CCT2, CCT8, CCT7	1000	9	3887	1.72756	1	1	0.997878
GOTERM_BP_ALL	GO:2000573~positive regulation of DNA biosynthetic process	12	1.16505	0.419267	CCT6A, CCT2, HSP90AA1, PCNA, HSP90AB1, RFC2, PTGES3, HNRNPA2B1, CCT8, CCT7, HNRNPA1, MAPK3	1000	39	3887	1.196	1	1	0.997878
GOTERM_BP_ALL	GO:0070199~establishment of protein localization to chromosome	5	0.485437	0.439294	CCT6A, CCT2, WBP2, CCT8, CCT7	1000	13	3887	1.495	1	1	0.997878
GOTERM_BP_ALL	GO:0032212~positive regulation of telomere maintenance via telomerase	6	0.582524	0.452989	CCT6A, CCT2, CCT8, CCT7, HNRNPA1, MAPK3	1000	17	3887	1.37188	1	1	0.997878
GOTERM_BP_ALL	GO:0032846~positive regulation of homeostatic process	25	2.42718	0.48165	PPP1R10, HTT, DBI, SRI, INPP5D, KIF5B, OSBP, RUVBL1, CCT8, HNRNPA1, CCT7, ATG7, SNX5, MAPK3, CCT2, ANXA1, SYK, ACTL6A, OGA, CCT6A, HNRNPA2B1, NF1, MYH9, BAX, SMAP1	1000	91	3887	1.06786	1	1	0.997878
GOTERM_BP_ALL	GO:2000278~regulation of DNA biosynthetic process	15	1.45631	0.505269	CCT2, HSP90AA1, PCNA, HSP90AB1, RFC2, PTGES3, PINX1, HNRNPU, CCT6A, EXOSC10, HNRNPA2B1, CCT8, CCT7, HNRNPA1, MAPK3	1000	53	3887	1.10009	1	1	0.997878
GOTERM_BP_ALL	GO:0051973~positive regulation of telomerase activity	6	0.582524	0.50924	CCT2, HSP90AA1, HSP90AB1, PTGES3, HNRNPA2B1, MAPK3	1000	18	3887	1.29567	1	1	0.997878
GOTERM_BP_ALL	GO:1901998~toxin transport	8	0.776699	0.517998	CCT6A, DNAJA1, CCT2, COPB2, CASP1, CCT8, CCT7, COPZ1	1000	26	3887	1.196	1	1	0.997878
GOTERM_BP_ALL	GO:0070198~protein localization to chromosome, telomeric region	5	0.485437	0.563997	CCT6A, CCT2, PINX1, CCT8, CCT7	1000	15	3887	1.29567	1	1	0.997878
GOTERM_BP_ALL	GO:0008037~cell recognition	12	1.16505	0.565862	CCT6A, LGALS3, CCT2, B4GALT1, CASP3, MSN, UBAP2L, CCT8, CCT7, ALDOA, YWHAZ, GIT1	1000	43	3887	1.08474	1	1	0.997878
GOTERM_BP_ALL	GO:1904816~positive regulation of protein localization to chromosome, telomeric region	4	0.38835	0.566526	CCT6A, CCT2, CCT8, CCT7	1000	11	3887	1.41345	1	1	0.997878
GOTERM_BP_ALL	GO:0051972~regulation of telomerase activity	7	0.679612	0.609061	CCT2, HSP90AA1, HSP90AB1, PTGES3, PINX1, HNRNPA2B1, MAPK3	1000	24	3887	1.13371	1	1	0.997878
GOTERM_BP_ALL	GO:1904814~regulation of protein localization to chromosome, telomeric region	4	0.38835	0.631049	CCT6A, CCT2, CCT8, CCT7	1000	12	3887	1.29567	1	1	0.997878
GOTERM_BP_ALL	GO:2001252~positive regulation of chromosome organization	24	2.3301	0.901468	CCT2, BECN1, FEN1, RIF1, PPP1R10, WBP2, CUL3, ACTL6A, SMARCA5, HNRNPU, CDCA8, RNF40, CCT6A, SFPQ, TRIM28, HNRNPA2B1, RUVBL1, UBE2N, CCT8, BRD7, CCT7, HNRNPA1, SF3B1, MAPK3	1000	110	3887	0.848073	1	1	0.997878
GOTERM_BP_ALL	GO:0034502~protein localization to chromosome	8	0.776699	0.965028	CCT6A, CCT2, WBP2, PINX1, RPA1, CCT8, CCT7, NDC80	1000	45	3887	0.691022	1	1	0.997878
GOTERM_BP_ALL	GO:0033044~regulation of chromosome organization	36	3.49515	0.973451	TOP2A, BECN1, FEN1, SMG1, RIF1, PPP1R10, WBP2, CUL3, PINX1, HNRNPU, CDCA8, MKI67, EXOSC10, TRIM28, RUVBL1, CCT8, HNRNPA1, BRD7, CCT7, ATG7, SF3B1, ATG5, CDK5RAP2, MAPK3, CCT2, DR1, ACTL6A, SETD1A, SMARCA5, BAZ1A, NDC80, RNF40, CCT6A, SFPQ, HNRNPA2B1, UBE2N	1000	176	3887	0.795068	1	1	0.997878
Annotation Cluster 70	Enrichment Score: 0.5544495620364781
Category	Term	Count	%	PValue	Genes	List Total	Pop Hits	Pop Total	Fold Enrichment	Bonferroni	Benjamini	FDR
GOTERM_BP_ALL	GO:0006334~nucleosome assembly	11	1.06796	0.18898	CHAF1B, CHRAC1, H2BC3, HP1BP3, SMARCA5, H3C1, NAP1L1, BAZ1A, ANP32B, H4C1, IPO4	1000	29	3887	1.47438	1	1	0.997878
GOTERM_BP_ALL	GO:0034723~DNA replication-dependent nucleosome organization	4	0.38835	0.338936	CHAF1B, H3C1, H4C1, IPO4	1000	8	3887	1.9435	1	1	0.997878
GOTERM_BP_ALL	GO:0006335~DNA replication-dependent nucleosome assembly	4	0.38835	0.338936	CHAF1B, H3C1, H4C1, IPO4	1000	8	3887	1.9435	1	1	0.997878
Annotation Cluster 71	Enrichment Score: 0.551367803965978
Category	Term	Count	%	PValue	Genes	List Total	Pop Hits	Pop Total	Fold Enrichment	Bonferroni	Benjamini	FDR
GOTERM_BP_ALL	GO:0046037~GMP metabolic process	10	0.970874	0.014716	ADSL, ATIC, PNP, GDA, GMPR2, IMPDH2, GART, XDH, PFAS, PAICS	1000	17	3887	2.28647	1	1	0.997878
GOTERM_BP_ALL	GO:0006144~purine nucleobase metabolic process	7	0.679612	0.0611519	PNP, GDA, GMPR2, SHMT1, GART, XDH, PAICS	1000	12	3887	2.26742	1	1	0.997878
GOTERM_BP_ALL	GO:0046038~GMP catabolic process	4	0.38835	0.11091	PNP, GDA, GMPR2, XDH	1000	5	3887	3.1096	1	1	0.997878
GOTERM_BP_ALL	GO:1901069~guanosine-containing compound catabolic process	4	0.38835	0.11091	PNP, GDA, GMPR2, XDH	1000	5	3887	3.1096	1	1	0.997878
GOTERM_BP_ALL	GO:0009166~nucleotide catabolic process	9	0.873786	0.11547	HINT1, VCP, PNP, NCF1, GDA, NCF2, GMPR2, UPP1, XDH	1000	20	3887	1.74915	1	1	0.997878
GOTERM_BP_ALL	GO:0042453~deoxyguanosine metabolic process	3	0.291262	0.164138	PNP, GDA, XDH	1000	3	3887	3.887	1	1	0.997878
GOTERM_BP_ALL	GO:0046122~purine deoxyribonucleoside metabolic process	3	0.291262	0.164138	PNP, GDA, XDH	1000	3	3887	3.887	1	1	0.997878
GOTERM_BP_ALL	GO:0072526~pyridine-containing compound catabolic process	3	0.291262	0.164138	PNP, NCF1, NCF2	1000	3	3887	3.887	1	1	0.997878
GOTERM_BP_ALL	GO:0046124~purine deoxyribonucleoside catabolic process	3	0.291262	0.164138	PNP, GDA, XDH	1000	3	3887	3.887	1	1	0.997878
GOTERM_BP_ALL	GO:0006161~deoxyguanosine catabolic process	3	0.291262	0.164138	PNP, GDA, XDH	1000	3	3887	3.887	1	1	0.997878
GOTERM_BP_ALL	GO:0042454~ribonucleoside catabolic process	5	0.485437	0.178833	PNP, GDA, GMPR2, UPP1, XDH	1000	9	3887	2.15944	1	1	0.997878
GOTERM_BP_ALL	GO:0046386~deoxyribose phosphate catabolic process	5	0.485437	0.178833	PNP, GDA, PGM2, UPP1, XDH	1000	9	3887	2.15944	1	1	0.997878
GOTERM_BP_ALL	GO:0009159~deoxyribonucleoside monophosphate catabolic process	4	0.38835	0.180528	PNP, GDA, UPP1, XDH	1000	6	3887	2.59133	1	1	0.997878
GOTERM_BP_ALL	GO:0019692~deoxyribose phosphate metabolic process	9	0.873786	0.181048	RRM1, PNP, GDA, SHMT1, OGA, CMPK1, PGM2, UPP1, XDH	1000	22	3887	1.59014	1	1	0.997878
GOTERM_BP_ALL	GO:1901292~nucleoside phosphate catabolic process	9	0.873786	0.181048	HINT1, VCP, PNP, NCF1, GDA, NCF2, GMPR2, UPP1, XDH	1000	22	3887	1.59014	1	1	0.997878
GOTERM_BP_ALL	GO:0009112~nucleobase metabolic process	9	0.873786	0.181048	PNP, GDA, GMPR2, SHMT1, CMPK1, GART, XDH, PAICS, DHODH	1000	22	3887	1.59014	1	1	0.997878
GOTERM_BP_ALL	GO:0009394~2'-deoxyribonucleotide metabolic process	8	0.776699	0.23631	RRM1, PNP, GDA, SHMT1, OGA, CMPK1, UPP1, XDH	1000	20	3887	1.5548	1	1	0.997878
GOTERM_BP_ALL	GO:0009164~nucleoside catabolic process	5	0.485437	0.240513	PNP, GDA, GMPR2, UPP1, XDH	1000	10	3887	1.9435	1	1	0.997878
GOTERM_BP_ALL	GO:0046130~purine ribonucleoside catabolic process	4	0.38835	0.258156	PNP, GDA, GMPR2, XDH	1000	7	3887	2.22114	1	1	0.997878
GOTERM_BP_ALL	GO:0006152~purine nucleoside catabolic process	4	0.38835	0.258156	PNP, GDA, GMPR2, XDH	1000	7	3887	2.22114	1	1	0.997878
GOTERM_BP_ALL	GO:0046121~deoxyribonucleoside catabolic process	3	0.291262	0.273552	PNP, GDA, XDH	1000	4	3887	2.91525	1	1	0.997878
GOTERM_BP_ALL	GO:0009261~ribonucleotide catabolic process	6	0.582524	0.279069	HINT1, PNP, GDA, GMPR2, UPP1, XDH	1000	14	3887	1.66586	1	1	0.997878
GOTERM_BP_ALL	GO:0009262~deoxyribonucleotide metabolic process	8	0.776699	0.281231	RRM1, PNP, GDA, SHMT1, OGA, CMPK1, UPP1, XDH	1000	21	3887	1.48076	1	1	0.997878
GOTERM_BP_ALL	GO:0009158~ribonucleoside monophosphate catabolic process	5	0.485437	0.306013	PNP, GDA, GMPR2, UPP1, XDH	1000	11	3887	1.76682	1	1	0.997878
GOTERM_BP_ALL	GO:0009162~deoxyribonucleoside monophosphate metabolic process	5	0.485437	0.306013	PNP, GDA, SHMT1, UPP1, XDH	1000	11	3887	1.76682	1	1	0.997878
GOTERM_BP_ALL	GO:0009125~nucleoside monophosphate catabolic process	5	0.485437	0.306013	PNP, GDA, GMPR2, UPP1, XDH	1000	11	3887	1.76682	1	1	0.997878
GOTERM_BP_ALL	GO:0009264~deoxyribonucleotide catabolic process	4	0.38835	0.338936	PNP, GDA, UPP1, XDH	1000	8	3887	1.9435	1	1	0.997878
GOTERM_BP_ALL	GO:0009172~purine deoxyribonucleoside monophosphate catabolic process	3	0.291262	0.38198	PNP, GDA, XDH	1000	5	3887	2.3322	1	1	0.997878
GOTERM_BP_ALL	GO:0000255~allantoin metabolic process	3	0.291262	0.38198	PNP, GDA, XDH	1000	5	3887	2.3322	1	1	0.997878
GOTERM_BP_ALL	GO:0046055~dGMP catabolic process	3	0.291262	0.38198	PNP, GDA, XDH	1000	5	3887	2.3322	1	1	0.997878
GOTERM_BP_ALL	GO:0046098~guanine metabolic process	3	0.291262	0.38198	PNP, GDA, XDH	1000	5	3887	2.3322	1	1	0.997878
GOTERM_BP_ALL	GO:0043605~cellular amide catabolic process	3	0.291262	0.38198	PNP, GDA, XDH	1000	5	3887	2.3322	1	1	0.997878
GOTERM_BP_ALL	GO:0009120~deoxyribonucleoside metabolic process	3	0.291262	0.38198	PNP, GDA, XDH	1000	5	3887	2.3322	1	1	0.997878
GOTERM_BP_ALL	GO:0009154~purine ribonucleotide catabolic process	5	0.485437	0.439294	HINT1, PNP, GDA, GMPR2, XDH	1000	13	3887	1.495	1	1	0.997878
GOTERM_BP_ALL	GO:0009155~purine deoxyribonucleotide catabolic process	3	0.291262	0.482706	PNP, GDA, XDH	1000	6	3887	1.9435	1	1	0.997878
GOTERM_BP_ALL	GO:0009170~purine deoxyribonucleoside monophosphate metabolic process	3	0.291262	0.482706	PNP, GDA, XDH	1000	6	3887	1.9435	1	1	0.997878
GOTERM_BP_ALL	GO:0046054~dGMP metabolic process	3	0.291262	0.482706	PNP, GDA, XDH	1000	6	3887	1.9435	1	1	0.997878
GOTERM_BP_ALL	GO:0009169~purine ribonucleoside monophosphate catabolic process	4	0.38835	0.495477	PNP, GDA, GMPR2, XDH	1000	10	3887	1.5548	1	1	0.997878
GOTERM_BP_ALL	GO:0009128~purine nucleoside monophosphate catabolic process	4	0.38835	0.495477	PNP, GDA, GMPR2, XDH	1000	10	3887	1.5548	1	1	0.997878
GOTERM_BP_ALL	GO:0006195~purine nucleotide catabolic process	5	0.485437	0.503384	HINT1, PNP, GDA, GMPR2, XDH	1000	14	3887	1.38821	1	1	0.997878
GOTERM_BP_ALL	GO:0009151~purine deoxyribonucleotide metabolic process	4	0.38835	0.566526	PNP, GDA, OGA, XDH	1000	11	3887	1.41345	1	1	0.997878
GOTERM_BP_ALL	GO:0046434~organophosphate catabolic process	14	1.35922	0.567794	VCP, NCF1, GDA, NCF2, GMPR2, PRKCD, GPCPD1, SMPD2, HINT1, PNP, PLCG2, PGM2, UPP1, XDH	1000	51	3887	1.06702	1	1	0.997878
GOTERM_BP_ALL	GO:0072523~purine-containing compound catabolic process	5	0.485437	0.620294	HINT1, PNP, GDA, GMPR2, XDH	1000	16	3887	1.21469	1	1	0.997878
GOTERM_BP_ALL	GO:1901658~glycosyl compound catabolic process	5	0.485437	0.671772	PNP, GDA, GMPR2, UPP1, XDH	1000	17	3887	1.14324	1	1	0.997878
GOTERM_BP_ALL	GO:1901136~carbohydrate derivative catabolic process	15	1.45631	0.710632	EDEM3, GDA, GMPR2, PRKCD, NPL, GALC, HINT1, PNP, NAGK, GNPDA1, AMDHD2, PGM2, CHIL3, UPP1, XDH	1000	60	3887	0.97175	1	1	0.997878
GOTERM_BP_ALL	GO:0009263~deoxyribonucleotide biosynthetic process	3	0.291262	0.771762	RRM1, SHMT1, CMPK1	1000	10	3887	1.1661	1	1	0.997878
GOTERM_BP_ALL	GO:0009265~2'-deoxyribonucleotide biosynthetic process	3	0.291262	0.771762	RRM1, SHMT1, CMPK1	1000	10	3887	1.1661	1	1	0.997878
GOTERM_BP_ALL	GO:0046385~deoxyribose phosphate biosynthetic process	3	0.291262	0.771762	RRM1, SHMT1, CMPK1	1000	10	3887	1.1661	1	1	0.997878
Annotation Cluster 72	Enrichment Score: 0.5440524890412477
Category	Term	Count	%	PValue	Genes	List Total	Pop Hits	Pop Total	Fold Enrichment	Bonferroni	Benjamini	FDR
GOTERM_BP_ALL	GO:0051260~protein homooligomerization	17	1.65049	0.217125	GSDMD, PDCD6IP, SHMT1, SGTA, ACOT13, MIF, SOD2, PYCARD, PKM, CHMP2A, EVL, VPS35, KCTD12, ALDOA, CBR4, ALDH9A1, TGM2	1000	51	3887	1.29567	1	1	0.997878
GOTERM_BP_ALL	GO:0051289~protein homotetramerization	8	0.776699	0.281231	PKM, SHMT1, ACOT13, EVL, SOD2, ALDOA, CBR4, ALDH9A1	1000	21	3887	1.48076	1	1	0.997878
GOTERM_BP_ALL	GO:0051262~protein tetramerization	11	1.06796	0.294187	NUDT21, RRM1, PKM, SHMT1, ACOT13, EVL, SOD2, ALDOA, FARSA, CBR4, ALDH9A1	1000	32	3887	1.33616	1	1	0.997878
GOTERM_BP_ALL	GO:0051259~protein oligomerization	23	2.23301	0.371016	GSDMD, RRM1, PDCD6IP, SHMT1, SGTA, ACOT13, MIF, SOD2, PYCARD, NUDT21, PKM, MAT2A, OPA1, CHMP2A, EVL, VPS35, KCTD12, DNM1L, ALDOA, FARSA, CBR4, ALDH9A1, TGM2	1000	79	3887	1.13166	1	1	0.997878
Annotation Cluster 73	Enrichment Score: 0.5405508331595721
Category	Term	Count	%	PValue	Genes	List Total	Pop Hits	Pop Total	Fold Enrichment	Bonferroni	Benjamini	FDR
GOTERM_BP_ALL	GO:0097191~extrinsic apoptotic signaling pathway	25	2.42718	0.221171	DDX3X, ROCK2, FAF1, GSTP1, TRADD, HTRA2, HTT, THBS1, PYCARD, LGALS3, PRDX2, CASP7, CASP8, PPP2R1A, CASP3, RIPK1, FADD, BID, PAK2, MCL1, DAB2, PSME3, NF1, BAX, RAF1	1000	80	3887	1.21469	1	1	0.997878
GOTERM_BP_ALL	GO:2001236~regulation of extrinsic apoptotic signaling pathway	20	1.94175	0.223192	DDX3X, FAF1, GSTP1, HTRA2, HTT, THBS1, PYCARD, PRDX2, LGALS3, DAB2, CASP8, PPP2R1A, PSME3, NF1, RIPK1, FADD, RAF1, BID, PAK2, MCL1	1000	62	3887	1.25387	1	1	0.997878
GOTERM_BP_ALL	GO:2001237~negative regulation of extrinsic apoptotic signaling pathway	10	0.970874	0.484107	LGALS3, PRDX2, DAB2, DDX3X, GSTP1, PSME3, HTT, RIPK1, RAF1, MCL1	1000	33	3887	1.17788	1	1	0.997878
Annotation Cluster 74	Enrichment Score: 0.5394777593929198
Category	Term	Count	%	PValue	Genes	List Total	Pop Hits	Pop Total	Fold Enrichment	Bonferroni	Benjamini	FDR
GOTERM_BP_ALL	GO:0050803~regulation of synapse structure or activity	18	1.74757	0.227868	CYFIP1, GRIPAP1, VCP, ROCK1, ROCK2, CHD4, BAIAP2, YWHAZ, RHOA, CDC42, TUBB5, SNX27, UBE2V2, VPS35, ADNP, PDLIM5, EIF4G1, PICALM	1000	55	3887	1.27211	1	1	0.997878
GOTERM_BP_ALL	GO:0050807~regulation of synapse organization	18	1.74757	0.227868	CYFIP1, GRIPAP1, VCP, ROCK1, ROCK2, CHD4, BAIAP2, YWHAZ, RHOA, CDC42, TUBB5, SNX27, UBE2V2, VPS35, ADNP, PDLIM5, EIF4G1, PICALM	1000	55	3887	1.27211	1	1	0.997878
GOTERM_BP_ALL	GO:0050808~synapse organization	27	2.62136	0.463662	CYFIP1, RAB3A, ROCK1, STAU1, ROCK2, CHD4, CDC42, SNX27, ABL2, FLNA, VPS35, PDLIM5, SRGAP2, GRIPAP1, HSPA8, TSC1, BAIAP2, DGKZ, YWHAZ, RHOA, DNM3, MAP1B, UBE2V2, ADNP, PFN1, EIF4G1, PICALM	1000	98	3887	1.07091	1	1	0.997878
Annotation Cluster 75	Enrichment Score: 0.5382427261481632
Category	Term	Count	%	PValue	Genes	List Total	Pop Hits	Pop Total	Fold Enrichment	Bonferroni	Benjamini	FDR
GOTERM_BP_ALL	GO:0006837~serotonin transport	3	0.291262	0.164138	LGALS3, FCER1G, SYK	1000	3	3887	3.887	1	1	0.997878
GOTERM_BP_ALL	GO:0001820~serotonin secretion	3	0.291262	0.164138	LGALS3, FCER1G, SYK	1000	3	3887	3.887	1	1	0.997878
GOTERM_BP_ALL	GO:0015844~monoamine transport	6	0.582524	0.395107	SYT5, LGALS3, RAB3A, FCER1G, SYK, TGM2	1000	16	3887	1.45762	1	1	0.997878
GOTERM_BP_ALL	GO:0015696~ammonium transport	6	0.582524	0.660533	LGALS3, FCER1G, SYK, SLC25A20, YWHAZ, TGM2	1000	21	3887	1.11057	1	1	0.997878
Annotation Cluster 76	Enrichment Score: 0.5340737600738146
Category	Term	Count	%	PValue	Genes	List Total	Pop Hits	Pop Total	Fold Enrichment	Bonferroni	Benjamini	FDR
GOTERM_BP_ALL	GO:0032467~positive regulation of cytokinesis	8	0.776699	0.120204	CDC42, SVIL, KIF3B, CUL3, GIPC1, NUP62, CDCA8, RHOA	1000	17	3887	1.82918	1	1	0.997878
GOTERM_BP_ALL	GO:0032465~regulation of cytokinesis	12	1.16505	0.272785	SH3GLB1, CDC42, BECN1, SVIL, KIF3B, CUL3, GIPC1, NUP62, VPS4A, CDCA8, GIT1, RHOA	1000	35	3887	1.33269	1	1	0.997878
GOTERM_BP_ALL	GO:0051781~positive regulation of cell division	8	0.776699	0.471437	CDC42, SVIL, KIF3B, CUL3, GIPC1, NUP62, CDCA8, RHOA	1000	25	3887	1.24384	1	1	0.997878
GOTERM_BP_ALL	GO:0051302~regulation of cell division	15	1.45631	0.472654	SH3GLB1, BECN1, SVIL, DR1, CUL3, VPS4A, CDCA8, RHOA, CDC42, KIF3B, GIPC1, NUP62, RACK1, SFN, GIT1	1000	52	3887	1.12125	1	1	0.997878
Annotation Cluster 77	Enrichment Score: 0.5221047028395103
Category	Term	Count	%	PValue	Genes	List Total	Pop Hits	Pop Total	Fold Enrichment	Bonferroni	Benjamini	FDR
GOTERM_BP_ALL	GO:0035019~somatic stem cell population maintenance	7	0.679612	0.12402	KLF10, CUL4A, MED24, RIF1, VPS72, RAF1, SMC1A	1000	14	3887	1.9435	1	1	0.997878
GOTERM_BP_ALL	GO:0019827~stem cell population maintenance	14	1.35922	0.467839	KLF10, SS18, CREBBP, RIF1, ACTL6A, SETD1A, HOOK3, SMC1A, TAF5L, CUL4A, MED24, VPS72, RAF1, TPT1	1000	48	3887	1.13371	1	1	0.997878
GOTERM_BP_ALL	GO:0098727~maintenance of cell number	14	1.35922	0.467839	KLF10, SS18, CREBBP, RIF1, ACTL6A, SETD1A, HOOK3, SMC1A, TAF5L, CUL4A, MED24, VPS72, RAF1, TPT1	1000	48	3887	1.13371	1	1	0.997878
Annotation Cluster 78	Enrichment Score: 0.5144352838150635
Category	Term	Count	%	PValue	Genes	List Total	Pop Hits	Pop Total	Fold Enrichment	Bonferroni	Benjamini	FDR
GOTERM_BP_ALL	GO:0006144~purine nucleobase metabolic process	7	0.679612	0.0611519	PNP, GDA, GMPR2, SHMT1, GART, XDH, PAICS	1000	12	3887	2.26742	1	1	0.997878
GOTERM_BP_ALL	GO:0009112~nucleobase metabolic process	9	0.873786	0.181048	PNP, GDA, GMPR2, SHMT1, CMPK1, GART, XDH, PAICS, DHODH	1000	22	3887	1.59014	1	1	0.997878
GOTERM_BP_ALL	GO:0046112~nucleobase biosynthetic process	5	0.485437	0.306013	SHMT1, CMPK1, GART, PAICS, DHODH	1000	11	3887	1.76682	1	1	0.997878
GOTERM_BP_ALL	GO:0009113~purine nucleobase biosynthetic process	3	0.291262	0.38198	SHMT1, GART, PAICS	1000	5	3887	2.3322	1	1	0.997878
GOTERM_BP_ALL	GO:0042440~pigment metabolic process	6	0.582524	0.742774	HEBP1, SHMT1, GIPC1, GART, PAICS, BLVRA	1000	23	3887	1.014	1	1	0.997878
GOTERM_BP_ALL	GO:0046148~pigment biosynthetic process	4	0.38835	0.852209	SHMT1, GIPC1, GART, PAICS	1000	17	3887	0.914588	1	1	0.997878
Annotation Cluster 79	Enrichment Score: 0.5112129979235568
Category	Term	Count	%	PValue	Genes	List Total	Pop Hits	Pop Total	Fold Enrichment	Bonferroni	Benjamini	FDR
GOTERM_BP_ALL	GO:0045655~regulation of monocyte differentiation	4	0.38835	0.258156	CDK6, FES, INPP5D, ACIN1	1000	7	3887	2.22114	1	1	0.997878
GOTERM_BP_ALL	GO:1903131~mononuclear cell differentiation	6	0.582524	0.336697	CDK6, FES, GMPR2, INPP5D, ACIN1, MYH9	1000	15	3887	1.5548	1	1	0.997878
GOTERM_BP_ALL	GO:0030224~monocyte differentiation	6	0.582524	0.336697	CDK6, FES, GMPR2, INPP5D, ACIN1, MYH9	1000	15	3887	1.5548	1	1	0.997878
Annotation Cluster 80	Enrichment Score: 0.49745934641240513
Category	Term	Count	%	PValue	Genes	List Total	Pop Hits	Pop Total	Fold Enrichment	Bonferroni	Benjamini	FDR
GOTERM_BP_ALL	GO:0031639~plasminogen activation	6	0.582524	0.0543825	RUVBL1, CTSZ, PGK1, DHCR24, ENO1, THBS1	1000	9	3887	2.59133	1	1	0.997878
GOTERM_BP_ALL	GO:0031638~zymogen activation	10	0.970874	0.203092	PYCARD, CASP8, RUVBL1, CTSZ, PGK1, CTSH, DHCR24, FADD, ENO1, THBS1	1000	26	3887	1.495	1	1	0.997878
GOTERM_BP_ALL	GO:0010755~regulation of plasminogen activation	4	0.38835	0.338936	RUVBL1, CTSZ, ENO1, THBS1	1000	8	3887	1.9435	1	1	0.997878
GOTERM_BP_ALL	GO:0070613~regulation of protein processing	9	0.873786	0.478256	GSN, C1QBP, RUVBL1, CTSZ, MYH9, PHB, ENO1, PRKACA, THBS1	1000	29	3887	1.20631	1	1	0.997878
GOTERM_BP_ALL	GO:1903317~regulation of protein maturation	9	0.873786	0.478256	GSN, C1QBP, RUVBL1, CTSZ, MYH9, PHB, ENO1, PRKACA, THBS1	1000	29	3887	1.20631	1	1	0.997878
GOTERM_BP_ALL	GO:0010954~positive regulation of protein processing	5	0.485437	0.620294	GSN, RUVBL1, MYH9, PHB, ENO1	1000	16	3887	1.21469	1	1	0.997878
GOTERM_BP_ALL	GO:1903319~positive regulation of protein maturation	5	0.485437	0.620294	GSN, RUVBL1, MYH9, PHB, ENO1	1000	16	3887	1.21469	1	1	0.997878
Annotation Cluster 81	Enrichment Score: 0.4972151248051431
Category	Term	Count	%	PValue	Genes	List Total	Pop Hits	Pop Total	Fold Enrichment	Bonferroni	Benjamini	FDR
GOTERM_BP_ALL	GO:0072384~organelle transport along microtubule	12	1.16505	0.122711	CDC42, DYNC1H1, HSBP1, MAP1B, KIF5B, AP3D1, HTT, AP3B1, COPG1, AP3S1, ACTR10, PAFAH1B1	1000	30	3887	1.5548	1	1	0.997878
GOTERM_BP_ALL	GO:0051646~mitochondrion localization	9	0.873786	0.218761	ARMC1, CLUH, OPA1, HSBP1, MAP1B, KIF5B, DNM1L, ACTR10, MTM1	1000	23	3887	1.521	1	1	0.997878
GOTERM_BP_ALL	GO:0047497~mitochondrion transport along microtubule	4	0.38835	0.495477	HSBP1, MAP1B, KIF5B, ACTR10	1000	10	3887	1.5548	1	1	0.997878
GOTERM_BP_ALL	GO:0051654~establishment of mitochondrion localization	4	0.38835	0.495477	HSBP1, MAP1B, KIF5B, ACTR10	1000	10	3887	1.5548	1	1	0.997878
GOTERM_BP_ALL	GO:0034643~establishment of mitochondrion localization, microtubule-mediated	4	0.38835	0.495477	HSBP1, MAP1B, KIF5B, ACTR10	1000	10	3887	1.5548	1	1	0.997878
Annotation Cluster 82	Enrichment Score: 0.4945079220879944
Category	Term	Count	%	PValue	Genes	List Total	Pop Hits	Pop Total	Fold Enrichment	Bonferroni	Benjamini	FDR
GOTERM_BP_ALL	GO:0043123~positive regulation of I-kappaB kinase/NF-kappaB signaling	18	1.74757	0.253718	ANKRD17, TRADD, RHOA, IKBKB, CASP8, NUP62, UBE2N, CASP1, DHX15, PLCG2, TRIM25, FLNA, ABL2, RIPK1, FADD, CCDC22, GAPDH, TGM2	1000	56	3887	1.24939	1	1	0.997878
GOTERM_BP_ALL	GO:0043122~regulation of I-kappaB kinase/NF-kappaB signaling	24	2.3301	0.35163	ANKRD17, FAF1, GSTP1, TRADD, WDR83, RHOA, PYCARD, IKBKB, PPM1B, CASP8, NUP62, CPNE1, UBE2N, CASP1, DHX15, PLCG2, TRIM25, FLNA, ABL2, RIPK1, FADD, CCDC22, GAPDH, TGM2	1000	82	3887	1.13766	1	1	0.997878
GOTERM_BP_ALL	GO:0007249~I-kappaB kinase/NF-kappaB signaling	27	2.62136	0.368162	ANKRD17, ROCK1, ROCK2, FAF1, GSTP1, TRADD, PYCARD, IKBKB, CASP8, NUP62, CASP1, DHX15, PLCG2, ABL2, TRIM25, FLNA, RIPK1, FADD, TGM2, RIPK3, RHOA, PPM1B, UBE2N, TLR8, TLR7, CCDC22, GAPDH	1000	94	3887	1.11648	1	1	0.997878
Annotation Cluster 83	Enrichment Score: 0.48492658284060264
Category	Term	Count	%	PValue	Genes	List Total	Pop Hits	Pop Total	Fold Enrichment	Bonferroni	Benjamini	FDR
GOTERM_BP_ALL	GO:0043243~positive regulation of protein complex disassembly	5	0.485437	0.240513	EIF5A, WDR1, PLEK, OGA, DSTN	1000	10	3887	1.9435	1	1	0.997878
GOTERM_BP_ALL	GO:1901881~positive regulation of protein depolymerization	3	0.291262	0.38198	WDR1, PLEK, DSTN	1000	5	3887	2.3322	1	1	0.997878
GOTERM_BP_ALL	GO:0030836~positive regulation of actin filament depolymerization	3	0.291262	0.38198	WDR1, PLEK, DSTN	1000	5	3887	2.3322	1	1	0.997878
Annotation Cluster 84	Enrichment Score: 0.4828422191291167
Category	Term	Count	%	PValue	Genes	List Total	Pop Hits	Pop Total	Fold Enrichment	Bonferroni	Benjamini	FDR
GOTERM_BP_ALL	GO:0030073~insulin secretion	22	2.13592	0.0579548	SMAD2, IL1RN, RAB3A, ANXA1, OGA, HTT, SRI, AACS, PTBP1, PFKL, KIF5B, OSBP, NDUFAF2, ANXA7, MYH9, HADH, RAF1, PRKACA, TARDBP, ATG7, SIDT2, MAP4K4	1000	59	3887	1.44939	1	1	0.997878
GOTERM_BP_ALL	GO:0034284~response to monosaccharide	26	2.52427	0.0841471	PRKAA1, NCF2, GSTP1, SRI, THBS1, AACS, PPP2CA, CASP3, TRA2B, KIF5B, OSBP, RACK1, CCL2, EIF2B1, PRKACA, ATG7, SLC12A7, MAP4K4, SMAD2, EIF2B2, SOD2, PFKL, NDUFAF2, MYH9, RAF1, SIDT2	1000	75	3887	1.34749	1	1	0.997878
GOTERM_BP_ALL	GO:0009749~response to glucose	24	2.3301	0.108412	SMAD2, PRKAA1, EIF2B2, NCF2, SRI, THBS1, AACS, PPP2CA, PFKL, TRA2B, CASP3, KIF5B, OSBP, RACK1, NDUFAF2, CCL2, MYH9, EIF2B1, RAF1, PRKACA, ATG7, SLC12A7, SIDT2, MAP4K4	1000	70	3887	1.33269	1	1	0.997878
GOTERM_BP_ALL	GO:0009746~response to hexose	24	2.3301	0.123126	SMAD2, PRKAA1, EIF2B2, NCF2, SRI, THBS1, AACS, PPP2CA, PFKL, TRA2B, CASP3, KIF5B, OSBP, RACK1, NDUFAF2, CCL2, MYH9, EIF2B1, RAF1, PRKACA, ATG7, SLC12A7, SIDT2, MAP4K4	1000	71	3887	1.31392	1	1	0.997878
GOTERM_BP_ALL	GO:0009743~response to carbohydrate	28	2.71845	0.13691	PRKAA1, NCF2, GSTP1, SRI, THBS1, AACS, PPP2CA, CASP3, TRA2B, KIF5B, OSBP, RACK1, CCL2, EIF2B1, PRKACA, ATG7, SLC12A7, MAP4K4, SMAD2, EIF2B2, SOD2, PFKL, MAP1B, NDUFAF2, MYH9, ADNP, RAF1, SIDT2	1000	86	3887	1.26553	1	1	0.997878
GOTERM_BP_ALL	GO:0009306~protein secretion	38	3.68932	0.195575	IL1RN, RAB3A, RAB3D, PLEK, RAP1GDS1, HTT, SRI, AACS, PTBP1, KIF5B, OSBP, ANXA7, VPS35, HADH, DNM1L, PRKACA, ATG7, RAB8A, MAP4K4, GSDMD, SMAD2, ABCA1, ANXA1, SEC24A, ANXA5, IDH2, OGA, PFKL, ERP29, NDUFAF2, MYH9, COPG1, RAF1, TARDBP, PPIA, PPID, SIDT2, PAFAH1B1	1000	126	3887	1.17227	1	1	0.997878
GOTERM_BP_ALL	GO:0030072~peptide hormone secretion	25	2.42718	0.201098	IL1RN, RAB3A, HTT, SRI, AACS, PTBP1, KIF5B, OSBP, ANXA7, HADH, PRKACA, ATG7, MAP4K4, SMAD2, ANXA1, ANXA5, OGA, AIMP1, PFKL, NDUFAF2, MYH9, RAF1, ARHGEF7, TARDBP, SIDT2	1000	79	3887	1.23006	1	1	0.997878
GOTERM_BP_ALL	GO:0071326~cellular response to monosaccharide stimulus	16	1.5534	0.232231	PRKAA1, SRI, AACS, PPP2CA, TRA2B, KIF5B, OSBP, RACK1, NDUFAF2, CCL2, MYH9, RAF1, PRKACA, ATG7, SLC12A7, MAP4K4	1000	48	3887	1.29567	1	1	0.997878
GOTERM_BP_ALL	GO:0071331~cellular response to hexose stimulus	16	1.5534	0.232231	PRKAA1, SRI, AACS, PPP2CA, TRA2B, KIF5B, OSBP, RACK1, NDUFAF2, CCL2, MYH9, RAF1, PRKACA, ATG7, SLC12A7, MAP4K4	1000	48	3887	1.29567	1	1	0.997878
GOTERM_BP_ALL	GO:0071333~cellular response to glucose stimulus	16	1.5534	0.232231	PRKAA1, SRI, AACS, PPP2CA, TRA2B, KIF5B, OSBP, RACK1, NDUFAF2, CCL2, MYH9, RAF1, PRKACA, ATG7, SLC12A7, MAP4K4	1000	48	3887	1.29567	1	1	0.997878
GOTERM_BP_ALL	GO:0061178~regulation of insulin secretion involved in cellular response to glucose stimulus	8	0.776699	0.23631	KIF5B, OSBP, NDUFAF2, MYH9, SRI, ATG7, SIDT2, MAP4K4	1000	20	3887	1.5548	1	1	0.997878
GOTERM_BP_ALL	GO:0002790~peptide secretion	40	3.8835	0.270644	IL1RN, RAB3A, RAB3D, PLEK, RAP1GDS1, HTT, SRI, AACS, PTBP1, KIF5B, OSBP, ANXA7, VPS35, HADH, DNM1L, PRKACA, ATG7, RAB8A, MAP4K4, GSDMD, SMAD2, ABCA1, ANXA1, SEC24A, ANXA5, IDH2, OGA, AIMP1, PFKL, ERP29, NDUFAF2, MYH9, COPG1, RAF1, ARHGEF7, TARDBP, PPIA, PPID, SIDT2, PAFAH1B1	1000	138	3887	1.12667	1	1	0.997878
GOTERM_BP_ALL	GO:0035773~insulin secretion involved in cellular response to glucose stimulus	8	0.776699	0.281231	KIF5B, OSBP, NDUFAF2, MYH9, SRI, RAF1, ATG7, MAP4K4	1000	21	3887	1.48076	1	1	0.997878
GOTERM_BP_ALL	GO:1903530~regulation of secretion by cell	56	5.43689	0.315573	IL1RN, RAB3A, RAB3D, WDR41, AACS, PTBP1, LGALS3, DPYSL2, KIF5B, OSBP, ANXA7, VPS35, HADH, DNM1L, PRKACA, GIT1, RAB8A, NSF, CHRNB3, PDCD6IP, FCER1G, ANXA1, SYK, ANXA5, HGS, ERP29, MYH9, ARHGEF7, PPIA, PPID, EXOC2, SIDT2, NAPA, VPS4B, RAP1GDS1, VPS4A, SRI, RAB21, ABR, ATG7, MAP4K4, SYT5, SEC24A, SEPTIN2, IDH2, OGA, TPCN2, AIMP1, DAB2, PFKL, FES, GIPC1, NDUFAF2, CHMP2A, NF1, TARDBP	1000	201	3887	1.08295	1	1	0.997878
GOTERM_BP_ALL	GO:0090277~positive regulation of peptide hormone secretion	13	1.26214	0.320539	OGA, SRI, AACS, AIMP1, PTBP1, KIF5B, OSBP, ANXA7, MYH9, ARHGEF7, PRKACA, TARDBP, ATG7	1000	40	3887	1.26327	1	1	0.997878
GOTERM_BP_ALL	GO:0001678~cellular glucose homeostasis	17	1.65049	0.328641	PRKAA1, SRI, AACS, HK1, PPP2CA, TRA2B, KIF5B, OSBP, RACK1, NDUFAF2, CCL2, MYH9, RAF1, PRKACA, ATG7, SLC12A7, MAP4K4	1000	55	3887	1.20144	1	1	0.997878
GOTERM_BP_ALL	GO:0046887~positive regulation of hormone secretion	14	1.35922	0.365182	OGA, SRI, AACS, AIMP1, PTBP1, DAB2, KIF5B, OSBP, ANXA7, MYH9, ARHGEF7, PRKACA, TARDBP, ATG7	1000	45	3887	1.20929	1	1	0.997878
GOTERM_BP_ALL	GO:0051046~regulation of secretion	59	5.72816	0.371298	IL1RN, RAB3A, RAB3D, WDR41, AACS, PTBP1, LGALS3, DPYSL2, KIF5B, OSBP, ANXA7, VPS35, HADH, DNM1L, PRKACA, GIT1, RAB8A, NSF, CHRNB3, PDCD6IP, FCER1G, ANXA1, SYK, ANXA5, MIF, HGS, ERP29, MYH9, ARHGEF7, PPIA, PPID, EXOC2, SIDT2, NAPA, VPS4B, RAP1GDS1, VPS4A, SRI, RAB21, ABR, ATG7, SNX5, ATG5, MAP4K4, SYT5, SEC24A, SEPTIN2, IDH2, OGA, TPCN2, AIMP1, DAB2, PFKL, FES, GIPC1, NDUFAF2, CHMP2A, NF1, TARDBP	1000	216	3887	1.06173	1	1	0.997878
GOTERM_BP_ALL	GO:0071322~cellular response to carbohydrate stimulus	16	1.5534	0.381799	PRKAA1, SRI, AACS, PPP2CA, TRA2B, KIF5B, OSBP, RACK1, NDUFAF2, CCL2, MYH9, RAF1, PRKACA, ATG7, SLC12A7, MAP4K4	1000	53	3887	1.17343	1	1	0.997878
GOTERM_BP_ALL	GO:0032940~secretion by cell	76	7.37864	0.383927	IL1RN, RAB3A, RAB3D, PLEK, WDR41, AACS, PTBP1, LGALS3, DPYSL2, KIF5B, OSBP, TRAPPC11, ANXA7, VPS35, HADH, DNM1L, PRKACA, GIT1, RAB8A, TGM2, NSF, CHRNB3, PDCD6IP, FCER1G, ANXA1, SYK, ANXA3, ANXA5, YWHAZ, TXLNA, HGS, ERP29, MYH9, EXOC3, EXOC5, RAF1, ARHGEF7, PPIA, PPID, EXOC2, PAFAH1B1, SIDT2, NAPA, CTBP2, VPS4B, RAP1GDS1, VPS4A, HTT, ARHGAP17, SRI, CBL, RAB21, ABR, ATG7, YKT6, MAP4K4, GSDMD, ABCA1…	1000	282	3887	1.04756	1	1	0.997878
GOTERM_BP_ALL	GO:0046879~hormone secretion	27	2.62136	0.39181	IL1RN, RAB3A, HTT, SRI, AACS, PTBP1, KIF5B, OSBP, ANXA7, HADH, PRKACA, ATG7, MAP4K4, SMAD2, ANXA1, ANXA5, OGA, YWHAZ, AIMP1, DAB2, PFKL, NDUFAF2, MYH9, RAF1, ARHGEF7, TARDBP, SIDT2	1000	95	3887	1.10473	1	1	0.997878
GOTERM_BP_ALL	GO:0032024~positive regulation of insulin secretion	11	1.06796	0.410731	PTBP1, KIF5B, OSBP, OGA, ANXA7, MYH9, SRI, PRKACA, TARDBP, ATG7, AACS	1000	35	3887	1.22163	1	1	0.997878
GOTERM_BP_ALL	GO:0090276~regulation of peptide hormone secretion	19	1.84466	0.430815	ANXA5, OGA, SRI, AACS, AIMP1, PTBP1, PFKL, KIF5B, OSBP, NDUFAF2, ANXA7, MYH9, HADH, ARHGEF7, PRKACA, TARDBP, ATG7, SIDT2, MAP4K4	1000	66	3887	1.11898	1	1	0.997878
GOTERM_BP_ALL	GO:0023061~signal release	37	3.59223	0.450648	NAPA, IL1RN, RAB3A, CTBP2, HTT, SRI, AACS, PTBP1, KIF5B, OSBP, ANXA7, VPS35, HADH, DNM1L, PRKACA, ATG7, GIT1, MAP4K4, SMAD2, ABCA1, SYT5, CHRNB3, ANXA1, ANXA5, OGA, YWHAZ, AIMP1, DAB2, PFKL, GIPC1, NDUFAF2, NF1, MYH9, RAF1, ARHGEF7, TARDBP, SIDT2	1000	136	3887	1.05749	1	1	0.997878
GOTERM_BP_ALL	GO:1903532~positive regulation of secretion by cell	31	3.00971	0.453625	RAB3A, RAB3D, VPS4B, VPS4A, SRI, AACS, PTBP1, LGALS3, DPYSL2, KIF5B, OSBP, ANXA7, VPS35, DNM1L, PRKACA, ATG7, PDCD6IP, FCER1G, SEC24A, SYK, OGA, AIMP1, DAB2, HGS, CHMP2A, MYH9, ARHGEF7, TARDBP, PPIA, PPID, EXOC2	1000	113	3887	1.06635	1	1	0.997878
GOTERM_BP_ALL	GO:0009914~hormone transport	27	2.62136	0.463662	IL1RN, RAB3A, HTT, SRI, AACS, PTBP1, KIF5B, OSBP, ANXA7, HADH, PRKACA, ATG7, MAP4K4, SMAD2, ANXA1, ANXA5, OGA, YWHAZ, AIMP1, DAB2, PFKL, NDUFAF2, MYH9, RAF1, ARHGEF7, TARDBP, SIDT2	1000	98	3887	1.07091	1	1	0.997878
GOTERM_BP_ALL	GO:0051047~positive regulation of secretion	34	3.30097	0.484077	RAB3A, RAB3D, VPS4B, VPS4A, SRI, AACS, PTBP1, LGALS3, DPYSL2, KIF5B, OSBP, ANXA7, VPS35, DNM1L, PRKACA, ATG7, SNX5, ATG5, PDCD6IP, FCER1G, SEC24A, SYK, OGA, MIF, AIMP1, DAB2, HGS, CHMP2A, MYH9, ARHGEF7, TARDBP, PPIA, PPID, EXOC2	1000	126	3887	1.04887	1	1	0.997878
GOTERM_BP_ALL	GO:0046883~regulation of hormone secretion	21	2.03883	0.495168	ANXA1, ANXA5, OGA, SRI, AACS, AIMP1, PTBP1, DAB2, PFKL, KIF5B, OSBP, NDUFAF2, ANXA7, MYH9, HADH, ARHGEF7, PRKACA, TARDBP, ATG7, SIDT2, MAP4K4	1000	76	3887	1.07404	1	1	0.997878
GOTERM_BP_ALL	GO:0035774~positive regulation of insulin secretion involved in cellular response to glucose stimulus	5	0.485437	0.503384	KIF5B, OSBP, MYH9, SRI, ATG7	1000	14	3887	1.38821	1	1	0.997878
GOTERM_BP_ALL	GO:0050796~regulation of insulin secretion	16	1.5534	0.508528	OGA, SRI, AACS, PTBP1, PFKL, KIF5B, OSBP, NDUFAF2, ANXA7, MYH9, HADH, PRKACA, TARDBP, ATG7, SIDT2, MAP4K4	1000	57	3887	1.09109	1	1	0.997878
GOTERM_BP_ALL	GO:0050708~regulation of protein secretion	26	2.52427	0.509005	RAP1GDS1, SRI, AACS, PTBP1, KIF5B, OSBP, ANXA7, VPS35, HADH, DNM1L, PRKACA, ATG7, MAP4K4, ANXA1, SEC24A, ANXA5, IDH2, OGA, PFKL, ERP29, NDUFAF2, MYH9, TARDBP, PPIA, PPID, SIDT2	1000	96	3887	1.05273	1	1	0.997878
GOTERM_BP_ALL	GO:0046903~secretion	82	7.96117	0.52094	IL1RN, RAB3A, RAB3D, PLEK, WDR41, AACS, PTBP1, LGALS3, DPYSL2, KIF5B, OSBP, TRAPPC11, ANXA7, VPS35, HADH, DNM1L, PRKACA, GIT1, RAB8A, TGM2, NSF, CHRNB3, PDCD6IP, FCER1G, ANXA1, SYK, ANXA3, ANXA5, MIF, YWHAZ, NCOR2, TXLNA, HGS, ERP29, MYH9, EXOC3, EXOC5, RAF1, ARHGEF7, PPIA, PPID, EXOC2, PAFAH1B1, SIDT2, NAPA, COPA, CTBP2, VPS4B, RAP1GDS1, VPS4A, HTT, ARHGAP17, SRI, CBL, RAB21, ABR, ATG7, XDH, YKT…	1000	315	3887	1.01185	1	1	0.997878
GOTERM_BP_ALL	GO:0002791~regulation of peptide secretion	28	2.71845	0.559784	RAP1GDS1, SRI, AACS, PTBP1, KIF5B, OSBP, ANXA7, VPS35, HADH, DNM1L, PRKACA, ATG7, MAP4K4, ANXA1, SEC24A, ANXA5, IDH2, OGA, AIMP1, PFKL, ERP29, NDUFAF2, MYH9, ARHGEF7, TARDBP, PPIA, PPID, SIDT2	1000	106	3887	1.02675	1	1	0.997878
GOTERM_BP_ALL	GO:0033500~carbohydrate homeostasis	22	2.13592	0.601137	PRKAA1, RPS6, PRCP, SRI, AACS, HK1, PPP2CA, NCOR2, FABP5, TRA2B, KIF5B, OSBP, RACK1, NDUFAF2, CCL2, MYH9, RAF1, PRKACA, ATG7, SLC12A7, SIDT2, MAP4K4	1000	84	3887	1.01802	1	1	0.997878
GOTERM_BP_ALL	GO:0042593~glucose homeostasis	22	2.13592	0.601137	PRKAA1, RPS6, PRCP, SRI, AACS, HK1, PPP2CA, NCOR2, FABP5, TRA2B, KIF5B, OSBP, RACK1, NDUFAF2, CCL2, MYH9, RAF1, PRKACA, ATG7, SLC12A7, SIDT2, MAP4K4	1000	84	3887	1.01802	1	1	0.997878
GOTERM_BP_ALL	GO:0002793~positive regulation of peptide secretion	18	1.74757	0.626683	SEC24A, OGA, SRI, AACS, AIMP1, PTBP1, KIF5B, OSBP, ANXA7, MYH9, VPS35, ARHGEF7, DNM1L, PRKACA, TARDBP, ATG7, PPIA, PPID	1000	69	3887	1.014	1	1	0.997878
GOTERM_BP_ALL	GO:0050714~positive regulation of protein secretion	16	1.5534	0.682105	SEC24A, OGA, SRI, AACS, PTBP1, KIF5B, OSBP, ANXA7, MYH9, VPS35, DNM1L, PRKACA, TARDBP, ATG7, PPIA, PPID	1000	63	3887	0.987175	1	1	0.997878
GOTERM_BP_ALL	GO:0010817~regulation of hormone levels	31	3.00971	0.93034	IL1RN, RAB3A, HTT, HSD17B12, SRI, IDE, AACS, PTBP1, KIF5B, OSBP, ANXA7, HADH, PRKACA, ATG7, MAP4K4, SMAD2, ANXA1, ANXA5, OGA, YWHAZ, AIMP1, DHRS7, DAB2, PFKL, NDUFAF2, MYH9, P4HB, RAF1, ARHGEF7, TARDBP, SIDT2	1000	144	3887	0.836785	1	1	0.997878
Annotation Cluster 85	Enrichment Score: 0.480418888642823
Category	Term	Count	%	PValue	Genes	List Total	Pop Hits	Pop Total	Fold Enrichment	Bonferroni	Benjamini	FDR
GOTERM_BP_ALL	GO:0006904~vesicle docking involved in exocytosis	9	0.873786	0.218761	RAB3A, CTBP2, RAB3D, PLEK, EXOC3, EXOC5, YKT6, EXOC2, RAB8A	1000	23	3887	1.521	1	1	0.997878
GOTERM_BP_ALL	GO:0048278~vesicle docking	11	1.06796	0.33233	NSF, RAB3A, CTBP2, RAB3D, PLEK, USO1, EXOC3, EXOC5, YKT6, EXOC2, RAB8A	1000	33	3887	1.29567	1	1	0.997878
GOTERM_BP_ALL	GO:0022406~membrane docking	13	1.26214	0.497971	NSF, RAB3A, ROCK1, CTBP2, RAB3D, PLEK, USO1, MSN, EXOC3, EXOC5, YKT6, EXOC2, RAB8A	1000	45	3887	1.12291	1	1	0.997878
Annotation Cluster 86	Enrichment Score: 0.47723667351519616
Category	Term	Count	%	PValue	Genes	List Total	Pop Hits	Pop Total	Fold Enrichment	Bonferroni	Benjamini	FDR
GOTERM_BP_ALL	GO:0001738~morphogenesis of a polarized epithelium	8	0.776699	0.0437502	CDC42, DAB2, WDR1, MSN, ABL2, EXOC5, RHOA, PAFAH1B1	1000	14	3887	2.22114	1	1	0.997878
GOTERM_BP_ALL	GO:0061162~establishment of monopolar cell polarity	4	0.38835	0.258156	CDC42, MAP1B, MSN, RHOA	1000	7	3887	2.22114	1	1	0.997878
GOTERM_BP_ALL	GO:0061339~establishment or maintenance of monopolar cell polarity	4	0.38835	0.258156	CDC42, MAP1B, MSN, RHOA	1000	7	3887	2.22114	1	1	0.997878
GOTERM_BP_ALL	GO:0045198~establishment of epithelial cell apical/basal polarity	3	0.291262	0.273552	CDC42, MSN, RHOA	1000	4	3887	2.91525	1	1	0.997878
GOTERM_BP_ALL	GO:0045197~establishment or maintenance of epithelial cell apical/basal polarity	5	0.485437	0.439294	CDC42, PDCD6IP, WDR1, MSN, RHOA	1000	13	3887	1.495	1	1	0.997878
GOTERM_BP_ALL	GO:0035089~establishment of apical/basal cell polarity	3	0.291262	0.482706	CDC42, MSN, RHOA	1000	6	3887	1.9435	1	1	0.997878
GOTERM_BP_ALL	GO:0030859~polarized epithelial cell differentiation	3	0.291262	0.482706	CDC42, MSN, RHOA	1000	6	3887	1.9435	1	1	0.997878
GOTERM_BP_ALL	GO:0035088~establishment or maintenance of apical/basal cell polarity	5	0.485437	0.563997	CDC42, PDCD6IP, WDR1, MSN, RHOA	1000	15	3887	1.29567	1	1	0.997878
GOTERM_BP_ALL	GO:0061245~establishment or maintenance of bipolar cell polarity	5	0.485437	0.563997	CDC42, PDCD6IP, WDR1, MSN, RHOA	1000	15	3887	1.29567	1	1	0.997878
GOTERM_BP_ALL	GO:0090162~establishment of epithelial cell polarity	3	0.291262	0.65039	CDC42, MSN, RHOA	1000	8	3887	1.45762	1	1	0.997878
Annotation Cluster 87	Enrichment Score: 0.47277854816266757
Category	Term	Count	%	PValue	Genes	List Total	Pop Hits	Pop Total	Fold Enrichment	Bonferroni	Benjamini	FDR
GOTERM_BP_ALL	GO:2001046~positive regulation of integrin-mediated signaling pathway	4	0.38835	0.180528	CD63, DAB2, FLNA, LIMS1	1000	6	3887	2.59133	1	1	0.997878
GOTERM_BP_ALL	GO:2001044~regulation of integrin-mediated signaling pathway	4	0.38835	0.258156	CD63, DAB2, FLNA, LIMS1	1000	7	3887	2.22114	1	1	0.997878
GOTERM_BP_ALL	GO:0007229~integrin-mediated signaling pathway	12	1.16505	0.818912	CDC42, CD63, DAB2, FCER1G, SYK, CUL3, PLEK, FLNA, TLN1, VAV1, RHOA, LIMS1	1000	52	3887	0.897	1	1	0.997878
Annotation Cluster 88	Enrichment Score: 0.4597101798810468
Category	Term	Count	%	PValue	Genes	List Total	Pop Hits	Pop Total	Fold Enrichment	Bonferroni	Benjamini	FDR
GOTERM_BP_ALL	GO:0009895~negative regulation of catabolic process	35	3.39806	0.195211	BECN1, USP14, PRKAA1, SMG1, HSP90AB1, SF3B3, RPL11, HNRNPU, DBI, PHB, MTM1, PPP2CA, BAG5, FLNA, VPS35, PSMF1, PRKACA, ATG7, GIT1, MCL1, USP8, USP7, RPS7, RPL23, SGTA, TSC1, HNRNPAB, RRAGA, NMNAT1, RRAGC, CSDE1, GIPC1, CHMP4B, PABPC1, EIF4G1	1000	115	3887	1.183	1	1	0.997878
GOTERM_BP_ALL	GO:0031330~negative regulation of cellular catabolic process	28	2.71845	0.203723	BECN1, USP14, SMG1, HSP90AB1, RPL11, HNRNPU, DBI, MTM1, BAG5, VPS35, PSMF1, ATG7, MCL1, USP8, USP7, RPS7, RPL23, SGTA, TSC1, HNRNPAB, RRAGA, NMNAT1, RRAGC, CSDE1, GIPC1, CHMP4B, PABPC1, EIF4G1	1000	90	3887	1.20929	1	1	0.997878
GOTERM_BP_ALL	GO:1903362~regulation of cellular protein catabolic process	32	3.1068	0.229094	USP14, VCP, HSP90AB1, PSMD14, FAF1, RPL11, MTM1, BAG5, SUMO2, WDR91, RACK1, VPS35, PSMF1, ARIH1, PRKACA, ATG7, USP8, USP7, HSP90AA1, USP5, RPS7, CSNK1A1, RPL23, SGTA, MSN, COMMD1, RNF40, DAB2, PSME3, GIPC1, UBE2V2, CCDC22	1000	106	3887	1.17343	1	1	0.997878
GOTERM_BP_ALL	GO:0061136~regulation of proteasomal protein catabolic process	23	2.23301	0.248942	USP14, USP7, VCP, HSP90AB1, USP5, PSMD14, CSNK1A1, SGTA, RPL11, COMMD1, RNF40, MTM1, DAB2, BAG5, PSME3, GIPC1, SUMO2, RACK1, UBE2V2, PSMF1, ARIH1, PRKACA, ATG7	1000	74	3887	1.20812	1	1	0.997878
GOTERM_BP_ALL	GO:0032434~regulation of proteasomal ubiquitin-dependent protein catabolic process	18	1.74757	0.280633	USP14, USP7, VCP, HSP90AB1, USP5, CSNK1A1, SGTA, RPL11, COMMD1, MTM1, DAB2, BAG5, GIPC1, SUMO2, RACK1, UBE2V2, ARIH1, ATG7	1000	57	3887	1.22747	1	1	0.997878
GOTERM_BP_ALL	GO:0031329~regulation of cellular catabolic process	75	7.28155	0.287142	SMG1, HSP90AB1, FAF1, EIF4A3, WDR41, HNRNPU, DBI, HMGB1, PYCARD, AIFM1, AKT2, CASP3, SUMO2, WDR91, CASP1, TOM1, RACK1, VPS35, ARIH1, DNM1L, PRKACA, GIT1, RAB8A, SH3GLB1, USP8, HSP90AA1, USP7, RPS7, USP5, VPS13C, RPL23, PRKCD, TSC1, COMMD1, RNF40, RRAGA, RRAGC, CSDE1, PSME3, UBE2V2, CHMP4B, PABPC1, SLC25A5, BECN1, USP14, PRKAA1, VCP, PSMD14, ROCK1, RPL11, HTRA2, HTT, MTM1, PPP2CA, BAG5, ATG101, PS…	1000	271	3887	1.07574	1	1	0.997878
GOTERM_BP_ALL	GO:1903050~regulation of proteolysis involved in cellular protein catabolic process	26	2.52427	0.33918	USP14, VCP, HSP90AB1, PSMD14, RPL11, MTM1, BAG5, SUMO2, RACK1, PSMF1, ARIH1, PRKACA, ATG7, USP7, USP5, RPS7, CSNK1A1, RPL23, SGTA, COMMD1, RNF40, DAB2, PSME3, GIPC1, UBE2V2, CCDC22	1000	89	3887	1.13553	1	1	0.997878
GOTERM_BP_ALL	GO:1903363~negative regulation of cellular protein catabolic process	13	1.26214	0.462561	USP14, USP8, USP7, HSP90AB1, RPS7, RPL23, SGTA, RPL11, MTM1, BAG5, GIPC1, VPS35, PSMF1	1000	44	3887	1.14843	1	1	0.997878
GOTERM_BP_ALL	GO:0032435~negative regulation of proteasomal ubiquitin-dependent protein catabolic process	8	0.776699	0.471437	USP14, USP7, BAG5, HSP90AB1, GIPC1, RPL11, SGTA, MTM1	1000	25	3887	1.24384	1	1	0.997878
GOTERM_BP_ALL	GO:1901799~negative regulation of proteasomal protein catabolic process	9	0.873786	0.563479	USP14, USP7, BAG5, HSP90AB1, GIPC1, RPL11, SGTA, PSMF1, MTM1	1000	31	3887	1.12848	1	1	0.997878
GOTERM_BP_ALL	GO:1903051~negative regulation of proteolysis involved in cellular protein catabolic process	11	1.06796	0.564972	USP14, USP7, BAG5, HSP90AB1, RPS7, RPL23, GIPC1, RPL11, SGTA, PSMF1, MTM1	1000	39	3887	1.09633	1	1	0.997878
GOTERM_BP_ALL	GO:0042177~negative regulation of protein catabolic process	16	1.5534	0.707393	USP14, USP8, USP7, SF3B3, HSP90AB1, RPS7, RPL23, SGTA, RPL11, PHB, MTM1, BAG5, GIPC1, FLNA, VPS35, PSMF1	1000	64	3887	0.97175	1	1	0.997878
Annotation Cluster 89	Enrichment Score: 0.4591990537994566
Category	Term	Count	%	PValue	Genes	List Total	Pop Hits	Pop Total	Fold Enrichment	Bonferroni	Benjamini	FDR
GOTERM_BP_ALL	GO:0034614~cellular response to reactive oxygen species	23	2.23301	0.248942	BECN1, HSPA8, PRKAA1, PCNA, ANXA1, NCF1, RIPK3, ARG1, PRKCD, SOD2, THBS1, DNM2, PRDX2, PRDX5, AIFM1, RACK1, RPS3, STAT6, RIPK1, MPV17, CRK, ATG7, MAPK3	1000	74	3887	1.20812	1	1	0.997878
GOTERM_BP_ALL	GO:0006979~response to oxidative stress	54	5.24272	0.249329	ERO1A, NCF1, IDE, AIFM1, AIFM2, CASP3, CAPN2, RACK1, TRIM25, MPV17, ANXA1, RIPK3, ARG1, PRKCD, TSC1, OXSR1, DNM2, ALDH3A2, SFPQ, G6PDX, CRK, PPIA, PPID, BECN1, PRKAA1, PCNA, STAU1, GSTP1, NDUFB4, HTRA2, THBS1, PRDX2, PRDX5, BAG5, TRA2B, RPS3, RIPK1, STAT6, ATG7, MAPK3, MCL1, HSPA8, NDUFA6, MYEF2, IDH1, NONO, DHCR24, SOD2, ATOX1, HNRNPM, STK24, ERCC3, ERCC2, P4HB	1000	189	3887	1.11057	1	1	0.997878
GOTERM_BP_ALL	GO:0000302~response to reactive oxygen species	29	2.81553	0.333041	BECN1, PRKAA1, PCNA, NCF1, GSTP1, THBS1, PRDX2, PRDX5, AIFM1, CASP3, TRA2B, RACK1, RPS3, CAPN2, STAT6, RIPK1, MPV17, ATG7, MAPK3, HSPA8, ANXA1, RIPK3, ARG1, PRKCD, SOD2, DNM2, ALDH3A2, STK24, CRK	1000	100	3887	1.12723	1	1	0.997878
GOTERM_BP_ALL	GO:0034599~cellular response to oxidative stress	34	3.30097	0.357211	BECN1, PRKAA1, PCNA, NCF1, STAU1, HTRA2, THBS1, PRDX2, PRDX5, BAG5, AIFM1, RACK1, RPS3, STAT6, RIPK1, MPV17, ATG7, MAPK3, MCL1, HSPA8, ANXA1, RIPK3, ARG1, NONO, PRKCD, TSC1, SOD2, DNM2, SFPQ, STK24, G6PDX, P4HB, CRK, PPIA	1000	120	3887	1.10132	1	1	0.997878
GOTERM_BP_ALL	GO:0070301~cellular response to hydrogen peroxide	13	1.26214	0.462561	BECN1, HSPA8, PRKAA1, PCNA, ANXA1, RIPK3, ARG1, PRKCD, AIFM1, RACK1, RPS3, STAT6, RIPK1	1000	44	3887	1.14843	1	1	0.997878
GOTERM_BP_ALL	GO:0042542~response to hydrogen peroxide	18	1.74757	0.514451	BECN1, HSPA8, PRKAA1, PCNA, ANXA1, RIPK3, ARG1, PRKCD, SOD2, AIFM1, STK24, CASP3, RACK1, RPS3, CAPN2, STAT6, RIPK1, CRK	1000	65	3887	1.0764	1	1	0.997878
Annotation Cluster 90	Enrichment Score: 0.436026704230779
Category	Term	Count	%	PValue	Genes	List Total	Pop Hits	Pop Total	Fold Enrichment	Bonferroni	Benjamini	FDR
GOTERM_BP_ALL	GO:0070265~necrotic cell death	11	1.06796	0.0480267	CASP8, RIPK3, AIFM1, FTH1, OGA, CASP1, BAX, RIPK1, PGAM5, FADD, DNM1L	1000	23	3887	1.859	1	1	0.997878
GOTERM_BP_ALL	GO:0097300~programmed necrotic cell death	9	0.873786	0.11547	CASP8, RIPK3, AIFM1, CASP1, BAX, RIPK1, PGAM5, FADD, DNM1L	1000	20	3887	1.74915	1	1	0.997878
GOTERM_BP_ALL	GO:0070266~necroptotic process	7	0.679612	0.208195	CASP8, RIPK3, AIFM1, RIPK1, PGAM5, FADD, DNM1L	1000	16	3887	1.70056	1	1	0.997878
GOTERM_BP_ALL	GO:0097527~necroptotic signaling pathway	3	0.291262	0.273552	RIPK3, RIPK1, FADD	1000	4	3887	2.91525	1	1	0.997878
GOTERM_BP_ALL	GO:0010939~regulation of necrotic cell death	6	0.582524	0.279069	CASP8, RIPK3, AIFM1, FTH1, RIPK1, FADD	1000	14	3887	1.66586	1	1	0.997878
GOTERM_BP_ALL	GO:0060544~regulation of necroptotic process	5	0.485437	0.306013	CASP8, RIPK3, AIFM1, RIPK1, FADD	1000	11	3887	1.76682	1	1	0.997878
GOTERM_BP_ALL	GO:0010940~positive regulation of necrotic cell death	3	0.291262	0.38198	RIPK3, AIFM1, RIPK1	1000	5	3887	2.3322	1	1	0.997878
GOTERM_BP_ALL	GO:0060545~positive regulation of necroptotic process	3	0.291262	0.38198	RIPK3, AIFM1, RIPK1	1000	5	3887	2.3322	1	1	0.997878
GOTERM_BP_ALL	GO:0060547~negative regulation of necrotic cell death	4	0.38835	0.418988	CASP8, FTH1, RIPK1, FADD	1000	9	3887	1.72756	1	1	0.997878
GOTERM_BP_ALL	GO:0070231~T cell apoptotic process	7	0.679612	0.463248	CASP8, PNP, RIPK3, RPS6, BAX, RIPK1, FADD	1000	21	3887	1.29567	1	1	0.997878
GOTERM_BP_ALL	GO:0045651~positive regulation of macrophage differentiation	3	0.291262	0.482706	CASP8, RIPK1, FADD	1000	6	3887	1.9435	1	1	0.997878
GOTERM_BP_ALL	GO:0060546~negative regulation of necroptotic process	3	0.291262	0.572527	CASP8, RIPK1, FADD	1000	7	3887	1.66586	1	1	0.997878
GOTERM_BP_ALL	GO:0045649~regulation of macrophage differentiation	3	0.291262	0.65039	CASP8, RIPK1, FADD	1000	8	3887	1.45762	1	1	0.997878
GOTERM_BP_ALL	GO:0002763~positive regulation of myeloid leukocyte differentiation	6	0.582524	0.882583	KLF10, CASP8, FES, ACIN1, RIPK1, FADD	1000	28	3887	0.832929	1	1	0.997878
GOTERM_BP_ALL	GO:0045639~positive regulation of myeloid cell differentiation	9	0.873786	0.911146	KLF10, CASP8, FES, INPP5D, ACIN1, RIPK1, FADD, HMGB1, SMAP1	1000	44	3887	0.795068	1	1	0.997878
GOTERM_BP_ALL	GO:0030225~macrophage differentiation	3	0.291262	0.956236	CASP8, RIPK1, FADD	1000	17	3887	0.685941	1	1	0.997878
Annotation Cluster 91	Enrichment Score: 0.43025681374383384
Category	Term	Count	%	PValue	Genes	List Total	Pop Hits	Pop Total	Fold Enrichment	Bonferroni	Benjamini	FDR
GOTERM_BP_ALL	GO:0070584~mitochondrion morphogenesis	6	0.582524	0.336697	OPA1, BAX, DNM1L, MFF, CERT1, MTM1	1000	15	3887	1.5548	1	1	0.997878
GOTERM_BP_ALL	GO:0008053~mitochondrial fusion	7	0.679612	0.358764	AFG3L1, CHCHD3, OPA1, BAX, DNM1L, MFF, MCL1	1000	19	3887	1.43205	1	1	0.997878
GOTERM_BP_ALL	GO:0090199~regulation of release of cytochrome c from mitochondria	8	0.776699	0.42382	PYCARD, OPA1, PDCD5, CASP1, BAX, DNM1L, MFF, BID	1000	24	3887	1.29567	1	1	0.997878
Annotation Cluster 92	Enrichment Score: 0.4190970641646265
Category	Term	Count	%	PValue	Genes	List Total	Pop Hits	Pop Total	Fold Enrichment	Bonferroni	Benjamini	FDR
GOTERM_BP_ALL	GO:1903362~regulation of cellular protein catabolic process	32	3.1068	0.229094	USP14, VCP, HSP90AB1, PSMD14, FAF1, RPL11, MTM1, BAG5, SUMO2, WDR91, RACK1, VPS35, PSMF1, ARIH1, PRKACA, ATG7, USP8, USP7, HSP90AA1, USP5, RPS7, CSNK1A1, RPL23, SGTA, MSN, COMMD1, RNF40, DAB2, PSME3, GIPC1, UBE2V2, CCDC22	1000	106	3887	1.17343	1	1	0.997878
GOTERM_BP_ALL	GO:0061136~regulation of proteasomal protein catabolic process	23	2.23301	0.248942	USP14, USP7, VCP, HSP90AB1, USP5, PSMD14, CSNK1A1, SGTA, RPL11, COMMD1, RNF40, MTM1, DAB2, BAG5, PSME3, GIPC1, SUMO2, RACK1, UBE2V2, PSMF1, ARIH1, PRKACA, ATG7	1000	74	3887	1.20812	1	1	0.997878
GOTERM_BP_ALL	GO:0032434~regulation of proteasomal ubiquitin-dependent protein catabolic process	18	1.74757	0.280633	USP14, USP7, VCP, HSP90AB1, USP5, CSNK1A1, SGTA, RPL11, COMMD1, MTM1, DAB2, BAG5, GIPC1, SUMO2, RACK1, UBE2V2, ARIH1, ATG7	1000	57	3887	1.22747	1	1	0.997878
GOTERM_BP_ALL	GO:1903050~regulation of proteolysis involved in cellular protein catabolic process	26	2.52427	0.33918	USP14, VCP, HSP90AB1, PSMD14, RPL11, MTM1, BAG5, SUMO2, RACK1, PSMF1, ARIH1, PRKACA, ATG7, USP7, USP5, RPS7, CSNK1A1, RPL23, SGTA, COMMD1, RNF40, DAB2, PSME3, GIPC1, UBE2V2, CCDC22	1000	89	3887	1.13553	1	1	0.997878
GOTERM_BP_ALL	GO:1903364~positive regulation of cellular protein catabolic process	16	1.5534	0.381799	VCP, HSP90AA1, USP5, CSNK1A1, FAF1, SGTA, MSN, RNF40, DAB2, SUMO2, RACK1, UBE2V2, VPS35, CCDC22, ARIH1, ATG7	1000	53	3887	1.17343	1	1	0.997878
GOTERM_BP_ALL	GO:0032436~positive regulation of proteasomal ubiquitin-dependent protein catabolic process	10	0.970874	0.40094	VCP, DAB2, USP5, CSNK1A1, SUMO2, SGTA, RACK1, UBE2V2, ARIH1, ATG7	1000	31	3887	1.25387	1	1	0.997878
GOTERM_BP_ALL	GO:1901800~positive regulation of proteasomal protein catabolic process	11	1.06796	0.410731	VCP, DAB2, USP5, CSNK1A1, SUMO2, SGTA, RACK1, UBE2V2, ARIH1, ATG7, RNF40	1000	35	3887	1.22163	1	1	0.997878
GOTERM_BP_ALL	GO:0042176~regulation of protein catabolic process	44	4.27184	0.469134	USP14, VCP, SAMD9L, HSP90AB1, SF3B3, PSMD14, FAF1, RPL11, LPCAT1, PHB, MTM1, PPP2CA, SNX1, BAG5, PSMD2, PSMD3, SUMO2, WDR91, RACK1, PSMD1, FLNA, VPS35, PSMF1, ARIH1, PRKACA, ATG7, NSF, USP8, USP7, HSP90AA1, USP5, RPS7, CSNK1A1, RPL23, SGTA, MSN, COMMD1, RNF40, CUL4A, DAB2, PSME3, GIPC1, UBE2V2, CCDC22	1000	164	3887	1.04285	1	1	0.997878
GOTERM_BP_ALL	GO:1903052~positive regulation of proteolysis involved in cellular protein catabolic process	12	1.16505	0.493824	VCP, DAB2, USP5, CSNK1A1, SUMO2, SGTA, RACK1, UBE2V2, ARIH1, CCDC22, ATG7, RNF40	1000	41	3887	1.13766	1	1	0.997878
GOTERM_BP_ALL	GO:0045732~positive regulation of protein catabolic process	20	1.94175	0.81472	NSF, VCP, HSP90AA1, USP5, CSNK1A1, FAF1, SGTA, LPCAT1, MSN, RNF40, CUL4A, DAB2, SNX1, SUMO2, RACK1, UBE2V2, VPS35, CCDC22, ARIH1, ATG7	1000	86	3887	0.903953	1	1	0.997878
Annotation Cluster 93	Enrichment Score: 0.41845800844996905
Category	Term	Count	%	PValue	Genes	List Total	Pop Hits	Pop Total	Fold Enrichment	Bonferroni	Benjamini	FDR
GOTERM_BP_ALL	GO:0071800~podosome assembly	6	0.582524	0.279069	BIN2, SH3PXD2B, MSN, ARHGEF2, LCP1, RHOA	1000	14	3887	1.66586	1	1	0.997878
GOTERM_BP_ALL	GO:0071801~regulation of podosome assembly	5	0.485437	0.306013	GSN, MSN, ARHGEF2, LCP1, RHOA	1000	11	3887	1.76682	1	1	0.997878
GOTERM_BP_ALL	GO:0071803~positive regulation of podosome assembly	3	0.291262	0.65039	MSN, LCP1, RHOA	1000	8	3887	1.45762	1	1	0.997878
Annotation Cluster 94	Enrichment Score: 0.4111414669257783
Category	Term	Count	%	PValue	Genes	List Total	Pop Hits	Pop Total	Fold Enrichment	Bonferroni	Benjamini	FDR
GOTERM_BP_ALL	GO:1902175~regulation of oxidative stress-induced intrinsic apoptotic signaling pathway	7	0.679612	0.208195	SFPQ, BAG5, NONO, P4HB, SOD2, PPIA, MCL1	1000	16	3887	1.70056	1	1	0.997878
GOTERM_BP_ALL	GO:1903201~regulation of oxidative stress-induced cell death	12	1.16505	0.238759	HSPA8, SFPQ, BAG5, NONO, RACK1, TSC1, RIPK1, P4HB, SOD2, PPIA, ATG7, MCL1	1000	34	3887	1.37188	1	1	0.997878
GOTERM_BP_ALL	GO:1903202~negative regulation of oxidative stress-induced cell death	8	0.776699	0.281231	HSPA8, BAG5, NONO, RACK1, TSC1, SOD2, PPIA, ATG7	1000	21	3887	1.48076	1	1	0.997878
GOTERM_BP_ALL	GO:1900408~negative regulation of cellular response to oxidative stress	8	0.776699	0.327983	HSPA8, BAG5, NONO, RACK1, TSC1, SOD2, PPIA, ATG7	1000	22	3887	1.41345	1	1	0.997878
GOTERM_BP_ALL	GO:1902883~negative regulation of response to oxidative stress	8	0.776699	0.375768	HSPA8, BAG5, NONO, RACK1, TSC1, SOD2, PPIA, ATG7	1000	23	3887	1.352	1	1	0.997878
GOTERM_BP_ALL	GO:0036473~cell death in response to oxidative stress	13	1.26214	0.391043	HSPA8, NONO, TSC1, SOD2, SFPQ, BAG5, STK24, RACK1, RIPK1, P4HB, ATG7, PPIA, MCL1	1000	42	3887	1.20312	1	1	0.997878
GOTERM_BP_ALL	GO:1903204~negative regulation of oxidative stress-induced neuron death	4	0.38835	0.418988	NONO, RACK1, TSC1, ATG7	1000	9	3887	1.72756	1	1	0.997878
GOTERM_BP_ALL	GO:1902176~negative regulation of oxidative stress-induced intrinsic apoptotic signaling pathway	4	0.38835	0.418988	BAG5, NONO, SOD2, PPIA	1000	9	3887	1.72756	1	1	0.997878
GOTERM_BP_ALL	GO:1900407~regulation of cellular response to oxidative stress	13	1.26214	0.426825	HSPA8, NONO, TSC1, SOD2, SFPQ, BAG5, AIFM2, RACK1, RIPK1, P4HB, ATG7, PPIA, MCL1	1000	43	3887	1.17514	1	1	0.997878
GOTERM_BP_ALL	GO:1902882~regulation of response to oxidative stress	13	1.26214	0.497971	HSPA8, NONO, TSC1, SOD2, SFPQ, BAG5, AIFM2, RACK1, RIPK1, P4HB, ATG7, PPIA, MCL1	1000	45	3887	1.12291	1	1	0.997878
GOTERM_BP_ALL	GO:0008631~intrinsic apoptotic signaling pathway in response to oxidative stress	7	0.679612	0.513973	SFPQ, BAG5, STK24, NONO, SOD2, PPIA, MCL1	1000	22	3887	1.23677	1	1	0.997878
GOTERM_BP_ALL	GO:1903203~regulation of oxidative stress-induced neuron death	5	0.485437	0.563997	NONO, RACK1, TSC1, ATG7, MCL1	1000	15	3887	1.29567	1	1	0.997878
GOTERM_BP_ALL	GO:0036475~neuron death in response to oxidative stress	5	0.485437	0.620294	NONO, RACK1, TSC1, ATG7, MCL1	1000	16	3887	1.21469	1	1	0.997878
Annotation Cluster 95	Enrichment Score: 0.4109603662476375
Category	Term	Count	%	PValue	Genes	List Total	Pop Hits	Pop Total	Fold Enrichment	Bonferroni	Benjamini	FDR
GOTERM_BP_ALL	GO:0045861~negative regulation of proteolysis	31	3.00971	0.260901	USP14, CSTB, DDX3X, HSP90AB1, CTSZ, RPL11, PZP, PAPLN, HTT, IDE, THBS1, MTM1, RPS6KA3, BAG5, AKT2, SFN, PSMF1, PAK2, IGBP1, USP47, USP7, SERPINB2, RPS7, RPL23, SGTA, DHCR24, NAIP2, BIN1, GIPC1, GAPDH, PICALM	1000	104	3887	1.15863	1	1	0.997878
GOTERM_BP_ALL	GO:0010466~negative regulation of peptidase activity	18	1.74757	0.280633	IGBP1, USP47, CSTB, SERPINB2, DDX3X, PAPLN, PZP, HTT, DHCR24, THBS1, RPS6KA3, NAIP2, BIN1, AKT2, SFN, GAPDH, PAK2, PICALM	1000	57	3887	1.22747	1	1	0.997878
GOTERM_BP_ALL	GO:0010951~negative regulation of endopeptidase activity	14	1.35922	0.365182	IGBP1, USP47, SERPINB2, DDX3X, HTT, DHCR24, THBS1, RPS6KA3, NAIP2, AKT2, SFN, GAPDH, PAK2, PICALM	1000	45	3887	1.20929	1	1	0.997878
GOTERM_BP_ALL	GO:0051346~negative regulation of hydrolase activity	25	2.42718	0.431685	CSTB, DDX3X, ROCK1, ROCK2, PZP, PAPLN, RAP1GDS1, HTT, THBS1, IKBKB, RPS6KA3, AKT2, SFN, PAK2, IGBP1, USP47, SERPINB2, ANXA1, AIP, DHCR24, TSC1, NAIP2, BIN1, GAPDH, PICALM	1000	89	3887	1.09185	1	1	0.997878
GOTERM_BP_ALL	GO:0043154~negative regulation of cysteine-type endopeptidase activity involved in apoptotic process	10	0.970874	0.524711	IGBP1, USP47, RPS6KA3, NAIP2, DDX3X, AKT2, DHCR24, SFN, THBS1, PAK2	1000	34	3887	1.14324	1	1	0.997878
GOTERM_BP_ALL	GO:2000117~negative regulation of cysteine-type endopeptidase activity	11	1.06796	0.564972	IGBP1, USP47, RPS6KA3, NAIP2, DDX3X, AKT2, HTT, DHCR24, SFN, THBS1, PAK2	1000	39	3887	1.09633	1	1	0.997878
Annotation Cluster 96	Enrichment Score: 0.4095462256098503
Category	Term	Count	%	PValue	Genes	List Total	Pop Hits	Pop Total	Fold Enrichment	Bonferroni	Benjamini	FDR
GOTERM_BP_ALL	GO:0031668~cellular response to extracellular stimulus	28	2.71845	0.185668	BECN1, PRKAA1, GSTP1, PRKAG2, CBL, LDHA, AIFM1, UPP1, HNRNPA1, DNM1L, ATG7, ATG5, MAPK3, SH3GLB1, KLF10, GSDMD, CREBBP, MARS1, TSC1, PRKAB1, SREBF2, RRAGA, STK24, RRAGC, FES, PLIN3, ADNP, EIF4G1	1000	89	3887	1.22288	1	1	0.997878
GOTERM_BP_ALL	GO:0071496~cellular response to external stimulus	34	3.30097	0.240495	BECN1, MTPN, PRKAA1, GSTP1, PRKAG2, CBL, LDHA, CASP8, AIFM1, ARHGDIA, FADD, UPP1, HNRNPA1, DNM1L, ATG7, ATG5, MAPK3, SH3GLB1, KLF10, GSDMD, CREBBP, MARS1, TSC1, PRKAB1, SREBF2, RRAGA, STK24, RRAGC, FES, PLIN3, TLR8, TLR7, ADNP, EIF4G1	1000	114	3887	1.15928	1	1	0.997878
GOTERM_BP_ALL	GO:0031669~cellular response to nutrient levels	24	2.3301	0.256613	SH3GLB1, KLF10, BECN1, CREBBP, PRKAA1, MARS1, PRKAG2, TSC1, CBL, PRKAB1, SREBF2, RRAGA, AIFM1, STK24, RRAGC, FES, PLIN3, UPP1, HNRNPA1, DNM1L, ATG7, EIF4G1, ATG5, MAPK3	1000	78	3887	1.196	1	1	0.997878
GOTERM_BP_ALL	GO:0042149~cellular response to glucose starvation	7	0.679612	0.463248	SH3GLB1, BECN1, PRKAA1, PRKAG2, PLIN3, UPP1, HNRNPA1	1000	21	3887	1.29567	1	1	0.997878
GOTERM_BP_ALL	GO:0009991~response to extracellular stimulus	43	4.17476	0.504479	BECN1, PRKAA1, GSTP1, PRKAG2, CBL, AACS, LDHA, AIFM1, CCL2, TRIM25, UPP1, EIF2B1, HNRNPA1, DNM1L, ATG7, ATG5, MAPK3, SH3GLB1, KLF10, GSDMD, HSPA8, ADSL, CREBBP, ARG1, MBD2, MARS1, SORD, TSC1, SOD2, PRKAB1, SREBF2, TPCN2, RRAGA, STK24, RRAGC, DAD1, FES, TBL1XR1, MAP1B, SRSF2, PLIN3, ADNP, EIF4G1	1000	162	3887	1.03173	1	1	0.997878
GOTERM_BP_ALL	GO:0042594~response to starvation	20	1.94175	0.547137	SH3GLB1, KLF10, BECN1, HSPA8, ADSL, PRKAA1, MARS1, PRKAG2, CBL, SREBF2, RRAGA, STK24, RRAGC, PLIN3, UPP1, EIF2B1, HNRNPA1, ATG7, ATG5, MAPK3	1000	74	3887	1.05054	1	1	0.997878
GOTERM_BP_ALL	GO:0031667~response to nutrient levels	40	3.8835	0.57515	BECN1, PRKAA1, GSTP1, PRKAG2, CBL, AACS, AIFM1, CCL2, TRIM25, UPP1, EIF2B1, HNRNPA1, DNM1L, ATG7, ATG5, MAPK3, SH3GLB1, KLF10, HSPA8, ADSL, CREBBP, ARG1, MBD2, MARS1, SORD, TSC1, SOD2, PRKAB1, SREBF2, TPCN2, RRAGA, STK24, RRAGC, DAD1, FES, TBL1XR1, MAP1B, SRSF2, PLIN3, EIF4G1	1000	154	3887	1.00961	1	1	0.997878
GOTERM_BP_ALL	GO:0009267~cellular response to starvation	16	1.5534	0.628019	SH3GLB1, KLF10, BECN1, PRKAA1, MARS1, PRKAG2, SREBF2, RRAGA, STK24, RRAGC, PLIN3, UPP1, HNRNPA1, ATG7, ATG5, MAPK3	1000	61	3887	1.01954	1	1	0.997878
Annotation Cluster 97	Enrichment Score: 0.40538075204805124
Category	Term	Count	%	PValue	Genes	List Total	Pop Hits	Pop Total	Fold Enrichment	Bonferroni	Benjamini	FDR
GOTERM_BP_ALL	GO:0006622~protein targeting to lysosome	6	0.582524	0.223695	BECN1, HSPA8, HGS, VPS4A, GCC2, AP3B1	1000	13	3887	1.794	1	1	0.997878
GOTERM_BP_ALL	GO:0061462~protein localization to lysosome	7	0.679612	0.358764	BECN1, HSPA8, HGS, VPS4A, AP3D1, GCC2, AP3B1	1000	19	3887	1.43205	1	1	0.997878
GOTERM_BP_ALL	GO:0006623~protein targeting to vacuole	9	0.873786	0.434076	BECN1, HSPA8, HGS, VPS13C, VPS4A, AP3D1, GCC2, AP3B1, VPS36	1000	28	3887	1.24939	1	1	0.997878
GOTERM_BP_ALL	GO:0072666~establishment of protein localization to vacuole	9	0.873786	0.478256	BECN1, HSPA8, HGS, VPS13C, VPS4A, AP3D1, GCC2, AP3B1, VPS36	1000	29	3887	1.20631	1	1	0.997878
GOTERM_BP_ALL	GO:0072665~protein localization to vacuole	10	0.970874	0.564165	SH3GLB1, BECN1, HSPA8, HGS, VPS13C, VPS4A, AP3D1, GCC2, AP3B1, VPS36	1000	35	3887	1.11057	1	1	0.997878
Annotation Cluster 98	Enrichment Score: 0.39881468358368755
Category	Term	Count	%	PValue	Genes	List Total	Pop Hits	Pop Total	Fold Enrichment	Bonferroni	Benjamini	FDR
GOTERM_BP_ALL	GO:0065004~protein-DNA complex assembly	19	1.84466	0.129153	GTF2A1, DR1, H2BC3, HP1BP3, SMARCA5, NAP1L1, BAZ1A, HMGB1, IPO4, MED11, CHAF1B, CHRAC1, PSMC6, MED24, CAND1, H3C1, ANP32B, SUGT1, H4C1	1000	54	3887	1.36765	1	1	0.997878
GOTERM_BP_ALL	GO:0071824~protein-DNA complex subunit organization	24	2.3301	0.138993	GTF2A1, DR1, H2BC3, RPL23, ACTL6A, HP1BP3, SMARCA5, NAP1L1, BAZ1A, HMGB1, IPO4, MED11, CHAF1B, CHRAC1, PSMC6, MED24, CAND1, VPS72, PSME4, RUVBL1, H3C1, ANP32B, SUGT1, H4C1	1000	72	3887	1.29567	1	1	0.997878
GOTERM_BP_ALL	GO:0006334~nucleosome assembly	11	1.06796	0.18898	CHAF1B, CHRAC1, H2BC3, HP1BP3, SMARCA5, H3C1, NAP1L1, BAZ1A, ANP32B, H4C1, IPO4	1000	29	3887	1.47438	1	1	0.997878
GOTERM_BP_ALL	GO:0034728~nucleosome organization	15	1.45631	0.278587	H2BC3, ACTL6A, HP1BP3, SMARCA5, NAP1L1, BAZ1A, IPO4, CHAF1B, CHRAC1, VPS72, PSME4, RUVBL1, H3C1, ANP32B, H4C1	1000	46	3887	1.2675	1	1	0.997878
GOTERM_BP_ALL	GO:0071103~DNA conformation change	29	2.81553	0.470057	TOP2A, TOP2B, RIF1, HP1BP3, HMGB1, LMNB2, IPO4, CHAF1B, HELB, CHRAC1, CHMP1A, H3C1, H4C1, H2AZ2, ANXA1, H2BC3, SMARCA5, RPA1, NAP1L1, BAZ1A, ERCC3, H2AC20, HNRNPA2B1, PSME4, ERCC2, ACIN1, MCM5, TOP1, ANP32B	1000	106	3887	1.06342	1	1	0.997878
GOTERM_BP_ALL	GO:0031497~chromatin assembly	16	1.5534	0.569836	H2AZ2, RIF1, H2BC3, HP1BP3, SMARCA5, NAP1L1, BAZ1A, HMGB1, IPO4, LMNB2, CHAF1B, CHRAC1, H2AC20, H3C1, ANP32B, H4C1	1000	59	3887	1.0541	1	1	0.997878
GOTERM_BP_ALL	GO:0006323~DNA packaging	20	1.94175	0.625901	TOP2A, H2AZ2, RIF1, H2BC3, HP1BP3, SMARCA5, NAP1L1, BAZ1A, HMGB1, IPO4, LMNB2, CHAF1B, CHRAC1, H2AC20, PSME4, CHMP1A, H3C1, ACIN1, ANP32B, H4C1	1000	77	3887	1.00961	1	1	0.997878
GOTERM_BP_ALL	GO:0006333~chromatin assembly or disassembly	16	1.5534	0.754178	H2AZ2, RIF1, H2BC3, HP1BP3, SMARCA5, NAP1L1, BAZ1A, HMGB1, IPO4, LMNB2, CHAF1B, CHRAC1, H2AC20, H3C1, ANP32B, H4C1	1000	66	3887	0.942303	1	1	0.997878
GOTERM_BP_ALL	GO:0070828~heterochromatin organization	7	0.679612	0.903694	H2AZ2, RIF1, H2AC20, HP1BP3, SMARCA5, HMGB1, LMNB2	1000	34	3887	0.800265	1	1	0.997878
GOTERM_BP_ALL	GO:0031507~heterochromatin assembly	6	0.582524	0.951652	H2AZ2, RIF1, H2AC20, SMARCA5, HMGB1, LMNB2	1000	33	3887	0.706727	1	1	0.997878
Annotation Cluster 99	Enrichment Score: 0.39697355198702283
Category	Term	Count	%	PValue	Genes	List Total	Pop Hits	Pop Total	Fold Enrichment	Bonferroni	Benjamini	FDR
GOTERM_BP_ALL	GO:2000401~regulation of lymphocyte migration	11	1.06796	0.222114	PYCARD, STK10, CD200R1, RIPK3, MSN, ABL2, CCL2, OXSR1, FADD, CRK, RHOA	1000	30	3887	1.42523	1	1	0.997878
GOTERM_BP_ALL	GO:0072678~T cell migration	10	0.970874	0.23953	PYCARD, CD200R1, RIPK3, MSN, ABL2, CCL2, OXSR1, FADD, CRK, RHOA	1000	27	3887	1.43963	1	1	0.997878
GOTERM_BP_ALL	GO:0072683~T cell extravasation	4	0.38835	0.338936	RIPK3, CCL2, FADD, CRK	1000	8	3887	1.9435	1	1	0.997878
GOTERM_BP_ALL	GO:2000404~regulation of T cell migration	8	0.776699	0.375768	PYCARD, CD200R1, RIPK3, ABL2, OXSR1, FADD, CRK, RHOA	1000	23	3887	1.352	1	1	0.997878
GOTERM_BP_ALL	GO:0072676~lymphocyte migration	11	1.06796	0.450165	PYCARD, CD200R1, RIPK3, CCL6, MSN, ABL2, CCL2, OXSR1, FADD, CRK, RHOA	1000	36	3887	1.18769	1	1	0.997878
GOTERM_BP_ALL	GO:2000406~positive regulation of T cell migration	5	0.485437	0.71821	PYCARD, ABL2, OXSR1, FADD, RHOA	1000	18	3887	1.07972	1	1	0.997878
GOTERM_BP_ALL	GO:2000403~positive regulation of lymphocyte migration	5	0.485437	0.759605	PYCARD, ABL2, OXSR1, FADD, RHOA	1000	19	3887	1.02289	1	1	0.997878
Annotation Cluster 100	Enrichment Score: 0.3963947056094314
Category	Term	Count	%	PValue	Genes	List Total	Pop Hits	Pop Total	Fold Enrichment	Bonferroni	Benjamini	FDR
GOTERM_BP_ALL	GO:0032070~regulation of deoxyribonuclease activity	4	0.38835	0.258156	PCNA, PRKCD, RPS3, HMGB1	1000	7	3887	2.22114	1	1	0.997878
GOTERM_BP_ALL	GO:0032077~positive regulation of deoxyribonuclease activity	3	0.291262	0.273552	PCNA, PRKCD, RPS3	1000	4	3887	2.91525	1	1	0.997878
GOTERM_BP_ALL	GO:0032075~positive regulation of nuclease activity	3	0.291262	0.38198	PCNA, PRKCD, RPS3	1000	5	3887	2.3322	1	1	0.997878
GOTERM_BP_ALL	GO:0032071~regulation of endodeoxyribonuclease activity	3	0.291262	0.482706	PRKCD, RPS3, HMGB1	1000	6	3887	1.9435	1	1	0.997878
GOTERM_BP_ALL	GO:0006284~base-excision repair	6	0.582524	0.50924	USP47, FEN1, PCNA, RPA1, RPS3, HMGB1	1000	18	3887	1.29567	1	1	0.997878
GOTERM_BP_ALL	GO:0032069~regulation of nuclease activity	4	0.38835	0.631049	PCNA, PRKCD, RPS3, HMGB1	1000	12	3887	1.29567	1	1	0.997878
Annotation Cluster 101	Enrichment Score: 0.3933360547670905
Category	Term	Count	%	PValue	Genes	List Total	Pop Hits	Pop Total	Fold Enrichment	Bonferroni	Benjamini	FDR
GOTERM_BP_ALL	GO:0035306~positive regulation of dephosphorylation	11	1.06796	0.105085	IGBP1, PPP2CA, PTBP1, ANKLE2, HSP90AB1, RIPK3, ROCK1, PPP1R7, PRKCD, PLEK, PPIA	1000	26	3887	1.6445	1	1	0.997878
GOTERM_BP_ALL	GO:1903347~negative regulation of bicellular tight junction assembly	4	0.38835	0.11091	IKBKB, ROCK1, ROCK2, RPS6	1000	5	3887	3.1096	1	1	0.997878
GOTERM_BP_ALL	GO:0043297~apical junction assembly	9	0.873786	0.11547	IKBKB, PDCD6IP, WDR1, ROCK1, ROCK2, RPS6, TBCD, PAK2, RHOA	1000	20	3887	1.74915	1	1	0.997878
GOTERM_BP_ALL	GO:0035304~regulation of protein dephosphorylation	15	1.45631	0.144028	YWHAE, IGBP1, ANKLE2, HSP90AB1, ROCK1, YWHAB, ROCK2, PRKCD, HTT, TSC1, PPP2CA, IKBKB, PTBP1, PPP1R7, PPIA	1000	41	3887	1.42207	1	1	0.997878
GOTERM_BP_ALL	GO:0035303~regulation of dephosphorylation	18	1.74757	0.15802	YWHAE, IGBP1, ANKLE2, HSP90AB1, ROCK1, RIPK3, YWHAB, ROCK2, PRKCD, PLEK, HTT, TSC1, IQGAP1, PPP2CA, IKBKB, PTBP1, PPP1R7, PPIA	1000	52	3887	1.3455	1	1	0.997878
GOTERM_BP_ALL	GO:0070830~bicellular tight junction assembly	7	0.679612	0.163813	IKBKB, PDCD6IP, ROCK1, ROCK2, RPS6, TBCD, PAK2	1000	15	3887	1.81393	1	1	0.997878
GOTERM_BP_ALL	GO:0006470~protein dephosphorylation	27	2.62136	0.196761	YWHAE, ANKLE2, HSP90AB1, ROCK1, YWHAB, ROCK2, HTT, PPP2R2A, TIMM50, MTM1, IKBKB, PPP2CA, PTBP1, PPP4R1, PPP2R1A, PPP1R7, IGBP1, DUSP3, PRKCD, TSC1, PTPN12, PPP2R5C, PTPRE, PPM1B, NCEH1, PGAM5, PPIA	1000	86	3887	1.22034	1	1	0.997878
GOTERM_BP_ALL	GO:2000810~regulation of bicellular tight junction assembly	5	0.485437	0.240513	IKBKB, ROCK1, ROCK2, RPS6, PRKACA	1000	10	3887	1.9435	1	1	0.997878
GOTERM_BP_ALL	GO:0035307~positive regulation of protein dephosphorylation	7	0.679612	0.306738	PPP2CA, PTBP1, ANKLE2, HSP90AB1, PPP1R7, PRKCD, PPIA	1000	18	3887	1.51161	1	1	0.997878
GOTERM_BP_ALL	GO:0035509~negative regulation of myosin-light-chain-phosphatase activity	3	0.291262	0.38198	IKBKB, ROCK1, ROCK2	1000	5	3887	2.3322	1	1	0.997878
GOTERM_BP_ALL	GO:0035308~negative regulation of protein dephosphorylation	6	0.582524	0.452989	YWHAE, IGBP1, IKBKB, ROCK1, YWHAB, ROCK2	1000	17	3887	1.37188	1	1	0.997878
GOTERM_BP_ALL	GO:0016311~dephosphorylation	31	3.00971	0.453625	YWHAE, ANKLE2, HSP90AB1, ROCK1, YWHAB, ROCK2, PLEK, HTT, PPP2R2A, IQGAP1, TIMM50, MTM1, IKBKB, PPP2CA, PTBP1, PPP4R1, PPP2R1A, INPP5D, PPP1R7, IGBP1, DUSP3, RIPK3, PRKCD, TSC1, PTPN12, PPP2R5C, PTPRE, PPM1B, NCEH1, PGAM5, PPIA	1000	113	3887	1.06635	1	1	0.997878
GOTERM_BP_ALL	GO:0035305~negative regulation of dephosphorylation	7	0.679612	0.463248	YWHAE, IGBP1, IKBKB, ROCK1, YWHAB, ROCK2, IQGAP1	1000	21	3887	1.29567	1	1	0.997878
GOTERM_BP_ALL	GO:0007043~cell-cell junction assembly	9	0.873786	0.478256	IKBKB, PDCD6IP, WDR1, ROCK1, ROCK2, RPS6, TBCD, PAK2, RHOA	1000	29	3887	1.20631	1	1	0.997878
GOTERM_BP_ALL	GO:0035507~regulation of myosin-light-chain-phosphatase activity	3	0.291262	0.482706	IKBKB, ROCK1, ROCK2	1000	6	3887	1.9435	1	1	0.997878
GOTERM_BP_ALL	GO:0010922~positive regulation of phosphatase activity	5	0.485437	0.503384	PPP2CA, HSP90AB1, RIPK3, ROCK1, PLEK	1000	14	3887	1.38821	1	1	0.997878
GOTERM_BP_ALL	GO:0010921~regulation of phosphatase activity	9	0.873786	0.563479	IKBKB, PPP2CA, HSP90AB1, RIPK3, ROCK1, ROCK2, PLEK, HTT, TSC1	1000	31	3887	1.12848	1	1	0.997878
GOTERM_BP_ALL	GO:0043666~regulation of phosphoprotein phosphatase activity	7	0.679612	0.609061	IKBKB, PPP2CA, HSP90AB1, ROCK1, ROCK2, HTT, TSC1	1000	24	3887	1.13371	1	1	0.997878
GOTERM_BP_ALL	GO:0045601~regulation of endothelial cell differentiation	4	0.38835	0.631049	IKBKB, ROCK1, ROCK2, XDH	1000	12	3887	1.29567	1	1	0.997878
GOTERM_BP_ALL	GO:0030856~regulation of epithelial cell differentiation	9	0.873786	0.642016	IKBKB, CEBPB, ROCK1, RHEB, ROCK2, SFN, KRAS, XDH, COMMD5	1000	33	3887	1.06009	1	1	0.997878
GOTERM_BP_ALL	GO:1901889~negative regulation of cell junction assembly	4	0.38835	0.688576	IKBKB, ROCK1, ROCK2, RPS6	1000	13	3887	1.196	1	1	0.997878
GOTERM_BP_ALL	GO:1901550~regulation of endothelial cell development	3	0.291262	0.716505	IKBKB, ROCK1, ROCK2	1000	9	3887	1.29567	1	1	0.997878
GOTERM_BP_ALL	GO:1903140~regulation of establishment of endothelial barrier	3	0.291262	0.716505	IKBKB, ROCK1, ROCK2	1000	9	3887	1.29567	1	1	0.997878
GOTERM_BP_ALL	GO:0032515~negative regulation of phosphoprotein phosphatase activity	3	0.291262	0.771762	IKBKB, ROCK1, ROCK2	1000	10	3887	1.1661	1	1	0.997878
GOTERM_BP_ALL	GO:0010923~negative regulation of phosphatase activity	3	0.291262	0.854635	IKBKB, ROCK1, ROCK2	1000	12	3887	0.97175	1	1	0.997878
GOTERM_BP_ALL	GO:0001885~endothelial cell development	4	0.38835	0.986597	IKBKB, ROCK1, ROCK2, MSN	1000	28	3887	0.555286	1	1	0.997878
GOTERM_BP_ALL	GO:0045446~endothelial cell differentiation	5	0.485437	0.991516	IKBKB, ROCK1, ROCK2, MSN, XDH	1000	36	3887	0.539861	1	1	0.997878
GOTERM_BP_ALL	GO:0003158~endothelium development	6	0.582524	0.993424	IKBKB, ROCK1, ROCK2, MSN, XDH, RHOA	1000	43	3887	0.542372	1	1	0.997878
Annotation Cluster 102	Enrichment Score: 0.38206236870405985
Category	Term	Count	%	PValue	Genes	List Total	Pop Hits	Pop Total	Fold Enrichment	Bonferroni	Benjamini	FDR
GOTERM_BP_ALL	GO:0050900~leukocyte migration	40	3.8835	0.0612523	B4GALT1, ROCK1, WDR1, MOSPD2, HMGB1, THBS1, PYCARD, CDC42, STK10, LGALS3, ABR, RPS19, CCL6, C1QBP, RAC3, CCL2, ABL2, FADD, DNM1L, MAPK3, MPP1, FCER1G, ANXA1, RIPK3, SYK, MSN, RPL13A, OXSR1, MIF, RHOA, VAV1, AIMP1, CD200R1, NF1, RIN3, CALR, CRK, PPIA, MYO1F, PAFAH1B1	1000	121	3887	1.28496	1	1	0.997878
GOTERM_BP_ALL	GO:0097529~myeloid leukocyte migration	26	2.52427	0.0841471	B4GALT1, WDR1, MOSPD2, HMGB1, THBS1, LGALS3, ABR, RPS19, CCL6, C1QBP, CCL2, DNM1L, MAPK3, MPP1, FCER1G, ANXA1, SYK, RPL13A, MIF, VAV1, CD200R1, NF1, RIN3, PPIA, MYO1F, PAFAH1B1	1000	75	3887	1.34749	1	1	0.997878
GOTERM_BP_ALL	GO:0002685~regulation of leukocyte migration	27	2.62136	0.130086	MOSPD2, HMGB1, THBS1, PYCARD, STK10, LGALS3, ABR, C1QBP, RAC3, CCL2, ABL2, FADD, DNM1L, MAPK3, MPP1, ANXA1, RIPK3, MSN, OXSR1, MIF, RHOA, CD200R1, NF1, RIN3, CALR, CRK, MYO1F	1000	82	3887	1.27987	1	1	0.997878
GOTERM_BP_ALL	GO:0071621~granulocyte chemotaxis	14	1.35922	0.130336	MPP1, FCER1G, ANXA1, SYK, MOSPD2, THBS1, VAV1, LGALS3, CCL6, C1QBP, CCL2, DNM1L, PPIA, MAPK3	1000	37	3887	1.47076	1	1	0.997878
GOTERM_BP_ALL	GO:0097530~granulocyte migration	16	1.5534	0.134981	MPP1, FCER1G, ANXA1, SYK, WDR1, MOSPD2, THBS1, VAV1, LGALS3, CCL6, C1QBP, CCL2, DNM1L, PPIA, MYO1F, MAPK3	1000	44	3887	1.41345	1	1	0.997878
GOTERM_BP_ALL	GO:1990266~neutrophil migration	13	1.26214	0.164522	MPP1, FCER1G, SYK, WDR1, MOSPD2, VAV1, LGALS3, CCL6, C1QBP, CCL2, DNM1L, PPIA, MYO1F	1000	35	3887	1.44374	1	1	0.997878
GOTERM_BP_ALL	GO:0002548~monocyte chemotaxis	7	0.679612	0.208195	LGALS3, ANXA1, RPS19, CCL6, MOSPD2, CCL2, HMGB1	1000	16	3887	1.70056	1	1	0.997878
GOTERM_BP_ALL	GO:0002686~negative regulation of leukocyte migration	6	0.582524	0.223695	ABR, CD200R1, NF1, CCL2, RIN3, MIF	1000	13	3887	1.794	1	1	0.997878
GOTERM_BP_ALL	GO:0048245~eosinophil chemotaxis	3	0.291262	0.273552	LGALS3, CCL6, CCL2	1000	4	3887	2.91525	1	1	0.997878
GOTERM_BP_ALL	GO:0030593~neutrophil chemotaxis	10	0.970874	0.278031	LGALS3, FCER1G, SYK, CCL6, C1QBP, MOSPD2, CCL2, DNM1L, PPIA, VAV1	1000	28	3887	1.38821	1	1	0.997878
GOTERM_BP_ALL	GO:0030595~leukocyte chemotaxis	21	2.03883	0.306047	MPP1, FCER1G, ANXA1, SYK, MOSPD2, RPL13A, OXSR1, MIF, HMGB1, THBS1, VAV1, LGALS3, RPS19, CCL6, C1QBP, CCL2, RIN3, CALR, DNM1L, PPIA, MAPK3	1000	69	3887	1.183	1	1	0.997878
GOTERM_BP_ALL	GO:0071622~regulation of granulocyte chemotaxis	7	0.679612	0.306738	MPP1, C1QBP, MOSPD2, CCL2, DNM1L, THBS1, MAPK3	1000	18	3887	1.51161	1	1	0.997878
GOTERM_BP_ALL	GO:0060326~cell chemotaxis	26	2.52427	0.362928	GSTP1, MOSPD2, HMGB1, THBS1, LGALS3, RPS19, CCL6, C1QBP, RAC3, CCL2, DNM1L, MAPK3, MPP1, FCER1G, ANXA1, SYK, PRKCD, RPL13A, OXSR1, MIF, VAV1, BIN2, RIN3, CALR, CRK, PPIA	1000	90	3887	1.12291	1	1	0.997878
GOTERM_BP_ALL	GO:0072677~eosinophil migration	3	0.291262	0.38198	LGALS3, CCL6, CCL2	1000	5	3887	2.3322	1	1	0.997878
GOTERM_BP_ALL	GO:0002689~negative regulation of leukocyte chemotaxis	3	0.291262	0.38198	CCL2, RIN3, MIF	1000	5	3887	2.3322	1	1	0.997878
GOTERM_BP_ALL	GO:1905517~macrophage migration	9	0.873786	0.389491	LGALS3, ABR, CD200R1, B4GALT1, CCL2, RPL13A, MIF, THBS1, MAPK3	1000	27	3887	1.29567	1	1	0.997878
GOTERM_BP_ALL	GO:0050922~negative regulation of chemotaxis	6	0.582524	0.395107	DUSP3, GSTP1, CCL2, RIN3, MIF, THBS1	1000	16	3887	1.45762	1	1	0.997878
GOTERM_BP_ALL	GO:0048246~macrophage chemotaxis	6	0.582524	0.452989	LGALS3, CCL2, RPL13A, MIF, THBS1, MAPK3	1000	17	3887	1.37188	1	1	0.997878
GOTERM_BP_ALL	GO:0071674~mononuclear cell migration	9	0.873786	0.478256	LGALS3, ANXA1, RPS19, CCL6, MOSPD2, CCL2, HMGB1, THBS1, MAPK3	1000	29	3887	1.20631	1	1	0.997878
GOTERM_BP_ALL	GO:1905522~negative regulation of macrophage migration	3	0.291262	0.482706	ABR, CD200R1, MIF	1000	6	3887	1.9435	1	1	0.997878
GOTERM_BP_ALL	GO:0002688~regulation of leukocyte chemotaxis	12	1.16505	0.493824	MPP1, C1QBP, MOSPD2, CCL2, RIN3, OXSR1, MIF, HMGB1, CALR, DNM1L, THBS1, MAPK3	1000	41	3887	1.13766	1	1	0.997878
GOTERM_BP_ALL	GO:0002687~positive regulation of leukocyte migration	15	1.45631	0.684675	MOSPD2, OXSR1, HMGB1, THBS1, RHOA, PYCARD, LGALS3, C1QBP, CCL2, ABL2, FADD, CALR, DNM1L, MYO1F, MAPK3	1000	59	3887	0.98822	1	1	0.997878
GOTERM_BP_ALL	GO:0010758~regulation of macrophage chemotaxis	4	0.38835	0.688576	CCL2, MIF, THBS1, MAPK3	1000	13	3887	1.196	1	1	0.997878
GOTERM_BP_ALL	GO:1905521~regulation of macrophage migration	6	0.582524	0.703639	ABR, CD200R1, CCL2, MIF, THBS1, MAPK3	1000	22	3887	1.06009	1	1	0.997878
GOTERM_BP_ALL	GO:0002690~positive regulation of leukocyte chemotaxis	9	0.873786	0.711871	C1QBP, MOSPD2, CCL2, OXSR1, HMGB1, CALR, DNM1L, THBS1, MAPK3	1000	35	3887	0.999514	1	1	0.997878
GOTERM_BP_ALL	GO:0071677~positive regulation of mononuclear cell migration	4	0.38835	0.739082	LGALS3, MOSPD2, CCL2, HMGB1	1000	14	3887	1.11057	1	1	0.997878
GOTERM_BP_ALL	GO:0071675~regulation of mononuclear cell migration	6	0.582524	0.742774	LGALS3, MOSPD2, CCL2, HMGB1, THBS1, MAPK3	1000	23	3887	1.014	1	1	0.997878
GOTERM_BP_ALL	GO:0050920~regulation of chemotaxis	16	1.5534	0.754178	MPP1, USP14, DUSP3, GSTP1, MOSPD2, OXSR1, MIF, HMGB1, THBS1, AKT2, C1QBP, CCL2, RIN3, CALR, DNM1L, MAPK3	1000	66	3887	0.942303	1	1	0.997878
GOTERM_BP_ALL	GO:0010759~positive regulation of macrophage chemotaxis	3	0.291262	0.771762	CCL2, THBS1, MAPK3	1000	10	3887	1.1661	1	1	0.997878
GOTERM_BP_ALL	GO:0090026~positive regulation of monocyte chemotaxis	3	0.291262	0.817371	MOSPD2, CCL2, HMGB1	1000	11	3887	1.06009	1	1	0.997878
GOTERM_BP_ALL	GO:0006935~chemotaxis	35	3.39806	0.831917	CYFIP1, GSTP1, MOSPD2, HMGB1, THBS1, LGALS3, RPS19, CCL6, AKT2, DPYSL2, C1QBP, KIF5B, RAC3, CCL2, DNM1L, MAPK3, MPP1, DUSP3, FCER1G, ANXA1, SYK, PRKCD, RPL13A, OXSR1, MIF, RHOA, VAV1, BIN2, FES, RPL24, EVL, RIN3, CALR, CRK, PPIA	1000	150	3887	0.906967	1	1	0.997878
GOTERM_BP_ALL	GO:0042330~taxis	35	3.39806	0.831917	CYFIP1, GSTP1, MOSPD2, HMGB1, THBS1, LGALS3, RPS19, CCL6, AKT2, DPYSL2, C1QBP, KIF5B, RAC3, CCL2, DNM1L, MAPK3, MPP1, DUSP3, FCER1G, ANXA1, SYK, PRKCD, RPL13A, OXSR1, MIF, RHOA, VAV1, BIN2, FES, RPL24, EVL, RIN3, CALR, CRK, PPIA	1000	150	3887	0.906967	1	1	0.997878
GOTERM_BP_ALL	GO:0090025~regulation of monocyte chemotaxis	3	0.291262	0.854635	MOSPD2, CCL2, HMGB1	1000	12	3887	0.97175	1	1	0.997878
GOTERM_BP_ALL	GO:0050921~positive regulation of chemotaxis	10	0.970874	0.888259	AKT2, C1QBP, MOSPD2, CCL2, OXSR1, HMGB1, CALR, DNM1L, THBS1, MAPK3	1000	47	3887	0.827021	1	1	0.997878
GOTERM_BP_ALL	GO:1905523~positive regulation of macrophage migration	3	0.291262	0.909118	CCL2, THBS1, MAPK3	1000	14	3887	0.832929	1	1	0.997878
GOTERM_BP_ALL	GO:0032103~positive regulation of response to external stimulus	25	2.42718	0.949057	ANKRD17, CEBPB, USP15, TRADD, MOSPD2, HMGB1, THBS1, PYCARD, RPS19, AKT2, C1QBP, CASP1, CCL2, FLNA, RIPK1, DNM1L, MAPK3, GSDMD, FCER1G, ARG1, OXSR1, MIF, FABP4, STK24, CALR	1000	121	3887	0.803099	1	1	0.997878
GOTERM_BP_ALL	GO:0031663~lipopolysaccharide-mediated signaling pathway	5	0.485437	0.962281	PRDX2, PLCG2, CCL2, MIF, MAPK3	1000	29	3887	0.670172	1	1	0.997878
Annotation Cluster 103	Enrichment Score: 0.37992526579221714
Category	Term	Count	%	PValue	Genes	List Total	Pop Hits	Pop Total	Fold Enrichment	Bonferroni	Benjamini	FDR
GOTERM_BP_ALL	GO:0007049~cell cycle	150	14.5631	0.138472	ANKLE2, RIF1, HNRNPU, MKI67, CCAR1, UBE2L3, RPS6KA3, STK10, TUBB5, PPP2R1A, RUVBL1, PRKACA, TXNL4A, CDK5RAP2, SH3GLB1, USP8, RPL23, PRKCD, RPS6, ANXA11, DGKZ, CCNE1, BIN1, PSME3, RAB35, SRSF2, CHMP4B, RPL24, ERH, STAMBP, TTLL12, KPNB1, ANKRD17, VCP, PSMD13, CUL3, CDCA8, IQGAP1, IQGAP2, VCPIP1, KIF3B, ORC1, PLCG2, MCMBP, NUP88, SFN, MAP4, NAA50, NEK9, HSPA8, CREBBP, CPSF3, SMARCA5, TBCD, DSTN, NDC…	1000	538	3887	1.08374	1	1	0.997878
GOTERM_BP_ALL	GO:0022402~cell cycle process	112	10.8738	0.145077	ANKLE2, HNRNPU, MKI67, UBE2L3, TUBB5, PPP2R1A, CDK5RAP2, SH3GLB1, USP8, RPL23, RPS6, ANXA11, DGKZ, CCNE1, PSME3, RAB35, CHMP4B, RPL24, STAMBP, KPNB1, ANKRD17, VCP, PSMD13, CUL3, CDCA8, IQGAP1, IQGAP2, KIF3B, ORC1, PLCG2, MCMBP, MAP4, NAA50, HSPA8, CREBBP, CPSF3, SMARCA5, DSTN, NDC80, NSFL1C, ANLN, CDK6, FES, GIPC1, CHMP2B, CHMP2A, CALR, ANP32B, LSM14A, EIF4G1, TOP2A, TOP2B, FEN1, DDX3X, PPP1R10, …	1000	396	3887	1.09935	1	1	0.997878
GOTERM_BP_ALL	GO:1900087~positive regulation of G1/S transition of mitotic cell cycle	9	0.873786	0.146469	ANKRD17, CUL4A, CREBBP, RRM1, DDX3X, ANXA1, CPSF3, ANP32B, EIF4G1	1000	21	3887	1.66586	1	1	0.997878
GOTERM_BP_ALL	GO:1902808~positive regulation of cell cycle G1/S phase transition	10	0.970874	0.203092	ANKRD17, CUL4A, CREBBP, RRM1, DDX3X, ANXA1, CPSF3, PLCG2, ANP32B, EIF4G1	1000	26	3887	1.495	1	1	0.997878
GOTERM_BP_ALL	GO:0045787~positive regulation of cell cycle	37	3.59223	0.274119	ANKRD17, BECN1, FEN1, DDX3X, PPP1R10, ROCK2, CUL3, VPS4B, HNRNPU, CDCA8, HMGB1, CDC42, RPS15A, ORC1, KIF3B, NUP62, PLCG2, SVIL, DYNC1H1, RANBP1, RRM1, CREBBP, DUSP3, ANXA1, CPSF3, PPP2R5C, RHOA, NDC80, CUL4A, NSFL1C, SFPQ, GIPC1, CALR, ANP32B, EIF4G1, ZPR1, PAFAH1B1	1000	127	3887	1.13243	1	1	0.997878
GOTERM_BP_ALL	GO:0051301~cell division	68	6.60194	0.294232	TOP2A, SAMD9L, ANKLE2, CCDC124, CLTA, HNRNPU, SEPTIN10, PSTPIP1, NUP62, RUVBL1, CHMP1A, TXNL4A, GIT1, SH3GLB1, ACTR2, USP8, NUDC, PDCD6IP, ANXA11, THOC2, SMC1A, RHOA, CCNE1, RAB35, CHMP4B, MYH9, EXOC3, ARHGEF2, EXOC5, TOP1, STAMBP, MAPRE1, EXOC2, PAFAH1B1, BECN1, ROCK1, ROCK2, CUL3, VPS4B, VPS4A, CDCA8, IQGAP1, IQGAP2, CDC42, KIF3B, KATNA1, RPS3, MCMBP, SFN, MAP4, SVIL, DYNC1H1, NEK9, YTHDF2, SEP…	1000	245	3887	1.07884	1	1	0.997878
GOTERM_BP_ALL	GO:0000278~mitotic cell cycle	93	9.02913	0.294284	ANKLE2, DDX3X, PPP1R10, PINX1, HNRNPU, HMGB1, MKI67, TUBB5, PPP2R1A, NUP62, CHMP1A, CDK5RAP2, USP47, USP8, NUDC, PDCD6IP, DUSP3, ANXA1, ACTL6A, RPS6, PPP2R5C, KIF22, SMC1A, DGKZ, RHOA, CCNE1, PSME3, RAB35, SRSF2, CHMP4B, RPL24, EXOC3, ARHGEF2, EXOC5, STAMBP, MAPRE1, EXOC2, KPNB1, CHMP5, PAFAH1B1, ANKRD17, BECN1, VCP, PCNA, DCTN2, ROCK1, ROCK2, CUL3, VPS4B, VPS4A, USH1C, CDCA8, HTT, IQGAP1, IQGAP2…	1000	340	3887	1.06321	1	1	0.997878
GOTERM_BP_ALL	GO:1903047~mitotic cell cycle process	80	7.76699	0.338768	ANKLE2, DDX3X, PPP1R10, PINX1, HNRNPU, PPP2R1A, NUP62, CHMP1A, CDK5RAP2, USP47, USP8, NUDC, PDCD6IP, ANXA1, ACTL6A, RPS6, PPP2R5C, KIF22, SMC1A, DGKZ, RHOA, CCNE1, PSME3, RAB35, CHMP4B, RPL24, EXOC3, ARHGEF2, EXOC5, STAMBP, MAPRE1, EXOC2, KPNB1, CHMP5, PAFAH1B1, ANKRD17, BECN1, VCP, PCNA, DCTN2, ROCK1, ROCK2, CUL3, VPS4B, VPS4A, USH1C, CDCA8, HTT, IQGAP1, IQGAP2, PPP2CA, KIF3B, ORC1, FLNA, CCL2, …	1000	294	3887	1.05769	1	1	0.997878
GOTERM_BP_ALL	GO:0090068~positive regulation of cell cycle process	30	2.91262	0.360228	ANKRD17, BECN1, FEN1, DDX3X, ROCK2, CUL3, VPS4B, HNRNPU, CDCA8, CDC42, ORC1, KIF3B, NUP62, PLCG2, SVIL, DYNC1H1, RANBP1, RRM1, CREBBP, ANXA1, CPSF3, PPP2R5C, RHOA, NDC80, CUL4A, NSFL1C, SFPQ, GIPC1, ANP32B, EIF4G1	1000	105	3887	1.11057	1	1	0.997878
GOTERM_BP_ALL	GO:0045931~positive regulation of mitotic cell cycle	22	2.13592	0.418109	ANKRD17, BECN1, RANBP1, RRM1, CREBBP, DDX3X, ANXA1, DUSP3, PPP1R10, CPSF3, CUL3, VPS4B, HNRNPU, CDCA8, HMGB1, NDC80, CUL4A, NSFL1C, NUP62, ANP32B, EIF4G1, PAFAH1B1	1000	77	3887	1.11057	1	1	0.997878
GOTERM_BP_ALL	GO:2000045~regulation of G1/S transition of mitotic cell cycle	17	1.65049	0.419739	ANKRD17, RRM1, CREBBP, DDX3X, ANXA1, CPSF3, ACTL6A, PPP2R5C, DGKZ, PPP2CA, CUL4A, PSME3, CCL2, ANP32B, BRD7, BID, EIF4G1	1000	58	3887	1.13929	1	1	0.997878
GOTERM_BP_ALL	GO:0000082~G1/S transition of mitotic cell cycle	18	1.74757	0.425482	ANKRD17, HSPA8, RRM1, CREBBP, DDX3X, ANXA1, CPSF3, RPS6, PPP2R5C, DGKZ, CUL4A, CDK6, CCNE1, CCL2, ANP32B, BRD7, EIF4G1, ZPR1	1000	62	3887	1.12848	1	1	0.997878
GOTERM_BP_ALL	GO:0007346~regulation of mitotic cell cycle	54	5.24272	0.439931	YWHAE, DDX3X, PPP1R10, PINX1, SRA1, HNRNPU, HMGB1, MKI67, NUP62, CHMP1A, CDK5RAP2, USP47, DUSP3, ANXA1, ACTL6A, RPS6, PPP2R5C, DGKZ, PSME3, CHMP4B, RPL24, TTLL12, CHMP5, PAFAH1B1, ANKRD17, BECN1, CUL3, VPS4B, VPS4A, CDCA8, IQGAP1, PPP2CA, CDC42, ORC1, CCL2, BID, BRD7, RANBP1, DYNC1H1, NEK9, RRM1, CREBBP, CPSF3, SMARCA5, NDC80, CUL4A, NSFL1C, CDK6, ERCC3, ERCC2, CHMP2B, CHMP2A, ANP32B, EIF4G1	1000	201	3887	1.04427	1	1	0.997878
GOTERM_BP_ALL	GO:1902806~regulation of cell cycle G1/S phase transition	18	1.74757	0.455304	ANKRD17, RRM1, CREBBP, DDX3X, ANXA1, CPSF3, ACTL6A, PPP2R5C, DGKZ, PPP2CA, CUL4A, PSME3, PLCG2, CCL2, ANP32B, BRD7, BID, EIF4G1	1000	63	3887	1.11057	1	1	0.997878
GOTERM_BP_ALL	GO:0044843~cell cycle G1/S phase transition	23	2.23301	0.475113	ANKRD17, HSPA8, RRM1, CREBBP, DDX3X, ANXA1, CPSF3, ACTL6A, RPS6, PPP2R5C, DGKZ, PPP2CA, CUL4A, CDK6, CCNE1, PSME3, PLCG2, CCL2, ANP32B, BRD7, BID, EIF4G1, ZPR1	1000	83	3887	1.07712	1	1	0.997878
GOTERM_BP_ALL	GO:0051726~regulation of cell cycle	92	8.93204	0.572794	YWHAE, FEN1, DDX3X, HSP90AB1, PPP1R10, PINX1, SRA1, HNRNPU, HMGB1, MKI67, PRPF19, VPS72, PPP2R1A, CASP3, NUP62, RUVBL1, CHMP1A, RACK1, PRKACA, CLIC1, GIT1, CDK5RAP2, SH3GLB1, USP47, PDCD6IP, DUSP3, ANXA1, RPL23, ACTL6A, RPS6, TSC1, MIF, PPP2R5C, DGKZ, RHOA, COMMD5, SFPQ, CCNE1, BIN1, PSME3, CHMP4B, RPL24, TTLL12, CHMP5, PAFAH1B1, ANKRD17, BECN1, ROCK2, CUL3, VPS4B, VPS4A, CDCA8, IQGAP1, THBS1, PP…	1000	358	3887	0.998894	1	1	0.997878
GOTERM_BP_ALL	GO:0010564~regulation of cell cycle process	60	5.82524	0.625989	FEN1, DDX3X, PPP1R10, PINX1, HNRNPU, MKI67, PPP2R1A, NUP62, CHMP1A, GIT1, CDK5RAP2, SH3GLB1, USP47, PDCD6IP, ANXA1, RPL23, ACTL6A, PPP2R5C, DGKZ, RHOA, SFPQ, BIN1, PSME3, CHMP4B, CHMP5, ANKRD17, BECN1, ROCK2, CUL3, VPS4B, VPS4A, CDCA8, PPP2CA, CDC42, KIF3B, ORC1, PLCG2, CCL2, BID, BRD7, RANBP1, SVIL, DYNC1H1, RRM1, CREBBP, YTHDF2, CPSF3, SMARCA5, NDC80, CUL4A, NSFL1C, CDK6, ERCC3, GIPC1, ERCC2, C…	1000	236	3887	0.98822	1	1	0.997878
GOTERM_BP_ALL	GO:1901992~positive regulation of mitotic cell cycle phase transition	11	1.06796	0.781565	ANKRD17, CUL4A, CREBBP, RRM1, DDX3X, ANXA1, CPSF3, CUL3, VPS4B, ANP32B, EIF4G1	1000	46	3887	0.9295	1	1	0.997878
GOTERM_BP_ALL	GO:1901989~positive regulation of cell cycle phase transition	12	1.16505	0.818912	ANKRD17, CUL4A, CREBBP, RRM1, DDX3X, ANXA1, CPSF3, CUL3, VPS4B, PLCG2, ANP32B, EIF4G1	1000	52	3887	0.897	1	1	0.997878
GOTERM_BP_ALL	GO:1901990~regulation of mitotic cell cycle phase transition	29	2.81553	0.844432	ANKRD17, DDX3X, CUL3, VPS4B, PINX1, VPS4A, CDCA8, PPP2CA, ORC1, CCL2, BID, BRD7, CDK5RAP2, USP47, RRM1, CREBBP, ANXA1, CPSF3, ACTL6A, PPP2R5C, DGKZ, NDC80, CUL4A, CDK6, ERCC3, PSME3, ERCC2, ANP32B, EIF4G1	1000	126	3887	0.894627	1	1	0.997878
GOTERM_BP_ALL	GO:1901987~regulation of cell cycle phase transition	30	2.91262	0.894655	ANKRD17, DDX3X, CUL3, VPS4B, PINX1, VPS4A, CDCA8, PPP2CA, ORC1, PLCG2, CCL2, BID, BRD7, CDK5RAP2, USP47, RRM1, CREBBP, ANXA1, CPSF3, ACTL6A, PPP2R5C, DGKZ, NDC80, CUL4A, CDK6, ERCC3, PSME3, ERCC2, ANP32B, EIF4G1	1000	135	3887	0.863778	1	1	0.997878
GOTERM_BP_ALL	GO:0044772~mitotic cell cycle phase transition	35	3.39806	0.922714	ANKRD17, DDX3X, CUL3, VPS4B, PINX1, VPS4A, USH1C, CDCA8, PPP2CA, ORC1, CCL2, BID, BRD7, CDK5RAP2, USP47, HSPA8, RRM1, CREBBP, ANXA1, CPSF3, ACTL6A, RPS6, PPP2R5C, DGKZ, NDC80, CUL4A, CDK6, CCNE1, PSME3, CHMP2A, CHMP4B, RPL24, ANP32B, EIF4G1, ZPR1	1000	160	3887	0.850281	1	1	0.997878
GOTERM_BP_ALL	GO:0044770~cell cycle phase transition	39	3.78641	0.928449	ANKRD17, DDX3X, CUL3, VPS4B, PINX1, VPS4A, USH1C, CDCA8, UBE2L3, PPP2CA, ORC1, PLCG2, CCL2, BID, BRD7, CDK5RAP2, USP47, HSPA8, RRM1, CREBBP, ANXA1, CPSF3, ACTL6A, RPS6, PPP2R5C, DGKZ, NDC80, CUL4A, CDK6, ERCC3, CCNE1, PSME3, ERCC2, CHMP2A, CHMP4B, RPL24, ANP32B, EIF4G1, ZPR1	1000	178	3887	0.851646	1	1	0.997878
Annotation Cluster 104	Enrichment Score: 0.37853864457048186
Category	Term	Count	%	PValue	Genes	List Total	Pop Hits	Pop Total	Fold Enrichment	Bonferroni	Benjamini	FDR
GOTERM_BP_ALL	GO:0046607~positive regulation of centrosome cycle	5	0.485437	0.0770253	RANBP1, NSFL1C, ROCK2, VPS4B, NUP62	1000	7	3887	2.77643	1	1	0.997878
GOTERM_BP_ALL	GO:0051299~centrosome separation	3	0.291262	0.482706	RANBP1, NSFL1C, NUP62	1000	6	3887	1.9435	1	1	0.997878
GOTERM_BP_ALL	GO:0007100~mitotic centrosome separation	3	0.291262	0.482706	RANBP1, NSFL1C, NUP62	1000	6	3887	1.9435	1	1	0.997878
GOTERM_BP_ALL	GO:0045840~positive regulation of mitotic nuclear division	7	0.679612	0.821865	BECN1, RANBP1, NSFL1C, CUL3, NUP62, HNRNPU, CDCA8	1000	30	3887	0.906967	1	1	0.997878
GOTERM_BP_ALL	GO:0051785~positive regulation of nuclear division	7	0.679612	0.867974	BECN1, RANBP1, NSFL1C, CUL3, NUP62, HNRNPU, CDCA8	1000	32	3887	0.850281	1	1	0.997878
Annotation Cluster 105	Enrichment Score: 0.37649695217955753
Category	Term	Count	%	PValue	Genes	List Total	Pop Hits	Pop Total	Fold Enrichment	Bonferroni	Benjamini	FDR
GOTERM_BP_ALL	GO:0097300~programmed necrotic cell death	9	0.873786	0.11547	CASP8, RIPK3, AIFM1, CASP1, BAX, RIPK1, PGAM5, FADD, DNM1L	1000	20	3887	1.74915	1	1	0.997878
GOTERM_BP_ALL	GO:0010939~regulation of necrotic cell death	6	0.582524	0.279069	CASP8, RIPK3, AIFM1, FTH1, RIPK1, FADD	1000	14	3887	1.66586	1	1	0.997878
GOTERM_BP_ALL	GO:0060544~regulation of necroptotic process	5	0.485437	0.306013	CASP8, RIPK3, AIFM1, RIPK1, FADD	1000	11	3887	1.76682	1	1	0.997878
GOTERM_BP_ALL	GO:0070231~T cell apoptotic process	7	0.679612	0.463248	CASP8, PNP, RIPK3, RPS6, BAX, RIPK1, FADD	1000	21	3887	1.29567	1	1	0.997878
GOTERM_BP_ALL	GO:0070227~lymphocyte apoptotic process	10	0.970874	0.524711	LGALS3, CASP7, CASP8, PNP, RIPK3, RPS6, BAX, RIPK1, FADD, MIF	1000	34	3887	1.14324	1	1	0.997878
GOTERM_BP_ALL	GO:0070232~regulation of T cell apoptotic process	5	0.485437	0.563997	LGALS3, CASP8, PNP, RIPK3, FADD	1000	15	3887	1.29567	1	1	0.997878
GOTERM_BP_ALL	GO:0071887~leukocyte apoptotic process	14	1.35922	0.630135	FCER1G, ANXA1, RIPK3, RPS6, MIF, LGALS3, CASP7, PNP, CASP8, CASP3, NF1, BAX, RIPK1, FADD	1000	53	3887	1.02675	1	1	0.997878
GOTERM_BP_ALL	GO:0070228~regulation of lymphocyte apoptotic process	7	0.679612	0.652522	LGALS3, CASP8, PNP, RIPK3, BAX, FADD, MIF	1000	25	3887	1.08836	1	1	0.997878
GOTERM_BP_ALL	GO:2000106~regulation of leukocyte apoptotic process	10	0.970874	0.735476	LGALS3, CASP8, PNP, ANXA1, FCER1G, RIPK3, NF1, BAX, FADD, MIF	1000	40	3887	0.97175	1	1	0.997878
Annotation Cluster 106	Enrichment Score: 0.37220103103421287
Category	Term	Count	%	PValue	Genes	List Total	Pop Hits	Pop Total	Fold Enrichment	Bonferroni	Benjamini	FDR
GOTERM_BP_ALL	GO:0051220~cytoplasmic sequestering of protein	7	0.679612	0.256191	YWHAB, FAF1, FLNA, SRI, CCDC22, GET4, HK1	1000	17	3887	1.60053	1	1	0.997878
GOTERM_BP_ALL	GO:0032507~maintenance of protein location in cell	12	1.16505	0.308202	GSN, YWHAB, VPS13C, FAF1, HNRNPU, FLNA, TWF1, SRI, CCDC22, PFN1, GET4, HK1	1000	36	3887	1.29567	1	1	0.997878
GOTERM_BP_ALL	GO:0045185~maintenance of protein location	12	1.16505	0.381801	GSN, YWHAB, VPS13C, FAF1, HNRNPU, FLNA, TWF1, SRI, CCDC22, PFN1, GET4, HK1	1000	38	3887	1.22747	1	1	0.997878
GOTERM_BP_ALL	GO:0051651~maintenance of location in cell	14	1.35922	0.501766	GSN, YWHAB, FAF1, VPS13C, HNRNPU, TWF1, SRI, HK1, FTH1, FLNA, CCDC22, PFN1, PAFAH1B1, GET4	1000	49	3887	1.11057	1	1	0.997878
GOTERM_BP_ALL	GO:0051235~maintenance of location	24	2.3301	0.910453	ERO1A, GSN, YWHAB, FAF1, VPS13C, HNRNPU, HTT, TWF1, DBI, SRI, SREBF2, TPCN2, HK1, DIAPH1, FTH1, PLCG2, FLNA, PLIN3, BAX, CCDC22, PFN1, PAFAH1B1, ATG5, GET4	1000	111	3887	0.840432	1	1	0.997878
Annotation Cluster 107	Enrichment Score: 0.3700351413242787
Category	Term	Count	%	PValue	Genes	List Total	Pop Hits	Pop Total	Fold Enrichment	Bonferroni	Benjamini	FDR
GOTERM_BP_ALL	GO:0033119~negative regulation of RNA splicing	8	0.776699	0.281231	PTBP1, AKT2, C1QBP, HNRNPA2B1, RBM42, ACIN1, RNPS1, RPS13	1000	21	3887	1.48076	1	1	0.997878
GOTERM_BP_ALL	GO:1903312~negative regulation of mRNA metabolic process	11	1.06796	0.410731	PTBP1, C1QBP, CSDE1, HNRNPA2B1, RBM42, HNRNPU, ACIN1, RNPS1, PABPC1, HNRNPAB, RNF40	1000	35	3887	1.22163	1	1	0.997878
GOTERM_BP_ALL	GO:0048025~negative regulation of mRNA splicing, via spliceosome	6	0.582524	0.50924	PTBP1, C1QBP, HNRNPA2B1, RBM42, ACIN1, RNPS1	1000	18	3887	1.29567	1	1	0.997878
GOTERM_BP_ALL	GO:0050686~negative regulation of mRNA processing	7	0.679612	0.562751	PTBP1, C1QBP, HNRNPA2B1, RBM42, ACIN1, RNPS1, RNF40	1000	23	3887	1.183	1	1	0.997878
Annotation Cluster 108	Enrichment Score: 0.36596361546403283
Category	Term	Count	%	PValue	Genes	List Total	Pop Hits	Pop Total	Fold Enrichment	Bonferroni	Benjamini	FDR
GOTERM_BP_ALL	GO:1901224~positive regulation of NIK/NF-kappaB signaling	12	1.16505	0.272785	PYCARD, CREBBP, DDX3X, TRADD, RPS3, TLR7, RIPK1, PHB, HMGB1, CALR, RHOA, LIMS1	1000	35	3887	1.33269	1	1	0.997878
GOTERM_BP_ALL	GO:1901222~regulation of NIK/NF-kappaB signaling	14	1.35922	0.365182	CREBBP, DDX3X, TRADD, PHB, HMGB1, RHOA, PYCARD, PPM1B, CPNE1, RPS3, TLR7, RIPK1, CALR, LIMS1	1000	45	3887	1.20929	1	1	0.997878
GOTERM_BP_ALL	GO:0038061~NIK/NF-kappaB signaling	14	1.35922	0.467839	CREBBP, DDX3X, TRADD, PHB, HMGB1, RHOA, PYCARD, PPM1B, CPNE1, RPS3, TLR7, RIPK1, CALR, LIMS1	1000	48	3887	1.13371	1	1	0.997878
GOTERM_BP_ALL	GO:0032608~interferon-beta production	9	0.873786	0.563479	PYCARD, CREBBP, PPM1B, HSP90AA1, DDX3X, TRADD, TLR8, TLR7, HMGB1	1000	31	3887	1.12848	1	1	0.997878
GOTERM_BP_ALL	GO:0032648~regulation of interferon-beta production	9	0.873786	0.563479	PYCARD, CREBBP, PPM1B, HSP90AA1, DDX3X, TRADD, TLR8, TLR7, HMGB1	1000	31	3887	1.12848	1	1	0.997878
Annotation Cluster 109	Enrichment Score: 0.36251869248194313
Category	Term	Count	%	PValue	Genes	List Total	Pop Hits	Pop Total	Fold Enrichment	Bonferroni	Benjamini	FDR
GOTERM_BP_ALL	GO:1901798~positive regulation of signal transduction by p53 class mediator	6	0.582524	0.223695	SH3GLB1, DDX5, RPS7, RPL23, RPL11, EEF1E1	1000	13	3887	1.794	1	1	0.997878
GOTERM_BP_ALL	GO:0072332~intrinsic apoptotic signaling pathway by p53 class mediator	11	1.06796	0.294187	SH3GLB1, PYCARD, HINT1, DDX5, USP15, RPS7, RPL11, ERCC2, BAX, PPP2R5C, MIF	1000	32	3887	1.33616	1	1	0.997878
GOTERM_BP_ALL	GO:1902255~positive regulation of intrinsic apoptotic signaling pathway by p53 class mediator	3	0.291262	0.38198	SH3GLB1, RPS7, RPL11	1000	5	3887	2.3322	1	1	0.997878
GOTERM_BP_ALL	GO:1902253~regulation of intrinsic apoptotic signaling pathway by p53 class mediator	5	0.485437	0.563997	SH3GLB1, USP15, RPS7, RPL11, MIF	1000	15	3887	1.29567	1	1	0.997878
GOTERM_BP_ALL	GO:0072331~signal transduction by p53 class mediator	13	1.26214	0.662047	SH3GLB1, USP15, DDX5, RPS7, RPL23, RPL11, MIF, PPP2R5C, PYCARD, HINT1, ERCC2, BAX, EEF1E1	1000	50	3887	1.01062	1	1	0.997878
GOTERM_BP_ALL	GO:1901796~regulation of signal transduction by p53 class mediator	9	0.873786	0.711871	SH3GLB1, DDX5, USP15, RPS7, RPL23, RPL11, MIF, RPF2, EEF1E1	1000	35	3887	0.999514	1	1	0.997878
Annotation Cluster 110	Enrichment Score: 0.3451262324215697
Category	Term	Count	%	PValue	Genes	List Total	Pop Hits	Pop Total	Fold Enrichment	Bonferroni	Benjamini	FDR
GOTERM_BP_ALL	GO:0050709~negative regulation of protein secretion	8	0.776699	0.194016	PFKL, ANXA1, ANXA5, IDH2, ERP29, NDUFAF2, HADH, MAP4K4	1000	19	3887	1.63663	1	1	0.997878
GOTERM_BP_ALL	GO:0051220~cytoplasmic sequestering of protein	7	0.679612	0.256191	YWHAB, FAF1, FLNA, SRI, CCDC22, GET4, HK1	1000	17	3887	1.60053	1	1	0.997878
GOTERM_BP_ALL	GO:1904590~negative regulation of protein import	6	0.582524	0.279069	PPP2CA, UFM1, FAF1, NF1, SRI, CCDC22	1000	14	3887	1.66586	1	1	0.997878
GOTERM_BP_ALL	GO:0042308~negative regulation of protein import into nucleus	6	0.582524	0.279069	PPP2CA, UFM1, FAF1, NF1, SRI, CCDC22	1000	14	3887	1.66586	1	1	0.997878
GOTERM_BP_ALL	GO:0002792~negative regulation of peptide secretion	8	0.776699	0.375768	PFKL, ANXA1, ANXA5, IDH2, ERP29, NDUFAF2, HADH, MAP4K4	1000	23	3887	1.352	1	1	0.997878
GOTERM_BP_ALL	GO:0042990~regulation of transcription factor import into nucleus	3	0.291262	0.38198	FAF1, SRI, CCDC22	1000	5	3887	2.3322	1	1	0.997878
GOTERM_BP_ALL	GO:0042991~transcription factor import into nucleus	3	0.291262	0.38198	FAF1, SRI, CCDC22	1000	5	3887	2.3322	1	1	0.997878
GOTERM_BP_ALL	GO:0042992~negative regulation of transcription factor import into nucleus	3	0.291262	0.38198	FAF1, SRI, CCDC22	1000	5	3887	2.3322	1	1	0.997878
GOTERM_BP_ALL	GO:0042994~cytoplasmic sequestering of transcription factor	3	0.291262	0.38198	FAF1, SRI, CCDC22	1000	5	3887	2.3322	1	1	0.997878
GOTERM_BP_ALL	GO:0046676~negative regulation of insulin secretion	4	0.38835	0.418988	PFKL, NDUFAF2, HADH, MAP4K4	1000	9	3887	1.72756	1	1	0.997878
GOTERM_BP_ALL	GO:0090278~negative regulation of peptide hormone secretion	5	0.485437	0.439294	PFKL, ANXA5, NDUFAF2, HADH, MAP4K4	1000	13	3887	1.495	1	1	0.997878
GOTERM_BP_ALL	GO:1904950~negative regulation of establishment of protein localization	15	1.45631	0.505269	ANXA1, FAF1, ANXA5, IDH2, SRI, PPP2CA, DNAJA1, PFKL, UFM1, ERP29, NDUFAF2, NF1, CCDC22, HADH, MAP4K4	1000	53	3887	1.10009	1	1	0.997878
GOTERM_BP_ALL	GO:1900181~negative regulation of protein localization to nucleus	7	0.679612	0.513973	PPP2CA, UFM1, FAF1, NF1, SRI, CCDC22, YWHAZ	1000	22	3887	1.23677	1	1	0.997878
GOTERM_BP_ALL	GO:1903828~negative regulation of cellular protein localization	18	1.74757	0.514451	BTF3, GRIPAP1, FAF1, GDI2, SRI, COMMD1, YWHAZ, PPP2CA, DNAJA1, NSFL1C, DAB2, UFM1, HECTD1, NF1, VPS35, CCDC22, AP2M1, PICALM	1000	65	3887	1.0764	1	1	0.997878
GOTERM_BP_ALL	GO:1903531~negative regulation of secretion by cell	13	1.26214	0.532798	IL1RN, ANXA1, VPS4B, ANXA5, IDH2, WDR41, ABR, PFKL, ERP29, NDUFAF2, NF1, HADH, MAP4K4	1000	46	3887	1.0985	1	1	0.997878
GOTERM_BP_ALL	GO:0051224~negative regulation of protein transport	14	1.35922	0.599507	ANXA1, FAF1, ANXA5, IDH2, SRI, PPP2CA, PFKL, UFM1, ERP29, NDUFAF2, NF1, CCDC22, HADH, MAP4K4	1000	52	3887	1.0465	1	1	0.997878
GOTERM_BP_ALL	GO:0046823~negative regulation of nucleocytoplasmic transport	6	0.582524	0.61356	PPP2CA, UFM1, FAF1, NF1, SRI, CCDC22	1000	20	3887	1.1661	1	1	0.997878
GOTERM_BP_ALL	GO:0046888~negative regulation of hormone secretion	5	0.485437	0.71821	PFKL, ANXA5, NDUFAF2, HADH, MAP4K4	1000	18	3887	1.07972	1	1	0.997878
GOTERM_BP_ALL	GO:0051048~negative regulation of secretion	13	1.26214	0.744377	IL1RN, ANXA1, VPS4B, ANXA5, IDH2, WDR41, ABR, PFKL, ERP29, NDUFAF2, NF1, HADH, MAP4K4	1000	53	3887	0.953415	1	1	0.997878
GOTERM_BP_ALL	GO:0032387~negative regulation of intracellular transport	9	0.873786	0.822668	PPP2CA, CYFIP1, UFM1, SAR1A, FAF1, MAP1B, NF1, SRI, CCDC22	1000	39	3887	0.897	1	1	0.997878
GOTERM_BP_ALL	GO:0090317~negative regulation of intracellular protein transport	6	0.582524	0.861377	PPP2CA, UFM1, FAF1, NF1, SRI, CCDC22	1000	27	3887	0.863778	1	1	0.997878
Annotation Cluster 111	Enrichment Score: 0.3432884495718005
Category	Term	Count	%	PValue	Genes	List Total	Pop Hits	Pop Total	Fold Enrichment	Bonferroni	Benjamini	FDR
GOTERM_BP_ALL	GO:0060612~adipose tissue development	8	0.776699	0.375768	FTO, NCOA2, PRKAA1, TBL1XR1, DHRS7B, ADRM1, SH3PXD2B, VPS13B	1000	23	3887	1.352	1	1	0.997878
GOTERM_BP_ALL	GO:1904179~positive regulation of adipose tissue development	3	0.291262	0.38198	NCOA2, PRKAA1, SH3PXD2B	1000	5	3887	2.3322	1	1	0.997878
GOTERM_BP_ALL	GO:1904177~regulation of adipose tissue development	3	0.291262	0.65039	NCOA2, PRKAA1, SH3PXD2B	1000	8	3887	1.45762	1	1	0.997878
Annotation Cluster 112	Enrichment Score: 0.3425786429309966
Category	Term	Count	%	PValue	Genes	List Total	Pop Hits	Pop Total	Fold Enrichment	Bonferroni	Benjamini	FDR
GOTERM_BP_ALL	GO:0072678~T cell migration	10	0.970874	0.23953	PYCARD, CD200R1, RIPK3, MSN, ABL2, CCL2, OXSR1, FADD, CRK, RHOA	1000	27	3887	1.43963	1	1	0.997878
GOTERM_BP_ALL	GO:0072683~T cell extravasation	4	0.38835	0.338936	RIPK3, CCL2, FADD, CRK	1000	8	3887	1.9435	1	1	0.997878
GOTERM_BP_ALL	GO:0002691~regulation of cellular extravasation	4	0.38835	0.418988	ABR, RIPK3, CCL2, FADD	1000	9	3887	1.72756	1	1	0.997878
GOTERM_BP_ALL	GO:0045123~cellular extravasation	6	0.582524	0.703639	ABR, RIPK3, ROCK1, CCL2, FADD, CRK	1000	22	3887	1.06009	1	1	0.997878
GOTERM_BP_ALL	GO:0001910~regulation of leukocyte mediated cytotoxicity	8	0.776699	0.809241	HSPA8, PNP, RIPK3, ARG1, CCL2, FADD, CRK, VAV1	1000	34	3887	0.914588	1	1	0.997878
Annotation Cluster 113	Enrichment Score: 0.34159827503540946
Category	Term	Count	%	PValue	Genes	List Total	Pop Hits	Pop Total	Fold Enrichment	Bonferroni	Benjamini	FDR
GOTERM_BP_ALL	GO:0071569~protein ufmylation	3	0.291262	0.38198	UFM1, UBA5, UFC1	1000	5	3887	2.3322	1	1	0.997878
GOTERM_BP_ALL	GO:1990564~protein polyufmylation	3	0.291262	0.38198	UFM1, UBA5, UFC1	1000	5	3887	2.3322	1	1	0.997878
GOTERM_BP_ALL	GO:1990592~protein K69-linked ufmylation	3	0.291262	0.38198	UFM1, UBA5, UFC1	1000	5	3887	2.3322	1	1	0.997878
GOTERM_BP_ALL	GO:0061709~reticulophagy	3	0.291262	0.771762	UFM1, UBA5, UFC1	1000	10	3887	1.1661	1	1	0.997878
Annotation Cluster 114	Enrichment Score: 0.3409742122188056
Category	Term	Count	%	PValue	Genes	List Total	Pop Hits	Pop Total	Fold Enrichment	Bonferroni	Benjamini	FDR
GOTERM_BP_ALL	GO:0032233~positive regulation of actin filament bundle assembly	9	0.873786	0.218761	CDC42, ROCK2, PLEK, SH3PXD2B, FLNA, TSC1, EVL, PFN1, RHOA	1000	23	3887	1.521	1	1	0.997878
GOTERM_BP_ALL	GO:0051496~positive regulation of stress fiber assembly	7	0.679612	0.306738	CDC42, ROCK2, SH3PXD2B, TSC1, EVL, PFN1, RHOA	1000	18	3887	1.51161	1	1	0.997878
GOTERM_BP_ALL	GO:0061572~actin filament bundle organization	19	1.84466	0.430815	ROCK2, CUL3, PLEK, USH1C, TSC1, ARAP1, BAIAP2, RHOA, CDC42, SHTN1, SH3PXD2B, FLNA, PLS3, ABL2, MYH9, EVL, LCP1, PFN1, PAK2	1000	66	3887	1.11898	1	1	0.997878
GOTERM_BP_ALL	GO:0032231~regulation of actin filament bundle assembly	11	1.06796	0.450165	CDC42, ROCK2, PLEK, SH3PXD2B, FLNA, TSC1, EVL, ARAP1, PFN1, PAK2, RHOA	1000	36	3887	1.18769	1	1	0.997878
GOTERM_BP_ALL	GO:0051017~actin filament bundle assembly	18	1.74757	0.514451	ROCK2, CUL3, PLEK, USH1C, TSC1, ARAP1, BAIAP2, RHOA, CDC42, SH3PXD2B, FLNA, PLS3, ABL2, MYH9, EVL, LCP1, PFN1, PAK2	1000	65	3887	1.0764	1	1	0.997878
GOTERM_BP_ALL	GO:0051492~regulation of stress fiber assembly	9	0.873786	0.521534	CDC42, ROCK2, SH3PXD2B, TSC1, EVL, ARAP1, PFN1, PAK2, RHOA	1000	30	3887	1.1661	1	1	0.997878
GOTERM_BP_ALL	GO:0031032~actomyosin structure organization	18	1.74757	0.599701	PDCD6IP, ROCK1, WDR1, ROCK2, CUL3, TSC1, ARAP1, IQGAP1, IQGAP2, RHOA, CDC42, ANLN, SH3PXD2B, MYH9, EVL, PGM5, PFN1, PAK2	1000	68	3887	1.02891	1	1	0.997878
GOTERM_BP_ALL	GO:0043149~stress fiber assembly	10	0.970874	0.638463	CDC42, ROCK2, CUL3, SH3PXD2B, TSC1, EVL, ARAP1, PFN1, PAK2, RHOA	1000	37	3887	1.05054	1	1	0.997878
GOTERM_BP_ALL	GO:0030038~contractile actin filament bundle assembly	10	0.970874	0.638463	CDC42, ROCK2, CUL3, SH3PXD2B, TSC1, EVL, ARAP1, PFN1, PAK2, RHOA	1000	37	3887	1.05054	1	1	0.997878
Annotation Cluster 115	Enrichment Score: 0.3392582900645948
Category	Term	Count	%	PValue	Genes	List Total	Pop Hits	Pop Total	Fold Enrichment	Bonferroni	Benjamini	FDR
GOTERM_BP_ALL	GO:0045022~early endosome to late endosome transport	7	0.679612	0.306738	RAB21, BECN1, DAB2, WDR91, MSN, FLNA, HOOK3	1000	18	3887	1.51161	1	1	0.997878
GOTERM_BP_ALL	GO:1903649~regulation of cytoplasmic transport	6	0.582524	0.395107	SH3GLB1, RAB21, USP7, DAB2, MSN, MAPK3	1000	16	3887	1.45762	1	1	0.997878
GOTERM_BP_ALL	GO:0098927~vesicle-mediated transport between endosomal compartments	7	0.679612	0.411243	RAB21, BECN1, DAB2, WDR91, MSN, FLNA, HOOK3	1000	20	3887	1.36045	1	1	0.997878
GOTERM_BP_ALL	GO:2000641~regulation of early endosome to late endosome transport	5	0.485437	0.563997	SH3GLB1, RAB21, DAB2, MSN, MAPK3	1000	15	3887	1.29567	1	1	0.997878
GOTERM_BP_ALL	GO:1903651~positive regulation of cytoplasmic transport	3	0.291262	0.572527	RAB21, DAB2, MSN	1000	7	3887	1.66586	1	1	0.997878
GOTERM_BP_ALL	GO:2000643~positive regulation of early endosome to late endosome transport	3	0.291262	0.572527	RAB21, DAB2, MSN	1000	7	3887	1.66586	1	1	0.997878
Annotation Cluster 116	Enrichment Score: 0.33671748863014844
Category	Term	Count	%	PValue	Genes	List Total	Pop Hits	Pop Total	Fold Enrichment	Bonferroni	Benjamini	FDR
GOTERM_BP_ALL	GO:2001239~regulation of extrinsic apoptotic signaling pathway in absence of ligand	6	0.582524	0.279069	PRDX2, PPP2R1A, NF1, HTRA2, RIPK1, MCL1	1000	14	3887	1.66586	1	1	0.997878
GOTERM_BP_ALL	GO:0038034~signal transduction in absence of ligand	8	0.776699	0.375768	PRDX2, PPP2R1A, NF1, HTRA2, BAX, RIPK1, FADD, MCL1	1000	23	3887	1.352	1	1	0.997878
GOTERM_BP_ALL	GO:0097192~extrinsic apoptotic signaling pathway in absence of ligand	8	0.776699	0.375768	PRDX2, PPP2R1A, NF1, HTRA2, BAX, RIPK1, FADD, MCL1	1000	23	3887	1.352	1	1	0.997878
GOTERM_BP_ALL	GO:2001241~positive regulation of extrinsic apoptotic signaling pathway in absence of ligand	3	0.291262	0.572527	PPP2R1A, NF1, HTRA2	1000	7	3887	1.66586	1	1	0.997878
GOTERM_BP_ALL	GO:1901099~negative regulation of signal transduction in absence of ligand	3	0.291262	0.65039	PRDX2, RIPK1, MCL1	1000	8	3887	1.45762	1	1	0.997878
GOTERM_BP_ALL	GO:2001240~negative regulation of extrinsic apoptotic signaling pathway in absence of ligand	3	0.291262	0.65039	PRDX2, RIPK1, MCL1	1000	8	3887	1.45762	1	1	0.997878
Annotation Cluster 117	Enrichment Score: 0.3262905398286822
Category	Term	Count	%	PValue	Genes	List Total	Pop Hits	Pop Total	Fold Enrichment	Bonferroni	Benjamini	FDR
GOTERM_BP_ALL	GO:0065004~protein-DNA complex assembly	19	1.84466	0.129153	GTF2A1, DR1, H2BC3, HP1BP3, SMARCA5, NAP1L1, BAZ1A, HMGB1, IPO4, MED11, CHAF1B, CHRAC1, PSMC6, MED24, CAND1, H3C1, ANP32B, SUGT1, H4C1	1000	54	3887	1.36765	1	1	0.997878
GOTERM_BP_ALL	GO:0051123~RNA polymerase II transcriptional preinitiation complex assembly	7	0.679612	0.256191	GTF2A1, MED11, DR1, PSMC6, MED24, CAND1, HMGB1	1000	17	3887	1.60053	1	1	0.997878
GOTERM_BP_ALL	GO:0070897~DNA-templated transcriptional preinitiation complex assembly	7	0.679612	0.358764	GTF2A1, MED11, DR1, PSMC6, MED24, CAND1, HMGB1	1000	19	3887	1.43205	1	1	0.997878
GOTERM_BP_ALL	GO:0045898~regulation of RNA polymerase II transcriptional preinitiation complex assembly	3	0.291262	0.482706	PSMC6, CAND1, HMGB1	1000	6	3887	1.9435	1	1	0.997878
GOTERM_BP_ALL	GO:0060260~regulation of transcription initiation from RNA polymerase II promoter	6	0.582524	0.50924	GTF2A1, MED11, PSMC6, MED24, CAND1, HMGB1	1000	18	3887	1.29567	1	1	0.997878
GOTERM_BP_ALL	GO:0060261~positive regulation of transcription initiation from RNA polymerase II promoter	5	0.485437	0.620294	GTF2A1, MED11, PSMC6, MED24, CAND1	1000	16	3887	1.21469	1	1	0.997878
GOTERM_BP_ALL	GO:2000142~regulation of DNA-templated transcription, initiation	6	0.582524	0.660533	GTF2A1, MED11, PSMC6, MED24, CAND1, HMGB1	1000	21	3887	1.11057	1	1	0.997878
GOTERM_BP_ALL	GO:0006367~transcription initiation from RNA polymerase II promoter	8	0.776699	0.719956	GTF2A1, MED11, DR1, PSMC6, MED24, CAND1, ERCC3, HMGB1	1000	31	3887	1.0031	1	1	0.997878
GOTERM_BP_ALL	GO:2000144~positive regulation of DNA-templated transcription, initiation	5	0.485437	0.759605	GTF2A1, MED11, PSMC6, MED24, CAND1	1000	19	3887	1.02289	1	1	0.997878
GOTERM_BP_ALL	GO:0006352~DNA-templated transcription, initiation	10	0.970874	0.834888	GTF2A1, MED11, DR1, PSMC6, MED24, CAND1, ERCC3, SMARCA5, HMGB1, H4C1	1000	44	3887	0.883409	1	1	0.997878
Annotation Cluster 118	Enrichment Score: 0.31955854613155954
Category	Term	Count	%	PValue	Genes	List Total	Pop Hits	Pop Total	Fold Enrichment	Bonferroni	Benjamini	FDR
GOTERM_BP_ALL	GO:0043266~regulation of potassium ion transport	10	0.970874	0.203092	YWHAE, CD63, SNX27, BIN1, KIF5B, FLNA, ATP1B3, OXSR1, KCNAB2, DNM2	1000	26	3887	1.495	1	1	0.997878
GOTERM_BP_ALL	GO:0006813~potassium ion transport	14	1.35922	0.206852	YWHAE, NSF, CD63, VPS4B, TSC1, ATP1B3, OXSR1, KCNAB2, DNM2, SNX27, BIN1, KIF5B, FLNA, SLC12A7	1000	40	3887	1.36045	1	1	0.997878
GOTERM_BP_ALL	GO:1901379~regulation of potassium ion transmembrane transport	9	0.873786	0.218761	YWHAE, CD63, SNX27, BIN1, FLNA, ATP1B3, OXSR1, KCNAB2, DNM2	1000	23	3887	1.521	1	1	0.997878
GOTERM_BP_ALL	GO:0043268~positive regulation of potassium ion transport	4	0.38835	0.566526	KIF5B, FLNA, ATP1B3, DNM2	1000	11	3887	1.41345	1	1	0.997878
GOTERM_BP_ALL	GO:1901016~regulation of potassium ion transmembrane transporter activity	5	0.485437	0.620294	YWHAE, SNX27, ATP1B3, OXSR1, DNM2	1000	16	3887	1.21469	1	1	0.997878
GOTERM_BP_ALL	GO:0071804~cellular potassium ion transport	8	0.776699	0.646569	YWHAE, SNX27, BIN1, FLNA, ATP1B3, OXSR1, SLC12A7, DNM2	1000	29	3887	1.07228	1	1	0.997878
GOTERM_BP_ALL	GO:0071805~potassium ion transmembrane transport	8	0.776699	0.646569	YWHAE, SNX27, BIN1, FLNA, ATP1B3, OXSR1, SLC12A7, DNM2	1000	29	3887	1.07228	1	1	0.997878
GOTERM_BP_ALL	GO:1901380~negative regulation of potassium ion transmembrane transport	3	0.291262	0.65039	SNX27, BIN1, OXSR1	1000	8	3887	1.45762	1	1	0.997878
GOTERM_BP_ALL	GO:1901381~positive regulation of potassium ion transmembrane transport	3	0.291262	0.65039	FLNA, ATP1B3, DNM2	1000	8	3887	1.45762	1	1	0.997878
GOTERM_BP_ALL	GO:1904063~negative regulation of cation transmembrane transport	7	0.679612	0.692879	YWHAE, PPP2CA, SNX27, BIN1, OXSR1, SRI, COMMD1	1000	26	3887	1.0465	1	1	0.997878
GOTERM_BP_ALL	GO:0043267~negative regulation of potassium ion transport	3	0.291262	0.771762	SNX27, BIN1, OXSR1	1000	10	3887	1.1661	1	1	0.997878
Annotation Cluster 119	Enrichment Score: 0.31863447907258086
Category	Term	Count	%	PValue	Genes	List Total	Pop Hits	Pop Total	Fold Enrichment	Bonferroni	Benjamini	FDR
GOTERM_BP_ALL	GO:0045070~positive regulation of viral genome replication	10	0.970874	0.0859548	TOP2A, EEF1A1, TOP2B, HSPA8, DDX3X, STAU1, STOM, PPIH, PPIA, PPID	1000	22	3887	1.76682	1	1	0.997878
GOTERM_BP_ALL	GO:0019058~viral life cycle	49	4.75728	0.130408	TOP2A, TOP2B, DDX3X, HSP90AB1, HMGB1, PTBP1, TRIM28, CHMP1A, TRIM25, PDCD6IP, THOC2, THOC7, EEF1A1, CSDE1, CHMP4B, PPIH, PFN1, PPIA, PPID, CHMP5, DDX5, RNASEL, VCP, STAU1, ROCK2, VPS4B, VPS4A, PHB, CDC42, PCBP1, STOM, ATG7, ATG5, VPS16, HSPA8, GSN, SSB, VTA1, ALYREF, TPCN2, SPCS1, PSMC3, EIF3L, CHMP2B, CHMP2A, P4HB, TARDBP, EIF3A, EIF3B	1000	161	3887	1.183	1	1	0.997878
GOTERM_BP_ALL	GO:1903902~positive regulation of viral life cycle	15	1.45631	0.309573	TOP2A, TOP2B, HSPA8, DDX3X, STAU1, VPS4A, HMGB1, EEF1A1, STOM, PPIH, P4HB, PFN1, PPIA, PPID, ATG5	1000	47	3887	1.24053	1	1	0.997878
GOTERM_BP_ALL	GO:0048524~positive regulation of viral process	17	1.65049	0.450516	ANKRD17, TOP2A, TOP2B, HSPA8, USP15, DDX3X, STAU1, VPS4A, HMGB1, EEF1A1, STOM, PPIH, P4HB, PFN1, PPIA, PPID, ATG5	1000	59	3887	1.11998	1	1	0.997878
GOTERM_BP_ALL	GO:0044403~symbiosis, encompassing mutualism through parasitism	75	7.28155	0.45309	TOP2A, TOP2B, DDX3X, HSP90AB1, NCF1, HMGB1, PYCARD, PTBP1, TRIM28, C1QBP, CHMP1A, DHX15, CASP1, TRIM25, HSP90AA1, PDCD6IP, RIPK3, ARG1, THOC2, THOC7, EEF1A1, RRAGA, PPM1B, HNRNPUL1, CSDE1, CHMP4B, TLR8, PPIH, TLR7, PFN1, PPIA, GAPDH, PPID, EXOC2, TLR13, CHMP5, ANKRD17, BECN1, USP15, DDX5, RNASEL, VCP, STAU1, ROCK2, VPS4B, VPS4A, PHB, CDC42, RPS15A, PCBP1, STOM, FADD, ATG7, ATG5, VPS16, HSPA8, CRE…	1000	283	3887	1.03012	1	1	0.997878
GOTERM_BP_ALL	GO:0044419~interspecies interaction between organisms	75	7.28155	0.45309	TOP2A, TOP2B, DDX3X, HSP90AB1, NCF1, HMGB1, PYCARD, PTBP1, TRIM28, C1QBP, CHMP1A, DHX15, CASP1, TRIM25, HSP90AA1, PDCD6IP, RIPK3, ARG1, THOC2, THOC7, EEF1A1, RRAGA, PPM1B, HNRNPUL1, CSDE1, CHMP4B, TLR8, PPIH, TLR7, PFN1, PPIA, GAPDH, PPID, EXOC2, TLR13, CHMP5, ANKRD17, BECN1, USP15, DDX5, RNASEL, VCP, STAU1, ROCK2, VPS4B, VPS4A, PHB, CDC42, RPS15A, PCBP1, STOM, FADD, ATG7, ATG5, VPS16, HSPA8, CRE…	1000	283	3887	1.03012	1	1	0.997878
GOTERM_BP_ALL	GO:0019079~viral genome replication	19	1.84466	0.459767	TOP2A, TOP2B, HSPA8, RNASEL, VCP, DDX3X, STAU1, ROCK2, PHB, EEF1A1, CDC42, TRIM28, PCBP1, STOM, PPIH, ATG7, PPIA, PPID, ATG5	1000	67	3887	1.10228	1	1	0.997878
GOTERM_BP_ALL	GO:0016032~viral process	71	6.8932	0.47499	TOP2A, TOP2B, DDX3X, HSP90AB1, HMGB1, PYCARD, PTBP1, TRIM28, C1QBP, CHMP1A, DHX15, CASP1, TRIM25, HSP90AA1, PDCD6IP, RIPK3, THOC2, THOC7, EEF1A1, RRAGA, PPM1B, HNRNPUL1, CSDE1, CHMP4B, TLR8, PPIH, TLR7, PFN1, PPIA, PPID, TLR13, CHMP5, ANKRD17, BECN1, USP15, DDX5, RNASEL, VCP, STAU1, ROCK2, VPS4B, VPS4A, PHB, CDC42, RPS15A, PCBP1, STOM, FADD, ATG7, ATG5, VPS16, HSPA8, CREBBP, GSN, SSB, VTA1, ALYRE…	1000	269	3887	1.02594	1	1	0.997878
GOTERM_BP_ALL	GO:0044764~multi-organism cellular process	72	6.99029	0.476771	TOP2A, TOP2B, DDX3X, HSP90AB1, HMGB1, PYCARD, PTBP1, TRIM28, C1QBP, CHMP1A, DHX15, CASP1, TRIM25, HSP90AA1, PDCD6IP, RIPK3, THOC2, THOC7, EEF1A1, RRAGA, PPM1B, HNRNPUL1, CSDE1, CHMP4B, TLR8, PPIH, TLR7, PFN1, PPIA, PPID, TLR13, CHMP5, ANKRD17, BECN1, USP15, DDX5, RNASEL, VCP, STAU1, ROCK2, VPS4B, VPS4A, PHB, CDC42, RPS15A, PCBP1, STOM, FADD, ATG7, ATG5, VPS16, GSDMD, HSPA8, CREBBP, GSN, SSB, VTA1…	1000	273	3887	1.02514	1	1	0.997878
GOTERM_BP_ALL	GO:0045069~regulation of viral genome replication	14	1.35922	0.71431	TOP2A, TOP2B, HSPA8, RNASEL, DDX5, DDX3X, STAU1, PHB, EEF1A1, TRIM28, STOM, PPIH, PPIA, PPID	1000	56	3887	0.97175	1	1	0.997878
GOTERM_BP_ALL	GO:0043902~positive regulation of multi-organism process	22	2.13592	0.735829	ANKRD17, TOP2A, TOP2B, HSPA8, USP15, DDX3X, SYK, STAU1, ARG1, VPS4A, MIF, HMGB1, EEF1A1, C1QBP, STOM, PPIH, P4HB, PFN1, PPIA, PPID, ATG5, MAPK3	1000	90	3887	0.950156	1	1	0.997878
GOTERM_BP_ALL	GO:1903900~regulation of viral life cycle	23	2.23301	0.804726	TOP2A, TOP2B, HSPA8, RNASEL, DDX5, GSN, DDX3X, STAU1, VPS4A, PHB, HMGB1, EEF1A1, PSMC3, TRIM28, STOM, TRIM25, PPIH, P4HB, PFN1, TARDBP, PPIA, PPID, ATG5	1000	98	3887	0.912255	1	1	0.997878
GOTERM_BP_ALL	GO:0051704~multi-organism process	153	14.8544	0.85036	RPL30, RAB3A, NCF1, NCF2, WDR83, PYCARD, RPS6KA3, LGALS3, TRIM28, RPS19, PPP2R1A, CAPN2, TRIM25, FAM3A, UBAP2L, PRKACA, PRKCD, RPS6, THOC2, MIF, THOC7, EEF1A1, NAIP2, RRAGA, HNRNPUL1, MAPKAPK2, PSME4, CHMP4B, PPIH, FKBP4, PFN1, PPIA, PPID, ANKRD17, DDX5, VCP, LYZ2, PHB, PRPF8, ADH5, ABR, PRDX2, PCBP1, PLCG2, ABL2, FADD, ATG7, ATG5, VPS16, GSDMD, ABCA1, HSPA8, CREBBP, ST13, VTA1, ALYREF, CCT6A, DI…	1000	630	3887	0.943986	1	1	0.997878
GOTERM_BP_ALL	GO:0043900~regulation of multi-organism process	43	4.17476	0.851734	TOP2A, ANKRD17, TOP2B, RNASEL, USP15, DDX5, B4GALT1, DDX3X, STAU1, VPS4A, PHB, HMGB1, PYCARD, PRDX2, TRIM28, PPP2R1A, C1QBP, STOM, TRIM25, FAM3A, ATG5, MAPK3, HSPA8, HSP90AA1, CREBBP, YTHDF2, GSN, SYK, YTHDF3, ARG1, MIF, EEF1A1, PPM1B, PSMC3, MYH9, PPIH, P4HB, CALR, PFN1, TARDBP, PPIA, PPID, EXOC2	1000	185	3887	0.903465	1	1	0.997878
GOTERM_BP_ALL	GO:0043903~regulation of symbiosis, encompassing mutualism through parasitism	32	3.1068	0.871018	TOP2A, ANKRD17, TOP2B, RNASEL, USP15, DDX5, DDX3X, STAU1, VPS4A, PHB, HMGB1, PYCARD, TRIM28, C1QBP, STOM, TRIM25, ATG5, HSPA8, HSP90AA1, CREBBP, GSN, ARG1, EEF1A1, PPM1B, PSMC3, PPIH, P4HB, PFN1, TARDBP, PPIA, PPID, EXOC2	1000	141	3887	0.882156	1	1	0.997878
GOTERM_BP_ALL	GO:0050792~regulation of viral process	30	2.91262	0.894655	TOP2A, ANKRD17, TOP2B, RNASEL, USP15, DDX5, DDX3X, STAU1, VPS4A, PHB, HMGB1, PYCARD, TRIM28, C1QBP, STOM, TRIM25, ATG5, HSPA8, HSP90AA1, CREBBP, GSN, EEF1A1, PPM1B, PSMC3, PPIH, P4HB, PFN1, TARDBP, PPIA, PPID	1000	135	3887	0.863778	1	1	0.997878
Annotation Cluster 120	Enrichment Score: 0.31597816139769896
Category	Term	Count	%	PValue	Genes	List Total	Pop Hits	Pop Total	Fold Enrichment	Bonferroni	Benjamini	FDR
GOTERM_BP_ALL	GO:0003281~ventricular septum development	7	0.679612	0.0611519	DCTN5, RBM15, HECTD1, LUZP1, NSD2, AP2B1, DNM2	1000	12	3887	2.26742	1	1	0.997878
GOTERM_BP_ALL	GO:0003279~cardiac septum development	7	0.679612	0.463248	DCTN5, RBM15, HECTD1, LUZP1, NSD2, AP2B1, DNM2	1000	21	3887	1.29567	1	1	0.997878
GOTERM_BP_ALL	GO:0003231~cardiac ventricle development	7	0.679612	0.609061	DCTN5, RBM15, HECTD1, LUZP1, NSD2, AP2B1, DNM2	1000	24	3887	1.13371	1	1	0.997878
GOTERM_BP_ALL	GO:0060840~artery development	6	0.582524	0.61356	DCTN5, HECTD1, LUZP1, NF1, AP2B1, DNM2	1000	20	3887	1.1661	1	1	0.997878
GOTERM_BP_ALL	GO:0035904~aorta development	4	0.38835	0.739082	DCTN5, HECTD1, AP2B1, DNM2	1000	14	3887	1.11057	1	1	0.997878
GOTERM_BP_ALL	GO:0060976~coronary vasculature development	3	0.291262	0.854635	DCTN5, AP2B1, DNM2	1000	12	3887	0.97175	1	1	0.997878
GOTERM_BP_ALL	GO:0003205~cardiac chamber development	7	0.679612	0.918199	DCTN5, RBM15, HECTD1, LUZP1, NSD2, AP2B1, DNM2	1000	35	3887	0.7774	1	1	0.997878
Annotation Cluster 121	Enrichment Score: 0.31220378386752906
Category	Term	Count	%	PValue	Genes	List Total	Pop Hits	Pop Total	Fold Enrichment	Bonferroni	Benjamini	FDR
GOTERM_BP_ALL	GO:0090168~Golgi reassembly	3	0.291262	0.273552	VCPIP1, VPS13B, YWHAZ	1000	4	3887	2.91525	1	1	0.997878
GOTERM_BP_ALL	GO:0048308~organelle inheritance	3	0.291262	0.65039	VCPIP1, VPS13B, YWHAZ	1000	8	3887	1.45762	1	1	0.997878
GOTERM_BP_ALL	GO:0048313~Golgi inheritance	3	0.291262	0.65039	VCPIP1, VPS13B, YWHAZ	1000	8	3887	1.45762	1	1	0.997878
Annotation Cluster 122	Enrichment Score: 0.306761080762947
Category	Term	Count	%	PValue	Genes	List Total	Pop Hits	Pop Total	Fold Enrichment	Bonferroni	Benjamini	FDR
GOTERM_BP_ALL	GO:0072655~establishment of protein localization to mitochondrion	17	1.65049	0.217125	SH3GLB1, PRKAA1, HSP90AA1, HSPA4, PDCD5, AIP, AP3B1, MFF, YWHAZ, MAIP1, HK1, TIMM50, DNAJA1, AIFM1, BAX, TIMM17B, BID	1000	51	3887	1.29567	1	1	0.997878
GOTERM_BP_ALL	GO:0070585~protein localization to mitochondrion	18	1.74757	0.253718	SH3GLB1, PRKAA1, HSP90AA1, HSPA4, PDCD5, AIP, AP3B1, MFF, YWHAZ, MAIP1, HK1, TIMM50, DNAJA1, AIFM1, BAX, TIMM17B, DNM1L, BID	1000	56	3887	1.24939	1	1	0.997878
GOTERM_BP_ALL	GO:0007008~outer mitochondrial membrane organization	4	0.38835	0.258156	HSP90AA1, HSPA4, PDCD5, BAX	1000	7	3887	2.22114	1	1	0.997878
GOTERM_BP_ALL	GO:0006839~mitochondrial transport	32	3.1068	0.327092	SLC25A3, PRKAA1, NDUFB5, NDUFB4, PDCD5, HTT, MFF, MAIP1, TIMM50, OPA1, AIFM1, KIF5B, TIMM17B, VPS35, SLC25A20, BID, NDUFV1, SH3GLB1, HSP90AA1, NDUFA6, HSPA4, ATP5PB, AIP, SDHC, SDHB, YWHAZ, NDUFS4, BAX, SFXN1, NDUFS1, SFXN2, SLC25A5	1000	111	3887	1.12058	1	1	0.997878
GOTERM_BP_ALL	GO:0045040~protein import into mitochondrial outer membrane	3	0.291262	0.482706	HSP90AA1, HSPA4, PDCD5	1000	6	3887	1.9435	1	1	0.997878
GOTERM_BP_ALL	GO:0006626~protein targeting to mitochondrion	11	1.06796	0.564972	PRKAA1, HSP90AA1, AIFM1, HSPA4, PDCD5, AIP, TIMM17B, MFF, BID, YWHAZ, TIMM50	1000	39	3887	1.09633	1	1	0.997878
GOTERM_BP_ALL	GO:0090151~establishment of protein localization to mitochondrial membrane	4	0.38835	0.739082	HSP90AA1, HSPA4, PDCD5, AP3B1	1000	14	3887	1.11057	1	1	0.997878
GOTERM_BP_ALL	GO:0007006~mitochondrial membrane organization	13	1.26214	0.744377	SH3GLB1, HSP90AA1, HSPA4, PDCD5, AP3B1, MAIP1, TIMM50, AFG3L1, CHCHD3, OPA1, BAX, BID, SLC25A5	1000	53	3887	0.953415	1	1	0.997878
GOTERM_BP_ALL	GO:0071806~protein transmembrane transport	10	0.970874	0.789456	ABCA1, HSPA8, HSP90AA1, AIFM1, HSPA4, AKT2, PDCD5, TIMM17B, SEC62, TIMM50	1000	42	3887	0.925476	1	1	0.997878
GOTERM_BP_ALL	GO:0065002~intracellular protein transmembrane transport	9	0.873786	0.864082	HSPA8, HSP90AA1, AIFM1, HSPA4, AKT2, PDCD5, TIMM17B, SEC62, TIMM50	1000	41	3887	0.853244	1	1	0.997878
GOTERM_BP_ALL	GO:0044743~protein transmembrane import into intracellular organelle	7	0.679612	0.887026	HSPA8, HSP90AA1, AIFM1, HSPA4, PDCD5, TIMM17B, TIMM50	1000	33	3887	0.824515	1	1	0.997878
Annotation Cluster 123	Enrichment Score: 0.30659105910448203
Category	Term	Count	%	PValue	Genes	List Total	Pop Hits	Pop Total	Fold Enrichment	Bonferroni	Benjamini	FDR
GOTERM_BP_ALL	GO:0030521~androgen receptor signaling pathway	7	0.679612	0.306738	NCOR2, DNAJA1, DDX5, DAB2, PHB, FKBP4, RHOA	1000	18	3887	1.51161	1	1	0.997878
GOTERM_BP_ALL	GO:0071383~cellular response to steroid hormone stimulus	22	2.13592	0.313458	NCOA2, USP8, DDX5, ANXA1, ARG1, WBP2, UBA5, GSTP1, PTGES3, HNRNPU, PHB, RHOA, UBE2L3, DNAJA1, NCOR2, DAB2, UFM1, AIFM1, CNOT3, CCL2, CALR, FKBP4	1000	73	3887	1.17142	1	1	0.997878
GOTERM_BP_ALL	GO:0033144~negative regulation of intracellular steroid hormone receptor signaling pathway	6	0.582524	0.395107	NCOR2, DAB2, CNOT3, PHB, CALR, RHOA	1000	16	3887	1.45762	1	1	0.997878
GOTERM_BP_ALL	GO:0033143~regulation of intracellular steroid hormone receptor signaling pathway	11	1.06796	0.450165	NCOR2, NCOA2, UFM1, DDX5, DAB2, WBP2, UBA5, CNOT3, PHB, CALR, RHOA	1000	36	3887	1.18769	1	1	0.997878
GOTERM_BP_ALL	GO:0048545~response to steroid hormone	29	2.81553	0.561197	DDX5, IL1RN, PCNA, WBP2, GSTP1, UBA5, HNRNPU, PHB, HMGB1, UBE2L3, AIFM1, CASP3, CCL2, HSPA8, NCOA2, USP8, ANXA1, ARG1, ANXA3, PTGES3, IDH1, RHOA, DNAJA1, NCOR2, DAB2, UFM1, CNOT3, CALR, FKBP4	1000	110	3887	1.02475	1	1	0.997878
GOTERM_BP_ALL	GO:0030518~intracellular steroid hormone receptor signaling pathway	14	1.35922	0.567794	NCOA2, DDX5, WBP2, UBA5, PTGES3, PHB, RHOA, DNAJA1, NCOR2, DAB2, UFM1, CNOT3, CALR, FKBP4	1000	51	3887	1.06702	1	1	0.997878
GOTERM_BP_ALL	GO:0043401~steroid hormone mediated signaling pathway	14	1.35922	0.567794	NCOA2, DDX5, WBP2, UBA5, PTGES3, PHB, RHOA, DNAJA1, NCOR2, DAB2, UFM1, CNOT3, CALR, FKBP4	1000	51	3887	1.06702	1	1	0.997878
GOTERM_BP_ALL	GO:0060766~negative regulation of androgen receptor signaling pathway	3	0.291262	0.572527	NCOR2, DAB2, PHB	1000	7	3887	1.66586	1	1	0.997878
GOTERM_BP_ALL	GO:0030522~intracellular receptor signaling pathway	24	2.3301	0.60211	ANKRD17, NCOA2, USP15, DDX5, CTBP2, WBP2, UBA5, PTGES3, ERBIN, PHB, RHOA, IPO5, DNAJA1, NCOR2, DAB2, UFM1, FABP5, C1QBP, OTULIN, CNOT3, TRIM25, CALR, FKBP4, LSM14A	1000	92	3887	1.014	1	1	0.997878
GOTERM_BP_ALL	GO:0009755~hormone-mediated signaling pathway	14	1.35922	0.630135	NCOA2, DDX5, WBP2, UBA5, PTGES3, PHB, RHOA, DNAJA1, NCOR2, DAB2, UFM1, CNOT3, CALR, FKBP4	1000	53	3887	1.02675	1	1	0.997878
GOTERM_BP_ALL	GO:0060765~regulation of androgen receptor signaling pathway	4	0.38835	0.631049	NCOR2, DDX5, DAB2, PHB	1000	12	3887	1.29567	1	1	0.997878
Annotation Cluster 124	Enrichment Score: 0.30629047431537276
Category	Term	Count	%	PValue	Genes	List Total	Pop Hits	Pop Total	Fold Enrichment	Bonferroni	Benjamini	FDR
GOTERM_BP_ALL	GO:0032787~monocarboxylic acid metabolic process	61	5.92233	0.184097	NCF1, ADPGK, PRKAG2, DBI, CROT, ETFB, ENO1, ENO3, AACS, HK1, AKT2, MMUT, DLAT, HADH, PRKACA, GIT1, PDHX, ACOT7, ANXA1, TPI1, SYK, PGAM1, PGAM2, SORD, MIF, PGD, PRKAB1, ALDH3A2, ACLY, HADHA, PKM, IVD, SLC27A6, HAGH, ALDOA, GAPDH, PRKAA1, GSTP1, GLO1, HTT, HSD17B12, ADH5, PPP2CA, LDHA, PGK1, LTA4H, CBR4, DECR1, MAPK3, ACBD5, PTGES3, IDH1, IDH2, ERLIN2, ACSF3, PFKL, FABP4, FABP5, NIT2, CRAT, GALK1	1000	210	3887	1.12908	1	1	0.997878
GOTERM_BP_ALL	GO:0019752~carboxylic acid metabolic process	89	8.64078	0.397662	ERO1A, NCF1, ADPGK, F13A1, PRKAG2, DBI, CROT, ETFB, ENO1, ENO3, PFAS, AACS, HK1, ATIC, AKT2, MMUT, DLAT, HADH, PRKACA, ENOPH1, GIT1, IDH3A, LRRC47, PDHX, ADSL, ACOT7, ANXA1, TPI1, SYK, ARG1, PGAM1, PGAM2, MARS1, SORD, SDHC, MIF, PGD, PRKAB1, SDHB, ALDH3A2, ACLY, HADHA, PKM, IVD, NDUFS4, SLC27A6, SUCLG2, HAGH, ALDOA, GAPDH, GART, PCYOX1, PRKAA1, GSTP1, SHMT1, GLO1, HTT, HSD17B12, NPL, ADH5, PPP2CA…	1000	333	3887	1.03887	1	1	0.997878
GOTERM_BP_ALL	GO:0006082~organic acid metabolic process	90	8.73786	0.557746	ERO1A, NCF1, ADPGK, F13A1, PRKAG2, DBI, CROT, ETFB, ENO1, ENO3, PFAS, AACS, HK1, PNP, ATIC, AKT2, MMUT, DLAT, HADH, PRKACA, ENOPH1, GIT1, IDH3A, LRRC47, PDHX, ADSL, ACOT7, ANXA1, TPI1, SYK, ARG1, PGAM1, PGAM2, MARS1, SORD, SDHC, MIF, PGD, PRKAB1, SDHB, ALDH3A2, ACLY, HADHA, PKM, IVD, NDUFS4, SLC27A6, SUCLG2, HAGH, ALDOA, GAPDH, GART, PCYOX1, PRKAA1, GSTP1, SHMT1, GLO1, HTT, HSD17B12, NPL, ADH5, P…	1000	349	3887	1.00238	1	1	0.997878
GOTERM_BP_ALL	GO:0043436~oxoacid metabolic process	89	8.64078	0.582528	ERO1A, NCF1, ADPGK, F13A1, PRKAG2, DBI, CROT, ETFB, ENO1, ENO3, PFAS, AACS, HK1, ATIC, AKT2, MMUT, DLAT, HADH, PRKACA, ENOPH1, GIT1, IDH3A, LRRC47, PDHX, ADSL, ACOT7, ANXA1, TPI1, SYK, ARG1, PGAM1, PGAM2, MARS1, SORD, SDHC, MIF, PGD, PRKAB1, SDHB, ALDH3A2, ACLY, HADHA, PKM, IVD, NDUFS4, SLC27A6, SUCLG2, HAGH, ALDOA, GAPDH, GART, PCYOX1, PRKAA1, GSTP1, SHMT1, GLO1, HTT, HSD17B12, NPL, ADH5, PPP2CA…	1000	347	3887	0.996954	1	1	0.997878
GOTERM_BP_ALL	GO:0044282~small molecule catabolic process	38	3.68932	0.591977	SHMT1, GLO1, DBI, CROT, NPL, ETFB, ENO1, ENO3, ADH5, HK1, LDHA, AKT2, AMDHD2, PGK1, HADH, DECR1, ACOT7, TPI1, ARG1, PGAM2, SORD, PGD, ACSF3, GSTZ1, HADHA, PFKL, GNPDA1, NAGK, PKM, IVD, PCYOX1L, GALM, HAGH, ALDOA, GAPDH, CRAT, PCYOX1, GALK1	1000	147	3887	1.0048	1	1	0.997878
GOTERM_BP_ALL	GO:0044281~small molecule metabolic process	161	15.6311	0.678728	ERO1A, NCF1, NCF2, GDA, F13A1, ENO1, ENO3, PNP, AKT2, FAM3A, MMUT, HADH, PRKACA, PDHX, USP7, ACOT7, TALDO1, SDHC, MIF, PGD, SDHB, PRKAB1, ALDH3A2, ACLY, UQCRC1, CMPK1, SLC27A6, SUCLG2, UQCRC2, RAF1, VCP, SHMT1, GLO1, ADH5, PRDX5, LDHA, CYB5R3, AMDHD2, DHRS7B, PMVK, PLCG2, PGK1, LTA4H, NDUFV1, DECR1, ABCA1, HSPA8, ACBD5, IDH1, PMM2, IDH2, OGA, DHCR24, ERLIN2, ACSF3, PAICS, COQ3, DAB2, NCEH1, MAN2B…	1000	639	3887	0.979354	1	1	0.997878
GOTERM_BP_ALL	GO:0006631~fatty acid metabolic process	34	3.30097	0.751019	PRKAA1, NCF1, GSTP1, PRKAG2, DBI, CROT, HSD17B12, ETFB, ADH5, AACS, AKT2, LTA4H, MMUT, HADH, CBR4, DECR1, MAPK3, ACBD5, ACOT7, ANXA1, SYK, PTGES3, ERLIN2, MIF, PRKAB1, ACSF3, ALDH3A2, ACLY, HADHA, FABP4, FABP5, IVD, SLC27A6, CRAT	1000	140	3887	0.943986	1	1	0.997878
Annotation Cluster 125	Enrichment Score: 0.30510424331768093
Category	Term	Count	%	PValue	Genes	List Total	Pop Hits	Pop Total	Fold Enrichment	Bonferroni	Benjamini	FDR
GOTERM_BP_ALL	GO:0031345~negative regulation of cell projection organization	21	2.03883	0.187954	SPAG9, PRKCD, GDI2, CTSZ, TSC1, THOC2, RHOA, DNM2, DNM3, GAK, DAB2, BAG5, CAPZB, KATNA1, FLNA, EVL, DIP2B, MAP4, FKBP4, PAFAH1B1, MAP4K4	1000	64	3887	1.27542	1	1	0.997878
GOTERM_BP_ALL	GO:0050768~negative regulation of neurogenesis	23	2.23301	0.396847	SPAG9, CTSZ, IDH2, TSC1, THOC2, HOOK3, RHOA, DNM3, GAK, PTBP1, DAB2, BAG5, KATNA1, NF1, FLNA, ARHGEF2, DIP2B, CALR, FKBP4, SRGAP2, PAFAH1B1, MAP4K4, CDK5RAP2	1000	80	3887	1.11751	1	1	0.997878
GOTERM_BP_ALL	GO:0010977~negative regulation of neuron projection development	15	1.45631	0.406741	SPAG9, CTSZ, TSC1, THOC2, RHOA, DNM3, GAK, DAB2, BAG5, KATNA1, FLNA, DIP2B, FKBP4, PAFAH1B1, MAP4K4	1000	50	3887	1.1661	1	1	0.997878
GOTERM_BP_ALL	GO:0045665~negative regulation of neuron differentiation	18	1.74757	0.455304	SPAG9, CTSZ, TSC1, THOC2, RHOA, DNM3, GAK, PTBP1, DAB2, BAG5, KATNA1, FLNA, DIP2B, CALR, FKBP4, PAFAH1B1, MAP4K4, CDK5RAP2	1000	63	3887	1.11057	1	1	0.997878
GOTERM_BP_ALL	GO:0051961~negative regulation of nervous system development	24	2.3301	0.478459	SPAG9, CTSZ, IDH2, TSC1, THOC2, HOOK3, RHOA, DNM3, GAK, PTBP1, DAB2, BAG5, KATNA1, NF1, FLNA, ARHGEF2, DIP2B, CALR, FKBP4, PRKACA, SRGAP2, PAFAH1B1, MAP4K4, CDK5RAP2	1000	87	3887	1.07228	1	1	0.997878
GOTERM_BP_ALL	GO:0045596~negative regulation of cell differentiation	44	4.27184	0.525013	ANKRD17, CTSZ, SRA1, HNRNPU, HMGB1, PPP2CA, PTBP1, PRDX2, BAG5, INPP5D, KATNA1, FLNA, H4C1, DIP2B, SRGAP2, XDH, MAP4K4, CDK5RAP2, SPAG9, SS18, RBM15, YTHDF2, ANXA1, ACTL6A, IDH2, TSC1, THOC2, HOOK3, SOD2, RHOA, DNM3, GAK, CUL4A, NCOR2, DAB2, CDK6, G6PDX, NF1, KRAS, CALR, ARHGEF2, ANP32B, FKBP4, PAFAH1B1	1000	167	3887	1.02412	1	1	0.997878
GOTERM_BP_ALL	GO:0010721~negative regulation of cell development	24	2.3301	0.578201	SPAG9, CTSZ, IDH2, TSC1, THOC2, HOOK3, RHOA, DNM3, GAK, PTBP1, DAB2, BAG5, KATNA1, G6PDX, NF1, FLNA, ARHGEF2, DIP2B, CALR, FKBP4, SRGAP2, PAFAH1B1, MAP4K4, CDK5RAP2	1000	91	3887	1.02514	1	1	0.997878
GOTERM_BP_ALL	GO:0051093~negative regulation of developmental process	56	5.43689	0.907229	CTSZ, SRA1, HNRNPU, HMGB1, PTBP1, DIP2B, H4C1, DNM1L, PRKACA, CDK5RAP2, SS18, ANXA1, RBM15, ACTL6A, TSC1, THOC2, MIF, RHOA, DNM3, GAK, NCOR2, HGS, G6PDX, ARHGEF2, FKBP4, PAFAH1B1, ANKRD17, ROCK1, ROCK2, THBS1, PPP2CA, PRDX2, ABR, BAG5, INPP5D, KATNA1, PGK1, FLNA, CCL2, SRGAP2, XDH, MAP4K4, SPAG9, YTHDF2, IDH2, HOOK3, SOD2, CUL4A, DAB2, CDK6, NF1, KRAS, CALR, ANP32B, TPT1, LIMS1	1000	246	3887	0.884846	1	1	0.997878
GOTERM_BP_ALL	GO:0051241~negative regulation of multicellular organismal process	68	6.60194	0.986179	HSP90AB1, NCF1, CTSZ, HMGB1, PYCARD, PTBP1, RPS19, C1QBP, DIP2B, H4C1, PRKACA, GIT1, CDK5RAP2, ANXA1, RBM15, GLRX3, ARG1, PRKCD, ANXA5, TSC1, NUTF2, THOC2, RHOA, DNM3, GAK, CD200R1, PPM1B, HGS, BIN1, G6PDX, TLR8, EVL, ARHGEF2, FKBP4, PAFAH1B1, LRPAP1, CD63, ROCK1, ROCK2, GSTP1, CUL3, SRI, THBS1, PPP2CA, PRDX2, ABR, BAG5, INPP5D, KATNA1, PGK1, FLNA, CCL2, SRGAP2, XDH, ATG5, MAP4K4, SPAG9, CREBBP, …	1000	322	3887	0.820857	1	1	0.997878
Annotation Cluster 126	Enrichment Score: 0.30500275177992253
Category	Term	Count	%	PValue	Genes	List Total	Pop Hits	Pop Total	Fold Enrichment	Bonferroni	Benjamini	FDR
GOTERM_BP_ALL	GO:0071622~regulation of granulocyte chemotaxis	7	0.679612	0.306738	MPP1, C1QBP, MOSPD2, CCL2, DNM1L, THBS1, MAPK3	1000	18	3887	1.51161	1	1	0.997878
GOTERM_BP_ALL	GO:1902622~regulation of neutrophil migration	6	0.582524	0.395107	MPP1, C1QBP, MOSPD2, RAC3, DNM1L, MYO1F	1000	16	3887	1.45762	1	1	0.997878
GOTERM_BP_ALL	GO:0090022~regulation of neutrophil chemotaxis	4	0.38835	0.418988	MPP1, C1QBP, MOSPD2, DNM1L	1000	9	3887	1.72756	1	1	0.997878
GOTERM_BP_ALL	GO:0071624~positive regulation of granulocyte chemotaxis	3	0.291262	0.65039	C1QBP, MOSPD2, DNM1L	1000	8	3887	1.45762	1	1	0.997878
GOTERM_BP_ALL	GO:0090023~positive regulation of neutrophil chemotaxis	3	0.291262	0.65039	C1QBP, MOSPD2, DNM1L	1000	8	3887	1.45762	1	1	0.997878
GOTERM_BP_ALL	GO:1902624~positive regulation of neutrophil migration	4	0.38835	0.688576	C1QBP, MOSPD2, DNM1L, MYO1F	1000	13	3887	1.196	1	1	0.997878
Annotation Cluster 127	Enrichment Score: 0.30342994603084655
Category	Term	Count	%	PValue	Genes	List Total	Pop Hits	Pop Total	Fold Enrichment	Bonferroni	Benjamini	FDR
GOTERM_BP_ALL	GO:0010035~response to inorganic substance	53	5.14563	0.370142	NCF1, ATIC, AIFM1, CASP3, DDI2, CAPN2, CPNE1, RACK1, ANXA7, CPNE3, ANXA1, RIPK3, ARG1, PRKCD, PGAM2, ANXA5, SORD, ANXA11, DNM2, MAP1B, ADNP, CRK, GART, BECN1, PRKAA1, VCP, PCNA, HTT, IQGAP1, THBS1, CRIP1, PPP2CA, PRDX2, PLCG2, RPS3, RIPK1, STAT6, LTA4H, HNRNPA1, ATG7, XDH, ATG5, SEC31A, MAPK3, SYT5, HSPA8, GSN, SOD2, FABP4, STK24, ACO1, CALR, BAP1	1000	193	3887	1.06741	1	1	0.997878
GOTERM_BP_ALL	GO:0071241~cellular response to inorganic substance	19	1.84466	0.459767	SYT5, BECN1, HSPA8, PRKAA1, GSN, NCF1, IQGAP1, THBS1, DNM2, FABP4, AIFM1, DDI2, CPNE1, PLCG2, CPNE3, CALR, HNRNPA1, CRK, MAPK3	1000	67	3887	1.10228	1	1	0.997878
GOTERM_BP_ALL	GO:0010038~response to metal ion	32	3.1068	0.522419	BECN1, PRKAA1, PCNA, NCF1, HTT, IQGAP1, THBS1, CRIP1, PPP2CA, CASP3, CPNE1, PLCG2, ANXA7, CPNE3, LTA4H, HNRNPA1, XDH, ATG5, SEC31A, MAPK3, SYT5, HSPA8, GSN, ARG1, PGAM2, ANXA5, SORD, ANXA11, SOD2, FABP4, ACO1, CALR	1000	120	3887	1.03653	1	1	0.997878
GOTERM_BP_ALL	GO:0071248~cellular response to metal ion	14	1.35922	0.68763	SYT5, BECN1, HSPA8, PRKAA1, GSN, NCF1, IQGAP1, FABP4, CPNE1, PLCG2, CPNE3, CALR, HNRNPA1, MAPK3	1000	55	3887	0.989418	1	1	0.997878
Annotation Cluster 128	Enrichment Score: 0.3016551499042169
Category	Term	Count	%	PValue	Genes	List Total	Pop Hits	Pop Total	Fold Enrichment	Bonferroni	Benjamini	FDR
GOTERM_BP_ALL	GO:0009792~embryo development ending in birth or egg hatching	55	5.33981	0.408958	POGLUT1, PITPNB, EIF4A3, RTCB, BRK1, ENO1, CASP8, OPA1, TRIM28, CASP3, CAPN2, PRKACA, DUSP3, RPS7, NUP133, ACTL6A, TSC1, THOC2, NCOR2, DAD1, TBL1XR1, NUP50, MYH9, PFN1, CEBPB, LUZP1, ROCK2, SF3B6, CUL3, HTT, RRP7A, SCEL, EMG1, HECTD1, RPL13, ABL2, SLC25A20, CERT1, SF3B1, SMAD2, BTF3, RPA1, BYSL, CUL4A, DAB2, PSMC3, COPS2, ERCC2, CNOT3, NMT1, NF1, GRB2, BAP1, ZPR1, LIMS1	1000	203	3887	1.05313	1	1	0.997878
GOTERM_BP_ALL	GO:0043009~chordate embryonic development	54	5.24272	0.423079	POGLUT1, PITPNB, EIF4A3, RTCB, BRK1, ENO1, CASP8, OPA1, TRIM28, CASP3, CAPN2, PRKACA, DUSP3, RPS7, NUP133, ACTL6A, TSC1, THOC2, NCOR2, DAD1, TBL1XR1, NUP50, MYH9, PFN1, CEBPB, LUZP1, ROCK2, SF3B6, CUL3, HTT, RRP7A, EMG1, HECTD1, RPL13, ABL2, SLC25A20, CERT1, SF3B1, SMAD2, BTF3, RPA1, BYSL, CUL4A, DAB2, PSMC3, COPS2, ERCC2, CNOT3, NMT1, NF1, GRB2, BAP1, ZPR1, LIMS1	1000	200	3887	1.04949	1	1	0.997878
GOTERM_BP_ALL	GO:0009790~embryo development	78	7.57282	0.571043	TOP2A, IL1RN, POGLUT1, CCDC47, PITPNB, EIF4A3, RTCB, BRK1, ENO1, CASP8, OPA1, TRIM28, CASP3, CAPN2, RACK1, RPL38, PRKACA, DUSP3, TPI1, RPS7, NUP133, HSBP1, ACTL6A, RPS6, TSC1, THOC2, NCOR2, DAD1, TBL1XR1, NUP50, MYH9, TOP1, PFN1, PAFAH1B1, CEBPB, LUZP1, ROCK1, ROCK2, SF3B6, CUL3, USH1C, HTT, RRP7A, CDC42, SCEL, ABR, EMG1, HECTD1, TRA2B, VPS52, RPL13, ABL2, SLC25A20, CERT1, SF3B1, MAPK3, SMAD2, BT…	1000	303	3887	1.00061	1	1	0.997878
GOTERM_BP_ALL	GO:0001701~in utero embryonic development	37	3.59223	0.628941	CEBPB, SF3B6, PITPNB, CUL3, RTCB, BRK1, ENO1, RRP7A, EMG1, HECTD1, TRIM28, CAPN2, RPL13, SLC25A20, SF3B1, CERT1, SMAD2, BTF3, DUSP3, ACTL6A, RPA1, THOC2, BYSL, CUL4A, NCOR2, DAB2, PSMC3, DAD1, TBL1XR1, COPS2, CNOT3, ERCC2, NMT1, MYH9, GRB2, BAP1, ZPR1	1000	145	3887	0.991855	1	1	0.997878
Annotation Cluster 129	Enrichment Score: 0.29961138381034025
Category	Term	Count	%	PValue	Genes	List Total	Pop Hits	Pop Total	Fold Enrichment	Bonferroni	Benjamini	FDR
GOTERM_BP_ALL	GO:0098876~vesicle-mediated transport to the plasma membrane	13	1.26214	0.355512	NSF, GRIPAP1, SEC16A, COMMD1, DNM2, SNX27, RACK1, VPS35, EXOC5, CCDC22, EXOC2, RAB8A, VPS35L	1000	41	3887	1.23246	1	1	0.997878
GOTERM_BP_ALL	GO:0006893~Golgi to plasma membrane transport	9	0.873786	0.563479	NSF, SEC16A, RACK1, EXOC5, COMMD1, CCDC22, EXOC2, DNM2, VPS35L	1000	31	3887	1.12848	1	1	0.997878
GOTERM_BP_ALL	GO:0006892~post-Golgi vesicle-mediated transport	14	1.35922	0.630135	NSF, VPS29, SEC16A, AP3D1, COMMD1, DNM2, GAK, VPS52, RACK1, EXOC5, AP3S1, CCDC22, EXOC2, VPS35L	1000	53	3887	1.02675	1	1	0.997878
Annotation Cluster 130	Enrichment Score: 0.2921666786505052
Category	Term	Count	%	PValue	Genes	List Total	Pop Hits	Pop Total	Fold Enrichment	Bonferroni	Benjamini	FDR
GOTERM_BP_ALL	GO:0046578~regulation of Ras protein signal transduction	19	1.84466	0.373166	ABCA1, CUL3, ERBIN, ARHGAP17, CBL, DGKZ, DNM2, PSD4, ARHGDIA, NUP62, NF1, ABL2, KRAS, ARHGEF2, STAMBP, CRK, RGL2, GIT1, MAP4K4	1000	64	3887	1.15395	1	1	0.997878
GOTERM_BP_ALL	GO:0046580~negative regulation of Ras protein signal transduction	7	0.679612	0.513973	CUL3, NUP62, NF1, ABL2, STAMBP, DGKZ, GIT1	1000	22	3887	1.23677	1	1	0.997878
GOTERM_BP_ALL	GO:0051058~negative regulation of small GTPase mediated signal transduction	7	0.679612	0.692879	CUL3, NUP62, NF1, ABL2, STAMBP, DGKZ, GIT1	1000	26	3887	1.0465	1	1	0.997878
Annotation Cluster 131	Enrichment Score: 0.2919800110656158
Category	Term	Count	%	PValue	Genes	List Total	Pop Hits	Pop Total	Fold Enrichment	Bonferroni	Benjamini	FDR
GOTERM_BP_ALL	GO:0036465~synaptic vesicle recycling	18	1.74757	0.00417247	SYT5, CYFIP1, RAB3A, ROCK1, AP3D1, AP3B1, AP2B1, MFF, DNM2, DNM3, DIAPH1, BIN1, AP3S1, DNM1L, GIT1, AP2M1, PICALM, SH3GL1	1000	36	3887	1.9435	1	0.731638	0.729988
GOTERM_BP_ALL	GO:1902803~regulation of synaptic vesicle transport	13	1.26214	0.222028	NAPA, CYFIP1, CHRNB3, RAB3A, ROCK1, MFF, DNM3, GIPC1, DNM1L, GIT1, AP2M1, PICALM, SH3GL1	1000	37	3887	1.3657	1	1	0.997878
GOTERM_BP_ALL	GO:0017157~regulation of exocytosis	25	2.42718	0.263898	NAPA, RAB3A, RAB3D, VPS4B, VPS4A, WDR41, RAB21, ABR, DNM1L, GIT1, RAB8A, NSF, SYT5, CHRNB3, PDCD6IP, FCER1G, ANXA1, SYK, SEPTIN2, TPCN2, HGS, FES, GIPC1, CHMP2A, EXOC2	1000	82	3887	1.18506	1	1	0.997878
GOTERM_BP_ALL	GO:0006887~exocytosis	35	3.39806	0.683394	NAPA, RAB3A, CTBP2, RAB3D, VPS4B, PLEK, VPS4A, WDR41, ARHGAP17, CBL, ABR, TRAPPC11, DNM1L, PRKACA, YKT6, GIT1, RAB8A, SYT5, CHRNB3, PDCD6IP, FCER1G, ANXA1, SYK, ANXA3, YWHAZ, TXLNA, HGS, FES, GIPC1, CHMP2A, MYH9, EXOC3, EXOC5, EXOC2, MYO1F	1000	140	3887	0.97175	1	1	0.997878
GOTERM_BP_ALL	GO:0017158~regulation of calcium ion-dependent exocytosis	7	0.679612	0.729994	SYT5, NAPA, CHRNB3, RAB3A, GIPC1, DNM1L, GIT1	1000	27	3887	1.00774	1	1	0.997878
GOTERM_BP_ALL	GO:2000300~regulation of synaptic vesicle exocytosis	6	0.582524	0.742774	NAPA, CHRNB3, RAB3A, GIPC1, DNM1L, GIT1	1000	23	3887	1.014	1	1	0.997878
GOTERM_BP_ALL	GO:0045055~regulated exocytosis	21	2.03883	0.75794	SYT5, NAPA, CHRNB3, RAB3A, FCER1G, SYK, CTBP2, ANXA3, RAB3D, PLEK, ARHGAP17, CBL, YWHAZ, ABR, FES, GIPC1, MYH9, DNM1L, PRKACA, GIT1, MYO1F	1000	87	3887	0.938241	1	1	0.997878
GOTERM_BP_ALL	GO:0046928~regulation of neurotransmitter secretion	7	0.679612	0.763827	NAPA, CHRNB3, RAB3A, GIPC1, NF1, DNM1L, GIT1	1000	28	3887	0.97175	1	1	0.997878
GOTERM_BP_ALL	GO:0017156~calcium ion regulated exocytosis	11	1.06796	0.781565	SYT5, NAPA, CHRNB3, RAB3A, CTBP2, GIPC1, MYH9, ARHGAP17, DNM1L, PRKACA, GIT1	1000	46	3887	0.9295	1	1	0.997878
GOTERM_BP_ALL	GO:1903305~regulation of regulated secretory pathway	12	1.16505	0.797673	SYT5, NAPA, ABR, CHRNB3, RAB3A, FCER1G, SYK, FES, RAB3D, GIPC1, DNM1L, GIT1	1000	51	3887	0.914588	1	1	0.997878
GOTERM_BP_ALL	GO:0016079~synaptic vesicle exocytosis	6	0.582524	0.809322	SYT5, NAPA, RAB3A, CTBP2, DNM1L, PRKACA	1000	25	3887	0.93288	1	1	0.997878
GOTERM_BP_ALL	GO:0099643~signal release from synapse	10	0.970874	0.813215	SYT5, NAPA, CHRNB3, RAB3A, CTBP2, GIPC1, NF1, DNM1L, PRKACA, GIT1	1000	43	3887	0.903953	1	1	0.997878
GOTERM_BP_ALL	GO:0007269~neurotransmitter secretion	10	0.970874	0.813215	SYT5, NAPA, CHRNB3, RAB3A, CTBP2, GIPC1, NF1, DNM1L, PRKACA, GIT1	1000	43	3887	0.903953	1	1	0.997878
GOTERM_BP_ALL	GO:0099531~presynaptic process involved in chemical synaptic transmission	10	0.970874	0.834888	SYT5, NAPA, CHRNB3, RAB3A, CTBP2, GIPC1, NF1, DNM1L, PRKACA, GIT1	1000	44	3887	0.883409	1	1	0.997878
GOTERM_BP_ALL	GO:0051588~regulation of neurotransmitter transport	7	0.679612	0.846323	NAPA, CHRNB3, RAB3A, GIPC1, NF1, DNM1L, GIT1	1000	31	3887	0.87771	1	1	0.997878
GOTERM_BP_ALL	GO:0006836~neurotransmitter transport	10	0.970874	0.936456	SYT5, NAPA, CHRNB3, RAB3A, CTBP2, GIPC1, NF1, DNM1L, PRKACA, GIT1	1000	51	3887	0.762157	1	1	0.997878
GOTERM_BP_ALL	GO:0001505~regulation of neurotransmitter levels	11	1.06796	0.938969	SYT5, NAPA, CHRNB3, RAB3A, CTBP2, GIPC1, NF1, DNM1L, PRKACA, GIT1, ALDH9A1	1000	56	3887	0.763518	1	1	0.997878
Annotation Cluster 132	Enrichment Score: 0.29046382194097087
Category	Term	Count	%	PValue	Genes	List Total	Pop Hits	Pop Total	Fold Enrichment	Bonferroni	Benjamini	FDR
GOTERM_BP_ALL	GO:0010591~regulation of lamellipodium assembly	8	0.776699	0.327983	CDC42, ACTR2, CYFIP1, HSP90AA1, CAPZB, BRK1, TWF1, DNM2	1000	22	3887	1.41345	1	1	0.997878
GOTERM_BP_ALL	GO:0030032~lamellipodium assembly	9	0.873786	0.434076	CDC42, ACTR2, CYFIP1, HSP90AA1, CAPZB, BRK1, ARHGEF7, SRGAP2, DNM2	1000	28	3887	1.24939	1	1	0.997878
GOTERM_BP_ALL	GO:0010592~positive regulation of lamellipodium assembly	6	0.582524	0.452989	CDC42, ACTR2, CYFIP1, HSP90AA1, BRK1, DNM2	1000	17	3887	1.37188	1	1	0.997878
GOTERM_BP_ALL	GO:1902743~regulation of lamellipodium organization	8	0.776699	0.517998	CDC42, ACTR2, CYFIP1, HSP90AA1, CAPZB, BRK1, TWF1, DNM2	1000	26	3887	1.196	1	1	0.997878
GOTERM_BP_ALL	GO:0097581~lamellipodium organization	12	1.16505	0.530294	CDC42, ACTR2, CYFIP1, SNX1, HSP90AA1, SNX2, CAPZB, BRK1, TWF1, ARHGEF7, SRGAP2, DNM2	1000	42	3887	1.11057	1	1	0.997878
GOTERM_BP_ALL	GO:1902745~positive regulation of lamellipodium organization	6	0.582524	0.61356	CDC42, ACTR2, CYFIP1, HSP90AA1, BRK1, DNM2	1000	20	3887	1.1661	1	1	0.997878
GOTERM_BP_ALL	GO:0034314~Arp2/3 complex-mediated actin nucleation	4	0.38835	0.852209	ACTR2, CYFIP1, BRK1, IQGAP2	1000	17	3887	0.914588	1	1	0.997878
Annotation Cluster 133	Enrichment Score: 0.2897657637875106
Category	Term	Count	%	PValue	Genes	List Total	Pop Hits	Pop Total	Fold Enrichment	Bonferroni	Benjamini	FDR
GOTERM_BP_ALL	GO:0045047~protein targeting to ER	8	0.776699	0.327983	SPCS1, SGTA, SRPRB, CHMP4B, SRP68, SEC62, SRP9, GET4	1000	22	3887	1.41345	1	1	0.997878
GOTERM_BP_ALL	GO:0006612~protein targeting to membrane	16	1.5534	0.381799	NCF1, SGTA, OGA, CHM, MIEF1, SRP68, MFF, SRP9, AKT2, STOM, CCL2, SRPRB, CHMP4B, NUP54, SEC62, GET4	1000	53	3887	1.17343	1	1	0.997878
GOTERM_BP_ALL	GO:0072599~establishment of protein localization to endoplasmic reticulum	8	0.776699	0.471437	SPCS1, SGTA, SRPRB, CHMP4B, SRP68, SEC62, SRP9, GET4	1000	25	3887	1.24384	1	1	0.997878
GOTERM_BP_ALL	GO:0006620~posttranslational protein targeting to membrane	4	0.38835	0.566526	SGTA, CHMP4B, SEC62, GET4	1000	11	3887	1.41345	1	1	0.997878
GOTERM_BP_ALL	GO:0070972~protein localization to endoplasmic reticulum	11	1.06796	0.601058	BTF3, SPCS1, SEC16A, SGTA, BCAP29, SRPRB, CHMP4B, SRP68, SEC62, SRP9, GET4	1000	40	3887	1.06892	1	1	0.997878
GOTERM_BP_ALL	GO:0006614~SRP-dependent cotranslational protein targeting to membrane	3	0.291262	0.65039	SRPRB, SRP68, SRP9	1000	8	3887	1.45762	1	1	0.997878
GOTERM_BP_ALL	GO:0006613~cotranslational protein targeting to membrane	3	0.291262	0.716505	SRPRB, SRP68, SRP9	1000	9	3887	1.29567	1	1	0.997878
Annotation Cluster 134	Enrichment Score: 0.28971367543101273
Category	Term	Count	%	PValue	Genes	List Total	Pop Hits	Pop Total	Fold Enrichment	Bonferroni	Benjamini	FDR
GOTERM_BP_ALL	GO:0051205~protein insertion into membrane	8	0.776699	0.23631	SH3GLB1, CCDC47, EMC2, SGTA, BAX, MAIP1, EMC8, GET4	1000	20	3887	1.5548	1	1	0.997878
GOTERM_BP_ALL	GO:0045048~protein insertion into ER membrane	5	0.485437	0.620294	CCDC47, EMC2, SGTA, EMC8, GET4	1000	16	3887	1.21469	1	1	0.997878
GOTERM_BP_ALL	GO:0071816~tail-anchored membrane protein insertion into ER membrane	4	0.38835	0.631049	EMC2, SGTA, EMC8, GET4	1000	12	3887	1.29567	1	1	0.997878
GOTERM_BP_ALL	GO:0007029~endoplasmic reticulum organization	12	1.16505	0.749897	GAK, SHTN1, SEC16A, CCDC47, EMC2, SGTA, RAB18, HTT, CERT1, EMC8, GET4, SEC31A	1000	49	3887	0.951918	1	1	0.997878
Annotation Cluster 135	Enrichment Score: 0.28586513501924177
Category	Term	Count	%	PValue	Genes	List Total	Pop Hits	Pop Total	Fold Enrichment	Bonferroni	Benjamini	FDR
GOTERM_BP_ALL	GO:1901798~positive regulation of signal transduction by p53 class mediator	6	0.582524	0.223695	SH3GLB1, DDX5, RPS7, RPL23, RPL11, EEF1E1	1000	13	3887	1.794	1	1	0.997878
GOTERM_BP_ALL	GO:1904667~negative regulation of ubiquitin protein ligase activity	3	0.291262	0.38198	RPS7, RPL23, RPL11	1000	5	3887	2.3322	1	1	0.997878
GOTERM_BP_ALL	GO:0051438~regulation of ubiquitin-protein transferase activity	8	0.776699	0.42382	BAG5, RPS7, RPL23, RPL11, UBE2N, DCUN1D1, DNM1L, UBE2L3	1000	24	3887	1.29567	1	1	0.997878
GOTERM_BP_ALL	GO:0042787~protein ubiquitination involved in ubiquitin-dependent protein catabolic process	6	0.582524	0.452989	VCP, RPS7, RPL23, RPL11, SGTA, CCDC22	1000	17	3887	1.37188	1	1	0.997878
GOTERM_BP_ALL	GO:1904666~regulation of ubiquitin protein ligase activity	4	0.38835	0.495477	RPS7, RPL23, RPL11, DNM1L	1000	10	3887	1.5548	1	1	0.997878
GOTERM_BP_ALL	GO:0051444~negative regulation of ubiquitin-protein transferase activity	4	0.38835	0.566526	BAG5, RPS7, RPL23, RPL11	1000	11	3887	1.41345	1	1	0.997878
GOTERM_BP_ALL	GO:2000059~negative regulation of protein ubiquitination involved in ubiquitin-dependent protein catabolic process	4	0.38835	0.566526	RPS7, RPL23, RPL11, SGTA	1000	11	3887	1.41345	1	1	0.997878
GOTERM_BP_ALL	GO:2000058~regulation of protein ubiquitination involved in ubiquitin-dependent protein catabolic process	6	0.582524	0.61356	VCP, RPS7, RPL23, RPL11, SGTA, CCDC22	1000	20	3887	1.1661	1	1	0.997878
GOTERM_BP_ALL	GO:0031397~negative regulation of protein ubiquitination	10	0.970874	0.915233	RASD2, DNAJA1, BAG5, RPS7, RPL23, RPL11, PINX1, SGTA, RPS3, ATG5	1000	49	3887	0.793265	1	1	0.997878
GOTERM_BP_ALL	GO:1903321~negative regulation of protein modification by small protein conjugation or removal	10	0.970874	0.945215	RASD2, DNAJA1, BAG5, RPS7, RPL23, RPL11, PINX1, SGTA, RPS3, ATG5	1000	52	3887	0.7475	1	1	0.997878
Annotation Cluster 136	Enrichment Score: 0.28585625585942637
Category	Term	Count	%	PValue	Genes	List Total	Pop Hits	Pop Total	Fold Enrichment	Bonferroni	Benjamini	FDR
GOTERM_BP_ALL	GO:0021766~hippocampus development	8	0.776699	0.375768	YWHAE, ANXA3, UBA6, KIF5B, CASP3, TSC1, CRK, PAFAH1B1	1000	23	3887	1.352	1	1	0.997878
GOTERM_BP_ALL	GO:0021987~cerebral cortex development	12	1.16505	0.381801	YWHAE, ATIC, TRA2B, NF1, BAX, TSC1, SRGAP2, CRK, GART, ATG7, RHOA, PAFAH1B1	1000	38	3887	1.22747	1	1	0.997878
GOTERM_BP_ALL	GO:0021761~limbic system development	10	0.970874	0.40094	YWHAE, ANXA3, UBA6, KIF5B, CASP3, NF1, BAX, TSC1, CRK, PAFAH1B1	1000	31	3887	1.25387	1	1	0.997878
GOTERM_BP_ALL	GO:0021543~pallium development	16	1.5534	0.44535	YWHAE, ANXA3, UBA6, TSC1, RHOA, ATIC, TRA2B, CASP3, KIF5B, NF1, BAX, SRGAP2, CRK, ATG7, GART, PAFAH1B1	1000	55	3887	1.13076	1	1	0.997878
GOTERM_BP_ALL	GO:0007417~central nervous system development	68	6.60194	0.544716	YWHAE, TOP2B, SCYL3, ANKLE2, HSP90AB1, DBI, PRPF19, UBE2L3, ATIC, DPYSL2, KIF5B, CASP3, RAC3, EIF2B1, GIT1, SCYL1, CDK5RAP2, HSP90AA1, ANXA3, ACTL6A, VPS13B, TSC1, RHOA, ALDH3A2, GAK, NCOR2, BIN1, NDUFS4, UFC1, ATP6V0D1, CRK, GART, SNRPB, PAFAH1B1, NAPA, MTPN, UBA6, GSTP1, VPS4B, HTRA2, HTT, CAPG, ABR, TRA2B, FLNA, ABL2, MAP4, SRGAP2, ATG7, MAPK3, HSPA8, GSN, EIF2B2, SETD1A, HOOK3, BAIAP2, ARCN1,…	1000	262	3887	1.00884	1	1	0.997878
GOTERM_BP_ALL	GO:0021537~telencephalon development	19	1.84466	0.545335	YWHAE, ANXA3, UBA6, HTT, TSC1, DBI, RHOA, NCOR2, ATIC, TRA2B, CASP3, KIF5B, NF1, BAX, SRGAP2, CRK, ATG7, GART, PAFAH1B1	1000	70	3887	1.05504	1	1	0.997878
GOTERM_BP_ALL	GO:0007420~brain development	47	4.56311	0.665999	NAPA, YWHAE, TOP2B, MTPN, UBA6, HTRA2, HTT, DBI, UBE2L3, ABR, ATIC, DPYSL2, CASP3, TRA2B, KIF5B, RAC3, ABL2, FLNA, SRGAP2, ATG7, GIT1, CDK5RAP2, HSPA8, ANXA3, SETD1A, TSC1, HOOK3, BAIAP2, RHOA, ARCN1, GAK, NCOR2, DIAPH1, UFM1, NDUFS4, RAB18, NF1, UFC1, BAX, KRAS, PSMG1, ANP32B, ATP6V0D1, CRK, GART, SNRPB, PAFAH1B1	1000	187	3887	0.976947	1	1	0.997878
GOTERM_BP_ALL	GO:0060322~head development	51	4.95146	0.724855	YWHAE, TOP2B, DBI, PFAS, UBE2L3, ATIC, DPYSL2, KIF5B, CASP3, RAC3, GIT1, CDK5RAP2, ANXA3, TSC1, RHOA, GAK, NCOR2, NDUFS4, UFC1, ATP6V0D1, RAF1, CRK, GART, SNRPB, PAFAH1B1, NAPA, MTPN, UBA6, HTRA2, HTT, ABR, TRA2B, FLNA, ABL2, SRGAP2, ATG7, MAPK3, HSPA8, CREBBP, SETD1A, HOOK3, BAIAP2, ARCN1, DIAPH1, UFM1, RAB18, NF1, BAX, KRAS, PSMG1, ANP32B	1000	207	3887	0.957667	1	1	0.997878
GOTERM_BP_ALL	GO:0030900~forebrain development	26	2.52427	0.728112	YWHAE, TOP2B, UBA6, HTRA2, HTT, DBI, ATIC, CASP3, TRA2B, KIF5B, RAC3, SRGAP2, ATG7, HSPA8, ANXA3, TSC1, HOOK3, RHOA, GAK, NCOR2, NF1, BAX, KRAS, CRK, GART, PAFAH1B1	1000	106	3887	0.953415	1	1	0.997878
Annotation Cluster 137	Enrichment Score: 0.28038764170937347
Category	Term	Count	%	PValue	Genes	List Total	Pop Hits	Pop Total	Fold Enrichment	Bonferroni	Benjamini	FDR
GOTERM_BP_ALL	GO:0033209~tumor necrosis factor-mediated signaling pathway	10	0.970874	0.318103	IKBKB, PYCARD, NAIP2, RRAGA, TRADD, CPNE1, CASP1, RIPK1, COMMD7, LIMS1	1000	29	3887	1.34034	1	1	0.997878
GOTERM_BP_ALL	GO:0034612~response to tumor necrosis factor	21	2.03883	0.46788	IGBP1, TRADD, ERBIN, NMNAT3, THBS1, COMMD7, PRPF8, PYCARD, IKBKB, NAIP2, RRAGA, CASP8, FABP4, CCL6, CPNE1, CASP1, RPS3, CCL2, RIPK1, LIMS1, MAPK3	1000	75	3887	1.08836	1	1	0.997878
GOTERM_BP_ALL	GO:0071356~cellular response to tumor necrosis factor	18	1.74757	0.543467	TRADD, ERBIN, THBS1, COMMD7, PRPF8, PYCARD, IKBKB, NAIP2, RRAGA, FABP4, CCL6, CPNE1, CASP1, RPS3, CCL2, RIPK1, LIMS1, MAPK3	1000	66	3887	1.06009	1	1	0.997878
GOTERM_BP_ALL	GO:0019221~cytokine-mediated signaling pathway	29	2.81553	0.934488	IL1RN, HSP90AB1, TRADD, PYCARD, IKBKB, CCL6, CPNE1, CASP1, CCL2, STAT6, RIPK1, FADD, MAPK3, RBM15, YTHDF2, FCER1G, SYK, YTHDF3, ARG1, OXSR1, COMMD7, NAIP2, RRAGA, OTULIN, KRAS, TTLL12, LSM14A, PAFAH1B1, LIMS1	1000	136	3887	0.828846	1	1	0.997878
Annotation Cluster 138	Enrichment Score: 0.2723552739031788
Category	Term	Count	%	PValue	Genes	List Total	Pop Hits	Pop Total	Fold Enrichment	Bonferroni	Benjamini	FDR
GOTERM_BP_ALL	GO:0032210~regulation of telomere maintenance via telomerase	9	0.873786	0.301376	CCT6A, CCT2, EXOSC10, PINX1, HNRNPU, CCT8, CCT7, HNRNPA1, MAPK3	1000	25	3887	1.39932	1	1	0.997878
GOTERM_BP_ALL	GO:1904356~regulation of telomere maintenance via telomere lengthening	10	0.970874	0.318103	CCT6A, CCT2, EXOSC10, PINX1, HNRNPA2B1, HNRNPU, CCT8, CCT7, HNRNPA1, MAPK3	1000	29	3887	1.34034	1	1	0.997878
GOTERM_BP_ALL	GO:0032211~negative regulation of telomere maintenance via telomerase	4	0.38835	0.418988	EXOSC10, PINX1, HNRNPU, HNRNPA1	1000	9	3887	1.72756	1	1	0.997878
GOTERM_BP_ALL	GO:1904357~negative regulation of telomere maintenance via telomere lengthening	4	0.38835	0.495477	EXOSC10, PINX1, HNRNPU, HNRNPA1	1000	10	3887	1.5548	1	1	0.997878
GOTERM_BP_ALL	GO:0032205~negative regulation of telomere maintenance	4	0.38835	0.566526	EXOSC10, PINX1, HNRNPU, HNRNPA1	1000	11	3887	1.41345	1	1	0.997878
GOTERM_BP_ALL	GO:2000279~negative regulation of DNA biosynthetic process	4	0.38835	0.688576	EXOSC10, PINX1, HNRNPU, HNRNPA1	1000	13	3887	1.196	1	1	0.997878
GOTERM_BP_ALL	GO:0051053~negative regulation of DNA metabolic process	10	0.970874	0.888259	HELB, EXOSC10, NMNAT1, TRIM28, RIF1, PINX1, RPS3, HNRNPU, HNRNPA1, ATG7	1000	47	3887	0.827021	1	1	0.997878
GOTERM_BP_ALL	GO:2001251~negative regulation of chromosome organization	11	1.06796	0.960605	TOP2A, EXOSC10, PINX1, SMARCA5, HNRNPU, CDCA8, HNRNPA1, ATG7, NDC80, ATG5, CDK5RAP2	1000	59	3887	0.724695	1	1	0.997878
Annotation Cluster 139	Enrichment Score: 0.26985005924117594
Category	Term	Count	%	PValue	Genes	List Total	Pop Hits	Pop Total	Fold Enrichment	Bonferroni	Benjamini	FDR
GOTERM_BP_ALL	GO:0051345~positive regulation of hydrolase activity	60	5.82524	0.204368	DDX3X, HSP90AB1, PLEK, PDCD5, WDR41, HNRNPU, HMGB1, PYCARD, CASP8, AIFM1, AKT2, CASP1, RACK1, CTSH, MMUT, CTSD, TGM2, RIPK3, SYK, PRKCD, ATP1B3, TSC1, TBC1D2B, ARAP1, VAV1, RHOA, DNM2, BIN1, PSME3, PFN1, ARHGEF7, CRK, NAPA, VCP, PCNA, ROCK1, ROCK2, RAP1GDS1, HTRA2, PHB, PPP2CA, ABR, CCL6, RPS3, CCL2, ABL2, FADD, SRGAP2, BID, XDH, TBC1D15, MAP4K4, GSN, SNX18, EIF5, NF1, BAX, ANP32B, PICALM, LIMS1	1000	208	3887	1.12125	1	1	0.997878
GOTERM_BP_ALL	GO:0043547~positive regulation of GTPase activity	24	2.3301	0.327022	RAP1GDS1, WDR41, TSC1, TBC1D2B, ARAP1, VAV1, ABR, SNX18, EIF5, BIN1, CCL6, AKT2, RACK1, NF1, CCL2, MMUT, ARHGEF7, SRGAP2, CRK, TBC1D15, MAP4K4, LIMS1, PICALM, TGM2	1000	81	3887	1.1517	1	1	0.997878
GOTERM_BP_ALL	GO:0051336~regulation of hydrolase activity	85	8.25243	0.443488	DDX3X, HSP90AB1, PLEK, PDCD5, PZP, ARHGAP1, WDR41, HNRNPU, HMGB1, PYCARD, IKBKB, RPS6KA3, CASP8, AIFM1, AKT2, CASP1, RACK1, CTSH, MMUT, EIF2B1, CTSD, TGM2, USP47, ANXA1, SERPINB2, RIPK3, SYK, PRKCD, AIP, ATP1B3, TSC1, TBC1D2B, ARAP1, VAV1, RHOA, DNM2, NAIP2, PSMA3, BIN1, PSME3, PFN1, ARHGEF7, CRK, GAPDH, PAFAH1B1, NAPA, CSTB, VCP, PCNA, ROCK1, ROCK2, PAPLN, RAP1GDS1, HTRA2, HTT, IQGAP1, PHB, IQGA…	1000	321	3887	1.02927	1	1	0.997878
GOTERM_BP_ALL	GO:0043087~regulation of GTPase activity	31	3.00971	0.475966	RAP1GDS1, ARHGAP1, WDR41, IQGAP1, IQGAP2, PYCARD, ABR, ALS2CL, CCL6, AKT2, RACK1, CCL2, MMUT, EIF2B1, SRGAP2, TBC1D15, MAP4K4, TGM2, TBC1D2B, TSC1, ARAP1, VAV1, SNX18, EIF5, BIN1, NF1, ARHGEF7, CRK, PICALM, PAFAH1B1, LIMS1	1000	114	3887	1.05699	1	1	0.997878
GOTERM_BP_ALL	GO:0050790~regulation of catalytic activity	141	13.6893	0.773195	IL1RN, NCF1, PDCD5, NAB2, HNRNPU, UBE2L3, PYCARD, RPS6KA3, AKT2, WDR91, MMUT, TGM2, CDK5RAP2, SH3GLB1, RPS7, RPL23, PRKCD, AIP, ATP1B3, TSC1, TBC1D2B, MIF, PRKAB1, DGKZ, EEF1A1, NAIP2, HGS, CCNE1, BIN1, PSME3, ERP29, ADNP, RAF1, PFN1, PPIA, VCP, DCUN1D1, HTRA2, IQGAP1, PHB, IQGAP2, ABR, PRDX5, BAG5, PRKAR2A, ABL2, RIPK1, SFN, FADD, SRGAP2, TBC1D15, HSPA8, DHCR24, DAB2, EIF5, UBE2N, NF1, ANP32B, P…	1000	571	3887	0.959837	1	1	0.997878
GOTERM_BP_ALL	GO:0065009~regulation of molecular function	187	18.1553	0.811986	IL1RN, NCF1, PDCD5, NAB2, EIF4A3, HNRNPU, ENO1, UBE2L3, PYCARD, RPS6KA3, TRIM28, AKT2, KIF5B, WDR91, CPNE1, TRIM25, MMUT, TGM2, CDK5RAP2, SH3GLB1, USP7, RPS7, RPL23, PRKCD, AIP, ATP1B3, TSC1, TBC1D2B, CNPY2, MIF, PRKAB1, DGKZ, EEF1A1, NAIP2, HGS, CCNE1, BIN1, PSME3, ERP29, ADNP, RAF1, PFN1, PPIA, LRPAP1, VCP, CTBP2, DCUN1D1, HTRA2, IQGAP1, PHB, IQGAP2, ABR, PRDX2, PRDX5, BAG5, PRKAR2A, DHRS7B, PL…	1000	759	3887	0.957667	1	1	0.997878
GOTERM_BP_ALL	GO:0043085~positive regulation of catalytic activity	89	8.64078	0.828694	IL1RN, DDX3X, HSP90AB1, NCF1, YWHAB, PLEK, PDCD5, NAB2, WDR41, PRKAG2, HNRNPU, DBI, HMGB1, UBE2L3, PYCARD, CASP8, AIFM1, AKT2, CASP1, RACK1, CTSH, MMUT, CTSD, TGM2, SH3GLB1, CCT2, HSP90AA1, RIPK3, SYK, RFC2, PRKCD, ATP1B3, TSC1, TBC1D2B, MIF, ARAP1, DGKZ, VAV1, RHOA, DNM2, BIN1, PSME3, ERP29, ADNP, RAF1, PFN1, ARHGEF7, CRK, PPIA, NAPA, VAC14, VCP, PCNA, ROCK1, ROCK2, RAP1GDS1, DCUN1D1, HTRA2, IQG…	1000	370	3887	0.934981	1	1	0.997878
GOTERM_BP_ALL	GO:0044093~positive regulation of molecular function	116	11.2621	0.945192	IL1RN, NCF1, PDCD5, NAB2, HNRNPU, ENO1, UBE2L3, PYCARD, TRIM28, AKT2, KIF5B, TRIM25, MMUT, TGM2, SH3GLB1, PRKCD, ATP1B3, TSC1, TBC1D2B, CNPY2, MIF, DGKZ, BIN1, PSME3, ERP29, ADNP, RAF1, PFN1, PPIA, VCP, CTBP2, DCUN1D1, HTRA2, IQGAP1, PHB, ABR, PLCG2, ABL2, RIPK1, FADD, SRGAP2, TBC1D15, HSPA8, CREBBP, HSPA4, EIF5, UBE2N, NF1, ANP32B, EIF4G1, PICALM, DDX3X, HSP90AB1, YWHAB, TRADD, PLEK, PINX1, WDR4…	1000	502	3887	0.898191	1	1	0.997878
Annotation Cluster 140	Enrichment Score: 0.2659694257313422
Category	Term	Count	%	PValue	Genes	List Total	Pop Hits	Pop Total	Fold Enrichment	Bonferroni	Benjamini	FDR
GOTERM_BP_ALL	GO:0060997~dendritic spine morphogenesis	9	0.873786	0.301376	CDC42, DNM3, ACTR2, OPA1, CAPRIN1, BAIAP2, DNM1L, SEPTIN7, PAFAH1B1	1000	25	3887	1.39932	1	1	0.997878
GOTERM_BP_ALL	GO:0048813~dendrite morphogenesis	15	1.45631	0.373889	SH3GLB1, ACTR2, ROCK2, BAIAP2, SEPTIN7, RAB21, CDC42, DNM3, OPA1, CAPRIN1, ABL2, DNM1L, PDLIM5, PAFAH1B1, PICALM	1000	49	3887	1.1899	1	1	0.997878
GOTERM_BP_ALL	GO:0060996~dendritic spine development	15	1.45631	0.406741	ACTR2, CREBBP, UBA6, BAIAP2, SEPTIN7, CDC42, DNM3, OPA1, CAPRIN1, DNM1L, PDLIM5, SRGAP2, PAK2, GIT1, PAFAH1B1	1000	50	3887	1.1661	1	1	0.997878
GOTERM_BP_ALL	GO:0061003~positive regulation of dendritic spine morphogenesis	6	0.582524	0.452989	ACTR2, OPA1, CAPRIN1, BAIAP2, DNM1L, PAFAH1B1	1000	17	3887	1.37188	1	1	0.997878
GOTERM_BP_ALL	GO:0061001~regulation of dendritic spine morphogenesis	8	0.776699	0.471437	DNM3, ACTR2, OPA1, CAPRIN1, BAIAP2, DNM1L, PDLIM5, PAFAH1B1	1000	25	3887	1.24384	1	1	0.997878
GOTERM_BP_ALL	GO:0016358~dendrite development	25	2.42718	0.48165	CYFIP1, UBA6, ROCK2, IQGAP1, RAB21, CDC42, OPA1, ABL2, DNM1L, PDLIM5, SRGAP2, PAK2, GIT1, SH3GLB1, ACTR2, CREBBP, TRAPPC4, BAIAP2, SEPTIN7, DNM3, MAP1B, CAPRIN1, CRK, PICALM, PAFAH1B1	1000	91	3887	1.06786	1	1	0.997878
GOTERM_BP_ALL	GO:0010769~regulation of cell morphogenesis involved in differentiation	30	2.91262	0.495724	RPL4, CYFIP1, RAB21, CDC42, OPA1, DPYSL2, C1QBP, RAC3, FLNA, DIP2B, DNM1L, PDLIM5, PAK2, SH3GLB1, ACTR2, EIF2B2, BAIAP2, DNM2, DNM3, SHTN1, DAB2, MAP1B, CAPRIN1, ADNP, P4HB, CALR, CRK, PICALM, PAFAH1B1, LIMS1	1000	111	3887	1.05054	1	1	0.997878
GOTERM_BP_ALL	GO:0050775~positive regulation of dendrite morphogenesis	8	0.776699	0.517998	SH3GLB1, RAB21, ACTR2, OPA1, CAPRIN1, BAIAP2, DNM1L, PAFAH1B1	1000	26	3887	1.196	1	1	0.997878
GOTERM_BP_ALL	GO:0097061~dendritic spine organization	10	0.970874	0.524711	CDC42, DNM3, ACTR2, OPA1, CAPRIN1, ABL2, BAIAP2, DNM1L, SEPTIN7, PAFAH1B1	1000	34	3887	1.14324	1	1	0.997878
GOTERM_BP_ALL	GO:1900006~positive regulation of dendrite development	11	1.06796	0.668573	SH3GLB1, RAB21, ACTR2, CYFIP1, CREBBP, OPA1, CAPRIN1, IQGAP1, BAIAP2, DNM1L, PAFAH1B1	1000	42	3887	1.01802	1	1	0.997878
GOTERM_BP_ALL	GO:0060999~positive regulation of dendritic spine development	7	0.679612	0.794416	ACTR2, CREBBP, OPA1, CAPRIN1, BAIAP2, DNM1L, PAFAH1B1	1000	29	3887	0.938241	1	1	0.997878
GOTERM_BP_ALL	GO:0048814~regulation of dendrite morphogenesis	10	0.970874	0.813215	SH3GLB1, RAB21, DNM3, ACTR2, OPA1, CAPRIN1, BAIAP2, DNM1L, PDLIM5, PAFAH1B1	1000	43	3887	0.903953	1	1	0.997878
GOTERM_BP_ALL	GO:0060998~regulation of dendritic spine development	9	0.873786	0.822668	DNM3, ACTR2, CREBBP, OPA1, CAPRIN1, BAIAP2, DNM1L, PDLIM5, PAFAH1B1	1000	39	3887	0.897	1	1	0.997878
GOTERM_BP_ALL	GO:0050773~regulation of dendrite development	15	1.45631	0.837337	SH3GLB1, CYFIP1, ACTR2, CREBBP, IQGAP1, BAIAP2, RHOA, RAB21, DNM3, OPA1, CAPRIN1, DNM1L, PDLIM5, CRK, PAFAH1B1	1000	66	3887	0.883409	1	1	0.997878
Annotation Cluster 141	Enrichment Score: 0.2624171303669539
Category	Term	Count	%	PValue	Genes	List Total	Pop Hits	Pop Total	Fold Enrichment	Bonferroni	Benjamini	FDR
GOTERM_BP_ALL	GO:0071242~cellular response to ammonium ion	8	0.776699	0.281231	DIAPH1, CASP7, ROCK2, CASP3, ANXA7, MAPK3, DNM2, TGM2	1000	21	3887	1.48076	1	1	0.997878
GOTERM_BP_ALL	GO:1903350~response to dopamine	3	0.291262	0.38198	MAPK3, DNM2, TGM2	1000	5	3887	2.3322	1	1	0.997878
GOTERM_BP_ALL	GO:1903351~cellular response to dopamine	3	0.291262	0.38198	MAPK3, DNM2, TGM2	1000	5	3887	2.3322	1	1	0.997878
GOTERM_BP_ALL	GO:0071867~response to monoamine	3	0.291262	0.771762	MAPK3, DNM2, TGM2	1000	10	3887	1.1661	1	1	0.997878
GOTERM_BP_ALL	GO:0071868~cellular response to monoamine stimulus	3	0.291262	0.771762	MAPK3, DNM2, TGM2	1000	10	3887	1.1661	1	1	0.997878
GOTERM_BP_ALL	GO:0071869~response to catecholamine	3	0.291262	0.771762	MAPK3, DNM2, TGM2	1000	10	3887	1.1661	1	1	0.997878
GOTERM_BP_ALL	GO:0071870~cellular response to catecholamine stimulus	3	0.291262	0.771762	MAPK3, DNM2, TGM2	1000	10	3887	1.1661	1	1	0.997878
Annotation Cluster 142	Enrichment Score: 0.26190243677733105
Category	Term	Count	%	PValue	Genes	List Total	Pop Hits	Pop Total	Fold Enrichment	Bonferroni	Benjamini	FDR
GOTERM_BP_ALL	GO:0006611~protein export from nucleus	20	1.94175	0.407656	YWHAE, SSB, NUP133, ALYREF, EIF4A3, TSC1, NUTF2, THOC2, MAGOHB, SDAD1, THOC7, NXF1, XPO4, HNRNPA2B1, SFN, NUP88, ANP32B, CALR, PRKACA, RAN	1000	69	3887	1.12667	1	1	0.997878
GOTERM_BP_ALL	GO:0051168~nuclear export	23	2.23301	0.475113	YWHAE, SSB, NUP133, ALYREF, EIF4A3, TSC1, NUTF2, THOC2, MAGOHB, SDAD1, THOC7, NXF1, NEMF, XPO4, HNRNPA2B1, NUP62, SFN, NUP88, ANP32B, CALR, HNRNPA1, PRKACA, RAN	1000	83	3887	1.07712	1	1	0.997878
GOTERM_BP_ALL	GO:0071427~mRNA-containing ribonucleoprotein complex export from nucleus	9	0.873786	0.478256	NXF1, NUP133, ALYREF, HNRNPA2B1, EIF4A3, NUP88, THOC2, MAGOHB, THOC7	1000	29	3887	1.20631	1	1	0.997878
GOTERM_BP_ALL	GO:0006406~mRNA export from nucleus	9	0.873786	0.478256	NXF1, NUP133, ALYREF, HNRNPA2B1, EIF4A3, NUP88, THOC2, MAGOHB, THOC7	1000	29	3887	1.20631	1	1	0.997878
GOTERM_BP_ALL	GO:0071426~ribonucleoprotein complex export from nucleus	13	1.26214	0.497971	SSB, NUP133, ALYREF, EIF4A3, TSC1, THOC2, MAGOHB, SDAD1, THOC7, NXF1, HNRNPA2B1, NUP88, RAN	1000	45	3887	1.12291	1	1	0.997878
GOTERM_BP_ALL	GO:0071166~ribonucleoprotein complex localization	13	1.26214	0.566808	SSB, NUP133, ALYREF, EIF4A3, TSC1, THOC2, MAGOHB, SDAD1, THOC7, NXF1, HNRNPA2B1, NUP88, RAN	1000	47	3887	1.07513	1	1	0.997878
GOTERM_BP_ALL	GO:0050657~nucleic acid transport	26	2.52427	0.580255	STAU1, EIF4A3, HTT, HNRNPU, SDAD1, NXF1, NUP62, NUP88, HNRNPA1, EIF5A, HNRNPA3, SSB, NUP133, ALYREF, NUTF2, TSC1, THOC2, MAGOHB, THOC7, SFPQ, NUP50, HNRNPA2B1, NUP54, KPNB1, RAN, SIDT2	1000	99	3887	1.02083	1	1	0.997878
GOTERM_BP_ALL	GO:0050658~RNA transport	26	2.52427	0.580255	STAU1, EIF4A3, HTT, HNRNPU, SDAD1, NXF1, NUP62, NUP88, HNRNPA1, EIF5A, HNRNPA3, SSB, NUP133, ALYREF, NUTF2, TSC1, THOC2, MAGOHB, THOC7, SFPQ, NUP50, HNRNPA2B1, NUP54, KPNB1, RAN, SIDT2	1000	99	3887	1.02083	1	1	0.997878
GOTERM_BP_ALL	GO:0051236~establishment of RNA localization	26	2.52427	0.580255	STAU1, EIF4A3, HTT, HNRNPU, SDAD1, NXF1, NUP62, NUP88, HNRNPA1, EIF5A, HNRNPA3, SSB, NUP133, ALYREF, NUTF2, TSC1, THOC2, MAGOHB, THOC7, SFPQ, NUP50, HNRNPA2B1, NUP54, KPNB1, RAN, SIDT2	1000	99	3887	1.02083	1	1	0.997878
GOTERM_BP_ALL	GO:0051028~mRNA transport	17	1.65049	0.599499	EIF5A, HNRNPA3, NUP133, ALYREF, EIF4A3, HTT, NUTF2, THOC2, MAGOHB, THOC7, NXF1, NUP50, HNRNPA2B1, NUP62, NUP88, NUP54, HNRNPA1	1000	64	3887	1.03248	1	1	0.997878
GOTERM_BP_ALL	GO:0006403~RNA localization	28	2.71845	0.604359	STAU1, EIF4A3, HTT, HNRNPU, SDAD1, NXF1, EXOSC10, NUP62, NUP88, HNRNPA1, EIF5A, CCT2, HNRNPA3, SSB, NUP133, ALYREF, NUTF2, TSC1, THOC2, MAGOHB, THOC7, SFPQ, NUP50, HNRNPA2B1, NUP54, KPNB1, RAN, SIDT2	1000	108	3887	1.00774	1	1	0.997878
GOTERM_BP_ALL	GO:0015931~nucleobase-containing compound transport	28	2.71845	0.647025	STAU1, EIF4A3, HTT, HNRNPU, SDAD1, NXF1, NUP62, RIPK1, NUP88, HNRNPA1, EIF5A, HNRNPA3, SSB, NUP133, ALYREF, NUTF2, TSC1, THOC2, MAGOHB, THOC7, SFPQ, NUP50, HNRNPA2B1, NUP54, SLC25A5, KPNB1, RAN, SIDT2	1000	110	3887	0.989418	1	1	0.997878
GOTERM_BP_ALL	GO:0006405~RNA export from nucleus	14	1.35922	0.68763	SSB, NUP133, ALYREF, EIF4A3, TSC1, THOC2, MAGOHB, SDAD1, THOC7, NXF1, HNRNPA2B1, NUP62, NUP88, RAN	1000	55	3887	0.989418	1	1	0.997878
Annotation Cluster 143	Enrichment Score: 0.2605026673393895
Category	Term	Count	%	PValue	Genes	List Total	Pop Hits	Pop Total	Fold Enrichment	Bonferroni	Benjamini	FDR
GOTERM_BP_ALL	GO:0006399~tRNA metabolic process	14	1.35922	0.365182	LRRC47, SSB, RPP40, MARS1, RTCB, F13A1, THUMPD1, RPUSD4, CTU1, EXOSC10, TRMT6, TRMT11, FARSA, TRMT1L	1000	45	3887	1.20929	1	1	0.997878
GOTERM_BP_ALL	GO:0009451~RNA modification	13	1.26214	0.532798	FTO, RBM15, DIMT1, THUMPD1, VIRMA, HNRNPAB, RPUSD4, CTU1, EMG1, TRMT6, GAR1, TRMT11, TRMT1L	1000	46	3887	1.0985	1	1	0.997878
GOTERM_BP_ALL	GO:0008033~tRNA processing	9	0.873786	0.563479	RPUSD4, CTU1, SSB, RTCB, RPP40, TRMT6, TRMT11, THUMPD1, TRMT1L	1000	31	3887	1.12848	1	1	0.997878
GOTERM_BP_ALL	GO:0006400~tRNA modification	5	0.485437	0.828018	RPUSD4, CTU1, TRMT6, THUMPD1, TRMT1L	1000	21	3887	0.925476	1	1	0.997878
Annotation Cluster 144	Enrichment Score: 0.25937302324718614
Category	Term	Count	%	PValue	Genes	List Total	Pop Hits	Pop Total	Fold Enrichment	Bonferroni	Benjamini	FDR
GOTERM_BP_ALL	GO:0008344~adult locomotory behavior	9	0.873786	0.389491	CSTB, NDUFS4, HTRA2, ABL2, TSC1, ATG7, TRMT1L, ARCN1, PAFAH1B1	1000	27	3887	1.29567	1	1	0.997878
GOTERM_BP_ALL	GO:0007626~locomotory behavior	17	1.65049	0.450516	CSTB, NCOA2, UBA6, HTRA2, HTT, TSC1, SOD2, ARCN1, RASD2, MTA1, NDUFS4, ABL2, VPS35, ATG7, GIT1, TRMT1L, PAFAH1B1	1000	59	3887	1.11998	1	1	0.997878
GOTERM_BP_ALL	GO:0030534~adult behavior	11	1.06796	0.489241	CSTB, CREBBP, NDUFS4, HTRA2, ABL2, TSC1, FADD, ATG7, TRMT1L, ARCN1, PAFAH1B1	1000	37	3887	1.15559	1	1	0.997878
GOTERM_BP_ALL	GO:0007628~adult walking behavior	4	0.38835	0.566526	NDUFS4, HTRA2, ABL2, ATG7	1000	11	3887	1.41345	1	1	0.997878
GOTERM_BP_ALL	GO:0090659~walking behavior	4	0.38835	0.688576	NDUFS4, HTRA2, ABL2, ATG7	1000	13	3887	1.196	1	1	0.997878
GOTERM_BP_ALL	GO:0044708~single-organism behavior	30	2.91262	0.829583	CSTB, CEBPB, FEN1, IL1RN, PRKAA1, UBA6, HTRA2, HTT, DBI, THBS1, CASP3, CASP1, CAPN2, ABL2, FADD, ATG7, GIT1, TRMT1L, ACTR2, CREBBP, TSC1, ZZEF1, ARCN1, NDUFS4, NF1, KRAS, ADNP, EIF4G1, PICALM, PAFAH1B1	1000	129	3887	0.903953	1	1	0.997878
Annotation Cluster 145	Enrichment Score: 0.256432738684483
Category	Term	Count	%	PValue	Genes	List Total	Pop Hits	Pop Total	Fold Enrichment	Bonferroni	Benjamini	FDR
GOTERM_BP_ALL	GO:0010659~cardiac muscle cell apoptotic process	9	0.873786	0.301376	EIF5A, HSPA8, HSP90AA1, PPP1R10, CAPN2, MFF, RGL2, ATG7, ATG5	1000	25	3887	1.39932	1	1	0.997878
GOTERM_BP_ALL	GO:0010665~regulation of cardiac muscle cell apoptotic process	8	0.776699	0.327983	EIF5A, HSPA8, PPP1R10, CAPN2, MFF, RGL2, ATG7, ATG5	1000	22	3887	1.41345	1	1	0.997878
GOTERM_BP_ALL	GO:0010658~striated muscle cell apoptotic process	9	0.873786	0.389491	EIF5A, HSPA8, HSP90AA1, PPP1R10, CAPN2, MFF, RGL2, ATG7, ATG5	1000	27	3887	1.29567	1	1	0.997878
GOTERM_BP_ALL	GO:0010662~regulation of striated muscle cell apoptotic process	8	0.776699	0.42382	EIF5A, HSPA8, PPP1R10, CAPN2, MFF, RGL2, ATG7, ATG5	1000	24	3887	1.29567	1	1	0.997878
GOTERM_BP_ALL	GO:0010667~negative regulation of cardiac muscle cell apoptotic process	5	0.485437	0.439294	HSPA8, PPP1R10, RGL2, ATG7, ATG5	1000	13	3887	1.495	1	1	0.997878
GOTERM_BP_ALL	GO:0061684~chaperone-mediated autophagy	3	0.291262	0.572527	HSPA8, ATG7, ATG5	1000	7	3887	1.66586	1	1	0.997878
GOTERM_BP_ALL	GO:0010664~negative regulation of striated muscle cell apoptotic process	5	0.485437	0.620294	HSPA8, PPP1R10, RGL2, ATG7, ATG5	1000	16	3887	1.21469	1	1	0.997878
GOTERM_BP_ALL	GO:0010657~muscle cell apoptotic process	11	1.06796	0.699698	EIF5A, HSPA8, HSP90AA1, PPP1R10, CAPN2, SOD2, MFF, GAPDH, RGL2, ATG7, ATG5	1000	43	3887	0.994349	1	1	0.997878
GOTERM_BP_ALL	GO:0010663~positive regulation of striated muscle cell apoptotic process	3	0.291262	0.716505	EIF5A, CAPN2, MFF	1000	9	3887	1.29567	1	1	0.997878
GOTERM_BP_ALL	GO:0010666~positive regulation of cardiac muscle cell apoptotic process	3	0.291262	0.716505	EIF5A, CAPN2, MFF	1000	9	3887	1.29567	1	1	0.997878
GOTERM_BP_ALL	GO:0010660~regulation of muscle cell apoptotic process	10	0.970874	0.735476	EIF5A, HSPA8, PPP1R10, CAPN2, SOD2, MFF, GAPDH, RGL2, ATG7, ATG5	1000	40	3887	0.97175	1	1	0.997878
GOTERM_BP_ALL	GO:0010656~negative regulation of muscle cell apoptotic process	6	0.582524	0.809322	HSPA8, PPP1R10, GAPDH, RGL2, ATG7, ATG5	1000	25	3887	0.93288	1	1	0.997878
GOTERM_BP_ALL	GO:0010661~positive regulation of muscle cell apoptotic process	4	0.38835	0.852209	EIF5A, CAPN2, SOD2, MFF	1000	17	3887	0.914588	1	1	0.997878
Annotation Cluster 146	Enrichment Score: 0.2549596592018683
Category	Term	Count	%	PValue	Genes	List Total	Pop Hits	Pop Total	Fold Enrichment	Bonferroni	Benjamini	FDR
GOTERM_BP_ALL	GO:0042060~wound healing	40	3.8835	0.176342	MTPN, B4GALT1, RAB3A, VPS4B, PLEK, VPS4A, F13A1, PRCP, HMGB1, THBS1, PRDX2, CASP7, CASP3, CHMP1A, CCL2, FLNA, SMAD2, SERPINB2, FCER1G, ANXA1, SYK, PRKCD, ANXA5, NBEAL2, AP3B1, PTPN12, PDIA6, RHOA, PDIA4, RAP2B, PKM, CHMP2B, CHMP2A, NF1, CHMP4B, MYH9, EVL, CRK, PPIA, CHMP5	1000	132	3887	1.17788	1	1	0.997878
GOTERM_BP_ALL	GO:0007599~hemostasis	17	1.65049	0.27085	FCER1G, SYK, PRKCD, PLEK, ANXA5, F13A1, NBEAL2, AP3B1, THBS1, PDIA6, PDIA4, PRDX2, RAP2B, ANXA7, FLNA, EVL, PPIA	1000	53	3887	1.24677	1	1	0.997878
GOTERM_BP_ALL	GO:0007596~blood coagulation	16	1.5534	0.289412	FCER1G, SYK, PRKCD, PLEK, ANXA5, F13A1, NBEAL2, AP3B1, THBS1, PDIA6, PDIA4, PRDX2, RAP2B, FLNA, EVL, PPIA	1000	50	3887	1.24384	1	1	0.997878
GOTERM_BP_ALL	GO:0050817~coagulation	16	1.5534	0.381799	FCER1G, SYK, PRKCD, PLEK, ANXA5, F13A1, NBEAL2, AP3B1, THBS1, PDIA6, PDIA4, PRDX2, RAP2B, FLNA, EVL, PPIA	1000	53	3887	1.17343	1	1	0.997878
GOTERM_BP_ALL	GO:0002576~platelet degranulation	3	0.291262	0.38198	FCER1G, SYK, PLEK	1000	5	3887	2.3322	1	1	0.997878
GOTERM_BP_ALL	GO:0030168~platelet activation	9	0.873786	0.478256	RAP2B, SYK, PRKCD, PLEK, FLNA, EVL, PPIA, PDIA6, PDIA4	1000	29	3887	1.20631	1	1	0.997878
GOTERM_BP_ALL	GO:0061041~regulation of wound healing	15	1.45631	0.505269	RAB3A, FCER1G, ANXA1, SYK, PRKCD, PLEK, ANXA5, HMGB1, THBS1, PRDX2, CASP7, CCL2, FLNA, MYH9, CRK	1000	53	3887	1.10009	1	1	0.997878
GOTERM_BP_ALL	GO:0070527~platelet aggregation	6	0.582524	0.562981	RAP2B, PRKCD, PLEK, PPIA, PDIA6, PDIA4	1000	19	3887	1.22747	1	1	0.997878
GOTERM_BP_ALL	GO:0010543~regulation of platelet activation	5	0.485437	0.563997	FCER1G, SYK, PRKCD, PLEK, FLNA	1000	15	3887	1.29567	1	1	0.997878
GOTERM_BP_ALL	GO:0050819~negative regulation of coagulation	3	0.291262	0.572527	PRKCD, ANXA5, THBS1	1000	7	3887	1.66586	1	1	0.997878
GOTERM_BP_ALL	GO:1900047~negative regulation of hemostasis	3	0.291262	0.572527	PRKCD, ANXA5, THBS1	1000	7	3887	1.66586	1	1	0.997878
GOTERM_BP_ALL	GO:0030195~negative regulation of blood coagulation	3	0.291262	0.572527	PRKCD, ANXA5, THBS1	1000	7	3887	1.66586	1	1	0.997878
GOTERM_BP_ALL	GO:0050878~regulation of body fluid levels	24	2.3301	0.578201	COPA, FCER1G, SYK, PRKCD, PLEK, ANXA5, F13A1, NBEAL2, AP3B1, THBS1, PDIA6, PDIA4, NCOR2, GAK, PRDX2, RAP2B, ANXA7, FLNA, EVL, SFN, XDH, ATG7, PPIA, ATG5	1000	91	3887	1.02514	1	1	0.997878
GOTERM_BP_ALL	GO:1903036~positive regulation of response to wounding	9	0.873786	0.603735	PRDX2, CASP7, ANXA1, STK24, PLEK, FLNA, CCL2, HMGB1, THBS1	1000	32	3887	1.09322	1	1	0.997878
GOTERM_BP_ALL	GO:0090303~positive regulation of wound healing	8	0.776699	0.605941	PRDX2, CASP7, ANXA1, PLEK, FLNA, CCL2, HMGB1, THBS1	1000	28	3887	1.11057	1	1	0.997878
GOTERM_BP_ALL	GO:1900046~regulation of hemostasis	8	0.776699	0.646569	PRDX2, FCER1G, SYK, PRKCD, PLEK, ANXA5, FLNA, THBS1	1000	29	3887	1.07228	1	1	0.997878
GOTERM_BP_ALL	GO:0030193~regulation of blood coagulation	8	0.776699	0.646569	PRDX2, FCER1G, SYK, PRKCD, PLEK, ANXA5, FLNA, THBS1	1000	29	3887	1.07228	1	1	0.997878
GOTERM_BP_ALL	GO:1903034~regulation of response to wounding	16	1.5534	0.655623	RAB3A, FCER1G, ANXA1, SYK, PRKCD, PLEK, ANXA5, HMGB1, THBS1, PRDX2, CASP7, STK24, CCL2, FLNA, MYH9, CRK	1000	62	3887	1.0031	1	1	0.997878
GOTERM_BP_ALL	GO:0050818~regulation of coagulation	8	0.776699	0.684623	PRDX2, FCER1G, SYK, PRKCD, PLEK, ANXA5, FLNA, THBS1	1000	30	3887	1.03653	1	1	0.997878
GOTERM_BP_ALL	GO:1900048~positive regulation of hemostasis	4	0.38835	0.820367	PRDX2, PLEK, FLNA, THBS1	1000	16	3887	0.97175	1	1	0.997878
GOTERM_BP_ALL	GO:0030194~positive regulation of blood coagulation	4	0.38835	0.820367	PRDX2, PLEK, FLNA, THBS1	1000	16	3887	0.97175	1	1	0.997878
GOTERM_BP_ALL	GO:0061045~negative regulation of wound healing	4	0.38835	0.820367	PRKCD, ANXA5, CRK, THBS1	1000	16	3887	0.97175	1	1	0.997878
GOTERM_BP_ALL	GO:0050820~positive regulation of coagulation	4	0.38835	0.852209	PRDX2, PLEK, FLNA, THBS1	1000	17	3887	0.914588	1	1	0.997878
GOTERM_BP_ALL	GO:1903035~negative regulation of response to wounding	4	0.38835	0.879009	PRKCD, ANXA5, CRK, THBS1	1000	18	3887	0.863778	1	1	0.997878
GOTERM_BP_ALL	GO:0034109~homotypic cell-cell adhesion	7	0.679612	0.887026	RAP2B, SYK, PRKCD, PLEK, PPIA, PDIA6, PDIA4	1000	33	3887	0.824515	1	1	0.997878
Annotation Cluster 147	Enrichment Score: 0.2547074020216881
Category	Term	Count	%	PValue	Genes	List Total	Pop Hits	Pop Total	Fold Enrichment	Bonferroni	Benjamini	FDR
GOTERM_BP_ALL	GO:0071384~cellular response to corticosteroid stimulus	8	0.776699	0.281231	USP8, ANXA1, AIFM1, ARG1, GSTP1, HNRNPU, CCL2, UBE2L3	1000	21	3887	1.48076	1	1	0.997878
GOTERM_BP_ALL	GO:0071385~cellular response to glucocorticoid stimulus	7	0.679612	0.411243	USP8, ANXA1, ARG1, GSTP1, HNRNPU, CCL2, UBE2L3	1000	20	3887	1.36045	1	1	0.997878
GOTERM_BP_ALL	GO:0051384~response to glucocorticoid	12	1.16505	0.456716	USP8, IL1RN, ANXA1, PCNA, ANXA3, ARG1, GSTP1, CASP3, HNRNPU, CCL2, HMGB1, UBE2L3	1000	40	3887	1.1661	1	1	0.997878
GOTERM_BP_ALL	GO:0031960~response to corticosteroid	13	1.26214	0.599798	USP8, IL1RN, PCNA, ANXA1, ANXA3, ARG1, GSTP1, HNRNPU, HMGB1, UBE2L3, AIFM1, CASP3, CCL2	1000	48	3887	1.05273	1	1	0.997878
GOTERM_BP_ALL	GO:0071548~response to dexamethasone	5	0.485437	0.620294	USP8, PCNA, ARG1, HNRNPU, CCL2	1000	16	3887	1.21469	1	1	0.997878
GOTERM_BP_ALL	GO:0071549~cellular response to dexamethasone stimulus	4	0.38835	0.688576	USP8, ARG1, HNRNPU, CCL2	1000	13	3887	1.196	1	1	0.997878
GOTERM_BP_ALL	GO:1901655~cellular response to ketone	8	0.776699	0.809241	USP8, PRKAA1, AIFM1, ROCK2, ARG1, HNRNPU, MSN, CCL2	1000	34	3887	0.914588	1	1	0.997878
GOTERM_BP_ALL	GO:1901654~response to ketone	15	1.45631	0.837337	HSPA8, NCOA2, USP8, PRKAA1, PCNA, ROCK2, ARG1, WBP2, HNRNPU, MSN, CBL, THBS1, AIFM1, CCL2, CALR	1000	66	3887	0.883409	1	1	0.997878
Annotation Cluster 148	Enrichment Score: 0.25212997118119695
Category	Term	Count	%	PValue	Genes	List Total	Pop Hits	Pop Total	Fold Enrichment	Bonferroni	Benjamini	FDR
GOTERM_BP_ALL	GO:2000177~regulation of neural precursor cell proliferation	8	0.776699	0.517998	GAK, SETD1A, CTSZ, NF1, FLNA, NAP1L1, RHOA, LIMS1	1000	26	3887	1.196	1	1	0.997878
GOTERM_BP_ALL	GO:2000179~positive regulation of neural precursor cell proliferation	5	0.485437	0.563997	GAK, SETD1A, CTSZ, FLNA, NAP1L1	1000	15	3887	1.29567	1	1	0.997878
GOTERM_BP_ALL	GO:0061351~neural precursor cell proliferation	13	1.26214	0.599798	CTSZ, SETD1A, NAP1L1, HOOK3, ZZEF1, NCOR2, GAK, NF1, FLNA, PSMG1, ARHGEF2, PAFAH1B1, LIMS1	1000	48	3887	1.05273	1	1	0.997878
Annotation Cluster 149	Enrichment Score: 0.2491877440381939
Category	Term	Count	%	PValue	Genes	List Total	Pop Hits	Pop Total	Fold Enrichment	Bonferroni	Benjamini	FDR
GOTERM_BP_ALL	GO:0070269~pyroptosis	7	0.679612	0.163813	PYCARD, GSDMD, NAIP2, CASP8, DPP9, CASP3, CASP1	1000	15	3887	1.81393	1	1	0.997878
GOTERM_BP_ALL	GO:0032731~positive regulation of interleukin-1 beta production	7	0.679612	0.609061	PYCARD, GSDMD, CASP8, CASP1, TLR8, HMGB1, HK1	1000	24	3887	1.13371	1	1	0.997878
GOTERM_BP_ALL	GO:0032651~regulation of interleukin-1 beta production	9	0.873786	0.642016	PYCARD, GSDMD, CASP8, GSTP1, CASP1, TLR8, HMGB1, GIT1, HK1	1000	33	3887	1.06009	1	1	0.997878
GOTERM_BP_ALL	GO:0032652~regulation of interleukin-1 production	10	0.970874	0.672864	PYCARD, GSDMD, CASP8, ANXA1, GSTP1, CASP1, TLR8, HMGB1, GIT1, HK1	1000	38	3887	1.02289	1	1	0.997878
GOTERM_BP_ALL	GO:0032611~interleukin-1 beta production	9	0.873786	0.67811	PYCARD, GSDMD, CASP8, GSTP1, CASP1, TLR8, HMGB1, GIT1, HK1	1000	34	3887	1.02891	1	1	0.997878
GOTERM_BP_ALL	GO:0032732~positive regulation of interleukin-1 production	7	0.679612	0.729994	PYCARD, GSDMD, CASP8, CASP1, TLR8, HMGB1, HK1	1000	27	3887	1.00774	1	1	0.997878
GOTERM_BP_ALL	GO:0032612~interleukin-1 production	9	0.873786	0.844466	PYCARD, GSDMD, CASP8, GSTP1, CASP1, TLR8, HMGB1, GIT1, HK1	1000	40	3887	0.874575	1	1	0.997878
Annotation Cluster 150	Enrichment Score: 0.24895577309409234
Category	Term	Count	%	PValue	Genes	List Total	Pop Hits	Pop Total	Fold Enrichment	Bonferroni	Benjamini	FDR
GOTERM_BP_ALL	GO:0000447~endonucleolytic cleavage in ITS1 to separate SSU-rRNA from 5.8S rRNA and LSU-rRNA from tricistronic rRNA transcript (SSU-rRNA, 5.8S rRNA, LSU-rRNA)	3	0.291262	0.38198	RPP40, KRI1, RPS21	1000	5	3887	2.3322	1	1	0.997878
GOTERM_BP_ALL	GO:0000466~maturation of 5.8S rRNA from tricistronic rRNA transcript (SSU-rRNA, 5.8S rRNA, LSU-rRNA)	5	0.485437	0.439294	EXOSC10, RPP40, NOL9, KRI1, RPS21	1000	13	3887	1.495	1	1	0.997878
[truncated: 2,305 more rows]

## Sheet: Heatmap_Cluster2
Annotation Cluster 1	Enrichment Score: 5.856372603241003
[truncated: 4,067 more rows]

## Sheet: Heatmap_Cluster3
Annotation Cluster 1	Enrichment Score: 9.581150173531036
[truncated: 4,073 more rows]

## Sheet: Heatmap_Cluster4
Annotation Cluster 1	Enrichment Score: 1.5784892346369896
[truncated: 4,876 more rows]
