# Supplementary material for: Mmp12 Is Translationally Regulated in Macrophages during the Course of Inflammation
Source: Int J Mol Sci. 2023 Nov 30;24(23):16981. doi: 10.3390/ijms242316981 (PMC10707645; doi:10.3390/ijms242316981)
Supplement: Supplementary file 1 [file ijms-24-16981-s001.zip › Kuntschar et al - Table S6 (Target selection).xlsx]

## Sheet: RNAseq_mePROD_TE_log2FC_norm_co
		normalized counts - RNAseq					normalized counts - mePROD				differential expression - RNAseq								differential expression - mePROD
Gene_Symbol	Ensembl_ID	Ctrl	Eff	LPS	LPSEff	Uniprot_ID	Ctrl	Eff	LPS	EffLPS	L2FC_Ctrl_vs_LPS	padj_Ctrl_vs_LPS	L2FC_Eff_vs_LPSEff	padj_Eff_vs_LPSEff	L2FC_Ctrl_vs_Eff	padj_Ctrl_vs_Eff	L2FC_LPS_vs_LPSEff	padj_LPS_vs_LPSEff	L2FC_Ctrl_vs_LPS	padj_Ctrl_vs_LPS	L2FC_Eff_vs_LPSEff	padj_Eff_vs_LPSEff	L2FC_Ctrl_vs_Eff	padj_Ctrl_vs_Eff	L2FC_LPS_vs_LPSEff	padj_LPS_vs_LPSEff
Scel	ENSMUSG00000022123	63.3103	52.2415	4.7567	2.85253	Q9EQG3	19.187	0.310568	0.44702	62.414	-3.8	5.46e-06	-4.2	1.19e-06	-0.2	0.621549	0.7	0.690989	-5.6	0.0323609	7.8	0	-4.9	0	-8.4	0
H3c1	ENSMUSG00000069265	267.735	262.934	82.5539	44.9422	P68433	221.041	10.195	82.5629	469.691	-1.7	0.000519488	-2.6	4.68e-10	0	0.977381	0.9	0.125172	-1.2	0.448305	7.9	0	-5.2	0	-3.9	0
Rps25	ENSMUSG00000009927	360.94	394.626	415.306	368.441	P62852	44.1853	0.926979	2.92312	99.5107	0.2	0.657635	-0.1	0.705053	0.1	0.691436	0.2	0.668418	-1.7	0.476928	6.6	0	-3.1	0.2	-5.3	0
Fam120c	ENSMUSG00000025262	41.8848	33.8779	24.0083	12.7608	Q8C3F2	0.300179	5.62004	63.6105	89.5893	-0.8	0.269152	-1.5	0.0494611	-0.3	0.637223	0.9	0.305827	8	1.4e-13	4.1	0	4.5	0	-0.6	0.3
Mmp25	ENSMUSG00000023903	201.737	153.525	1287.81	766.665	Q3U435	2.83009	0.283371	55.7138	23.5534	2.7	2.25e-12	2.3	2.13e-12	-0.4	0.266708	0.7	0.0520477	5	4.77e-05	7.7	0	-4	0	1.3	0
Nav3	ENSMUSG00000020181	1.15662	91.6181	12.33	190.433	Q80TN7	58	28.6787	1232.55	772.729	3	0.0603168	1	0.0165838	5.8	9.1e-10	-4	4.79e-13	4.5	4.77e-47	4.8	0	-0.9	0	0.7	0
Rpl34	ENSMUSG00000062006	162.095	153.625	127.817	187.539	Q9D1R9	22.2101	4.01701	9.58159	56.9937	-0.4	0.409628	0.3	0.508022	-0.1	0.89419	-0.6	0.188108	-0.7	0.809653	5.5	0	-2.7	0.3	-3.5	0
Ppil1	ENSMUSG00000024007	304.499	334.53	122.543	149.875	Q9D0W5	6.18747	4.06292	24.6336	19.8201	-1.3	0.00108203	-1.2	0.000526281	0.2	0.604151	-0.3	0.521209	2.8	0.035877	3.2	0	-0.8	0.7	0.3	0.3
Wdr82	ENSMUSG00000020257	872.741	859.539	655.973	606.181	Q8BFQ4	15.8814	1.71569	19.9762	13.0796	-0.4	0.243713	-0.5	0.0624708	0	1	0.1	0.784129	0.4	0.174507	3.1	0	-3.5	0	0.7	0.1
Cd63	ENSMUSG00000025351	1878.84	2238.01	1625.67	2241.73	P41731	65.7339	30.8656	30.0517	320.842	-0.2	0.528178	0	0.931048	0.3	0.277425	-0.5	0.160111	-0.7	0.638113	6	0	-1.5	0.4	-5.2	0
H2-DMa	ENSMUSG00000037649	910.938	755.029	1084.45	771.857	P28078	113.661	2.91613	64.2524	30.4901	0.2	0.594962	0	1	-0.3	0.470247	0.5	0.216758	0.9	0.609175	5.3	0	-5.1	0	0.8	0.3
Ccne1	ENSMUSG00000002068	361.526	314.558	156.711	128.563	Q61457	20.9487	9.13473	14.9304	34.6118	-1.2	0.00225407	-1.3	0.000284366	-0.2	0.552223	0.3	0.537606	0.8	0.653291	3.5	0	-1.5	0.5	-1.1	0
Iqce	ENSMUSG00000036555	109.547	107.015	74.7128	62.2204	Q6PCQ0	143.527	3.37802	136.381	16.8192	-0.6	0.249233	-0.8	0.0689608	0	1	0.3	0.628874	-0.3	0.487778	2.6	0	-6.4	0	3.6	0
Lyar	ENSMUSG00000067367	161.093	181.199	119.822	133.307	Q08288	38.546	2.93741	49.3357	18.5031	-0.4	0.316038	-0.5	0.198695	0.2	0.595666	-0.2	0.734631	0.3	0.595691	3.3	0.2	-5.4	0	2.4	0.2
H2ac20	ENSMUSG00000068855	595.267	613.175	199.88	147.971	Q64523	958.827	468.249	551.054	914.27	-1.6	3.15e-05	-2.1	1.27e-10	0.1	0.844834	0.4	0.320236	-0.8	0.0797876	2.4	0	-1.5	0	-1.6	0
Lpcat4	ENSMUSG00000027134	139.301	116.919	93.7346	65.2241	Q6NVG1	47.8595	2.43265	43.0818	10.862	-0.6	0.233159	-0.9	0.0466838	-0.3	0.571474	0.5	0.297953	-0.2	0.706751	2.1	0	-4.2	0	1.9	0
H2bc3	ENSMUSG00000075031	888.827	541.905	251.029	162.049	Q64475	283.613	109.863	201.791	241.253	-1.8	3.21e-06	-1.8	4.29e-05	-0.7	0.0130913	0.6	0.225477	0.4	0.791972	0.6	0.4	-0.1	1	-0.2	0.7
Poglut2	ENSMUSG00000026047	163.082	135.341	68.6147	77.0539	Q9JHP7	6.92823	1.8905	2.50957	7.83092	-1.3	0.00560093	-0.9	0.0807349	-0.2	0.535369	-0.2	0.784664	-1.3	0.351582	2.2	0	-1.4	0.3	-2.1	0
Ptx3	ENSMUSG00000027832	405.505	240.156	4157.86	3765.67	P48759	2.36819	0.784081	138.399	80.4213	3.3	2.87e-17	3.9	5.12e-43	-0.7	0.0396842	0.1	0.70713	6.5	2.31e-22	6.9	0	-1.3	0.1	0.9	0
Tnf	ENSMUSG00000024401	1039.72	998.178	14797.4	7661.01	P06804	1.20306	2.36796	209.878	116.761	3.8	3.19e-36	2.9	2.29e-22	0	0.930168	0.9	0.00241792	7.4	6.14e-34	5.3	0	1.1	0.1	1.1	0.1
Cep85	ENSMUSG00000037443	176.722	172.509	101.672	103.803	Q8BMK0	22.7739	0.540745	35.2466	2.05478	-0.8	0.0726831	-0.8	0.0434475	0	0.980572	0	0.949918	0.8	0.225969	0.8	0.5	-5.3	0	5.2	0
Iqgap2	ENSMUSG00000021676	484.154	282.433	238.199	125.052	Q3UQ44	91.8234	61.1316	71.3918	165.716	-1	0.0116803	-1.2	0.000424848	-0.7	0.0138039	0.9	0.0362798	-0.4	0.107438	2.3	0	-1.5	0	-1.2	0
Exoc6b	ENSMUSG00000033769	216.872	216.776	336.746	365.433	A6H5Z3	8.25881	0.759103	30.7164	7.70498	0.6	0.0984123	0.7	0.0433887	0	0.977651	-0.1	0.749075	2.4	0.00579741	3.9	0	-3.5	0	2	0
Rap1a	ENSMUSG00000068798	237.042	255.268	213.226	188.442	P62835	12.1599	0.57499	7.13959	2.54376	-0.2	0.705731	-0.5	0.177126	0.1	0.72151	0.2	0.68717	-0.9	0.0189865	2	0.1	-4.7	0	1.8	0.1
Pgm5	ENSMUSG00000041731	0.867461	6.59562	2.44782	1.18756	Q8BZF8	21.6616	44.0991	19.5668	47.0328	1.2	0.663937	-2.4	0.187468	2.6	0.169602	0.9	0.725685	0	1	1	0.6	0.4	0.9	-1.2	0.2
Eepd1	ENSMUSG00000036611	460.331	499.197	45.344	30.6617	Q3TGW2	53.274	52.3217	25.8944	18.9406	-3.3	4.52e-16	-4	6.64e-26	0.2	0.633948	0.5	0.407182	-1.4	5.76e-05	-2.3	0	0	0.9	1	0
Nfatc2	ENSMUSG00000027544	380.102	414.027	124.195	88.9414	Q60591	125.638	64.4406	110.631	80.8338	-1.6	0.000571975	-2.3	8.02e-09	0.1	0.678036	0.5	0.386953	-0.3	0.173426	0.4	0	-1	0	0.3	0.2
Epcam	ENSMUSG00000045394	134.654	87.6836	62.1807	45.1172	Q99JW5	166.556	8.45118	151.617	24.991	-1.1	0.51813	-1	0.471749	-0.6	0.702494	0.5	0.591561	-0.1	0.688699	1.8	0	-4.5	0	2.6	0
Rpl14	ENSMUSG00000025794	189.388	167.581	178.224	130.134	Q9CR57	39.1417	29.222	22.0867	129.29	-0.1	0.854791	-0.4	0.285922	-0.2	0.66087	0.5	0.311035	-0.2	0.854401	4.1	0	-1.9	0.2	-2.4	0
Ap1s3	ENSMUSG00000054702	59.8829	50.6212	57.712	30.9938	Q7TN05	80.174	3.43819	87.8612	11.8751	-0.1	0.893639	-0.8	0.232896	-0.3	0.691372	0.9	0.176497	0.2	0.594454	1.3	0.4	-5.4	0	4.4	0
Orai2	ENSMUSG00000039747	188.351	147.915	314.334	267.3	Q8BH10	31.6614	3.77059	56.3267	37.5357	0.7	0.0568048	0.8	0.0178711	-0.3	0.344089	0.2	0.559815	1	0.0737639	0	1	-3.8	0	0.6	0.1
Tipin	ENSMUSG00000032397	270.802	222.56	69.7641	53.261	Q91WA1	33.7367	8.98673	22.9573	11.7052	-2	2.14e-05	-2.1	1.18e-07	-0.3	0.413261	0.4	0.500576	-0.6	0.0128697	0.6	0.3	-2.2	0	1	0
Cdh17	ENSMUSG00000028217	796.294	490.668	142.277	131.451	Q9R100	462.11	31.1799	274.424	45.1978	-2.5	0.13107	-1.9	0.126211	-0.7	0.672357	0.1	0.942171	-1.1	0.00187946	1.1	0.2	-5.5	0	3.3	0
Ints10	ENSMUSG00000031864	196.539	201.203	91.9334	112.541	Q8K2A7	441.839	53.957	456.739	158.896	-1.1	0.0130272	-0.9	0.0190694	0	0.930629	-0.3	0.533342	0.1	0.741452	2	0	-3.3	0	1.4	0
Rrp1b	ENSMUSG00000058392	180.304	247.258	39.3419	86.1407	Q91YK2	10.2081	9.7114	15.4174	17.2761	-2.2	2.48e-06	-1.6	4.13e-05	0.5	0.156306	-1.1	0.0333296	1.8	0.364646	0	1	1.1	0.6	-0.1	0.9
Trp53i11	ENSMUSG00000068735	512.859	387.456	318.719	152.338	Q4QQM4	38.5129	6.73472	32.7062	13.4876	-0.7	0.181043	-1.4	0.00223052	-0.4	0.724999	1.1	0.0139459	-0.2	0.702625	1.2	0.1	-2.6	0	1.3	0
Bcl2l11	ENSMUSG00000027381	639.387	482.827	1641.66	1039.98	O54918	21.7267	4.84654	91.1004	53.0581	1.4	3.26e-05	1.1	0.000179556	-0.4	0.154131	0.7	0.0451378	2.1	1.68e-16	3.8	0	-2.4	0	0.7	0
Ptcd3	ENSMUSG00000063884	245.653	277.454	165.257	199.504	Q14C51	11.0721	6.61129	13.5761	24.1474	-0.6	0.162635	-0.5	0.161576	0.2	0.596006	-0.3	0.529762	1.2	0.447418	2.9	0.1	-1	0.6	-0.7	0.3
Alox5	ENSMUSG00000025701	628.062	486.314	192.478	148.309	P48999	2021.94	317.737	1586.02	484.184	-1.7	0.00137266	-1.8	8.77e-06	-0.4	0.690776	0.4	0.467104	-0.3	0.0871321	1.1	0	-3.6	0	2.1	0
Alox15	ENSMUSG00000018924	96.9792	52.7971	50.0426	28.3044	P39654	767.502	50.5304	602.39	134.465	-1	0.506294	-1	0.23443	-0.9	0.579762	0.8	0.309984	-0.5	0.121437	1.7	0	-5.2	0	3	0
Pald1	ENSMUSG00000020092	798.358	652.187	39.203	38.5151	P70261	144.078	80.4497	48.2056	23.0984	-4.4	6.01e-30	-4.1	1.09e-31	-0.3	0.308644	0	0.987955	-3	4.54e-05	-3.7	0	-1.2	0	1.9	0
Gpd1l	ENSMUSG00000050627	673.648	561.239	109.758	142.575	Q3ULJ0	210.643	85.9988	77.8198	104.983	-2.6	7.6e-13	-2	7.85e-09	-0.2	0.430455	-0.4	0.384832	-1.8	1.39e-12	-1.5	0	-1.5	0	1.2	0
Usp18	ENSMUSG00000030107	379.537	244.435	6965.32	6233.52	Q9WTV6	22.2852	0.951766	344.344	115.683	4.2	6.81e-43	4.6	1.41e-56	-0.6	0.054079	0.2	0.640517	5.2	1.59e-06	6.7	0	-3.4	0	1.9	0
S100a9	ENSMUSG00000056071	423.58	423.476	829.225	702.249	P31725	9.42132	0.451745	19.7054	3.55295	1	0.00745328	0.7	0.0625274	0	0.94577	0.2	0.563404	1.6	0.254177	3.1	0.1	-4.1	0	2.6	0
Urm1	ENSMUSG00000069020	323.533	306.918	199.981	198.408	Q9D2P4	23.4347	14.9527	71.4007	45.4735	-0.7	0.0698444	-0.7	0.0485341	0	0.911973	0	1	1.7	3.28e-08	1.6	0	-0.6	0.1	0.7	0
Clns1a	ENSMUSG00000025439	262.156	292.095	149.741	201.465	Q61189	33.049	12.2163	27.7306	39.2928	-0.8	0.0404587	-0.6	0.0920118	0.2	0.568829	-0.4	0.298572	0.6	0.514838	2.5	0	-1.2	0.3	-0.6	0.2
Supv3l1	ENSMUSG00000020079	132.954	148.682	103.056	92.4047	Q80YD1	7.40418	2.92038	14.7868	8.39531	-0.4	0.435616	-0.7	0.0646157	0.2	0.685819	0.2	0.763638	2.2	0.197456	1.7	0	-0.3	0.9	0.8	0
Grap2	ENSMUSG00000042351	126.607	96.3376	110.144	54.56	O89100	108.167	6.91019	100.388	18.0577	-0.2	0.896713	-0.9	0.533848	-0.4	0.766584	1	0.550419	-0.1	0.703123	1.3	0.2	-4.2	0	2.7	0
Trmt61a	ENSMUSG00000060950	156.312	220.876	24.3342	51.433	Q80XC2	13.4496	14.3542	11.4267	15.0169	-2.7	1.31e-07	-2.1	2.07e-07	0.5	0.142503	-1.1	0.09322	-0.3	0.579713	0.1	0.7	0.3	0.5	-0.7	0.2
Mphosph10	ENSMUSG00000030521	290.711	316.893	124.937	157.577	Q810V0	12.9813	6.71602	9.4426	14.9945	-1.2	0.00568095	-1.1	0.00522761	0.1	0.660115	-0.3	0.499662	-0.5	0.344165	1.8	0.1	-1.6	0.2	-0.7	0
Echs1	ENSMUSG00000025465	238.431	195.69	125.508	128.236	Q8BH95	32.8074	40.3988	67.0143	117.443	-0.9	0.0189455	-0.7	0.0864186	-0.3	0.427567	0	0.95261	0.3	0.727003	1.6	0	0.1	0.7	-1.5	0
Tspan14	ENSMUSG00000037824	680.39	743.576	157.55	187.988	Q8QZY6	5.67168	39.7931	6.60493	44.0232	-2.1	1.36e-09	-2	6.01e-11	0.1	0.583768	-0.3	0.529926	0.7	0.459391	0	1	3.3	0	-2.6	0
H4c1	ENSMUSG00000060093	281.289	174.738	65.4293	41.9265	P62806	2640.17	2570.22	2141.47	2686.62	-2.1	4.06e-07	-2.1	7.23e-07	-0.7	0.0358085	0.6	0.261518	-0.2	0.341919	0	1	-0.2	0.4	0	1
Pold1	ENSMUSG00000038644	315.332	321.674	105.936	93.4869	P52431	20.0123	12.7912	13.8895	16.1089	-1.6	0.000109745	-1.8	3.98e-06	0	0.899239	0.2	0.763759	-0.5	0.103328	0.4	0.2	-0.7	0.1	-0.2	0.3
Emc7	ENSMUSG00000055943	736.769	842.833	691.659	830.166	Q9EP72	29.0797	6.97134	25.8093	29.6841	-0.1	0.808102	-0.1	0.874244	0.2	0.48418	-0.3	0.479129	-0.1	0.978432	4.9	0	-3.3	0.3	-1.6	0.4
Cdca5	ENSMUSG00000024791	175.974	155.29	60.0259	37.0132	Q9CPY3	11.8465	2.9351	5.29757	2.9912	-1.6	0.000668046	-2.1	1.52e-06	-0.2	0.647168	0.7	0.240839	-1.1	0.0262376	-0.1	0.9	-2.3	0	1.2	0.2
Pcyox1l	ENSMUSG00000024579	118.567	130.892	25.3497	31.3022	Q8C7K6	17.6443	22.2378	12.7422	22.6962	-2.2	6.2e-05	-2.1	4.06e-06	0.1	0.736032	-0.3	0.672154	-0.7	0.393524	0.1	0.8	0.4	0.4	-1.1	0.1
Rpl22	ENSMUSG00000028936	908.99	757.47	804.757	616.468	P67984	15.068	12.8027	10.7779	43.0789	-0.2	0.608346	-0.3	0.269672	-0.2	0.36904	0.4	0.27101	-1.2	0.310023	3	0	-1.2	0.4	-3	0
Cnp	ENSMUSG00000006782	449.837	359.363	898.474	528.262	P16330	39.1661	0.844163	40.7912	4.97871	1	0.0140316	0.5	0.123478	-0.3	0.306974	0.8	0.0614156	0.1	0.805074	2.1	0.3	-6	0	4	0
Snrpg	ENSMUSG00000057278	38.4503	64.9359	40.7263	30.2658	P62309	21.9478	11.6012	21.4056	21.5973	0.1	0.944034	-1.1	0.0440686	0.8	0.158785	0.4	0.545332	0	0.893278	0.9	0	-1	0	0	0.9
Dkc1	ENSMUSG00000031403	260.061	291.525	35.3229	98.4419	Q9ESX5	182.712	157.076	181.744	211.295	-2.9	1.11e-10	-1.6	1.44e-05	0.2	0.537531	-1.5	0.00709389	-0.2	0.585222	0.4	0.2	0.1	0.8	-0.7	0.1
Lbr	ENSMUSG00000004880	511.194	393.911	187.886	177.509	Q3U9G9	335.669	155.454	353.992	278.247	-1.5	7.48e-05	-1.2	0.000278291	-0.4	0.220237	0.1	0.870394	-0.2	0.535456	0.6	0.1	-1.5	0	0.6	0.1
Rab3a	ENSMUSG00000031840	18.6045	28.4261	14.7299	10.4612	P63011	6.65589	6.04504	7.85487	8.81864	-0.4	0.695323	-1.5	0.0637989	0.6	0.418082	0.5	0.632732	0.5	0.768041	0.7	0.3	0.3	0.8	-0.6	0.6
St3gal1	ENSMUSG00000013846	1030.71	1105	3035.54	3092.31	P54751	1.74436	0.512877	17.6481	5.6566	1.6	3.03e-07	1.4	7.76e-08	0.1	0.62947	0	0.932647	4.1	0.000147342	0	1	0	1	1.8	0
Fes	ENSMUSG00000053158	1172.87	1268.92	595.73	473.742	P16879	12.2468	13.5931	9.9115	19.9275	-1	0.00246139	-1.5	2.53e-07	0.1	0.609232	0.3	0.349014	-1	0.515261	0.5	0.5	0.3	0.7	-1.7	0.2
Trmt2a	ENSMUSG00000022721	453.49	502.417	220.392	196.056	Q8BNV1	12.2672	9.45412	11.7353	14.3838	-1.1	0.00392753	-1.4	7.09e-06	0.2	0.56748	0.2	0.690436	0.1	0.86141	0.7	0.2	-0.2	0.8	-0.3	0.4
Padi2	ENSMUSG00000028927	259.554	301.502	84.686	97.871	Q08642	280.473	77.0667	194.671	97.5348	-1.6	0.000401617	-1.7	1.81e-06	0.2	0.554362	-0.2	0.657042	-0.7	0.110388	0.5	0.6	-4.1	0	2.8	0
St8sia5	ENSMUSG00000025425	1.90417	2.45829	3.7412	1.82212	P70126	25.0197	22.7977	142.158	65.7278	1.2	0.624599	-0.4	0.843582	0.6	0.807021	1	0.643357	2.6	1.47e-19	2.3	0	-0.9	0.3	1.3	0
Irf8	ENSMUSG00000041515	1192.32	1105.33	5195.13	3676.81	P23611	28.1623	10.2986	293.127	131.631	2.1	9.98e-09	1.7	6.06e-10	-0.1	0.767501	0.5	0.191172	3.1	6.74e-24	4.4	0	-2.5	0	1.2	0
Tmem154	ENSMUSG00000056498	2224.24	2107.11	404.946	254.127	Q8C4Q9	66.1987	47.1637	35.4943	21.6195	-2.5	2.43e-09	-3.1	6.1e-20	-0.1	0.854471	0.7	0.160895	-1.2	0.00452633	-2.7	0	-0.6	0.1	2.1	0
Idh3a	ENSMUSG00000032279	484.415	423.946	190.233	157.641	Q9D6R2	410.08	317.816	312.131	446.643	-1.4	0.00026977	-1.5	1.33e-05	-0.2	0.550141	0.3	0.535761	-0.5	0.198342	0.1	0.7	-0.5	0.3	-0.2	0.6
Idi1	ENSMUSG00000058258	34.4867	19.7634	43.5379	14.5769	P58044	46.3746	4.9475	59.5898	13.6097	0.3	0.624783	-0.4	0.601118	-0.8	0.255454	1.6	0.0464841	0.6	0.333945	2.5	0	-4.7	0	2.8	0
Arl11	ENSMUSG00000043157	642.983	626.484	143.53	149.933	Q6P3A9	200.7	317.497	125.227	278.014	-2.2	5.51e-08	-2.1	1.25e-11	0	1	-0.1	0.887205	-1	0.00014805	-0.3	0.2	0.6	0	-1.3	0
Ccnb1	ENSMUSG00000041431	113.447	94.6147	29.4117	35.756	P24860	17.931	12.1704	16.6373	16.7582	-2	0.000444721	-1.5	0.00856601	-0.3	0.538495	-0.3	0.73106	-0.2	0.654485	0.5	0.1	-0.6	0.1	-0.2	0.7
Synj2bp	ENSMUSG00000090935	172.659	174.574	164.054	144.729	Q9D6K5	2.46306	2.43608	4.03061	7.34279	-0.1	0.853508	-0.3	0.452796	0	0.954506	0.2	0.694564	1.3	0.2096	1.6	0	0.6	0.5	-1	0
Ncapd3	ENSMUSG00000035024	368.303	302.808	137.416	137.498	Q6ZQK0	15.9486	5.11773	10.4964	8.38363	-1.4	0.000136423	-1.2	0.000593437	-0.3	0.378158	0	1	-0.6	0.161537	1.3	0.2	-2.2	0.1	0.3	0.4
Anp32b	ENSMUSG00000028333	274.286	333.719	132.933	152.628	Q9EST5	91.5255	67.5678	58.9121	110.961	-1.1	0.0105235	-1.2	0.000540606	0.3	0.349222	-0.2	0.641545	0.3	0.755879	0	1	0.6	0.5	-0.4	0.6
Rrp15	ENSMUSG00000001305	134.04	208.772	32.2284	69.1886	Q9CYX7	135.264	133.661	127.071	158.436	-2.1	9.52e-05	-1.6	2.6e-05	0.6	0.0655712	-1.1	0.0630902	-0.2	0.520631	0.2	0.1	0	1	-0.4	0.1
Cdh1	ENSMUSG00000000303	2432.85	2241.54	607.411	454.914	P09803	572.241	198.118	235.673	143.212	-2	0.0445894	-2.3	1.18e-08	-0.1	0.785086	0.4	0.710736	-1.3	6.48e-08	-0.9	0	-1.9	0	1.6	0
Fkbp5	ENSMUSG00000024222	692.598	828.279	269.104	186.154	Q64378	251.636	201.432	162.252	160.855	-1.4	6.89e-05	-2.2	6.94e-13	0.3	0.294888	0.5	0.171177	-0.6	0.0300199	-0.4	0.2	-0.4	0.2	0.3	0.3
Vrk1	ENSMUSG00000021115	981.548	730.407	416.549	273.327	Q80X41	1029.45	147.064	809.488	192.429	-1.3	0.00694865	-1.5	0.000743157	-0.4	0.620246	0.6	0.191713	-0.5	0.00408923	0.2	0.6	-3.9	0	3.2	0
Thop1	ENSMUSG00000004929	328.273	370.978	132.018	204.922	Q8C1A5	60.1557	49.5312	70.7683	95.5203	-1.3	0.000496524	-0.9	0.0053902	0.2	0.503768	-0.6	0.110061	0.2	0.559335	0.9	0	-0.3	0.4	-0.4	0.4
Mcm2	ENSMUSG00000002870	913.355	934.159	198.554	271.567	P97310	542.603	503.607	371.781	509.815	-2.2	4.23e-11	-1.8	4.1e-09	0.1	0.854572	-0.5	0.221972	-1.1	0.00255755	-0.5	0.2	-0.2	0.4	-0.4	0.3
Hsd17b12	ENSMUSG00000027195	1156.32	1144.34	1297.77	1500.61	O70503	18.6293	8.44493	10.2342	38.1039	0.2	0.693801	0.4	0.275916	0	1	-0.2	0.554797	0.1	0.95652	3.8	0	-1.7	0.5	-2.1	0
Gda	ENSMUSG00000058624	1971.04	1614.51	283.7	286.354	Q9R111	301.419	403.026	144.887	244.956	-2.8	1.56e-14	-2.5	2.12e-17	-0.3	0.399348	0	0.980998	-1.6	0.0958975	-0.8	0.3	0.7	0.4	-1.5	0.1
Tubb5	ENSMUSG00000001525	7088.66	6033.73	3505.37	2816.59	P99024	496.655	519.083	353.754	827.161	-1	0.000767246	-1.1	2.28e-05	-0.2	0.38774	0.3	0.330036	-0.2	0.579771	0.9	0	0.4	0.3	-1.4	0
Nat10	ENSMUSG00000027185	343.943	353.726	72.121	103.099	Q8K224	104.828	190.206	88.6509	189.047	-2.2	5.93e-08	-1.8	1.8e-07	0.1	0.840861	-0.5	0.295036	-0.6	0.0797964	-0.5	0.1	1	0	-1.1	0
Lat2	ENSMUSG00000040751	1885.68	1921.97	425.297	463.694	Q9JHL0	47.1375	33.369	37.3985	27.447	-2.2	1.73e-10	-2.1	5.92e-14	0.1	0.856698	-0.1	0.73248	-1.2	0.110817	-0.8	0.1	-0.4	0.2	0	1
Hip1	ENSMUSG00000039959	2007.99	1737.42	358.847	305.286	Q8VD75	219.262	166.831	141.975	98.8136	-2.5	1.3e-12	-2.5	1.78e-18	-0.2	0.4526	0.2	0.575801	-0.9	0.00889716	-0.7	0	-0.8	0	0.6	0
Ska1	ENSMUSG00000036223	67.0693	51.6211	25.2108	24.1709	Q9CPV1	25.1022	12.4242	23.3932	19.3713	-1.4	0.0220311	-1.1	0.0528924	-0.4	0.466603	0.1	0.94984	-0.1	0.79384	1	0	-1.3	0	0.2	0.2
Grwd1	ENSMUSG00000053801	142.129	208.608	27.3807	77.4438	Q810D6	9.28053	12.7837	8.24167	15.7629	-2.4	4.46e-06	-1.5	0.000538966	0.6	0.100007	-1.5	0.0144494	-0.3	0.611123	0.4	0.2	0.4	0.3	-1.1	0
Nup107	ENSMUSG00000052798	260.322	255.236	92.5801	100.893	Q8BH74	40.1306	66.8364	49.5639	85.8994	-1.5	0.000256377	-1.4	0.000156532	0	0.994221	-0.1	0.802099	0.7	0.17466	0.3	0.1	1.3	0	-0.9	0
Mbnl3	ENSMUSG00000036109	189.564	124.27	84.5849	37.968	Q8R003	400.925	253.404	386.962	250.618	-1.2	0.0141827	-1.8	0.000214727	-0.6	0.0995304	1.2	0.0487838	-0.1	0.900563	-0.3	0.8	-1.1	0.2	1.3	0.2
Ptgs1	ENSMUSG00000047250	1481.01	1466.69	279.622	509.928	P22437	127.943	64.7462	104.365	72.7611	-2.4	1.68e-11	-1.6	4.22e-08	0	1	-0.9	0.016017	-0.4	0.163679	0.8	0.2	-2	0	0.8	0
Prkag2	ENSMUSG00000028944	87.8884	87.081	27.7495	30.6736	Q91WG5	30.3451	39.9753	23.6304	45.4798	-1.7	0.00543153	-1.6	0.00266947	0	0.987668	-0.1	0.857723	-0.4	0.748898	0.2	0.6	0.8	0.4	-1.4	0.2
Prim2	ENSMUSG00000026134	141.297	133.65	63.0295	55.7237	P33610	39.5836	12.9523	27.2686	17.403	-1.2	0.0115717	-1.3	0.0055135	-0.1	0.9075	0.2	0.759822	-0.5	0.0160591	0.6	0.3	-1.8	0	0.7	0
Add3	ENSMUSG00000025026	727.565	493.856	182.697	131.829	Q9QYB5	200.808	108.905	134.282	92.5862	-2	1.14e-06	-2	3.35e-06	-0.5	0.0998344	0.5	0.350077	-1	0.00429463	-1.2	0	-1.2	0	1.4	0
Tiam1	ENSMUSG00000002489	1460.76	1648.75	546.286	473.621	Q60610	38.8666	25.106	28.8958	22.9233	-1.4	0.00074241	-1.8	9.37e-10	0.2	0.540823	0.2	0.638145	-0.4	0.00840766	-0.3	0.3	-0.6	0	0.5	0
Cyb5r1	ENSMUSG00000026456	354.417	304.763	175.475	153.525	Q9DB73	39.2073	45.971	36.3706	73.338	-1	0.00747277	-1	0.00380119	-0.2	0.511559	0.2	0.672384	0.1	0.900869	0.7	0	0.6	0.5	-1.2	0
Me2	ENSMUSG00000024556	371.427	393.834	224.042	302.455	Q99KE1	11.6877	6.52298	16.1163	15.6303	-0.7	0.0529878	-0.4	0.214011	0.1	0.77668	-0.4	0.236127	0	0.989031	1.4	0	-0.5	0.7	-1	0.6
Mcm6	ENSMUSG00000026355	825.721	836.277	280.097	242.437	P97311	735.013	576.753	412.242	518.677	-1.6	2.38e-06	-1.8	6.45e-09	0	0.897701	0.2	0.602913	-1.1	3.16e-10	-0.5	0	-0.5	0	-0.1	0.7
Sdf2l1	ENSMUSG00000022769	1155.74	1210.58	761.719	922.328	Q9ESP1	38.1978	9.49927	35.1936	22.4463	-0.6	0.0564902	-0.4	0.127496	0.1	0.742776	-0.3	0.382997	-0.1	0.650425	1.2	0	-2	0	0.7	0.1
Aurkb	ENSMUSG00000020897	289.456	239.877	109.892	89.4766	O70126	206.21	122.938	219.016	142.06	-1.4	0.000765054	-1.5	7.12e-05	-0.3	0.423853	0.3	0.544425	0.3	0.342042	-0.1	0.9	-0.7	0	1	0
Rrm2	ENSMUSG00000020649	700.54	488.088	174.119	107.151	P11157	57.1236	21.12	21.6538	14.3428	-2	8.57e-08	-2.2	3.28e-11	-0.5	0.0762821	0.7	0.110793	-1.5	1.86e-05	-0.7	0.2	-1.6	0	0.8	0
Chn2	ENSMUSG00000004633	142.313	81.4086	36.9371	20.5266	Q80XD1	46.6888	14.406	44.6098	11.1873	-2	0.000640572	-2	0.000392745	-0.8	0.0971318	0.9	0.249294	-0.1	0.892826	-0.1	0.9	-2.2	0	2.2	0
H2az2	ENSMUSG00000041126	188.838	204.485	132.832	140.607	Q3THW5	17.7643	13.4088	11.9071	28.3465	-0.5	0.294067	-0.6	0.151262	0.1	0.773398	-0.1	0.878495	-0.6	0.0333225	1	0	-0.4	0.1	-1.2	0
Olr1	ENSMUSG00000030162	26.3764	37.8947	727.667	1141.12	Q9EQ09	0.981202	0.838984	165.711	77.6165	4.7	1.22e-26	4.9	9.3e-39	0.5	0.424256	-0.7	0.0996563	9	3.17e-08	6.5	0	1.2	0.5	1.3	0
Cdc23	ENSMUSG00000024370	572.917	459.77	203.487	190.922	Q8BGZ4	15.1874	16.0137	23.0335	20.3746	-1.5	3.34e-05	-1.3	6.63e-05	-0.3	0.285198	0.1	0.845826	0.3	0.728966	1.4	0.4	-0.9	0.6	-0.1	0.9
Kcnab2	ENSMUSG00000028931	1770.04	1923.75	561.475	572.14	P62482	172.747	201.18	104.221	182.886	-1.7	1.88e-07	-1.8	2.18e-09	0.1	0.572062	0	0.936657	-1.2	0.0662851	-0.7	0.3	0.3	0.4	-0.8	0.3
Tsr1	ENSMUSG00000038335	463.519	592.2	116.818	254.883	Q5SWD9	125.395	209.247	139.092	274.703	-2	1.69e-07	-1.3	6.15e-05	0.4	0.163692	-1.1	0.00608121	-1.2	0.296449	-0.4	0.5	1.8	0	-2.6	0
Dhrs9	ENSMUSG00000027068	243.918	447.002	73.6013	123.707	Q58NB6	0.495976	25.7607	1.30909	21.6838	-1.7	8.98e-05	-1.9	2.07e-08	0.9	0.00615592	-0.8	0.10591	0.7	0.548033	-1.5	0.4	5.8	0	-3.6	0.1
Dusp3	ENSMUSG00000003518	1496.03	1528.54	442.439	569.887	Q9D7X3	5.38534	9.69711	2.98135	10.9734	-1.8	2.44e-07	-1.5	4.16e-06	0.1	0.846973	-0.4	0.339183	-1.7	0.246132	0.1	0.8	0.9	0	-2.7	0.1
Msh2	ENSMUSG00000024151	205.362	163.076	66.4877	57.697	P43247	78.9258	145.491	53.5273	156.22	-1.6	0.000407431	-1.5	0.000239185	-0.3	0.369093	0.2	0.722556	-0.7	0.0836495	0	1	0.9	0	-1.6	0
Itgae	ENSMUSG00000005947	358.881	202.02	223.997	152.781	Q60677	398.357	7.8325	302.265	17.8849	-0.7	0.539426	-0.5	0.421692	-0.8	0.403722	0.5	0.641576	-0.8	0.00140338	0.7	0.3	-6.4	0	4.9	0
Edrf1	ENSMUSG00000039990	188.831	174.653	142.173	133.76	Q6GQV7	90.0738	12.8629	162.369	29.7274	-0.4	0.311484	-0.4	0.261381	-0.1	0.789823	0.1	0.87007	1.1	0.203294	1.4	0.6	-4.7	0	4.4	0
Ei24	ENSMUSG00000062762	646.694	480.466	326.197	268.529	Q61070	27.0467	10.1342	39.6645	17.0403	-1	0.0129742	-0.9	0.0109677	-0.4	0.160082	0.3	0.524836	0.8	0.0840633	1.2	0.2	-2	0	1.5	0
Rfc2	ENSMUSG00000023104	1383.24	1375.16	514.146	497.535	Q9WUK4	22.7504	29.6093	14.4704	32.2013	-1.4	1.62e-05	-1.5	1.02e-07	0	0.988618	0	0.93059	-1	0.284585	0.1	0.7	0.4	0.4	0	1
Wdr7	ENSMUSG00000040560	789.366	832.01	364.768	335.709	Q920I9	60.8752	121.633	54.173	146.648	-1.1	0.00123732	-1.3	7.05e-06	0.1	0.712577	0.1	0.776865	0.1	0.795373	0	0.9	2.4	0	-2.4	0
Sfn	ENSMUSG00000047281	3.34994	2.89643	8.4979	4.35438	O70456	130.208	46.5766	73.7527	208.35	1.4	0.381421	0.6	0.74886	-0.2	0.928493	0.9	0.584074	-0.7	0.863223	4.1	0.1	-1.2	0.8	-3.6	0.2
Nop56	ENSMUSG00000027405	426.084	529.967	155.15	224.751	Q9D6Z1	411.492	571.335	385.774	716.028	-1.5	5.27e-05	-1.3	0.000154393	0.3	0.267219	-0.5	0.168765	-0.3	0.315031	0.5	0	0.4	0.1	-1.3	0
Msrb2	ENSMUSG00000023094	118.496	81.1676	18.8399	9.82669	Q78J03	96.4898	56.12	59.8128	19.9932	-2.7	2.41e-06	-3.1	3.54e-07	-0.5	0.191069	0.9	0.335343	-0.6	0.308746	-1.4	0.1	-1.4	0.1	2.1	0
Rrp12	ENSMUSG00000035049	299.703	360.686	56.0548	128.119	Q6P5B0	144.221	306.678	129.577	319.707	-2.4	7.53e-09	-1.5	1.6e-05	0.3	0.341155	-1.2	0.0141861	-0.2	0.519053	-0.1	0.7	1.2	0	-1.3	0
Phb	ENSMUSG00000038845	85.5186	85.0491	36.0125	35.8256	P67778	1016.22	1168.28	796.176	1441.15	-1.2	0.0363241	-1.3	0.0107423	0	0.973465	0	0.994976	-0.5	0.0322846	0.2	0.2	0.4	0.1	-1.1	0
Trim47	ENSMUSG00000020773	163.082	236.616	23.5056	90.6582	Q8C0E3	8.82306	31.9959	15.0674	35.823	-2.8	6.88e-08	-1.4	8.94e-05	0.6	0.0859997	-2	0.00077261	0.6	0.3054	0.2	0.3	1.9	0	-1.4	0
Arrb1	ENSMUSG00000018909	2081.74	1844.27	592.034	820.28	Q8BWG8	169.651	180.205	140.185	233.244	-1.8	4.05e-08	-1.2	7.48e-05	-0.2	0.556895	-0.5	0.185238	-0.4	0.159548	0.3	0.1	0.3	0.2	-1	0
Erp29	ENSMUSG00000029616	2448.99	2551.94	1434.25	1525.53	P57759	524.622	297.44	315.267	511.51	-0.8	0.0175197	-0.8	0.00527928	0.1	0.764043	-0.1	0.785346	-0.8	0.0587293	0	0.9	-0.8	0.1	0	0.9
Acsl3	ENSMUSG00000032883	283.581	200.765	64.2748	77.9034	Q9CZW4	95.9132	118.209	58.7318	131.658	-2.1	2.02e-07	-1.4	0.000239085	-0.5	0.125021	-0.3	0.591005	-1.1	0.0278606	-1.3	0.1	0.2	0.6	-0.1	0.9
Rpl8	ENSMUSG00000003970	2748.38	2946.79	2778.68	2853.1	P62918	134.926	113.097	90.1899	314.159	0	1	-0.1	0.78233	0.1	0.623696	0	0.901356	-0.6	0.334903	1.6	0	-0.3	0.7	-2	0
Mtss1	ENSMUSG00000022353	2172.93	1994.12	689.29	469.173	Q8R1S4	68.9443	119.044	52.0486	79.9038	-1.7	0.000128897	-2.1	5.65e-14	-0.1	0.699018	0.5	0.22503	-0.5	0.0710257	-0.6	0	0.6	0	-0.5	0.1
Prkci	ENSMUSG00000037643	197.618	200.509	158.608	187.208	Q62074	9.93337	9.29048	31.3954	24.7002	-0.3	0.437073	-0.1	0.718944	0	0.909778	-0.2	0.573392	2	4.3e-05	1.6	0	0	1	0.4	0.2
Gtf2i	ENSMUSG00000060261	585.957	585.466	228.516	211.851	Q9ESZ8	108.551	146.633	69.0512	151.063	-1.4	0.000104809	-1.5	2.6e-06	0	0.967304	0.1	0.807643	-1.1	7.29e-05	-0.2	0.4	0.2	0.3	-1.1	0
Nceh1	ENSMUSG00000027698	2222.36	2126.77	603.346	649.566	Q8BLF1	183.781	230.392	115.208	200.062	-1.9	1.38e-06	-1.7	3.75e-08	0	0.898896	-0.1	0.806384	-0.2	0.690439	-0.1	0.6	1.2	0	-1.3	0
Sfxn3	ENSMUSG00000025212	400.991	463.278	178.789	203.182	Q91V61	34.3249	65.9022	36.7006	82.1152	-1.2	0.00159913	-1.2	8.68e-05	0.2	0.402935	-0.2	0.633736	0.6	0.443289	0.5	0.2	1.3	0.1	-1.3	0
Nfam1	ENSMUSG00000058099	2495.05	2342.87	411.711	395.212	Q8R4V1	70.2638	49.9215	41.7685	23.8436	-2.6	4.68e-13	-2.6	5.29e-16	-0.1	0.805168	0.1	0.914875	-0.8	0.0315985	-1.3	0	-0.5	0.1	1	0
Sh2d3c	ENSMUSG00000059013	343.097	358.957	140.478	83.3697	Q9QZS8	56.4771	22.7687	40.6598	14.9602	-1.3	0.00112299	-2.1	7.99e-10	0.1	0.777696	0.7	0.1149	0.2	0.853152	-0.6	0.7	-2.1	0.1	2.9	0
Stk26	ENSMUSG00000031112	73.2402	37.3713	21.9773	14.5829	Q99JT2	15.2377	7.43012	12.6905	8.19651	-1.7	0.00674152	-1.4	0.0422615	-0.9	0.0611863	0.6	0.502896	-0.3	0.328418	1.3	0.7	-3.3	0.2	1.7	0.3
Kif22	ENSMUSG00000030677	291.868	236.101	81.7733	84.0858	Q3V300	6.63261	6.25565	5.49124	6.29296	-1.8	8.9e-06	-1.5	6.63e-05	-0.3	0.380629	0	0.944573	-0.2	0.752531	0.1	0.8	0	0.9	-0.2	0.4
Xrcc6	ENSMUSG00000022471	134.259	145.604	42.6183	55.7933	P23475	1.98477	138.13	0.710906	148.972	-1.7	0.000840939	-1.4	0.000651526	0.1	0.725384	-0.4	0.510184	-1.4	0.135183	-0.1	0.9	6.7	0	-8.1	0
Noc2l	ENSMUSG00000095567	797.645	1045.35	434.514	489.803	Q9WV70	9.61267	12.2443	4.8358	16.1385	-0.9	0.0068134	-1.1	7.92e-05	0.4	0.101259	-0.2	0.605558	0.1	0.925661	0.4	0.5	1.4	0.4	-1.7	0
Rab31	ENSMUSG00000056515	879.207	960.27	222.203	388.91	Q921E2	17.492	26.9612	11.8649	30.6364	-2	2.45e-09	-1.3	5.4e-06	0.2	0.564654	-0.8	0.0248445	-0.5	0.133097	0.7	0.4	0.1	0.9	-1.2	0
Cad	ENSMUSG00000013629	826.567	809.312	207.928	262.526	B2RQC6	242.418	134.401	121.707	122.144	-2	2.34e-09	-1.7	1.06e-07	0	1	-0.3	0.363636	-1.3	0.000699437	-0.5	0.2	-1.1	0	0.4	0.3
Slc25a13	ENSMUSG00000015112	358.641	307.03	185.663	124.429	Q9QXX4	236.541	193.245	211.225	219.322	-1	0.011948	-1.3	0.000126882	-0.2	0.503108	0.6	0.179216	-0.5	0.123015	-0.4	0.4	-0.9	0	0.7	0.1
Fahd1	ENSMUSG00000045316	23.1111	33.331	5.86315	12.8364	Q8R0F8	4.44637	5.84232	5.78288	6.28141	-2	0.0651279	-1.4	0.0536646	0.5	0.438893	-1.1	0.359198	1.2	0.530008	0.2	0.7	1.4	0.4	-0.4	0.6
Hells	ENSMUSG00000025001	277.847	284.379	94.6541	97.5746	Q60848	183.929	243.996	125.842	233.163	-1.5	0.000173598	-1.6	3.74e-05	0.1	0.862165	0	0.94866	-0.8	1.02e-07	-0.2	0.4	-0.1	0.8	-0.5	0
Eogt	ENSMUSG00000035245	168.188	121.92	95.3917	73.4793	Q8BYW9	13.262	2.30759	13.1413	3.87193	-0.8	0.0749575	-0.8	0.0897323	-0.5	0.234816	0.4	0.477415	-0.1	0.827781	1.1	0.3	-2.9	0	1.7	0
Pspc1	ENSMUSG00000021938	316.016	259.614	217.015	147.168	Q8R326	207.982	108.244	203.779	170.029	-0.6	0.157355	-0.9	0.0143603	-0.3	0.39363	0.6	0.174426	-0.1	0.889265	0.8	0.1	-1.2	0	0.4	0.4
Hmgb3	ENSMUSG00000015217	5.57855	11.3416	1.80113	1.82212	O54879	18.5348	12.1675	6.41667	5.41607	-1.7	0.373007	-2.6	0.0580214	0.9	0.449303	-0.1	0.983784	-1.8	0.00804104	-1.1	0.1	-0.7	0.1	0.1	0.9
Rpp40	ENSMUSG00000021418	27.0746	38.2475	13.2546	15.1299	Q8R1F9	29.0886	36.092	26.1074	39.3859	-1.1	0.233726	-1.3	0.0598558	0.5	0.481265	-0.2	0.829359	0.7	0.544779	0.2	0.6	1.1	0.3	-0.6	0
Arpc4	ENSMUSG00000079426	2385.26	2799.06	2224.87	2292.8	P59999	653.852	406.304	804.251	915.748	-0.1	0.756434	-0.3	0.261067	0.3	0.317165	-0.1	0.888893	0.2	0.651628	1.8	0	-0.9	0.1	-0.7	0
Mef2c	ENSMUSG00000005583	225.038	169.901	84.4031	55.7177	Q8CFN5	38.7759	36.39	51.1713	32.8272	-1.4	0.00146452	-1.7	0.00016324	-0.4	0.287927	0.6	0.265027	0.4	0.0392501	-0.1	0.8	-0.2	0.6	0.7	0
Sumo2	ENSMUSG00000020738	15.8329	25.1533	21.7954	14.5769	P61957	63.0021	34.9823	35.2654	55.6802	0.4	0.65522	-0.8	0.304495	0.6	0.413212	0.6	0.537157	-1.1	0.725782	1.6	0.3	-0.1	1	-2.6	0.3
Myo1e	ENSMUSG00000032220	1112.68	1120.73	418.486	342.2	E9Q634	727.181	905.642	692.489	758.744	-1.4	1.07e-05	-1.7	1.03e-09	0	0.920621	0.3	0.427367	-0.2	0.377985	-0.9	0	0.2	0.3	0.5	0.1
Morc2a	ENSMUSG00000034543	422.657	431.63	216.128	279.613	Q69ZX6	14.6365	1.89069	8.36875	3.35925	-1	0.0156056	-0.7	0.0404347	0	0.886507	-0.4	0.37192	0.7	0.730924	0.8	0.6	-2	0.4	1.9	0.1
Dis3	ENSMUSG00000033166	216.018	261.299	85.5625	100.642	Q9CSH3	38.6858	34.0187	41.5957	35.9139	-1.3	0.00131097	-1.4	8.26e-05	0.3	0.352724	-0.2	0.614798	0	0.985011	0.2	0.6	-0.1	0.8	-0.1	0.9
Lta4h	ENSMUSG00000015889	529.263	509.474	279.617	236.203	P24527	419.908	241.978	268.065	306.647	-0.9	0.0341247	-1.2	0.00160049	0	0.927328	0.2	0.581354	-0.7	0.0625368	0.8	0.1	-1.4	0	-0.1	0.8
Clec4e	ENSMUSG00000030142	787.411	691.309	18445.7	22874.8	Q9R0Q8	3.40025	1.08128	107.203	97.5983	4.6	4.91e-46	5	5.37e-69	-0.2	0.626893	-0.3	0.301821	5.6	5.04e-09	6.4	0	-1	0.3	0.2	0.8
Slc38a1	ENSMUSG00000023169	1420.02	1262.42	912.971	808.567	Q8K2P7	28.858	6.06676	14.4226	10.5681	-0.6	0.051356	-0.7	0.0262636	-0.1	0.593913	0.2	0.637813	-1.2	0.0850223	-1.3	0.6	-3.1	0	0	1
Guf1	ENSMUSG00000029208	146.777	126.531	96.9099	59.9965	Q8C3X4	9.58081	2.45218	3.52732	3.15764	-0.6	0.235799	-1.1	0.0143149	-0.2	0.627591	0.7	0.212288	-1.6	0.141992	0.4	0.7	-2.1	0.1	0.2	0.9
Mrpl12	ENSMUSG00000039640	467.313	525.55	152.338	236.481	Q9DB15	107.939	141.915	119.9	172.731	-1.6	8.5e-06	-1.2	0.000114671	0.2	0.47684	-0.6	0.104498	0	0.950232	0.2	0.5	0.5	0.2	-0.8	0.1
Vps13b	ENSMUSG00000037646	751.416	674.794	531.361	509.947	Q80TY5	9.60434	11.1912	7.10598	22.8416	-0.5	0.146508	-0.4	0.175636	-0.1	0.639625	0.1	0.905586	-0.3	0.779998	1	0	0.5	0.6	-1.8	0
Pinx1	ENSMUSG00000021958	48.2603	54.2499	24.842	24.0953	Q9CZX5	13.2437	12.6374	10.141	15.148	-1	0.153398	-1.2	0.0381932	0.2	0.701598	0	0.960349	-0.5	0.229507	-0.2	0.8	-0.1	0.4	-0.2	0.8
Ctbp1	ENSMUSG00000037373	1370.07	1640.67	1008.86	1041.39	O88712	109.086	85.5244	119.302	146.107	-0.4	0.154137	-0.7	0.0112908	0.3	0.234731	-0.1	0.885816	0.1	0.7	0.5	0.3	-0.9	0	0.5	0.2
Psmg1	ENSMUSG00000022913	125.055	146.359	40.6353	65.1486	Q9JK23	8.6245	7.42669	8.70461	8.8375	-1.6	0.00117993	-1.2	0.00375811	0.3	0.486838	-0.7	0.233869	-0.4	0.67893	0.9	0.5	-0.9	0.5	-0.4	0.7
Map3k20	ENSMUSG00000004085	691.294	668.425	314.046	234.374	Q9ESL4	7.24088	12.1334	10.5865	11.3697	-1.1	0.000743414	-1.6	2.53e-06	0	0.943947	0.4	0.289681	0.7	0.198052	0	0.9	0.8	0.2	-0.1	0.5
Vps36	ENSMUSG00000031479	323.738	320.465	212.114	191.982	Q91XD6	42.5036	73.3379	51.0633	117.153	-0.6	0.130709	-0.8	0.0522747	0	1	0.1	0.764767	0.8	0.443156	1.2	0.1	1.2	0.3	-1.6	0
Ckap2	ENSMUSG00000037725	64.3683	60.3456	21.9773	26.6275	Q3V1H1	10.4864	22.0289	9.14097	25.9047	-1.6	0.0195332	-1.2	0.0303074	-0.1	0.863173	-0.3	0.731115	-0.3	0.507448	0.3	0.2	1.1	0	-1.7	0
Apex1	ENSMUSG00000035960	473.378	422.534	115.199	142.505	P28352	226.369	94.4851	153.008	84.8566	-2	3.63e-07	-1.6	2.43e-06	-0.1	0.666885	-0.3	0.512069	-0.6	0.0424067	-0.6	0.4	-1.5	0	1.5	0
Hnrnph1	ENSMUSG00000007850	1163.32	1183.45	848.681	778.803	O35737	63.7105	40.9026	50.1235	71.6231	-0.5	0.220219	-0.6	0.0421554	0	0.89437	0.1	0.776409	0.2	0.836398	1.6	0.1	-1	0.4	-0.5	0.4
Gspt2	ENSMUSG00000071723	11.5309	13.3618	7.4344	7.21287	Q149F3	18.6283	31.5462	8.5544	45.236	-0.7	0.564863	-0.9	0.363056	0.2	0.88279	0	0.976547	-1.2	0.363257	0.5	0	1.2	0.2	-2.9	0
Idh2	ENSMUSG00000030541	629.105	674.409	320.278	362.446	P54071	280.852	325.14	236.022	464.168	-1	0.00408371	-0.9	0.00187558	0.1	0.669666	-0.2	0.609303	0	0.941885	0.3	0.5	0.4	0.4	-0.7	0.1
Slc1a5	ENSMUSG00000001918	646.609	567.083	206.208	218.236	P51912	54.5424	16.2384	41.5469	16.5924	-1.6	7.1e-06	-1.4	1.67e-05	-0.2	0.604502	-0.1	0.837786	-0.5	0.270551	-0.8	0.3	-1.6	0	1.9	0
Prmt3	ENSMUSG00000030505	230.525	334.048	58.1338	97.6323	Q922H1	69.2416	125.696	36.929	97.3704	-2	3.75e-06	-1.8	2.46e-07	0.6	0.0721124	-0.8	0.129922	-1.6	0.00058514	-0.6	0	1.1	0	-2.1	0
Eps8	ENSMUSG00000015766	2298.23	2266.26	238.393	367.47	Q08509	508.908	416.979	290.932	178.677	-3.3	1.16e-23	-2.7	2.89e-22	0	1	-0.6	0.0879603	-1	3.27e-05	-2.3	0	-0.4	0	1.7	0
Pus7	ENSMUSG00000057541	88.6007	130.857	29.1819	35.75	Q91VU7	7.43348	17.8429	5.19691	12.8542	-1.6	0.00505607	-1.9	7.22e-05	0.6	0.167476	-0.3	0.694731	-0.8	0.588761	-0.4	0.4	1.7	0.1	-2.1	0.1
Plcb2	ENSMUSG00000040061	1539.51	1334.15	809.059	474.221	A3KGF7	95.9547	39.389	72.3232	36.919	-0.9	0.0285185	-1.5	1.16e-06	-0.2	0.46241	0.8	0.088332	-0.9	0.00162594	-0.6	0.5	-2	0	1.8	0
Lgals3	ENSMUSG00000050335	27185.7	32252.7	13940.4	20375	P16110	1069.12	513.145	810.707	854.422	-1	0.00149748	-0.7	0.0110994	0.3	0.276626	-0.6	0.0732321	1	0.0889881	1.8	0	-0.7	0.3	-0.2	0.6
Pak1	ENSMUSG00000030774	630.629	528.299	318.977	258.297	O88643	201.79	110.328	151.452	142.09	-1	0.0484209	-1.1	0.0249515	-0.2	0.778629	0.3	0.583899	-0.4	0.113518	-0.4	0.4	-0.8	0	0.8	0.1
Ddi2	ENSMUSG00000078515	1487.37	1462.47	779.134	712.087	A2ADY9	49.2069	57.966	22.9497	74.0524	-0.9	0.00393682	-1.1	0.000231589	0	1	0.1	0.738245	-1.3	0.000128503	-0.4	0.4	0	0.9	-0.9	0
Nubp2	ENSMUSG00000039183	497.307	511.471	328.521	344.72	Q9R061	22.351	25.8423	34.6178	45.5089	-0.6	0.0993482	-0.6	0.0449311	0.1	0.843214	-0.1	0.85227	0.7	0.0309349	0.8	0.1	0.2	0.5	-0.3	0.5
Ddx31	ENSMUSG00000026806	206.815	206.902	65.3863	93.272	Q6NZQ2	18.2444	33.9751	15.7151	39.9913	-1.7	0.000122166	-1.2	0.00148518	0	0.946968	-0.5	0.293227	-0.3	0.579922	0.3	0.2	1.2	0	-1.8	0
Sfxn1	ENSMUSG00000021474	523.895	515.505	272.193	256.904	Q99JR1	109.492	98.05	95.4377	127.091	-1	0.00953592	-1	0.00386719	0	1	0.1	0.864898	-0.1	0.923861	0.3	0.6	0.3	0.7	-0.6	0.1
Synrg	ENSMUSG00000034940	579.3	575.06	345.181	246.558	Q5SV85	196.771	120.323	144.196	133.964	-0.8	0.0502558	-1.3	7.08e-05	0	1	0.5	0.231344	-0.3	0.149081	0	0.9	-0.3	0.3	0	0.9
Rcc2	ENSMUSG00000040945	1249.81	1393.04	402.511	517.904	Q8BK67	61.0096	42.6791	30.4642	41.1768	-1.6	2.67e-07	-1.5	3.47e-07	0.2	0.481203	-0.4	0.283953	-0.6	0.294012	-0.2	0.6	-0.2	0.7	-0.2	0.5
Ints2	ENSMUSG00000018068	314.26	332.669	198.453	225.182	Q80UK8	6.51011	4.33094	5.71567	7.59356	-0.7	0.0835659	-0.6	0.0889864	0.1	0.739903	-0.2	0.670558	-0.2	0.527184	2	0.2	-1.7	0.3	-0.5	0.1
Mical2	ENSMUSG00000038244	552.458	619.412	266.774	340.483	Q8BML1	48.0688	34.2455	41.8368	48.7042	-1.1	0.00853897	-0.9	0.00554641	0.2	0.515132	-0.4	0.397462	-0.3	0.353551	0.5	0.1	-0.5	0	-0.2	0.6
Soga1	ENSMUSG00000055485	1080.29	1091.18	447.64	442.183	E1U8D0	39.2979	37.2233	44.4175	38.9556	-1.3	8.56e-05	-1.3	2.58e-06	0	0.911539	0	1	1	0.385674	0	1	0.7	0.5	0.3	0.7
Agfg2	ENSMUSG00000029722	389.037	362.609	96.7912	98.0341	Q80WC7	40.367	60.9852	17.162	42.5711	-2	4.54e-07	-1.9	4.04e-08	-0.1	0.835996	0	0.971584	-1.3	0.00447696	-0.5	0.1	0.6	0.1	-1.4	0
Anln	ENSMUSG00000036777	819.839	729.005	173.012	214.697	Q8K298	350.792	346.408	297.927	263.401	-2.2	1.17e-10	-1.8	1.93e-08	-0.1	0.604544	-0.3	0.441435	-0.4	0.0200243	-0.5	0	-0.3	0.1	0.4	0.1
Pcyt2	ENSMUSG00000025137	359.769	224.972	172.863	92.3291	Q922E4	76.7209	51.5914	59.5092	54.5595	-1.1	0.0118867	-1.3	0.000333758	-0.7	0.0265781	0.9	0.0558236	-0.4	0.0016172	0.3	0.2	-0.7	0	0.1	0.6
Lcn2	ENSMUSG00000026822	37.7661	56.8083	1929.17	1594.13	P11672	19.3778	0.724355	68.9736	52.1018	5.7	4.3e-39	4.8	5.07e-37	0.7	0.28909	0.3	0.502898	2.6	0.0498722	6	0	-3.8	0	0.4	0.6
Ica1	ENSMUSG00000062995	85.8078	115.666	29.6467	27.5824	P97411	5.67353	13.9084	10.6899	8.48984	-1.5	0.00702196	-2.1	1.75e-05	0.5	0.257801	0.1	0.899019	0.9	0.0348351	-0.8	0	1.3	0	0.4	0.5
Irf1	ENSMUSG00000018899	309.838	180.772	3983.24	3266.89	P15314	2.55522	2.54382	201.816	117.521	3.7	3.88e-26	4.1	2.84e-49	-0.8	0.0131192	0.3	0.433604	6.1	2.13e-100	5.6	0	-0.1	0.7	0.7	0
Cd200r1	ENSMUSG00000022667	910.753	1068.43	212.852	348.913	Q9ES57	69.0214	71.4055	47.4093	59.6017	-2.1	1.14e-08	-1.7	1.02e-06	0.3	0.344809	-0.7	0.0885401	-1	0.0164379	-0.9	0.1	0.2	0.4	-0.3	0.5
Rpl27a	ENSMUSG00000046364	122.029	119.342	118.481	87.9747	P14115	292.431	209.145	196.758	392.92	0	0.943242	-0.5	0.254979	0	1	0.4	0.370261	0.3	0.770907	1.4	0.1	-0.1	0.9	-1	0.2
Tsnax	ENSMUSG00000056820	381.216	350.897	224.123	176.304	Q9QZE7	32.8878	25.6935	43.7189	32.8923	-0.8	0.0451172	-1	0.00189099	-0.1	0.743999	0.3	0.416783	0.4	0.0474718	0.4	0.2	-0.4	0.3	0.4	0
Kif11	ENSMUSG00000012443	594.202	460.408	232.472	164.645	Q6P9P6	494.725	164.386	331.065	148.818	-1.4	0.000712684	-1.5	0.000145679	-0.3	0.266969	0.5	0.29647	-0.9	0.000307396	-0.7	0	-1.7	0	1.6	0
Dna2	ENSMUSG00000036875	430.21	376.906	174.942	142.296	Q6ZQJ5	31.5014	8.23724	17.453	7.84756	-1.3	0.00333151	-1.5	0.000577025	-0.2	0.626371	0.3	0.55973	-0.8	0.0303836	-0.7	0.4	-2.2	0	2	0
Ckap2l	ENSMUSG00000048327	316.136	226.915	163.264	98.7562	Q7TS74	19.057	14.6948	20.2528	16.0919	-1	0.0200786	-1.2	0.00124311	-0.5	0.143153	0.7	0.119252	0	0.849011	0.2	0.4	-0.5	0.1	0.3	0.2
Mob2	ENSMUSG00000025147	252.014	266.833	167.063	164.446	Q8VI63	30.0047	6.21279	40.8678	9.57666	-0.6	0.126162	-0.7	0.0314469	0.1	0.729306	0	0.987349	0.3	0.475583	0.3	0.9	-3.5	0	3.5	0
Pla2g15	ENSMUSG00000031903	1029.04	700.5	348.922	289.062	Q8VEB4	154.71	115.725	109.539	119.429	-1.6	1.24e-05	-1.3	5.46e-05	-0.5	0.0330004	0.3	0.520391	-0.6	0.261486	-0.8	0	0.2	0.7	0.1	0.9
Galnt4	ENSMUSG00000090035	229.305	238.586	74.9376	86.8747	O08832	13.5291	18.3487	7.80318	16.6483	-1.6	0.000278986	-1.5	0.000174983	0.1	0.845571	-0.2	0.702985	0.4	0.882877	-0.1	0.6	2.2	0.4	-1.7	0.1
Shcbp1	ENSMUSG00000022322	135.415	102.572	73.7832	38.4395	Q9Z179	32.6708	24.6633	21.8648	22.9777	-0.9	0.0676023	-1.5	0.00263496	-0.4	0.333753	0.9	0.101936	-0.6	0.081231	-0.1	0.8	-0.4	0.2	-0.2	0.6
Ptprb	ENSMUSG00000020154	5.91704	5.35473	9.23553	1.97927	B2RU80	193.465	145.7	145.074	133.571	0.8	0.581145	-1.4	0.456021	0	0.992396	2.1	0.204285	-0.4	0.273848	-0.1	0.8	-0.5	0.3	0.2	0.7
Acap1	ENSMUSG00000001588	517.104	496.265	269.061	206.39	Q8K2H4	31.7081	18.9965	25.6311	19.5014	-1	0.0117474	-1.3	0.000106238	0	0.90669	0.4	0.342208	-0.3	0.293651	0	1	-0.9	0.1	0.5	0.4
Nup210	ENSMUSG00000030091	767.862	536.475	646.699	372.366	Q9QY81	66.7641	18.6696	85.6792	31.9798	-0.2	0.487348	-0.6	0.0765714	-0.5	0.0789647	0.8	0.0251159	0	0.971904	2	0.1	-2	0.2	0.1	0.9
Ccdc115	ENSMUSG00000042111	273.905	288.558	90.1374	110.707	Q8VE99	50.284	65.2888	47.9751	61.4039	-1.6	5.93e-05	-1.4	4.98e-05	0.1	0.768956	-0.3	0.514469	0	0.878985	-0.2	0.3	0.4	0.1	-0.2	0.4
Slc7a6	ENSMUSG00000031904	238.791	228.729	144.75	119.12	Q8BGK6	41.3146	29.0375	50.1726	37.0265	-0.7	0.0842435	-1	0.00742701	0	0.917342	0.3	0.548085	0.3	0.393793	0.5	0.5	-0.7	0.3	0.5	0.3
Kif15	ENSMUSG00000036768	579.667	394.675	240.366	135.63	Q6P9L6	240.499	65.9259	148.896	55.4067	-1.3	0.00124277	-1.6	5.55e-05	-0.5	0.0597311	0.8	0.0825073	-0.7	6.88e-13	-0.1	0.7	-2.1	0	1.6	0
Bysl	ENSMUSG00000023988	211.885	244.976	101.083	115.086	O54825	46.8966	53.4943	34.8463	61.2766	-1.1	0.00984385	-1.1	0.0025222	0.2	0.462362	-0.2	0.697784	-0.3	0.475361	0.2	0.2	0.3	0.5	-0.8	0
Kif20a	ENSMUSG00000003779	766.946	630.877	179.095	195.294	P97329	68.0135	49.073	65.3737	37.0328	-2.1	2.79e-07	-1.7	2.33e-07	-0.3	0.357605	-0.1	0.792869	-0.1	0.726312	-0.4	0.6	-1.1	0.1	1.4	0
Fam227b	ENSMUSG00000027209	15.6284	16.27	11.2185	6.57831	Q9D518	814.627	852.359	533.987	834.068	-0.5	0.656386	-1.4	0.171599	0.1	0.953949	0.8	0.531569	0.3	0.660419	0.7	0.4	-0.1	0.9	-0.3	0.5
Rpl3	ENSMUSG00000060036	292.27	325.577	255.778	232.364	P27659	296.08	325.925	207.898	562.216	-0.2	0.602854	-0.5	0.245409	0.2	0.655256	0.1	0.786276	-0.7	0.0717166	1	0	0.1	0.7	-1.8	0
Mad1l1	ENSMUSG00000029554	217.111	212.945	96.7432	95.4025	Q9WTX8	97.0663	79.715	80.9398	86.0902	-1.2	0.00560247	-1.2	0.00172154	0	0.995422	0	1	-0.8	0.0620219	0.1	0.5	-0.2	0.3	-0.7	0.1
Lmnb1	ENSMUSG00000024590	514.205	591.58	394.147	317.511	P14733	1045.91	546.976	885.869	706.409	-0.4	0.262604	-0.9	0.00687268	0.2	0.451802	0.3	0.419028	-0.1	0.494915	0.1	0.6	-0.9	0	0.6	0
Hmgb1	ENSMUSG00000066551	68.6703	74.7042	38.2305	35.1911	P63158	479.069	412.967	363.296	468.059	-0.9	0.153785	-1.1	0.0352645	0.1	0.810912	0.1	0.862892	-0.7	0.0025272	-0.1	0.8	-0.2	0.3	-0.5	0.1
Umps	ENSMUSG00000022814	360.594	373.575	75.4984	141.451	P13439	47.2604	77.2646	26.4153	70.182	-2.3	6.41e-09	-1.4	2.32e-05	0.1	0.818593	-0.9	0.0419309	-2.5	0.0107959	-0.9	0.1	0	1	-1.7	0.1
Bin2	ENSMUSG00000098112	606.05	515.534	221.531	199.549	D3Z6Q9	91.9892	84.4956	59.7985	78.4551	-1.5	0.000185082	-1.4	2.95e-05	-0.2	0.485567	0.1	0.742521	-1	0.000146157	-0.8	0.1	-0.5	0.1	0.3	0.4
Parpbp	ENSMUSG00000035365	102.374	86.387	52.1267	32.7404	Q6IRT3	556.867	544.22	544.439	493.097	-1	0.0724941	-1.5	0.00836283	-0.2	0.597079	0.7	0.317438	0.2	0.477884	-0.1	0.5	0.1	0.7	0.2	0.2
Nhp2	ENSMUSG00000001056	586.19	711.565	307.152	384.325	Q9CRB2	46.6479	57.9305	41.4788	74.6442	-0.9	0.00642267	-0.9	0.00340281	0.3	0.240608	-0.3	0.387715	-0.1	0.848466	0.2	0.5	0.6	0.1	-0.8	0
Prkd2	ENSMUSG00000041187	286.346	221.69	131.874	92.3291	Q8BZ03	76.4867	18.596	47.943	18.4746	-1.1	0.0189053	-1.3	0.00176932	-0.4	0.415201	0.5	0.260406	-0.7	0.000707215	0	0.9	-2.1	0	1.4	0
Camk1d	ENSMUSG00000039145	420.823	336.703	179.398	174.977	Q8BW96	239.655	81.3794	186.365	100.714	-1.2	0.000849142	-1	0.00378126	-0.3	0.317962	0	0.965892	-0.5	0.105059	0	1	-2.4	0	1.9	0
Tm6sf1	ENSMUSG00000038623	1056.85	1088.18	356.323	422.189	P58749	37.0252	30.4095	28.2985	28.0322	-1.6	3.1e-05	-1.4	0.000113747	0.1	0.868495	-0.2	0.557115	-0.3	0.508905	-0.1	0.9	-0.2	0.6	0	1
Lss	ENSMUSG00000033105	377.168	203.835	125.23	108.565	Q8BLN5	45.75	53.6025	57.1238	67.7494	-1.6	2.54e-05	-0.9	0.0101687	-0.9	0.0041175	0.2	0.667298	0.3	0.701097	0.3	0.7	0.6	0.3	-0.6	0.4
Mphosph6	ENSMUSG00000031843	33.7392	39.4532	33.1049	28.5253	Q9D1Q1	44.1585	34.0226	48.2724	58.3379	0	0.968345	-0.5	0.429622	0.2	0.70924	0.2	0.782035	-0.2	0.828936	0.9	0	-0.2	0.7	-0.8	0.2
Pag1	ENSMUSG00000027508	517.499	412.44	381.115	329.956	Q3U1F9	7.73891	2.20943	14.7537	4.18024	-0.4	0.219145	-0.4	0.259521	-0.3	0.278408	0.2	0.614423	1.1	0.0223448	1.2	0.4	-2.4	0	2.2	0
Clpp	ENSMUSG00000002660	197.47	254.018	126.064	154.782	O88696	15.6333	13.4553	13.8941	19.2939	-0.7	0.113868	-0.8	0.031449	0.4	0.244397	-0.3	0.489348	-0.2	0.813291	0.5	0	0.2	0.7	-1	0.2
Prkar2a	ENSMUSG00000032601	563.82	517.452	203.952	246.558	P12367	169.011	122.24	146.424	137.028	-1.5	3.58e-05	-1.1	0.000528393	-0.1	0.725861	-0.3	0.481223	-0.2	0.590567	0.3	0	-0.2	0.2	-0.2	0.4
Smpd2	ENSMUSG00000019822	278.623	212.139	153.74	94.8156	O70572	89.2496	139.978	80.0067	146.934	-0.9	0.0787622	-1.2	0.0102533	-0.4	0.285819	0.7	0.225675	1	0.203367	-0.2	0.5	1.6	0	-0.4	0.4
Nup85	ENSMUSG00000020739	398.911	394.367	170.057	172.508	Q8R480	88.182	159.12	95.4631	163.438	-1.2	0.00103149	-1.2	0.000140618	0	1	0	0.960768	-0.3	0.578087	-0.9	0	1.4	0	-0.8	0
Dgkz	ENSMUSG00000040479	1677.37	1958.74	549.501	694.501	Q80UP3	31.9035	35.5176	24.1015	29.5503	-1.6	8.7e-06	-1.5	4.8e-06	0.3	0.370126	-0.3	0.404676	-0.4	0.194333	-0.2	0.5	0.1	0.7	-0.3	0.3
Gas7	ENSMUSG00000033066	2676.68	2029.35	2692.57	2471.25	Q60780	59.6249	36.8781	83.4237	105.106	0	0.99949	0.3	0.369098	-0.4	0.139026	0.1	0.728471	0.9	0.130302	2	0	-0.8	0.3	-0.3	0.4
Mcm7	ENSMUSG00000029730	347.505	331.587	80.8008	123.054	Q61881	614.47	482.32	321.425	417.901	-2.1	4.08e-07	-1.5	2.04e-05	0	0.898171	-0.6	0.204495	-1.2	1.86e-06	-0.7	0	-0.2	0.1	-0.3	0.3
Srebf1	ENSMUSG00000020538	1061.06	777.937	1040.42	994.224	Q9WTN3	11.0242	5.49327	21.6266	16.3859	0	0.957189	0.3	0.277713	-0.4	0.117997	0.1	0.88089	0.9	4.86e-07	1.5	0	-1	0	0.5	0.3
Parp1	ENSMUSG00000026496	907.368	740.962	251.049	281.849	P11103	302.978	229.883	205.139	203.86	-1.9	3.01e-08	-1.4	1.05e-05	-0.3	0.293626	-0.2	0.677045	-1	0.00263083	-0.6	0	-0.3	0.1	0	0.9
Gcat	ENSMUSG00000006378	164.274	124.173	97.1499	89.4825	O88986	19.9868	21.1697	35.1138	35.5165	-0.6	0.192698	-0.5	0.272617	-0.3	0.373954	0.1	0.821699	0.9	0.000344822	0.8	0.3	-0.3	0.7	0.3	0.5
Ruvbl1	ENSMUSG00000030079	53.5497	68.4998	35.6487	37.8109	P60122	105.086	154.452	82.632	197.384	-0.6	0.333295	-0.9	0.0934572	0.4	0.433304	-0.1	0.914858	-0.6	0.209485	0.3	0.4	0.7	0.1	-1.5	0
Cxxc1	ENSMUSG00000024560	370.56	437.558	343.319	448.143	Q9CWW7	4.66465	7.27031	11.0321	17.1894	-0.1	0.763738	0	1	0.3	0.352218	-0.4	0.279447	1.4	0.232598	1.2	0	1.1	0.3	-0.9	0.3
Spn	ENSMUSG00000051457	1042.94	563.014	735.01	300.921	P15702	45.0807	5.09449	27.2261	6.27633	-0.5	0.191787	-1	0.0363499	-0.9	0.0208813	1.3	0.00304375	-1	0.00734088	1.2	0.3	-4.2	0	2	0
Rasd2	ENSMUSG00000034472	4.96495	3.07874	5.26445	1.58341	P63032	44.0677	38.4368	35.5542	45.4473	0.2	0.919377	-0.9	0.673838	-0.6	0.73187	1.6	0.423312	-0.4	0.655242	-0.5	0.6	0.1	0.9	0	1
Sh3bp1	ENSMUSG00000022436	395.801	332.304	387.483	187.36	P55194	89.9529	46.7701	77.6889	60.5754	0	0.947962	-0.9	0.0105176	-0.2	0.425048	1	0.00701326	-0.5	0.286114	-1.7	0.1	-1.6	0	2.8	0
Prmt5	ENSMUSG00000023110	214.798	253.898	78.2241	97.7954	Q8CIG8	103.452	81.2556	77.171	71.853	-1.5	0.000601649	-1.4	7.94e-05	0.3	0.426853	-0.3	0.501054	-0.5	0.133725	-0.4	0.2	-0.3	0.3	0.2	0.6
Gcat	ENSMUSG00000116378	123.92	96.1967	81.6824	70.6149	O88986	19.9868	21.1697	35.1138	35.5165	-0.6	0.192698	-0.5	0.272617	-0.3	0.373954	0.1	0.821699	0.9	0.000344822	0.8	0.3	-0.3	0.7	0.3	0.5
Fpr2	ENSMUSG00000052270	31.5599	50.3332	749.619	724.794	O88536	0.548363	0.345283	16.4181	11.3499	4.7	4.32e-30	3.8	2.71e-27	0.7	0.2246	0	0.924858	5.5	7.47e-06	5.3	0	-0.6	0.7	0.8	0.3
Nbeal2	ENSMUSG00000056724	1055.75	1023.15	416.844	396.298	Q6ZQA0	24.7699	25.7585	20.2904	22.7609	-1.4	4.62e-05	-1.4	4.24e-06	0	0.96182	0.1	0.877616	-0.5	0.477071	0.5	0.7	-0.8	0.5	-0.2	0.8
Itgb5	ENSMUSG00000022817	1003.56	1051.5	331.112	470.983	O70309	26.6201	62.7978	32.5888	64.1509	-1.6	1.98e-06	-1.2	2.93e-05	0.1	0.728596	-0.5	0.147738	0.5	0.510229	1.1	0.1	0.6	0.5	-1.1	0.1
Aif1	ENSMUSG00000024397	299.387	202.017	603.356	331.818	O70200	346.55	15.0823	331.043	56.297	1	0.506573	0.7	0.589081	-0.6	0.676927	0.9	0.545041	-0.2	0.478739	2.6	0	-5.6	0	2.7	0
Nop58	ENSMUSG00000026020	364.777	436.611	94.6111	180.077	Q6DFW4	186.825	205.151	126.177	192.208	-1.9	4.57e-07	-1.3	0.000149018	0.3	0.32999	-0.9	0.0353138	-0.3	0.567837	0	0.9	0.8	0.1	-1.1	0
Mcm5	ENSMUSG00000005410	1036.06	1059.68	440.383	478.478	P49718	328.677	326.47	218.36	333.566	-1.2	0.000137635	-1.2	0.000131818	0.1	0.858556	-0.1	0.733315	-0.5	0.00921676	0	0.9	-0.2	0.5	-0.4	0.2
Kif23	ENSMUSG00000032254	454.64	393.858	127.759	136.259	E9Q5G3	456.222	320.607	304.471	250.946	-1.8	8.17e-06	-1.6	5.05e-05	-0.2	0.567281	-0.1	0.861207	-0.9	1.8e-06	-0.8	0	-0.9	0	0.8	0
Lmnb2	ENSMUSG00000062075	397.359	398.993	169.329	176.479	P21619	320.583	370.505	328.17	370.158	-1.2	0.000668146	-1.2	0.000162489	0	0.934854	-0.1	0.880561	-0.6	0.180353	-0.6	0.1	0.2	0.5	-0.2	0.7
Ccnh	ENSMUSG00000021548	85.5892	90.3068	47.6959	51.602	Q61458	14.1043	20.5	4.2754	26.4227	-0.9	0.12303	-0.9	0.0805859	0.1	0.845849	-0.1	0.872808	-1.4	0.555378	0.6	0.4	1.8	0.4	-3.7	0
Ttc27	ENSMUSG00000024078	199.353	228.744	65.3813	99.6176	Q8CD92	20.0758	57.0612	12.0025	55.7722	-1.6	0.000285661	-1.2	0.000661995	0.2	0.496039	-0.6	0.220014	-0.6	0.414221	-0.9	0.1	2.7	0	-2.3	0
Aen	ENSMUSG00000030609	295.874	291.448	98.8601	158.886	Q9CZI9	1.85677	65.5689	2.3376	79.9662	-1.6	5.74e-05	-0.9	0.00732165	0	1	-0.7	0.107459	0.5	0.530395	0.5	0.4	5.5	0	-5.4	0
Fasn	ENSMUSG00000025153	3293.43	2260.13	690.093	977.712	P19096	3138.51	2007.59	1831.73	1942.42	-2.3	1.3e-11	-1.2	3.27e-05	-0.5	0.0487718	-0.5	0.148114	-0.9	5.1e-14	-0.3	0	-0.8	0	0.2	0.1
Zfp36l1	ENSMUSG00000021127	309.09	273.949	831.458	540.114	P23950	8.32943	7.45119	66.0496	32.8214	1.4	0.000799423	0.9	0.00317861	-0.2	0.628799	0.6	0.148809	3.8	7.11e-05	2.8	0	0.2	0.9	0.7	0.1
Slc25a5	ENSMUSG00000016319	281.303	254.312	181.922	146.038	P51881	128.855	89.8572	112.442	114.975	-0.6	0.109693	-0.8	0.0165809	-0.1	0.699043	0.3	0.47281	-0.3	0.688225	0.9	0.1	-0.7	0.2	-0.4	0.5
Inpp5d	ENSMUSG00000026288	1221.09	1487.76	467.47	511.786	Q9ES52	873.123	904.888	578.818	692.618	-1.4	4.07e-05	-1.6	1.37e-08	0.3	0.242134	-0.1	0.700708	-1	4.96e-08	-0.8	0	-0.1	0.4	-0.1	0.7
Arl6ip6	ENSMUSG00000026960	239.411	192.358	162.344	142.65	Q8BH07	30.1548	26.0933	29.637	42.8929	-0.6	0.17837	-0.5	0.196196	-0.3	0.391167	0.2	0.682748	0.5	0.508662	1.6	0.3	-0.7	0.6	-0.3	0.6
Gart	ENSMUSG00000022962	832.851	870.731	207.789	324.852	Q64737	252.653	254.826	151.306	210.489	-2	1.85e-09	-1.5	7.74e-07	0.1	0.748223	-0.7	0.0790925	-0.9	6.67e-05	-0.4	0	-0.1	0.7	-0.5	0
Nup188	ENSMUSG00000052533	585.513	585.408	375.514	402.015	Q6ZQH8	101.793	140.511	76.0549	213.433	-0.6	0.0629789	-0.6	0.0673831	0	0.948121	-0.1	0.779326	-0.1	0.843316	0.6	0	0.8	0.1	-1.4	0
Cdk5rap2	ENSMUSG00000039298	533.543	560.766	395.632	451.974	Q8K389	11.4763	10.2312	3.55135	18.22	-0.4	0.199292	-0.3	0.255628	0.1	0.740715	-0.2	0.573958	-1.9	0.400478	0.9	0	0.9	0.6	-3.7	0
Cnot9	ENSMUSG00000026174	795.593	783.023	526.438	544.665	Q9JKY0	20.4805	6.91178	13.6487	10.6204	-0.6	0.068179	-0.6	0.0515917	0	1	-0.1	0.885377	-1	0.0171634	-0.3	0.8	-2.1	0	1.4	0.1
Nkrf	ENSMUSG00000044149	88.5441	78.5387	38.3264	35.1851	Q8BY02	53.5901	47.5136	51.7385	46.8785	-1.2	0.0275594	-1.2	0.0177476	-0.1	0.773999	0.1	0.870777	0	0.81165	0	1	-0.2	0.5	0.2	0.3
Mki67	ENSMUSG00000031004	3037.55	2217.84	2347.61	1563.46	E9PVX6	2479.78	1362.42	2582.08	2113.91	-0.4	0.23732	-0.5	0.0457902	-0.4	0.084448	0.6	0.0621104	0.1	0.689835	0.5	0	-0.9	0	0.5	0.1
Lig1	ENSMUSG00000056394	456.72	361.339	221.926	158.548	P37913	124.265	86.9187	103.291	83.9095	-1	0.0032807	-1.2	0.000296572	-0.3	0.273076	0.5	0.247118	-0.3	0.13327	0	1	-0.6	0	0.3	0.2
Bri3bp	ENSMUSG00000037905	795.749	668.43	313.844	331.04	Q8BXV2	57.3845	62.0381	56.5642	67.5685	-1.4	0.00027866	-1.1	0.000772176	-0.2	0.439922	-0.1	0.839851	0.1	0.807379	0.1	0.8	0.2	0.7	-0.2	0.5
Ccr7	ENSMUSG00000037944	1983.51	1223.49	11029	5981.25	P47774	25.7888	1.77798	50.2141	19.0938	2.5	1.22e-11	2.3	3.01e-17	-0.7	0.00535316	0.9	0.0159842	1.1	0.00350161	4	0	-4.4	0	1.5	0
Rpl35	ENSMUSG00000062997	110.04	83.2643	131.291	84.4519	Q6ZWV7	69.443	61.6464	23.6656	137.156	0.2	0.613391	0	1	-0.4	0.400761	0.6	0.235213	-0.2	0.935505	4.2	0.1	-0.7	0.8	-3.7	0
Adpgk	ENSMUSG00000025236	229.587	226.789	137.181	112.705	Q8VDL4	17.109	16.5433	15.5073	18.0093	-0.7	0.0676941	-1	0.00704533	0	1	0.3	0.541706	-0.1	0.281288	0.2	0.5	-0.1	0.8	-0.2	0
Acat1	ENSMUSG00000032047	545.991	439.492	314.23	192.856	Q8QZT1	307.964	131.862	242.594	126.485	-0.8	0.0639269	-1.2	0.00118096	-0.3	0.340015	0.7	0.137525	-0.5	0.0735488	-0.3	0.5	-1.6	0	1.4	0
Il4i1	ENSMUSG00000074141	684.142	402.048	5486.72	2957.09	O09046	1.9919	0.323686	43.747	5.20381	3	2.51e-14	2.8	1.74e-25	-0.7	0.00510569	0.9	0.0248383	5.4	0.000792697	4	0	-1.6	0.3	3	0
Dhfr	ENSMUSG00000021707	176.672	173.142	77.0116	81.7923	P00375	89.1278	78.7478	63.1589	80.9249	-1.2	0.0147209	-1.1	0.00456819	0	0.98552	-0.1	0.886472	-0.4	0.168505	0.2	0.5	-0.3	0.3	-0.3	0.3
Lmna	ENSMUSG00000028063	3696.69	5391.66	1103.84	2400.76	P48678	3042.3	4819.93	2045.57	4662.77	-1.8	1.18e-06	-1.2	1.25e-05	0.6	0.0270265	-1.1	0.001163	-0.3	0.0321676	-0.1	0.6	1.1	0	-1.4	0
Cluh	ENSMUSG00000020741	878.459	1086.68	218.692	323.489	Q5SW19	175.1	216.212	79.0831	139.469	-2	7.9e-09	-1.8	6.29e-09	0.3	0.252243	-0.6	0.119893	-1.2	0.00733581	-1	0	0.8	0	-1	0
Nob1	ENSMUSG00000003848	297.672	348.889	92.6711	136.619	Q8BW10	13.2648	17.4832	6.83352	14.7475	-1.7	5.52e-05	-1.4	2.74e-05	0.2	0.449883	-0.6	0.205742	-1	8.24e-05	-0.2	0.3	0.4	0.1	-1.1	0
Prkcb	ENSMUSG00000052889	801.002	486.973	425.085	233.262	P68404	132.729	74.6837	141.774	76.897	-0.9	0.0248302	-1.1	0.00226542	-0.7	0.015572	0.9	0.0511601	0.1	0.723673	-1.1	0.2	-1.3	0	2.5	0
Poldip2	ENSMUSG00000001100	275.795	337.803	154.776	185.339	Q91VA6	40.8176	52.303	38.7291	61.657	-0.8	0.0316312	-0.9	0.00635695	0.3	0.294542	-0.3	0.517163	0	0.944688	0.2	0.3	0.4	0.2	-0.7	0
Acaa2	ENSMUSG00000036880	322.455	343.16	146.887	166.966	Q8BWT1	105.65	183.729	86.8583	191.406	-1.1	0.00240823	-1.1	0.00308362	0.1	0.741012	-0.2	0.645874	-0.5	0.0381754	-0.5	0	0.6	0	-0.6	0
Rasal3	ENSMUSG00000052142	506.222	497.13	277.311	171.659	Q8C2K5	22.9283	14.8846	23.9339	11.0032	-0.9	0.0223596	-1.6	1.97e-06	0	1	0.7	0.103662	0	0.966877	-0.5	0.1	-0.6	0	1.1	0
Cdc123	ENSMUSG00000039128	279.117	296.606	243.471	224.862	Q8CII2	5.54287	8.33182	8.56565	13.4882	-0.2	0.612354	-0.4	0.230256	0.1	0.772675	0.1	0.802137	1.2	0.597367	0.3	0.9	0	1	0.1	1
Svil	ENSMUSG00000024236	1000.43	972.05	374.862	302.847	Q8K4L3	111.48	121.094	47.5315	80.4692	-1.4	1.1e-05	-1.7	3.3e-08	0	0.978973	0.3	0.428116	-1.2	0.0083515	-0.7	0	0.3	0.5	-0.7	0.1
Miga2	ENSMUSG00000026858	178.76	170.88	57.1663	87.0955	Q8BK03	17.9063	16.0595	23.431	17.3901	-1.7	0.000226965	-1	0.00907312	0	0.921438	-0.6	0.229689	0.4	0.0886838	0.1	0.9	-0.3	0.6	0.5	0.3
Card9	ENSMUSG00000026928	721.944	589.715	221.91	170.658	A2AIV8	148.611	31.4456	99.1071	19.3138	-1.7	7.95e-06	-1.8	9.22e-07	-0.3	0.39648	0.4	0.388221	-0.9	0.00417192	-1.1	0.1	-3.1	0	3.3	0
Baiap2l1	ENSMUSG00000038859	10.4236	22.7216	14.8258	8.39447	Q9DBJ3	11.9016	6.80555	13.5541	5.32758	0.5	0.647661	-1.4	0.17674	1.2	0.219075	0.8	0.534978	0.1	0.920914	0	1	-0.9	0.2	1.7	0.1
Mcm3	ENSMUSG00000041859	1213.95	1135.38	417.049	469.137	P25206	1315.87	1205.52	836.761	1054.85	-1.5	1.53e-06	-1.3	3.36e-06	-0.1	0.794328	-0.2	0.617618	-0.6	0.00376271	-0.3	0.1	0	0.9	-0.2	0.3
Smg1	ENSMUSG00000030655	1952.42	1759.96	2106.61	2159.37	Q8BKX6	14.9587	9.38465	5.72702	24.3246	0.1	0.75901	0.3	0.346261	-0.1	0.612166	0	0.911754	-0.5	0.747334	1.9	0.1	-0.3	0.9	-2.1	0
Wdr12	ENSMUSG00000026019	184.155	198.492	53.4251	77.1176	Q9JJA4	193.51	286.592	119.394	234.926	-1.8	8.44e-05	-1.4	0.000336344	0.1	0.739359	-0.5	0.323472	-1.5	0.00173976	-0.7	0	0.5	0.1	-1.3	0
Mthfd1	ENSMUSG00000021048	389.411	422.828	114.744	198.286	Q922D8	494.95	570.175	285.111	563.087	-1.8	3.45e-06	-1.1	0.00041594	0.1	0.644014	-0.8	0.0541153	-1.4	7.66e-09	-0.3	0.2	0.1	0.4	-1.3	0
Mrps26	ENSMUSG00000037740	237.564	262.746	94.6591	78.4385	Q80ZS3	44.1864	76.5061	32.8056	48.0563	-1.3	0.00106692	-1.8	2.8e-06	0.2	0.595988	0.3	0.615456	-1.4	0.0233748	-1.6	0	0.8	0	-0.6	0.4
Rap2b	ENSMUSG00000036894	2137.67	2155.94	1903.3	1505.89	P61226	87.731	54.0464	62.6059	79.2782	-0.2	0.617401	-0.6	0.0430059	0	0.907769	0.3	0.324271	-0.8	0.298545	-0.2	0.8	-0.9	0.2	0.3	0.6
Slc25a24	ENSMUSG00000040322	830.806	1025.57	478.8	420.459	Q8BMD8	212.545	236.568	160.762	203.513	-0.8	0.0135365	-1.3	1.45e-05	0.3	0.190203	0.2	0.625826	-0.7	0.195438	-0.8	0.2	-0.1	0.9	0.1	0.8
Fam98a	ENSMUSG00000002017	263.009	296.477	168.581	158.816	Q3TJZ6	32.2435	32.2202	22.3292	36.1755	-0.7	0.100936	-0.9	0.00533106	0.2	0.547069	0.1	0.862566	-0.5	0.247174	0.1	0.8	0	1	-0.6	0.2
Abcd1	ENSMUSG00000031378	668.923	539.882	272.883	214.691	P48410	190.628	152.267	145.351	126.903	-1.3	0.000262234	-1.4	1.15e-05	-0.3	0.276162	0.3	0.390029	-0.3	0.269894	-0.5	0	-0.2	0.5	0.4	0.1
Ints6l	ENSMUSG00000035967	181.651	134.635	75.6374	65.1605	Q8BND4	4.57758	2.98223	5.16509	3.00019	-1.3	0.00344624	-1.1	0.024684	-0.4	0.287477	0.2	0.702985	0	0.997602	0.1	0.9	-0.9	0.4	0	1
Alyref	ENSMUSG00000025134	969.296	1034.23	578.196	666.504	O08583	316.497	310.989	273.331	416.322	-0.8	0.0226984	-0.7	0.0194789	0.1	0.661856	-0.2	0.54057	-0.6	0.180906	0	0.9	0.3	0.3	-0.9	0
Gnpda1	ENSMUSG00000052102	414.264	373.68	155.471	173.545	O88958	130.946	160.701	58.9014	154.801	-1.4	0.000102124	-1.1	0.00042746	-0.1	0.677358	-0.2	0.692349	-1.1	0.0746147	0	1	-0.2	0.8	-0.9	0.2
Nfic	ENSMUSG00000055053	278.369	385.978	103.9	148.105	P70255	3.613	69.6129	2.51049	55.3308	-1.4	0.000424676	-1.4	5.18e-05	0.5	0.119316	-0.5	0.235034	-1.1	0.24843	-0.8	0.2	4.9	0	-5.1	0
Tmem41b	ENSMUSG00000047554	110.09	79.0269	59.2933	59.0417	Q8K1A5	12.0805	5.95562	8.7991	9.21635	-0.9	0.0754839	-0.5	0.329603	-0.4	0.28501	0	1	-0.5	0.467235	0.7	0.6	-1.5	0.2	0.2	0.8
Mrpl37	ENSMUSG00000028622	342.117	366.744	220.124	255.772	Q921S7	95.7388	88.5684	84.0489	127.826	-0.6	0.0798202	-0.6	0.0917064	0.1	0.697945	-0.2	0.564683	-0.1	0.461725	0.5	0	-0.1	0.7	-0.5	0
Parvg	ENSMUSG00000022439	706.76	619.409	327.515	261.036	Q9ERD8	246.654	115.742	144.298	100.891	-1.1	0.00148048	-1.3	1.81e-05	-0.2	0.541135	0.3	0.387638	-0.9	0.00225553	-0.3	0.3	-1.1	0	0.6	0.1
Exosc5	ENSMUSG00000061286	238.015	251.66	106.348	132.887	Q9CRA8	31.524	38.2633	41.3574	41.7762	-1.2	0.0054818	-1	0.00641712	0.1	0.734592	-0.3	0.461177	0.4	0.000424258	0.1	0.7	0.3	0	0	0.9
Nup54	ENSMUSG00000034826	112.847	108.232	101.394	82.5661	Q8BTS4	98.3399	84.8125	95.6384	133.759	-0.2	0.761163	-0.4	0.319435	0	0.943809	0.3	0.570276	0	0.957338	0.5	0	-0.1	0.7	-0.4	0.3
Traf3ip3	ENSMUSG00000037318	269.251	201.691	97.7056	59.915	Q8C0G2	8.23276	6.0807	7.83112	3.72919	-1.5	0.000303963	-1.8	4.72e-06	-0.4	0.206927	0.7	0.159415	-0.4	0.608038	-1	0.3	-0.6	0.3	1.1	0.3
Mpv17	ENSMUSG00000107283	306.805	263.569	120.105	137.55	P19258	6.58139	16.5305	11.6943	17.8035	-1.4	0.000428389	-1	0.00700158	-0.2	0.543848	-0.2	0.64494	0	1	-0.1	1	3.3	0.1	-2.5	0.4
Nf1	ENSMUSG00000020716	631.968	663.288	963.812	876.282	Q04690	4.05631	4.44388	7.79342	12.105	0.6	0.0597559	0.4	0.216567	0.1	0.738384	0.1	0.708142	1.2	0.202517	2	0.1	0	1	-0.7	0.2
Uap1l1	ENSMUSG00000026956	1597.98	1705.95	781.145	922.967	Q3TW96	98.3163	193.244	40.6615	215.54	-1	0.00142188	-0.9	0.00123225	0.1	0.654039	-0.3	0.472443	-1.7	0.00399819	0.4	0.5	0.6	0.4	-2.7	0
Rps15a	ENSMUSG00000008683	191.193	168.331	181.624	147.902	P62245	203.337	264.138	150.418	478.027	-0.1	0.900818	-0.2	0.589706	-0.2	0.671985	0.3	0.583203	0.1	0.833425	1	0.1	0.5	0.6	-1.4	0
Timm8a2	ENSMUSG00000071229	0.578308	1.58201	2.30888	1.42626	Q4FZG7	7.92314	11.9626	8.83686	22.1917	1.6	0.585857	-0.2	0.947012	1.1	0.717272	0.7	0.784781	0.3	0.543483	1	0.1	0.6	0.5	-1.3	0
Acot2	ENSMUSG00000021226	49.692	53.4206	40.2615	30.3593	Q9QYR9	61.9973	137.861	51.7837	161.148	-0.3	0.619534	-0.9	0.154976	0.1	0.866274	0.4	0.554469	0.2	0.723656	-0.2	0.6	1.4	0	-1	0
Sirt1	ENSMUSG00000020063	197.618	169.651	225.599	164.201	Q923E4	8.24753	3.05252	13.2626	6.07527	0.2	0.650777	-0.1	0.838396	-0.2	0.566492	0.5	0.273812	0.7	0.15123	1.3	0.1	-1.7	0	1.1	0
Rpl17	ENSMUSG00000062328	19.1828	24.5564	18.8828	14.5073	Q9CPR4	634.593	442.149	427.457	536.358	0	0.972281	-0.8	0.316197	0.4	0.655017	0.4	0.682799	-1.1	0.00935815	0.1	0.7	-0.3	0.3	-0.9	0.1
C2cd2l	ENSMUSG00000032120	651.2	702.395	259.797	305.302	Q80X80	57.8435	66.0414	62.9216	58.8407	-1.3	0.000172212	-1.2	0.000138887	0.1	0.655793	-0.2	0.532097	-0.2	0.237599	-0.8	0	0.1	0.4	0.4	0
Farsb	ENSMUSG00000026245	371.977	416.124	128.641	191.388	Q9WUA2	243.859	298.841	193.713	281.593	-1.5	5.67e-05	-1.2	0.000285332	0.2	0.526776	-0.6	0.162099	-0.7	0.00485018	-0.8	0	0.5	0	-0.3	0.2
Wdr3	ENSMUSG00000033285	466.939	516.496	226.389	238.228	Q8BHB4	53.389	109.025	36.886	102.626	-1.1	0.00426972	-1.2	0.000198369	0.2	0.562366	-0.1	0.854404	-0.3	0.631619	-0.2	0.2	1.7	0	-1.7	0
Kras	ENSMUSG00000030265	506.709	543.811	233.321	227.394	P32883	120.675	115.481	90.9438	98.4501	-1.1	0.00239588	-1.3	9.24e-05	0.1	0.705058	0	0.953066	-0.6	0.377971	-0.9	0.1	-0.3	0.7	0.6	0.4
Gnl3	ENSMUSG00000042354	525.835	633.403	127.021	274.473	Q8CI11	252.347	372.529	159.905	328.414	-2	4.73e-08	-1.2	0.00010988	0.3	0.263404	-1.1	0.00770651	-0.5	0.0860345	-0.3	0.1	0.8	0	-1.1	0
Tuba4a	ENSMUSG00000026202	454.809	533.534	167.485	213.456	P68368	381.062	324.55	205.264	263.713	-1.5	0.000178327	-1.4	2.38e-05	0.2	0.422733	-0.4	0.379752	-1.5	0.000317259	-0.3	0.4	-0.4	0.2	-0.8	0
Nop2	ENSMUSG00000038279	582.297	754.471	229.517	385.25	Q922K7	538.226	564.43	420.772	584.158	-1.3	0.000573366	-1	0.000983535	0.4	0.134312	-0.8	0.0631797	-0.6	0.0429951	-0.1	0.8	0.1	0.6	-0.7	0.1
Bckdk	ENSMUSG00000030802	378.868	350.629	210.194	185.589	O55028	113.525	78.0021	101.109	83.2771	-0.9	0.0188981	-1	0.00320822	-0.1	0.766059	0.2	0.67551	0	0.998145	0.2	0.7	-0.4	0.5	0.2	0.7
Yes1	ENSMUSG00000014932	25.918	20.8689	172.522	89.8963	Q04736	27.8659	0.5699	33.972	4.94509	2.7	3.94e-05	2	0.00101284	-0.3	0.689944	0.9	0.123066	0	1	2.4	0.1	-4.6	0	3.4	0
Imp4	ENSMUSG00000026127	340.326	375.921	190.783	199.567	Q8VHZ7	150.824	110.658	103.001	118.276	-0.8	0.0344641	-1	0.00500793	0.2	0.575603	-0.1	0.887433	-0.3	0.363792	0.1	0.6	0.1	0.7	-0.5	0.2
Ddx21	ENSMUSG00000020075	1354.88	1551.21	579.115	783.611	Q9JIK5	1157.34	1492.23	823.269	1516.41	-1.2	0.000132369	-1	0.000519774	0.2	0.365521	-0.4	0.205832	-0.5	0.00456883	-0.1	0.4	0.8	0	-1.2	0
Hirip3	ENSMUSG00000042606	132.559	136.867	38.6043	51.5961	Q8BLH7	90.9234	23.6303	48.6908	17.9039	-1.8	0.000362415	-1.5	0.000823078	0.1	0.892651	-0.4	0.492274	-0.9	2.03e-08	-0.1	0.9	-2.4	0	1.6	0
Mat2a	ENSMUSG00000053907	821.031	866.394	328.67	375.771	Q3THS6	488.746	551.153	211.041	480.224	-1.3	6.93e-05	-1.2	2.82e-05	0.1	0.718145	-0.2	0.580972	-1.3	0.000565548	0.3	0.5	0.1	0.8	-1.7	0
Etfb	ENSMUSG00000004610	568.298	577.294	383.997	374.707	Q9DCW4	958.239	915.638	750.172	1193.23	-0.6	0.0906145	-0.7	0.0394133	0	0.887619	0	0.957864	-0.3	0.316813	0.7	0	-0.1	0.8	-0.9	0
Bdh1	ENSMUSG00000046598	275.654	215.356	97.6097	67.4362	Q80XN0	15.4891	20.5506	21.2559	12.9126	-1.5	0.000265244	-1.7	6.97e-06	-0.3	0.288671	0.5	0.293161	0.7	0.201053	-0.9	0.2	0.3	0.7	1.4	0.1
Mrpl17	ENSMUSG00000030879	361.483	412.766	225.609	314.518	Q9D8P4	50.2271	41.5852	36.6994	63.5632	-0.7	0.0612502	-0.4	0.168209	0.2	0.454586	-0.5	0.187449	-0.2	0.704308	0.6	0.2	-0.1	0.8	-0.7	0
Rif1	ENSMUSG00000036202	462.609	371.337	226.144	184.286	Q6PR54	214.73	229.379	223.683	228.339	-1	0.0108115	-1.1	0.00383048	-0.3	0.311099	0.3	0.528149	-0.6	0.231201	-0.2	0.4	0.3	0.5	-0.6	0.2
Pbk	ENSMUSG00000022033	101.902	76.1039	29.6896	28.3741	Q9JJ78	89.2987	17.32	54.5459	12.9527	-1.8	0.00181964	-1.5	0.00680418	-0.4	0.368122	0.1	0.935208	-1.1	0.031163	-1	0.2	-2.8	0	2.7	0
Src	ENSMUSG00000027646	349.91	380.155	2068.73	2137.22	P05480	0.626876	1.28166	60.7609	14.3989	2.5	4.2e-15	2.5	1.02e-15	0.1	0.683277	-0.1	0.879899	6.9	2.73e-61	1.1	0.4	1.2	0	4.6	0
Kti12	ENSMUSG00000073775	116.557	159.104	46.5465	76.314	Q9D1R2	4.99515	9.71948	3.47516	9.287	-1.3	0.00794049	-1.1	0.00916305	0.5	0.24472	-0.7	0.180289	-0.5	0.219083	-0.2	0.7	1	0	-1.3	0
Ndufaf2	ENSMUSG00000068184	54.8262	59.8957	36.8461	35.9012	Q59J78	28.0191	49.2813	21.5663	58.7876	-0.6	0.34672	-0.8	0.14632	0.1	0.791856	0	0.967389	-0.5	0.791185	0.3	0.4	1.6	0.3	-2.4	0.1
Rab3d	ENSMUSG00000019066	673.408	652.096	329.743	290.253	P35276	128.412	109.214	118.328	96.6358	-1	0.00186353	-1.2	6.16e-05	0	0.962221	0.2	0.646501	-0.2	0.408019	-1.4	0.1	-0.6	0.1	1.7	0
Ppwd1	ENSMUSG00000021713	90.265	77.042	85.4236	57.3071	Q8CEC6	7.23182	6.85243	2.61962	10.1312	-0.1	0.867474	-0.5	0.339164	-0.2	0.635985	0.6	0.277325	0	1	2.4	0.3	0	1	-2.4	0
Tsfm	ENSMUSG00000040521	134.244	184.022	103.574	116.343	Q9CZR8	144.841	146.248	152.091	183.779	-0.4	0.389756	-0.7	0.0607216	0.5	0.200608	-0.2	0.712882	-0.8	0.388111	-0.3	0.8	-0.2	0.7	-0.3	0.8
Uhrf1	ENSMUSG00000001228	774.541	650.726	277.725	228.866	Q8VDF2	289.532	237.829	139.266	166.23	-1.5	4.64e-05	-1.5	3.6e-07	-0.2	0.387437	0.3	0.502018	-1.4	3.23e-09	-1	0	-0.2	0.2	-0.2	0.6
Yars2	ENSMUSG00000022792	133.137	179.873	60.3568	107.145	Q8BYL4	33.6949	45.9626	32.1876	54.2422	-1.2	0.0188793	-0.8	0.0357241	0.4	0.206365	-0.8	0.0986332	0	0.972856	0.3	0.7	0.3	0.6	-0.6	0.1
Scarb1	ENSMUSG00000037936	980.608	593.483	327.611	262.759	Q61009	5.86719	7.18539	6.6328	6.29226	-1.6	1.44e-06	-1.2	8.24e-05	-0.7	0.00723224	0.3	0.406574	0	0.941766	-0.6	0.5	0.2	0.6	0.4	0.7
Crat	ENSMUSG00000026853	370.898	347.965	216.8	201.314	P47934	17.5962	31.1575	14.5981	35.6386	-0.8	0.0317055	-0.8	0.014902	-0.1	0.844267	0.1	0.81579	-0.2	0.762582	0.2	0.5	1	0.1	-1.4	0
Tpx2	ENSMUSG00000027469	684.643	592.629	489.877	385.431	A2APB8	281.287	164.223	265.352	211.032	-0.5	0.205364	-0.7	0.044197	-0.2	0.505223	0.3	0.400834	0.1	0.545757	0.7	0.1	-1.4	0	0.8	0
Srsf6	ENSMUSG00000016921	1105.42	1186.5	601.158	722.403	Q3TWW8	288.562	136.053	192.277	163.567	-0.9	0.0134316	-0.8	0.0097549	0.1	0.623324	-0.3	0.468674	-0.7	0.262601	0	0.9	-1.6	0	1	0.2
Prpf19	ENSMUSG00000024735	595.408	603.874	258.527	321.649	Q99KP6	561.526	437.926	382.93	460.031	-1.2	0.00058992	-0.9	0.0016635	0	0.895926	-0.3	0.387998	-0.9	0.0454817	-0.3	0.5	-0.6	0.2	0	1
Tfec	ENSMUSG00000029553	988.789	1062.13	632.364	673.542	Q9WTW4	29.9339	29.3672	41.0213	36.6953	-0.6	0.0556654	-0.7	0.0151744	0.1	0.637668	-0.1	0.784267	0.5	0.0831841	0.3	0.1	0	0.9	0.2	0.4
Smc2	ENSMUSG00000028312	885.604	657.48	488	367.844	Q8CG48	1161.68	559.036	700.105	615.674	-0.9	0.0129529	-0.9	0.00745275	-0.4	0.114892	0.4	0.297664	-0.9	1.3e-08	0.6	0	-1.8	0	0.2	0.3
Nme1	ENSMUSG00000037601	974.663	1090.35	557.704	761.401	P15532	350.061	396.906	208.106	545.509	-0.8	0.0118405	-0.6	0.0625701	0.2	0.467659	-0.5	0.18084	-1.2	0.000500243	0	1	0.2	0.5	-1.4	0
Glo1	ENSMUSG00000024026	125.401	147.268	54.9913	66.8951	Q9CPU0	117.332	223.997	61.0058	200.2	-1.2	0.0179288	-1.2	0.00679141	0.2	0.538831	-0.3	0.626338	-2.2	0.0129223	-0.3	0.6	1.1	0	-3	0
Birc5	ENSMUSG00000017716	403.227	296.571	152.409	106.383	O70201	436.507	167.443	333.223	117.983	-1.4	0.00111089	-1.5	0.000226187	-0.4	0.169807	0.5	0.318042	0	0.903827	-0.4	0.3	-1.1	0	1.5	0
Ckb	ENSMUSG00000001270	467.977	354.772	178.774	177.119	Q04447	1156.43	406.989	938.106	399.094	-1.4	0.00328822	-1	0.00247517	-0.4	0.315354	0	1	-0.5	0.00670274	-0.2	0.3	-1.7	0	1.4	0
Rab44	ENSMUSG00000064147	98.1215	116.436	87.9674	64.1818	Q8CB87	36.3522	42.4954	43.0318	45.935	-0.2	0.730933	-0.9	0.0439711	0.3	0.522275	0.4	0.390285	0.8	0.408893	0.3	0.8	0.1	0.9	0.4	0.7
Srsf10	ENSMUSG00000028676	192.343	193.82	141.377	127.427	Q9R0U0	279.888	191.847	300.324	247.281	-0.4	0.327066	-0.6	0.0791687	0	0.918237	0.1	0.764615	0.3	0.502909	0.1	0.6	-0.2	0.7	0.4	0.1
Thumpd1	ENSMUSG00000030942	391.858	383.969	210.366	239.194	Q99J36	80.195	88.8348	63.3907	108.419	-0.9	0.0163159	-0.7	0.0314363	0	1	-0.2	0.647021	-0.4	0.0761698	0.3	0.4	0.1	0.8	-0.8	0
Lsm3	ENSMUSG00000034192	308.308	306.598	230.029	202.885	P62311	95.2005	81.7319	56.2743	105.899	-0.4	0.318105	-0.6	0.0631075	0	1	0.2	0.681502	-0.6	0.182592	0.5	0.4	-0.2	0.7	-0.9	0
Wdr26	ENSMUSG00000038733	2231.91	2215.72	1957.26	2177.43	Q8C6G8	6.10135	7.6826	6.48549	14.7776	-0.2	0.543955	-0.1	0.846283	0	0.985259	-0.2	0.613497	1.8	0.451343	1.6	0.2	0	1	-1.2	0
Slc44a2	ENSMUSG00000057193	970.291	655.73	609.535	464.968	Q8BY89	46.048	10.546	38.3068	14.6197	-0.7	0.040215	-0.5	0.0775729	-0.5	0.035556	0.4	0.274139	-0.2	0.175565	0.7	0.5	-2.5	0	1.6	0
Top2b	ENSMUSG00000017485	824.656	682.392	561.357	388.244	Q64511	275.221	295.245	264.205	328.355	-0.6	0.128106	-0.9	0.0140679	-0.2	0.334916	0.5	0.201457	-0.2	0.575778	0	1	0.1	0.7	-0.4	0.4
Srm	ENSMUSG00000006442	407.804	531.408	53.4302	105.713	Q64674	10.1765	12.9583	5.11145	5.02561	-2.9	8.83e-12	-2.4	1.67e-10	0.4	0.231207	-1	0.0536396	-1	0.156803	-1.3	0	0.4	0.5	-0.1	0.9
Htra2	ENSMUSG00000068329	621.565	643.422	688.514	564.667	Q9JIY5	6.46994	7.97543	7.11273	13.6428	0.2	0.666599	-0.2	0.502091	0.1	0.813917	0.3	0.415341	0.9	0.541787	1.7	0.2	0.3	0.9	-1	0.1
Coro1c	ENSMUSG00000004530	2134.47	2649.64	937.816	1074.28	Q9WUM4	711.126	480.792	570.15	379.931	-1.2	0.000140377	-1.3	5.76e-07	0.3	0.160332	-0.2	0.53374	-0.6	0.00353339	-0.9	0	-0.8	0	1	0
Racgap1	ENSMUSG00000023015	620.395	644.068	256.955	265.269	Q9WVM1	150.528	99.4113	85.1033	79.7853	-1.3	0.000671013	-1.3	4.18e-05	0.1	0.832364	-0.1	0.914434	-1.1	1.73e-05	-0.3	0.4	-0.9	0	0.1	0.7
Nutf2	ENSMUSG00000008450	17.7018	25.1298	7.57334	10.8571	P61971	88.9148	100.28	62.2987	84.4038	-1.2	0.25435	-1.2	0.125377	0.6	0.463979	-0.5	0.654429	-1.4	0.150994	-0.4	0.4	0.2	0.6	-1.3	0.2
Pacc1	ENSMUSG00000026627	405.336	404.768	137.603	137.761	Q9D771	87.765	78.2916	50.4979	51.7751	-1.6	4.91e-05	-1.6	1.05e-05	0	0.993635	0	1	-0.9	0.0120336	-1.4	0	-0.2	0.6	0.6	0.2
Nol11	ENSMUSG00000018433	147.285	174.859	88.7429	117.146	Q8BJW5	39.4451	47.9072	33.684	62.2588	-0.7	0.115843	-0.6	0.114878	0.3	0.450841	-0.4	0.419096	-0.2	0.26244	0.3	0.2	0.3	0.1	-0.9	0
Slc7a5	ENSMUSG00000040010	484.218	506.211	397.355	333.113	Q9Z127	352.926	109.627	256.589	139.659	-0.3	0.456888	-0.6	0.058296	0.1	0.802123	0.2	0.536542	-0.6	0.00501737	-0.5	0.3	-2	0	1.9	0
Slc12a7	ENSMUSG00000017756	413.883	416.586	182.851	181.875	Q9WVL3	58.9854	70.0565	40.5543	59.1429	-1.2	0.00136974	-1.2	0.000113017	0	0.950072	0	1	-1	0.0819669	-0.3	0.6	-0.3	0.4	-0.4	0.6
Ppm1g	ENSMUSG00000029147	1046.88	1151.05	549.282	535.578	Q61074	62.8775	38.2725	33.37	34.4347	-0.9	0.0075518	-1.1	6.77e-05	0.2	0.575524	0	0.95617	-0.9	0.0591356	-0.4	0.7	-1.3	0.1	0.8	0.3
Nuf2	ENSMUSG00000026683	196.229	154.775	78.257	72.065	Q99P69	107.054	28.3136	70.6626	25.4803	-1.3	0.00749443	-1.2	0.0224796	-0.3	0.388687	0.1	0.849147	-0.6	0.00977538	0.1	0.8	-2.2	0	1.4	0
Pycard	ENSMUSG00000030793	2735.74	2193.79	1090.83	883.457	Q9EPB4	291.374	243.304	125.202	189.337	-1.3	2.13e-05	-1.3	1.18e-06	-0.3	0.248969	0.3	0.369383	-1.6	4.11e-06	-0.6	0.1	-0.5	0.1	-0.4	0.3
Cd93	ENSMUSG00000027435	5564.81	5814.72	1716.23	2267.93	O89103	33.4734	97.5655	32.7712	73.5295	-1.7	4.11e-08	-1.4	5.23e-06	0.1	0.724423	-0.4	0.249529	0.2	0.77724	-0.4	0.5	0	1	-1.1	0
Larp7	ENSMUSG00000027968	148.357	145.077	100.939	86.6996	Q05CL8	75.8652	61.2784	75.4267	70.6179	-0.6	0.199628	-0.8	0.0607692	0	0.99245	0.2	0.659631	0.1	0.797826	0.3	0.1	-0.4	0.3	0.1	0.6
Bcap29	ENSMUSG00000020650	398.29	356.381	242.344	185.177	Q61334	159.392	162.76	159.016	163.025	-0.7	0.100635	-1	0.0129733	-0.1	0.648241	0.4	0.440494	0.5	0.503366	0.5	0.5	0.1	0.9	-0.2	0.6
Dnajc11	ENSMUSG00000039768	376.646	451.707	244.956	250.481	Q5U458	104.886	126.27	85.6562	134.47	-0.6	0.085955	-0.9	0.00435959	0.3	0.299721	0	0.930784	0	0.93533	0.1	0.7	0.8	0.2	-0.9	0
Fbl	ENSMUSG00000046865	61.7659	74.5868	34.3554	40.011	P35550	602.447	801.385	507.978	825.156	-0.9	0.152338	-0.9	0.083947	0.3	0.597511	-0.2	0.723318	-0.5	0.016527	0.2	0.3	0.3	0.2	-1	0
Sqle	ENSMUSG00000022351	1153.54	543.955	487.159	342.217	P52019	180.956	59.3819	101.561	71.7004	-1.2	0.00694898	-0.7	0.025748	-1.1	7.26e-05	0.5	0.294098	-0.8	0.137333	-0.1	0.9	-1.9	0	1.3	0.1
Trim28	ENSMUSG00000005566	1106.88	1274.17	594.896	763.633	Q62318	485.223	410.829	359.7	472.256	-0.9	0.00495582	-0.8	0.00956508	0.2	0.406137	-0.4	0.272527	-0.2	0.469457	0.2	0.5	-0.1	0.7	-0.3	0.2
Mcm4	ENSMUSG00000022673	651.983	632.642	236.827	307.008	P49717	463.791	382.642	325.912	356.006	-1.5	2.25e-05	-1.1	0.000322512	0	0.970259	-0.4	0.308463	-0.7	0.003354	-0.2	0.6	-0.7	0	0.2	0.6
Lsm5	ENSMUSG00000091625	58.1761	69.0084	36.1085	45.5767	P62322	15.4839	14.7118	15.6742	18.6093	-0.7	0.24796	-0.7	0.245952	0.3	0.619118	-0.3	0.610933	0	0.951432	0.3	0.1	0	0.9	0	1
Rps24	ENSMUSG00000025290	620.607	517.34	750.915	499.735	P62849	33.679	53.0742	49.0598	98.0773	0.3	0.460302	-0.1	0.794327	-0.2	0.397148	0.6	0.0928135	0.6	0.067075	0.9	0	0.7	0	-1	0
Hnrnpab	ENSMUSG00000020358	3682.81	4382.36	2442.03	2896.01	Q99020	1125.84	800.485	890.657	1010.2	-0.6	0.0463782	-0.6	0.0169005	0.3	0.233069	-0.3	0.416294	-0.3	0.231946	0.4	0.1	-0.5	0.1	-0.2	0.3
Timm50	ENSMUSG00000003438	427.219	422.117	210.108	225.431	Q9D880	268.408	292.099	267.494	297.84	-1	0.0044659	-0.9	0.00418568	0	1	-0.1	0.789179	0.2	0.721324	0.2	0.5	0.5	0.4	-0.4	0.3
Sike1	ENSMUSG00000027854	291.311	271.347	213.834	251.943	Q9CPR7	6.9109	6.91121	10.5957	12.2357	-0.5	0.243891	-0.1	0.679034	-0.1	0.795233	-0.2	0.536818	1.1	0.362891	2.6	0.2	-1.1	0.6	-0.3	0.7
Prpsap2	ENSMUSG00000020528	50.3196	43.0788	26.734	27.9782	Q8R574	37.8048	10.6382	24.8184	13.1685	-0.9	0.164916	-0.7	0.269921	-0.2	0.698674	-0.1	0.944124	-1.1	0.0333235	0.1	0.8	-1.7	0	0.5	0.4
Vps72	ENSMUSG00000008958	169.479	169.063	190.19	184.891	Q62481	72.2187	76.2521	69.6306	158.706	0.2	0.725758	0.1	0.8314	0	0.99738	0	0.950114	2.1	0.48666	1.2	0	2.4	0.4	-1.4	0
Lrrc47	ENSMUSG00000029028	579.73	671.413	504.711	552.413	Q505F5	45.4859	50.6346	39.4331	79.242	-0.2	0.556326	-0.3	0.283304	0.2	0.427573	-0.1	0.695566	0.1	0.83658	0.6	0.2	0.5	0.4	-0.9	0
Msh6	ENSMUSG00000005370	303.35	278.754	114.376	180.391	P54276	7.63376	45.8398	2.3989	56.3015	-1.4	0.000398551	-0.7	0.0675318	-0.1	0.759103	-0.7	0.124924	0	1	0.1	0.8	3.3	0	-5.2	0
Creb1	ENSMUSG00000025958	540.539	411.136	635.158	418.678	Q01147	156.225	104.084	304.056	201.117	0.2	0.58646	0	0.987689	-0.4	0.222054	0.6	0.175659	1	1.17e-11	0.9	0	-0.6	0	0.6	0
Atp6v0a1	ENSMUSG00000019302	2745	2815.25	1711.57	1358.34	Q9Z1G4	856.536	882.944	717.101	807.226	-0.7	0.0558533	-1.1	0.000110041	0.1	0.821412	0.3	0.384051	0	0.861973	-0.2	0.5	-0.2	0.5	0.4	0.2
Srsf3	ENSMUSG00000071172	404.412	446.473	448.615	428.177	P84104	416.525	205.68	430.098	373.091	0.1	0.71856	-0.1	0.769451	0.2	0.586681	0.1	0.88956	0.3	0.441595	1.2	0	-1.5	0	0.6	0.1
Aifm1	ENSMUSG00000036932	340.093	270.732	181.366	179.914	Q9Z0X1	305.869	300.445	277.278	376.481	-0.9	0.0203309	-0.6	0.0977369	-0.3	0.352373	0	1	-0.6	0.265408	-0.1	0.8	-0.3	0.6	-0.1	0.8
Emg1	ENSMUSG00000004268	611.537	673.615	349.192	385.208	O35130	19.6351	25.6772	21.9383	27.6331	-0.8	0.0168297	-0.8	0.00418452	0.2	0.53951	-0.2	0.686101	0.6	0.412523	0	1	0.4	0.6	0.1	0.8
Aldh18a1	ENSMUSG00000025007	369.579	399.369	197.854	216.175	Q9Z110	272.523	336.124	247.319	341.98	-0.9	0.0157324	-0.9	0.00364586	0.1	0.656409	-0.1	0.743229	-0.2	0.51392	-0.2	0.8	-0.3	0.6	0.3	0.6
Ndufb4	ENSMUSG00000022820	27.1239	20.6866	23.7785	14.5073	Q9CQC7	15.3228	27.957	8.31801	36.8448	-0.2	0.806696	-0.6	0.503044	-0.4	0.622465	0.7	0.412596	-1	0.188378	0.5	0.4	0.8	0.2	-2.3	0
Rpl10a	ENSMUSG00000037805	198.852	252.96	118.587	141.56	P53026	1141.68	1173.76	824.206	1233.76	-0.7	0.0871415	-0.9	0.0717493	0.4	0.361245	-0.3	0.594371	-0.6	0.00158235	0	0.9	0.2	0.2	-0.8	0
Lsm7	ENSMUSG00000035215	62.3301	86.0193	25.6225	42.9569	Q9CQQ8	174.848	170.088	142.023	159.44	-1.3	0.0814759	-1.1	0.0581263	0.5	0.429975	-0.7	0.325596	0.2	0.686561	-0.7	0.2	0.3	0.5	0.6	0.3
Erh	ENSMUSG00000021131	133.469	176.635	115.894	138.447	P84089	101.802	100.629	67.6069	147.996	-0.2	0.655589	-0.4	0.290714	0.4	0.347383	-0.3	0.564195	-0.2	0.883187	0.1	0.9	1	0.4	-1.3	0.3
Cdca8	ENSMUSG00000028873	362.111	314.976	173.616	161.75	Q8BHX3	47.543	41.9348	31.317	40.4055	-1.1	0.00408339	-1	0.00289747	-0.2	0.549335	0.1	0.829731	-0.4	0.594923	0.1	0.8	0.3	0.7	-0.7	0.1
Rgl2	ENSMUSG00000041354	515.044	495.51	240.765	195.561	Q61193	14.7007	21.5427	15.5468	15.9471	-1.1	0.00178278	-1.4	2e-05	0	0.953253	0.3	0.464912	0.1	0.635684	-0.4	0	0.6	0.1	0	0.8
Set	ENSMUSG00000054766	641.686	829.97	353.719	405.793	Q9EQU5	408.316	310.394	239.858	284.545	-0.9	0.0110633	-1.1	0.000972655	0.4	0.179277	-0.2	0.571859	-0.8	0.00694699	-0.1	0.9	-0.7	0.1	0	0.9
Utp14a	ENSMUSG00000063785	237.288	207.228	92.858	95.7346	Q640M1	327.876	331.929	278.498	287.401	-1.4	0.000932426	-1.2	0.00185023	-0.2	0.613698	-0.1	0.931641	-0.5	0.00895813	-0.3	0.2	0	0.8	-0.1	0.5
Rpl6	ENSMUSG00000029614	244.369	183.493	220.776	200.2	P47911	372.331	313.102	263.322	639.998	-0.1	0.760991	0.1	0.826935	-0.4	0.344287	0.1	0.786472	-0.4	0.580642	0.9	0.1	-0.2	0.7	-1	0.1
Fam107b	ENSMUSG00000026655	426.451	385.642	618.728	268.384	Q3TGF2	95.9265	27.9261	74.1147	36.41	0.5	0.237215	-0.6	0.136531	-0.1	0.725226	1.2	0.00484178	-0.4	0.240005	0.3	0.7	-2.2	0	1.6	0
Cdc42	ENSMUSG00000006699	2797.79	2749.91	2896.02	2655.74	P60766	208.097	122.395	151.111	221.412	0	0.92241	-0.1	0.782938	0	1	0.1	0.761757	-0.3	0.508073	1	0	-0.6	0.2	-0.8	0
Aldh9a1	ENSMUSG00000026687	869.983	1065.16	404.934	590.837	Q9JLJ2	326.303	372.746	216.949	387.251	-1.1	0.00239517	-0.9	0.00488692	0.3	0.279783	-0.6	0.132245	-0.5	0.106772	0.3	0.4	0.1	0.8	-0.8	0
Dnmt1	ENSMUSG00000004099	2084.35	2125.92	642.877	657.531	P13864	979.764	616.689	483.399	357.059	-1.7	1.03e-07	-1.7	3.15e-10	0.1	0.851301	0	0.922604	-1.7	4.02e-13	-1.6	0	-1	0	0.9	0
Sae1	ENSMUSG00000052833	816.892	858.383	301.011	347.177	Q9R1T2	349.38	292.371	223.517	221.137	-1.4	1.83e-05	-1.3	3.63e-06	0.1	0.733684	-0.2	0.562194	-1.4	3.91e-05	-1	0	0.1	0.7	-0.5	0.2
Utp20	ENSMUSG00000004356	993.176	1004.31	301.62	466.402	Q5XG71	83.3549	291.263	75.8835	252.696	-1.7	1.05e-07	-1.1	8.81e-05	0	0.89827	-0.6	0.0718803	-0.2	0.533237	-0.5	0	2.3	0	-2	0
Hnrnpu	ENSMUSG00000039630	2641.02	3034.78	1673.34	2056.38	Q8VEK3	1387.16	1397.33	1032.93	1767.45	-0.7	0.0359217	-0.6	0.0281856	0.2	0.340865	-0.3	0.34686	-0.3	0.0989517	0.4	0	-0.1	0.7	-0.6	0
Ercc6l	ENSMUSG00000051220	269.131	223.983	137.861	107.075	Q8BHK9	109.329	133.23	51.4016	118.828	-1	0.0392243	-1.1	0.00310587	-0.2	0.439967	0.4	0.483273	-0.9	0.000142646	-0.1	0.5	0.4	0	-1.2	0
Rfc4	ENSMUSG00000022881	140.465	111.09	45.435	55.1707	Q99J62	24.314	39.4499	27.8013	36.4041	-1.6	0.000823	-1.1	0.0275815	-0.3	0.408173	-0.3	0.660892	0.1	0.876028	-0.6	0.4	1.2	0	-0.4	0.7
Tubb4b	ENSMUSG00000036752	464.598	476.417	196.02	227.241	P68372	502.057	305.229	267.004	269.686	-1.3	0.000656085	-1.1	0.000966963	0.1	0.882619	-0.2	0.581499	-0.5	0.411662	0.1	0.9	-0.3	0.6	-0.2	0.6
Susd3	ENSMUSG00000021384	304.415	297.944	75.0336	73.6246	Q9D176	23.8839	10.4216	19.4925	4.76789	-2	6.26e-06	-2.1	4.49e-08	0	0.971321	0	0.979107	-0.3	0.508212	-2.1	0.2	-1.3	0	3	0.1
Abi3	ENSMUSG00000018381	342.893	286.276	297.043	183.302	Q8BYZ1	97.9331	63.4931	61.7141	75.1528	-0.2	0.687098	-0.7	0.0458566	-0.2	0.44014	0.7	0.159639	-0.6	0.0643479	0.4	0.4	-0.7	0.2	-0.3	0.2
Rpa2	ENSMUSG00000028884	341.412	317.472	229.906	155.097	Q62193	25.1521	9.91551	15.8873	8.94939	-0.6	0.117326	-1.1	0.00174866	-0.1	0.813196	0.6	0.155789	-0.9	0.171106	-0.1	0.9	-1.7	0	0.9	0.3
Nifk	ENSMUSG00000026377	292.235	318.175	97.7966	129.279	Q91VE6	502.333	561.863	341.426	421.549	-1.6	7.29e-05	-1.3	0.000282455	0.1	0.627238	-0.4	0.400481	-0.5	0.0111414	-0.5	0	0.3	0.1	-0.3	0.2
Wdr75	ENSMUSG00000025995	284.35	346.904	106.754	181.672	Q3U821	50.1609	96.0539	40.7666	92.7419	-1.4	0.000418572	-1	0.00737031	0.3	0.307391	-0.8	0.0888797	-0.5	0.330601	0	0.9	1.4	0	-1.9	0
Prc1	ENSMUSG00000038943	596.015	495.371	271.814	215.519	Q99K43	144.962	78.3988	93.0069	62.8292	-1.1	0.00483381	-1.2	0.000723222	-0.3	0.443939	0.3	0.44826	-0.6	0.0643461	-0.2	0.5	-0.9	0	0.6	0.1
Klhdc4	ENSMUSG00000040263	633.011	803.337	251.14	234.466	Q921I2	43.4203	86.8292	40.7555	46.6722	-1.3	0.000284621	-1.8	1.08e-08	0.4	0.213847	0.1	0.83515	-0.4	0.339246	-0.9	0.2	0.6	0.2	-0.1	0.8
Wdr61	ENSMUSG00000061559	152.2	149.741	110.223	96.765	Q9ERF3	35.1364	35.3567	22.6251	42.0753	-0.5	0.272921	-0.7	0.0873286	0	1	0.2	0.703306	-0.8	0.0611446	0.2	0.5	0.1	0.6	-1.1	0
Nup43	ENSMUSG00000040034	70.6944	82.385	39.4758	46.6071	P59235	12.6138	8.07351	5.74249	8.40963	-0.9	0.164641	-0.9	0.0811314	0.2	0.647232	-0.2	0.730933	-1	0.0199128	0.1	0.7	-0.6	0.3	-0.6	0
Nsun2	ENSMUSG00000021595	1106.49	1216.13	495.819	658.43	Q1HFZ0	213.835	265.223	136.976	264.3	-1.2	0.000366226	-0.9	0.00140885	0.2	0.532187	-0.4	0.227326	-1	2.13e-08	-0.1	0.4	0.3	0	-1.2	0
Oxct1	ENSMUSG00000022186	1964.09	1389.43	1009.6	857.349	Q9D0K2	495.814	510.458	449.721	579.523	-1	0.00665369	-0.7	0.0444224	-0.5	0.104554	0.2	0.571746	0.2	0.464922	-0.2	0.4	0.2	0.6	0.2	0.4
Pygb	ENSMUSG00000033059	553.234	430.518	462.09	330.079	Q8CI94	76.2419	51.9199	45.478	73.1437	-0.3	0.494761	-0.4	0.181118	-0.3	0.231369	0.5	0.208467	-1.8	0.011323	-0.5	0.3	-1.4	0	0	1
Mdh2	ENSMUSG00000019179	917.904	1124.81	858.247	1088.6	P08249	341.673	343.758	285.14	611.229	-0.1	0.772401	-0.1	0.7957	0.3	0.20855	-0.4	0.282665	0.1	0.767585	1.3	0	0.1	0.8	-1.3	0
Mical1	ENSMUSG00000019823	932.391	672.197	511.408	252.631	Q8VDP3	537.957	194.25	409.437	134.067	-0.9	0.0490224	-1.5	0.000127118	-0.5	0.11581	1	0.0367452	-0.6	0.00223461	-0.9	0	-2	0	2.3	0
Rpap3	ENSMUSG00000022466	85.42	99.5312	47.6529	79.254	Q9D706	9.67173	12.0785	14.7955	17.661	-0.9	0.110522	-0.4	0.398231	0.2	0.595975	-0.7	0.169638	0.6	0.000404446	0.5	0.1	0.3	0.3	-0.2	0.5
Urb1	ENSMUSG00000039929	258.919	309.659	92.5801	165.289	Q571H0	16.1547	59.9844	23.2053	58.7645	-1.5	0.000254627	-0.9	0.00589772	0.3	0.350301	-0.8	0.0519215	0.7	0.240635	-0.1	0.7	2.4	0	-1.6	0
Hsd17b10	ENSMUSG00000025260	216.836	203.1	138.101	146.853	O08756	101.101	94.7017	98.1166	125.505	-0.7	0.12536	-0.5	0.171898	-0.1	0.846381	-0.1	0.848712	-0.1	0.775092	0.3	0.5	-0.3	0.4	-0.1	0.9
Aurka	ENSMUSG00000027496	330.601	291.177	112.382	116.669	P97477	18.8195	19.7694	18.9956	14.5181	-1.6	0.00038506	-1.4	0.000320627	-0.2	0.631635	-0.1	0.924246	0	0.951	-0.5	0.3	0.1	0.8	0.5	0.4
Pa2g4	ENSMUSG00000025364	1269.42	1384.6	623.237	712.188	P50580	955.042	760.174	520.163	714.881	-1	0.00341847	-1	0.00218193	0.1	0.576815	-0.2	0.619916	-1.3	1.61e-06	-0.3	0.2	-0.3	0.1	-0.7	0
Rrm1	ENSMUSG00000030978	1709.7	1473.52	752.711	588.117	P07742	385.163	385.889	192.637	281.299	-1.2	0.000635297	-1.4	2.1e-06	-0.2	0.473175	0.3	0.324024	-1.1	1.45e-05	-0.4	0	0.1	0.8	-0.8	0
Recql	ENSMUSG00000030243	246.182	223.201	108.641	119.667	Q9Z129	6.47857	54.9729	3.83936	53.7976	-1.2	0.0101803	-0.9	0.0139373	-0.1	0.734203	-0.1	0.774147	-0.8	0.321414	-0.2	0.5	3.7	0	-4.3	0
Ddx56	ENSMUSG00000004393	310.226	344.381	120.479	172.84	Q9D0R4	145.507	200.717	98.6881	183.798	-1.4	0.000464128	-1	0.00260808	0.2	0.579736	-0.5	0.215762	-0.1	0.837708	-0.1	0.7	1.3	0	-1.3	0
Dnajc9	ENSMUSG00000021811	340.157	293.554	90.2662	68.3213	Q91WN1	456.166	159.468	185.996	67.701	-1.9	1.26e-05	-2.2	1.49e-08	-0.2	0.54994	0.4	0.446968	-1.5	3.1e-20	-1.4	0	-2.3	0	2.2	0
Nudt21	ENSMUSG00000031754	59.1988	65.6769	43.4949	42.7938	Q9CQF3	389.673	371.147	417.505	440.462	-0.5	0.443853	-0.7	0.196169	0.1	0.792205	0	0.987482	0.1	0.818523	0.3	0.5	-0.5	0.3	0.2	0.6
Arhgef6	ENSMUSG00000031133	1074.33	791.703	414.725	197.518	Q8K4I3	31.7986	18.4078	17.688	8.35992	-1.4	7.88e-05	-2	1.2e-08	-0.4	0.152645	1.1	0.00729853	-0.8	7.46e-06	-1.4	0	-0.8	0	1.3	0
Slc38a2	ENSMUSG00000022462	1895.69	2167.47	1497.44	1364.36	Q8CFE6	25.8728	27.313	23.4206	31.2964	-0.3	0.270793	-0.7	0.0123328	0.2	0.404952	0.1	0.705748	0	0.952721	0.2	0.8	0.1	0.8	-0.3	0.5
Mvk	ENSMUSG00000041939	190.735	120.071	122.452	82.1822	Q9R008	0.731669	47.6387	0.361638	59.3366	-0.6	0.131319	-0.6	0.166329	-0.6	0.0722758	0.6	0.222843	-2.3	0.222781	0.2	0.6	6.1	0	-8.6	0
Kif4	ENSMUSG00000034311	350.608	296.4	237.047	161.926	P33174	83.4094	99.5023	81.7312	98.8687	-0.6	0.1581	-0.9	0.0115573	-0.2	0.474886	0.5	0.203798	-0.1	0.782105	-1.2	0	0.4	0.4	0.7	0.3
Pram1	ENSMUSG00000032739	108.686	69.5318	153.174	78.6433	Q6BCL1	200.85	23.3906	187.25	48.0803	0.5	0.443158	0.1	0.839752	-0.6	0.183761	1	0.146806	-0.1	0.579474	1.4	0	-4.2	0	2.6	0
Gne	ENSMUSG00000028479	150.853	125.355	60.7206	59.4256	Q91WG8	64.2687	64.5313	54.0929	55.5372	-1.3	0.00418443	-1.1	0.0105992	-0.2	0.511921	0	0.991306	-0.3	0.040507	-0.2	0.2	0	0.9	0	0.8
Lair1	ENSMUSG00000055541	571.57	412.154	235.251	158.52	Q8BG84	39.4633	23.7421	24.638	16.5764	-1.3	0.000431553	-1.4	4.35e-05	-0.5	0.096212	0.6	0.180766	-0.7	0.0182595	-0.5	0	-0.7	0	0.5	0.1
Ndrg3	ENSMUSG00000027634	156.671	167.484	87.0757	89.0807	Q9QYF9	38.6014	56.1143	30.5536	54.1418	-0.8	0.0918666	-1	0.0146425	0.1	0.756053	0	0.963545	-0.3	0.37491	-0.1	0.8	0.6	0.1	-0.8	0
Prkra	ENSMUSG00000002731	123.341	106.977	80.0632	61.749	Q9WTX2	11.5856	24.4233	17.186	25.5638	-0.6	0.193186	-0.8	0.0812771	-0.2	0.651827	0.4	0.498109	0.6	0.187519	0.1	0.8	1.1	0	-0.6	0.1
Ltv1	ENSMUSG00000019814	147.799	205.937	166.085	135.549	Q6NSQ7	10.0185	6.69235	5.02819	7.98651	0.1	0.753974	-0.6	0.113108	0.5	0.178184	0.3	0.535567	-1.4	0.255892	-0.5	0.7	-0.4	0.5	-0.5	0.8
Nolc1	ENSMUSG00000015176	603.807	739.283	123.596	240.859	E9Q5C9	518.069	567.061	262.875	334.734	-2.3	6.03e-08	-1.7	1.6e-07	0.3	0.233242	-1	0.037908	-1	4.05e-05	-0.6	0.1	-0.3	0.2	-0.1	0.8
Cops8	ENSMUSG00000034432	411.267	401.118	369.434	438.161	Q8VBV7	10.8969	9.86923	14.2479	19.5293	-0.2	0.672266	0.1	0.786895	0	0.972679	-0.3	0.485943	0.6	0.258825	1	0	0	1	-0.4	0
Hmmr	ENSMUSG00000020330	309.753	219.867	98.994	71.8084	Q00547	182.296	81.6022	123.221	48.2344	-1.6	5.61e-05	-1.7	6.06e-05	-0.5	0.153097	0.5	0.364544	-0.5	0.065967	-0.9	0	-1.1	0	1.5	0
Traf1	ENSMUSG00000026875	687.979	394.376	6002.1	3955.94	P39428	19.2245	4.30793	158.217	78.1071	3.1	9.78e-23	3.3	1.26e-32	-0.8	0.00356976	0.6	0.0628908	3.2	9.02e-09	4.9	0	-2.7	0.1	1	0
Fadd	ENSMUSG00000031077	221.131	230.997	138.763	103.174	Q61160	64.929	61.9968	37.068	50.0292	-0.7	0.0985949	-1.2	0.00094452	0.1	0.783935	0.4	0.349286	-1	0.161083	-0.8	0.4	-0.2	0.8	-0.1	0.9
Mrpl18	ENSMUSG00000057388	193.542	202.75	79.9242	123.882	Q9CQL5	87.8848	75.4538	79.7616	83.2814	-1.3	0.00477344	-0.8	0.0474769	0.1	0.829068	-0.6	0.196637	-0.1	0.839138	-0.3	0.2	0.2	0.7	0.1	0.8
Timm13	ENSMUSG00000020219	653.407	864.744	478.211	593.681	P62075	70.9949	66.5946	56.2783	82.5276	-0.5	0.175478	-0.6	0.0435917	0.4	0.0902223	-0.3	0.353135	-0.4	0.461489	0.2	0.8	-0.2	0.7	-0.4	0.5
Ncln	ENSMUSG00000020238	1482.75	1612.28	808.74	999.14	Q8VCM8	235.991	248.525	187.565	277.966	-0.9	0.00488489	-0.7	0.0160506	0.1	0.583337	-0.3	0.360197	-0.6	0.0273056	0	0.8	0.1	0.6	-0.7	0
Snrpb	ENSMUSG00000027404	849.679	879.194	619.005	664.505	P27048	141.891	144.159	210.33	196.515	-0.5	0.160394	-0.4	0.136174	0.1	0.808699	-0.1	0.758459	0.5	0.30463	0.5	0.4	0.1	0.8	-0.2	0.6
Eif2ak3	ENSMUSG00000031668	484.204	425.404	291.397	288.153	Q9Z2B5	9.22413	9.63915	16.42	11.7709	-0.7	0.049796	-0.6	0.0607982	-0.2	0.573165	0	1	0.8	0.000323685	0.4	0.5	0	0.9	0.5	0.1
Creb5	ENSMUSG00000053007	910.062	949.894	2098.13	1960.23	Q8K1L0	54.8309	28.276	241.289	105.134	1.2	8.87e-05	1	0.000692529	0.1	0.770454	0.1	0.803059	2.5	8.5e-07	1.7	0	-0.6	0.4	1.4	0
Suclg2	ENSMUSG00000061838	37.0891	47.4603	27.0599	26.7031	Q9Z2I8	232.205	289.255	210.363	292.835	-0.5	0.501445	-0.9	0.148946	0.4	0.52012	0	1	-0.2	0.366122	-0.1	0.5	0.3	0.2	-0.3	0.2
Wdhd1	ENSMUSG00000037572	430.788	395.031	106.701	99.7688	P59328	266.24	83.7739	141.392	38.0232	-2	1.5e-06	-2	2.2e-09	-0.1	0.730067	0.1	0.866766	-1.2	0.00860369	-2.7	0	-1.6	0	3.1	0
Dimt1	ENSMUSG00000021692	30.4739	26.3707	13.5754	16.8824	Q9D0D4	9.51404	7.52578	6.41484	8.65175	-1.2	0.154041	-0.7	0.354096	-0.2	0.774656	-0.3	0.746627	-1.2	0.344599	0.2	0.6	-0.3	0.5	-1.1	0.4
Coro1a	ENSMUSG00000030707	2792.88	2823.95	3090.26	1991.67	O89053	2704.79	977.968	2349.5	1237.34	0.1	0.758551	-0.5	0.0727477	0	0.935457	0.6	0.062991	-0.2	0.239748	0.5	0	-1.9	0	1.2	0
Kmt2d	ENSMUSG00000048154	1886.45	1894.4	3295.5	3040.09	Q6PDK2	18.6013	12.982	23.2224	37.272	0.8	0.0105554	0.6	0.021509	0	0.92842	0.1	0.752536	0.3	0.079964	1.5	0	-0.6	0.1	-0.6	0.1
Fmr1	ENSMUSG00000000838	337.78	314.558	466.099	392.312	P35922	18.6319	9.21877	16.3775	20.5626	0.5	0.243414	0.3	0.400485	-0.1	0.801083	0.2	0.549751	-1.5	0.442362	0	1	-2	0.2	-1.6	0.4
Usp10	ENSMUSG00000031826	226.816	304.307	94.0175	157.472	P52479	116.391	102.329	98.9366	94.6721	-1.3	0.0020123	-1	0.00509061	0.4	0.16102	-0.8	0.0876681	-0.5	0.228929	-0.5	0.4	-0.4	0.4	0.3	0.6
Atic	ENSMUSG00000026192	570.421	745.817	177.86	305.443	Q9CWJ9	853.784	962.222	386.079	704.221	-1.7	3.19e-06	-1.3	1.48e-05	0.4	0.115755	-0.8	0.0440841	-1.4	2.52e-08	-0.6	0	0.3	0.1	-1.2	0
Rpa1	ENSMUSG00000000751	1182.25	1096.98	458.22	537.355	Q8VEE4	592.582	497.653	364.635	435.33	-1.4	0.000155827	-1.1	0.000811838	-0.1	0.782832	-0.2	0.529663	-0.8	9.65e-06	-0.4	0.1	-0.3	0	-0.1	0.6
Rpusd4	ENSMUSG00000032044	184.952	197.76	94.932	121.087	Q9CWX4	21.9434	19.1858	19.6224	20.9722	-1	0.0273346	-0.7	0.0406048	0.1	0.745781	-0.4	0.442085	-0.2	0.534862	0.1	0.5	-0.2	0.4	-0.1	0.6
Fkbp4	ENSMUSG00000030357	656.948	703.72	230.931	345.901	P30416	662.072	632.911	403.379	555.09	-1.5	9.13e-06	-1.1	0.000294246	0.1	0.649369	-0.6	0.106015	-0.9	0.00190346	-0.4	0.1	-0.1	0.7	-0.4	0.2
Nadk	ENSMUSG00000029063	1189.24	1216.01	1409.94	1372.06	P58058	30.9545	12.7507	31.6461	25.6666	0.2	0.478746	0.1	0.630574	0.1	0.862645	0	0.946463	0	0.910269	1	0	-1.3	0	0.3	0.2
Ints8	ENSMUSG00000040738	352.442	370.134	389.092	352.138	Q80V86	11.2947	10.6849	14.364	18.0974	0.1	0.740385	-0.1	0.755136	0.1	0.783646	0.1	0.738468	0.4	0.164107	0.8	0.1	-0.1	0.8	-0.3	0.4
U2surp	ENSMUSG00000032407	651.489	577.218	507.252	519.452	Q6NV83	105.889	96.7581	131.591	154.79	-0.4	0.315099	-0.2	0.53483	-0.2	0.577381	0	0.924854	0.5	0.10603	0.8	0	-0.4	0.2	0	0.9
Cycs	ENSMUSG00000063694	13.3997	14.7732	10.342	7.37002	P62897	45.6152	35.6608	44.9557	31.5438	-0.3	0.760122	-1	0.294841	0.2	0.839412	0.5	0.689582	-0.3	0.542087	-0.1	0.9	-0.7	0.2	0.5	0.3
Tmpo	ENSMUSG00000019961	1674.39	1592.68	1062.57	832.342	Q61033	491.547	457.763	375.628	422.901	-0.7	0.0590156	-1	0.000958318	-0.1	0.870984	0.3	0.334381	-0.6	0.0164579	-0.4	0.1	0	1	-0.1	0.6
Fabp5	ENSMUSG00000027533	848.232	606.691	401.968	233.873	Q05816	1295.66	2516.85	891.908	1713.1	-1.1	0.00457007	-1.4	4.69e-06	-0.5	0.0887845	0.8	0.0523485	-0.4	0.314144	-0.8	0	2.1	0	-1.8	0
St14	ENSMUSG00000031995	507.499	463.058	498.82	282.559	P56677	10.0266	2.91168	9.94694	3.13262	0	0.953694	-0.8	0.0241759	-0.1	0.72062	0.8	0.0578386	-0.1	0.860852	0	1	-3.1	0.1	1.8	0
Epb41l3	ENSMUSG00000024044	92.2822	133.074	86.3002	122.758	Q9WV92	174.125	51.9737	148.376	84.5098	-0.1	0.81515	-0.2	0.753419	0.5	0.629638	-0.5	0.263268	-0.6	0.208976	1.1	0.1	-2.4	0	0.7	0.2
Plscr1	ENSMUSG00000032369	111.846	99.6518	477.391	278.133	Q9JJ00	12.3223	5.01759	33.5229	24.6558	2.1	4.32e-08	1.4	5.87e-05	-0.2	0.721062	0.8	0.0316049	1.5	4.21e-09	2.4	0	-1.3	0	0.4	0
Cstf1	ENSMUSG00000027498	329.549	349.842	182.344	217.293	Q99LC2	35.5625	42.9704	48.3268	46.9358	-0.9	0.0219515	-0.7	0.0256134	0.1	0.737706	-0.3	0.511738	0.5	0.0731704	0.1	0.6	0.4	0.1	0	1
Trrap	ENSMUSG00000045482	1359.39	1305.03	1484.89	1438.39	Q80YV3	4.25725	10.7919	1.6736	20.9014	0.1	0.713805	0.1	0.725447	0	0.914194	0	0.930987	-0.1	0.942834	0.9	0.1	3	0.1	-4	0
Evi2b	ENSMUSG00000093938	210.292	222.599	166.368	156.582	Q8VD58	42.9241	24.4097	41.2862	30.1671	-0.4	0.390087	-0.6	0.242777	0.1	0.782691	0.1	0.876517	0	0.978653	0.4	0.3	-0.8	0.1	0.4	0.1
Drg2	ENSMUSG00000020537	231.717	290.501	147.988	192.255	Q9QXB9	282.605	316.509	271.969	367.61	-0.7	0.103926	-0.6	0.0567731	0.3	0.262348	-0.4	0.347466	-0.9	0.0525546	0.2	0.5	-0.1	0.5	-0.9	0.1
Dcps	ENSMUSG00000032040	177.624	171.207	85.7495	91.9332	Q9DAR7	302.616	172.297	187.164	162.344	-1.1	0.0149907	-0.9	0.0155851	0	0.930101	-0.1	0.838946	-0.9	0.000101109	-0.2	0.4	-1	0	0.2	0.4
Ncapg2	ENSMUSG00000042029	773.653	569.252	413.123	343.988	Q6DFV1	72.4316	52.7532	70.0355	55.7783	-0.9	0.0308753	-0.8	0.0230051	-0.4	0.124026	0.3	0.570397	-0.2	0.37765	-0.2	0.8	-0.9	0	0.9	0.1
Noc4l	ENSMUSG00000033294	232.902	230.023	168.49	191.137	Q8BHY2	7.82671	11.9334	4.65551	17.3241	-0.5	0.238466	-0.3	0.38934	0	1	-0.2	0.64528	-0.7	0.371344	0.7	0.5	0.5	0.6	-1.9	0
Tuba8	ENSMUSG00000030137	44.0641	66.2621	42.2546	27.099	Q9JJZ2	107.649	59.2733	80.1134	42.3356	-0.1	0.869366	-1.3	0.016894	0.6	0.305055	0.6	0.366637	-0.6	0.0969756	0	1	-1.5	0	0.9	0
Arhgap45	ENSMUSG00000035697	2266.27	2117.24	1712.87	923.15	Q3TBD2	394.309	285.312	226.166	217.258	-0.4	0.256339	-1.2	4.77e-06	-0.1	0.777455	0.9	0.012586	-1	0.00163416	-0.6	0.1	-0.7	0	0.3	0.5
Nup35	ENSMUSG00000026999	32.2088	19.3487	18.1932	18.8676	Q8R4R6	11.0306	7.89292	28.2446	13.4381	-0.8	0.277943	-0.1	0.912983	-0.7	0.29538	0	0.973325	1.3	0.0381322	0.5	0.8	-1.7	0.3	2.5	0.3
Pelp1	ENSMUSG00000018921	283.701	275.293	163.643	204.206	Q9DBD5	37.8518	63.1873	26.7771	81.8278	-0.8	0.037386	-0.5	0.168857	0	0.966198	-0.3	0.414165	-1.7	0.134819	-0.9	0.3	0.6	0.2	-1.4	0.3
Cdk4	ENSMUSG00000006728	1177.51	1176.05	408.882	608.27	P30285	8.95691	20.9702	6.95871	18.9127	-1.5	3.12e-06	-1	0.000569834	0	0.949057	-0.6	0.0832974	-1	0.470922	-0.2	0.5	1.4	0	-2.3	0.1
Nek9	ENSMUSG00000034290	935.853	788.064	581.846	529.279	Q8K1R7	15.8208	16.3952	15.1196	19.1973	-0.7	0.0357776	-0.6	0.0333611	-0.2	0.393186	0.1	0.720386	0	0.93113	0.2	0.5	0.1	0.9	-0.3	0.3
Nmd3	ENSMUSG00000027787	290.549	271.808	201.59	193.14	Q99L48	18.5611	36.6566	9.08816	45.3355	-0.5	0.184005	-0.5	0.122196	-0.1	0.844535	0.1	0.907604	-2.3	0.0442989	0.2	0.6	1.2	0	-3.7	0
Rpf2	ENSMUSG00000038510	89.7432	120.947	36.0605	69.0494	Q9JJ80	26.514	30.6711	21.6974	30.4439	-1.3	0.0248182	-0.9	0.0832231	0.4	0.347227	-0.9	0.146478	-0.3	0.468077	0	1	0.2	0.7	-0.5	0.2
Fam193a	ENSMUSG00000037210	324.479	312.917	415.755	330.026	Q8CGI1	10.6038	8.34939	18.8827	15.3003	0.4	0.322123	0	0.918752	0	0.945973	0.3	0.373758	1.7	0.197143	0.7	0.8	0	1	1.3	0.5
Eed	ENSMUSG00000030619	359.657	367.249	356.121	267.644	Q921E6	58.5105	42.3459	74.8808	53.5432	0	0.973545	-0.5	0.13712	0	0.906452	0.4	0.316599	0.3	0.44534	0.2	0.7	-0.5	0.2	0.6	0.1
Ncapd2	ENSMUSG00000038252	910.077	810.132	510.806	434.891	Q8K2Z4	330.895	164.865	189.484	153.489	-0.8	0.0198227	-0.9	0.00287671	-0.1	0.589422	0.2	0.563025	-1.3	0.000445607	-0.3	0.6	-1.4	0	0.4	0.4
Noc3l	ENSMUSG00000024999	177.568	222.207	96.0384	131.409	Q8VI84	50.6866	112.699	63.3819	115.362	-0.9	0.0478299	-0.8	0.0310743	0.4	0.281925	-0.5	0.340795	0.7	0.0761767	0	1	1.2	0	-0.5	0.1
Aarsd1	ENSMUSG00000075528	106.676	115.316	59.844	66.5689	Q3THG9	5.28022	8.2616	5.22537	8.2516	-0.9	0.087512	-0.8	0.0534833	0.1	0.767381	-0.2	0.77298	0	1	0	1	1.2	0.3	-1	0.3
Kif2a	ENSMUSG00000021693	275.541	237.136	227.079	300.052	P28740	2.55392	10.5788	8.62566	23.1408	-0.3	0.476168	0.3	0.39488	-0.2	0.547563	-0.4	0.297578	2.4	0.037777	1.2	0.2	2.5	0	-1.3	0.1
Rpl9	ENSMUSG00000047215	48.1756	60.0546	43.4949	37.0888	P51410	687.493	794.111	541.177	846.926	-0.1	0.826356	-0.7	0.165035	0.3	0.494998	0.2	0.728047	-0.2	0.379693	0.1	0.7	0.4	0.1	-0.7	0
Nup155	ENSMUSG00000022142	590.097	546.128	297.351	300.524	Q99P88	54.7676	99.525	48.4283	94.5632	-1	0.00778601	-0.9	0.00346631	-0.1	0.754385	0	0.975353	0	0.961546	-0.1	0.8	0.8	0	-0.8	0
Arf6	ENSMUSG00000044147	1745.12	2119.66	1614.97	1616.96	P62331	99.2176	58.4217	79.9766	76.8274	-0.1	0.722206	-0.4	0.145787	0.3	0.238716	0	0.997221	0.5	0.52886	1.6	0	-1	0.2	-0.2	0.5
Bag2	ENSMUSG00000042215	31.0875	54.5528	13.6714	37.9501	Q91YN9	59.9723	128.993	69.855	154.544	-1.3	0.182741	-0.6	0.334615	0.8	0.179951	-1.5	0.0857441	-1	0.356797	-0.2	0.8	1.4	0	-2.2	0
L1cam	ENSMUSG00000031391	693.184	417.635	526.446	277.757	P11627	91.3714	14.4334	80.736	16.5279	-0.4	0.31549	-0.6	0.107983	-0.7	0.0246279	0.9	0.0329206	-0.2	0.472872	0	0.9	-3.4	0	3.3	0
Acads	ENSMUSG00000029545	342.194	385.313	231.252	215.767	Q07417	54.2208	99.4644	68.0079	95.8863	-0.6	0.117763	-0.9	0.00677643	0.2	0.496226	0.1	0.835469	0.8	0.170147	-0.4	0.1	1.4	0	-0.2	0.4
Htatsf1	ENSMUSG00000067873	239.066	246.97	143.873	125.547	Q8BGC0	147.937	143.767	107.889	125.768	-0.7	0.079918	-1	0.00686957	0.1	0.866967	0.2	0.681058	-1	0.0855779	-0.5	0.1	0.2	0.5	-0.7	0.2
Tufm	ENSMUSG00000073838	35.3402	41.338	28.3533	28.3681	Q8BFR5	828.712	955.957	713.745	1128.29	-0.4	0.616294	-0.6	0.340784	0.2	0.763549	0	0.992915	-0.2	0.489784	-0.5	0.1	0.2	0.6	0.1	0.7
Arhgef1	ENSMUSG00000040940	1340.91	1460.68	1044.69	783.521	Q61210	137.393	135.407	142.801	124.857	-0.4	0.248022	-0.9	0.000752521	0.1	0.56638	0.4	0.207812	0	0.868562	-0.4	0.1	0	0.8	0.4	0.1
Rbm14	ENSMUSG00000006456	278.99	279.228	201.333	204.986	Q8C2Q3	69.0809	177.724	64.2166	224.145	-0.5	0.207537	-0.5	0.188487	0	0.968747	0	0.941954	0.8	0.252223	0.2	0.6	2.9	0	-2.2	0
Pgm2l1	ENSMUSG00000030729	776.883	657.397	597	435.34	Q8CAA7	268.074	126.137	223.263	143.076	-0.4	0.319818	-0.6	0.0935884	-0.2	0.48231	0.5	0.284512	-0.3	0.242675	0.5	0.3	-1.7	0	1	0
Dstyk	ENSMUSG00000042046	228.762	202.576	194.401	168.428	Q6XUX1	0.478665	16.6624	6.04123	23.7287	-0.3	0.536178	-0.3	0.429722	-0.2	0.650079	0.2	0.636708	3.7	2.37e-08	0.5	0	5.3	0	-2.1	0
Rev3l	ENSMUSG00000019841	422.854	311.441	253.727	184.676	Q61493	11.0963	17.5017	10.7533	17.7499	-0.7	0.039367	-0.8	0.0279065	-0.4	0.15057	0.5	0.265024	0.1	0.897383	-0.1	0.8	0.8	0.1	-0.6	0.2
Prpf31	ENSMUSG00000008373	674.572	620.724	459.058	412.85	Q8CCF0	327.747	263.242	275.406	299.362	-0.6	0.105391	-0.6	0.0466435	-0.1	0.727157	0.1	0.703985	-0.4	0.284509	0.5	0.1	-0.2	0.5	-0.7	0
Dpagt1	ENSMUSG00000032123	207.245	225.619	129.8	147.965	P42867	2.68832	4.66778	4.65264	5.22985	-0.7	0.0919352	-0.6	0.0738489	0.1	0.675825	-0.2	0.659149	0.8	0.0143012	0.1	0.8	0.8	0	-0.1	0.8
Mars1	ENSMUSG00000040354	637.342	570.887	378.493	347.572	Q68FL6	309.473	340.433	237.823	353.973	-0.8	0.0307488	-0.8	0.0124545	-0.1	0.628314	0.1	0.76286	-1	0.0047687	-0.1	0.6	0.1	0.5	-1	0
Rab11b	ENSMUSG00000077450	152.405	159.742	126.61	118.963	P46638	501.772	356.494	507.266	453.256	-0.3	0.528364	-0.5	0.241874	0.1	0.837182	0.1	0.861203	0.2	0.624438	0.5	0.2	-0.3	0.5	0	1
Med11	ENSMUSG00000018923	288.807	321.786	330.122	339.218	Q9D8C6	13.3904	50.4215	45.4513	90.7188	0.2	0.648013	0	0.926297	0.2	0.584028	-0.1	0.910824	1.9	0.0952457	0.9	0.1	2.2	0	-1.3	0.1
Plgrkt	ENSMUSG00000016495	254.031	213.127	286.372	222.608	Q9D3P8	82.7313	78.008	60.1645	138.99	0.2	0.689465	0	0.971761	-0.2	0.482312	0.4	0.348203	-0.5	0.610277	1.7	0	-0.6	0.5	-1.6	0.1
Cux1	ENSMUSG00000029705	1860.99	2002.44	993.07	961.241	P53564	273.901	370.953	259.095	303.588	-0.9	0.00534363	-1.1	0.000115721	0.1	0.635149	0	0.928735	-0.2	0.416987	-0.5	0	0.5	0.1	-0.2	0.5
Clec12a	ENSMUSG00000053063	753.934	323.526	977.771	605.557	Q504P2	248.422	13.7461	277.035	43.7939	0.4	0.252314	0.9	0.00418734	-1.2	5.54e-06	0.7	0.0354727	0.1	0.594716	1.3	0.3	-4.8	0	3.6	0
Nup37	ENSMUSG00000035351	115.294	103.704	63.954	67.6808	Q9CWU9	11.0671	27.053	16.299	30.0487	-0.9	0.0772196	-0.7	0.139035	-0.1	0.776565	-0.1	0.880985	1.4	0.212581	0.1	0.7	2.3	0	-1	0
Emc3	ENSMUSG00000030286	637.201	576.886	410.529	480.71	Q99KI3	72.5999	68.322	100.219	96.8813	-0.6	0.0704654	-0.3	0.321777	-0.1	0.666914	-0.2	0.512525	0.5	0.0256995	0.8	0	-0.2	0.5	-0.1	0.7
Ddx51	ENSMUSG00000029504	256.147	322.289	104.632	147.965	Q6P9R1	18.4578	16.6141	11.4731	12.9487	-1.3	0.00127386	-1.2	0.00061889	0.4	0.228001	-0.5	0.250197	-0.8	0.045551	-0.4	0.1	-0.2	0.4	-0.2	0.6
Tyms	ENSMUSG00000025747	190.58	145.727	160.601	112.989	P07607	50.3585	21.1811	32.4856	27.8661	-0.3	0.532148	-0.4	0.320396	-0.4	0.288838	0.5	0.256109	-0.7	0.0236544	0.8	0.1	-1.7	0	0.1	0.6
Nfs1	ENSMUSG00000027618	319.133	351.176	219.185	194.002	Q9Z1J3	99.913	126.303	107.564	118.336	-0.6	0.16657	-0.9	0.00597418	0.2	0.640368	0.2	0.682623	0.2	0.456393	0	0.8	0.5	0.1	-0.2	0.1
C1qbp	ENSMUSG00000018446	275.189	284.588	117.422	157.151	O35658	127.734	222.83	110.377	208.636	-1.2	0.00220132	-0.9	0.00821896	0.1	0.807271	-0.4	0.318898	-1	0.157821	-0.4	0.6	0.4	0.5	-1	0.2
Rgs12	ENSMUSG00000029101	476.242	346.342	276.642	148.805	Q8CGE9	128.802	19.9423	95.4199	14.5218	-0.8	0.119572	-1.3	0.00928459	-0.4	0.601207	0.9	0.0965466	-0.7	0.0251521	-1	0.4	-3.9	0	4.2	0
Smc4	ENSMUSG00000034349	950.734	863.808	689.81	508.016	Q8CG47	839.761	450.835	512.354	449.2	-0.5	0.200496	-0.8	0.0249184	-0.1	0.697123	0.4	0.28273	-0.8	3.25e-05	0.2	0.4	-1.2	0	0.2	0.4
Prdx3	ENSMUSG00000024997	256.627	243.223	160.816	173.731	P20108	422.306	545.203	342.703	658.513	-0.7	0.10815	-0.5	0.14345	-0.1	0.886771	-0.1	0.810251	-0.3	0.380893	0.3	0.3	0.4	0.2	-0.9	0
Dhx29	ENSMUSG00000042426	408.805	436.884	232.631	243.764	Q6PGC1	78.9003	109.807	100.72	103.598	-0.8	0.0214799	-0.9	0.0047543	0.1	0.676752	-0.1	0.858398	0.1	0.799731	-0.3	0.6	0.2	0.6	0.2	0.7
Wdr46	ENSMUSG00000024312	219.721	284.394	76.471	154.06	Q9Z0H1	104.278	111.215	79.3153	101.773	-1.5	0.000383669	-0.9	0.00655014	0.4	0.192928	-1	0.0242292	-0.6	0.0413584	-0.1	0.7	0	1	-0.5	0.1
Capn2	ENSMUSG00000026509	2287.57	3174.26	1196.67	1470.61	O08529	633.175	1208.51	421.671	944.058	-0.9	0.00509107	-1.1	3.05e-05	0.5	0.0387425	-0.3	0.372484	-1	0.00201214	-0.7	0	1.6	0	-2	0
Sdc4	ENSMUSG00000017009	605.542	1098.57	3588.07	3955.39	O35988	57.1433	18.7826	183.34	113.963	2.6	2.21e-17	1.8	5.7e-08	0.9	0.00542612	-0.2	0.651394	2.3	7.51e-05	3.2	0	-1.6	0	0.7	0
Slco4a1	ENSMUSG00000038963	2302.16	2133	816.809	586.506	Q8K078	54.6343	55.1179	21.1824	25.5123	-1.5	6.13e-06	-1.9	6.81e-08	-0.1	0.787806	0.5	0.233069	-1.4	0.0141212	-2.6	0.2	-0.2	0.8	1.3	0.5
Incenp	ENSMUSG00000024660	625.67	515.473	365.488	325.096	Q9WU62	7.52267	6.92315	18.8337	7.34534	-0.8	0.0200323	-0.7	0.0237574	-0.3	0.340835	0.2	0.668596	1.3	0.004562	0	0.9	0	0.9	1.4	0
Senp3	ENSMUSG00000005204	382.33	372.075	289.06	303.247	Q9EP97	64.9222	92.5909	67.3741	126.903	-0.4	0.250946	-0.3	0.310594	0	0.98273	-0.1	0.845376	0.7	0.574054	0.5	0.1	2.4	0	-2.1	0
Ipo8	ENSMUSG00000040029	539.996	554.179	509.015	467.816	Q7TMY7	64.5887	115.087	91.9222	163.324	-0.1	0.814459	-0.3	0.360181	0.1	0.859653	0.1	0.763957	0.4	0.229765	0.5	0	0.8	0	-1	0
Fam136a	ENSMUSG00000057497	72.9723	68.9262	21.7475	38.6841	Q9CR98	330.667	264.215	240.04	249.226	-1.8	0.00523755	-0.9	0.105627	-0.1	0.877503	-0.8	0.269238	-0.9	0.0390604	-0.2	0.5	-0.5	0.1	-0.2	0.6
Mrpl1	ENSMUSG00000029486	187.075	177.226	127.069	148.134	Q99N96	40.2566	35.5708	44.1399	49.9151	-0.6	0.186339	-0.3	0.470938	-0.1	0.910113	-0.2	0.625823	0.4	0.327445	1	0	0	1	-0.5	0.1
Tubg1	ENSMUSG00000035198	216.484	177.935	104.632	113.747	P83887	23.3552	14.648	19.24	15.7158	-1.1	0.0119263	-0.7	0.0987762	-0.3	0.441664	-0.1	0.817328	-0.3	1e-07	2.3	0.4	-3	0.3	0.3	0.2
Nudcd2	ENSMUSG00000020328	473.978	416.071	190.687	207.124	Q9CQ48	95.4042	74.7202	52.2275	62.4208	-1.3	0.000953511	-1	0.00473445	-0.2	0.56619	-0.1	0.806452	-1.3	0.0397863	-0.4	0.2	-0.3	0.1	-0.5	0.4
Usp39	ENSMUSG00000056305	298.709	319.389	210.088	230.782	Q3TIX9	31.6844	25.1323	34.3943	30.4712	-0.5	0.199613	-0.5	0.127519	0.1	0.747439	-0.1	0.736151	0.1	0.750472	0.3	0.2	-0.3	0.1	0.2	0.6
Eci2	ENSMUSG00000021417	198.204	185.086	210.414	200.039	Q9WUR2	318.158	403.078	259.09	730.4	0.1	0.883478	0.1	0.889115	-0.1	0.846772	0.1	0.882577	-0.4	0.552516	0.6	0.5	-0.2	0.7	-0.8	0.4
Phb2	ENSMUSG00000004264	1037.39	1064.2	750.839	734.225	O35129	377.09	398.829	360.252	460.62	-0.5	0.15382	-0.6	0.0426011	0.1	0.841792	0	0.966408	-0.1	0.617899	0.6	0.1	0	0.9	-0.7	0
Ddx39a	ENSMUSG00000005481	582.396	622.118	365.162	451.877	Q8VDW0	218.094	183.202	230.549	222.069	-0.7	0.0436757	-0.5	0.0996429	0.1	0.673146	-0.3	0.369738	0	0.931918	0.2	0.6	-0.2	0.6	0	0.9
Wdfy4	ENSMUSG00000051506	3354.3	2902.19	3626.32	2654.11	E9Q2M9	1043.25	216.063	878.817	329.744	0.1	0.812586	-0.2	0.628599	-0.2	0.465606	0.4	0.333301	-0.4	0.00462283	1	0	-3.4	0	2	0
Gtpbp10	ENSMUSG00000040464	28.9435	24.0947	19.0698	15.2174	Q8K013	13.4621	12.1228	15.0817	12.7623	-0.6	0.44139	-0.7	0.35707	-0.3	0.718146	0.3	0.717931	0.2	0.648433	0.1	0.9	-0.2	0.6	0.3	0.5
Kctd12	ENSMUSG00000098557	5511.02	6376.67	3072.65	3255.27	Q6WVG3	234.318	308.78	146.806	262.569	-0.8	0.0145045	-1	0.000273866	0.2	0.35051	-0.1	0.819062	-1.1	0.00187762	-0.4	0.1	0.5	0	-1.2	0
Fen1	ENSMUSG00000024742	777.151	683.919	432.036	379.545	P39749	307.969	233.667	201.988	215.929	-0.9	0.0171887	-0.9	0.0033777	-0.2	0.540838	0.2	0.643585	-0.7	1.12e-05	-0.1	0.7	-0.8	0	0.2	0.3
Tomm5	ENSMUSG00000078713	124.293	178.438	59.796	93.1964	B1AXP6	97.2771	95.707	73.7691	82.7864	-1.1	0.0274772	-1	0.0106075	0.5	0.130579	-0.6	0.198513	-0.3	0.191986	-0.4	0.3	0	1	0	1
Lrrc14	ENSMUSG00000033728	208.063	241.001	153.995	177.089	Q8VC16	23.6274	41.1956	17.8761	50.1234	-0.4	0.271155	-0.5	0.184705	0.2	0.49116	-0.2	0.615567	-0.3	0.605663	0.3	0.3	1	0	-1.6	0
Cryzl1	ENSMUSG00000058240	167.419	178.543	130.447	147.709	Q921W4	7.56515	4.39196	8.49466	6.01327	-0.4	0.380827	-0.3	0.405632	0.1	0.764954	-0.2	0.664588	1	0.530547	0.4	0.5	0.5	0.7	0.2	0.9
Taco1	ENSMUSG00000001983	102.882	107.05	55.7769	74.1716	Q8K0Z7	51.1244	48.1754	67.855	55.0532	-0.9	0.084496	-0.6	0.193619	0.1	0.852534	-0.4	0.439545	0.2	0.631136	-0.3	0.6	-0.1	0.7	0.7	0.4
Ercc3	ENSMUSG00000024382	425.464	442.442	487.01	456.265	P49135	14.6056	14.1244	13.5043	24.0039	0.2	0.609483	0	1	0.1	0.813655	0.1	0.825389	0.1	0.941143	0.7	0.3	0.1	0.9	-0.7	0.4
Dek	ENSMUSG00000021377	911.861	700.309	673.087	557.306	Q7TNV0	266.96	123.44	223.528	161.782	-0.4	0.236356	-0.4	0.299136	-0.4	0.190766	0.3	0.519576	-0.5	0.258336	0.8	0.3	-2	0	0.8	0.2
Ddx39b	ENSMUSG00000019432	825.721	926.645	699.728	755.251	Q9Z1N5	188.457	133.009	197.663	178.463	-0.2	0.470594	-0.3	0.247501	0.2	0.471796	-0.1	0.734595	0.2	0.413509	0.4	0.2	-1	0	0.8	0
Timm10	ENSMUSG00000027076	54.523	89.2395	37.6318	60.7942	P62073	108.501	148.559	108.686	166.514	-0.6	0.376328	-0.6	0.245388	0.7	0.188268	-0.7	0.253303	-0.3	0.388134	-0.8	0.2	0.7	0	-0.2	0.6
Coq9	ENSMUSG00000031782	267.135	213.821	177.261	150.422	Q8K1Z0	35.9155	22.236	35.8872	25.7232	-0.6	0.128809	-0.6	0.136715	-0.3	0.359575	0.2	0.587183	0.3	0.557011	-1.3	0.2	-0.8	0.2	2.3	0
Pcyox1	ENSMUSG00000029998	716.083	653.504	397.797	388.027	Q9CQF9	58.5686	127.972	38.0109	124.863	-0.9	0.0106966	-0.8	0.0175331	-0.1	0.724443	0	0.956111	0.1	0.955876	-0.4	0.3	1.9	0.1	-1.4	0
Otud6b	ENSMUSG00000040550	262.318	275.916	141.564	166.682	Q8K2H2	54.9857	79.818	76.6237	79.1002	-0.9	0.0375504	-0.8	0.0451513	0.1	0.827805	-0.2	0.603443	0.5	0.118938	-0.3	0.6	0.6	0	0.2	0.7
Rps3	ENSMUSG00000030744	5362.96	5034.63	5240.63	4419.32	P62908	1502.62	1317.14	1093.81	1895.78	0	0.928073	-0.2	0.4091	-0.1	0.798173	0.2	0.453644	-0.1	0.583127	0.8	0	-0.2	0.4	-0.7	0
Cstf2	ENSMUSG00000031256	327.949	309.168	225.743	193.053	Q8BIQ5	18.0049	9.92553	12.5662	10.1525	-0.5	0.151791	-0.7	0.0308459	-0.1	0.853303	0.2	0.589186	-0.5	7.87e-05	0.1	0.9	-1	0	0.4	0.2
Dlat	ENSMUSG00000000168	510.778	467.712	340.876	322.081	Q8BMF4	598.7	716.391	553.299	807.285	-0.6	0.0877866	-0.6	0.0801858	-0.1	0.73487	0.1	0.855732	-0.2	0.6057	0.2	0.7	0.2	0.5	-0.6	0.1
Ap1b1	ENSMUSG00000009090	1335.22	1410.64	790.497	766.838	O35643	196.226	190.794	160.498	169.515	-0.8	0.0220413	-0.9	0.00120207	0.1	0.710348	0	0.937654	-0.4	0.0249438	-0.3	0	0	0.8	-0.1	0.5
Armc10	ENSMUSG00000038525	84.1434	74.3396	76.5039	59.6822	Q9D0L7	152.428	125.289	104.135	164.302	-0.1	0.809563	-0.4	0.467988	-0.2	0.733532	0.4	0.532731	-1.3	0.234521	0.2	0.8	-0.3	0.7	-1.3	0.3
Ythdf1	ENSMUSG00000038848	523.282	497.374	845.417	687.094	P59326	8.02386	2.22639	19.3745	5.02099	0.7	0.0334449	0.4	0.151524	0	0.890345	0.3	0.381033	1.2	6.91e-07	2	0.3	-3.3	0	2.6	0
Cit	ENSMUSG00000029516	271.895	282.386	198.708	162.274	P49025	18.28	34.9769	21.0661	32.7701	-0.5	0.247268	-0.8	0.0160859	0.1	0.805096	0.3	0.521626	-0.2	0.762111	-0.2	0.5	1.9	0	-1.9	0
Fam111a	ENSMUSG00000024691	714.835	606.968	293.925	276.802	Q9D2L9	101.847	78.0414	76.706	57.9825	-1.3	0.000997243	-1.2	0.00111465	-0.2	0.435872	0.1	0.867666	-0.6	0.000994671	-0.6	0	-0.6	0	0.6	0
Ube2i	ENSMUSG00000015120	137.623	126.267	108.795	97.696	P63280	296.036	249.079	201.638	313.585	-0.3	0.444395	-0.4	0.329285	-0.1	0.8111	0.1	0.781285	-0.5	0.0681007	0.1	0.5	-0.1	0.8	-0.6	0
Rin3	ENSMUSG00000044456	376.399	315.26	560.235	272.448	P59729	78.5159	89.079	58.5204	125.234	0.6	0.152698	-0.3	0.529826	-0.2	0.447306	1	0.0186343	-0.4	0.0792716	0.3	0.4	0.1	0.8	-0.8	0
Ezr	ENSMUSG00000052397	804.353	785.184	671.771	555.162	P26040	684.484	238.558	381.671	274.087	-0.3	0.501117	-0.5	0.0951353	0	0.978936	0.3	0.457226	-0.8	0.0033976	0.6	0.2	-2.4	0	1	0
Nudc	ENSMUSG00000028851	347.167	406.923	237.896	228.272	O35685	824.22	716.981	511.633	653.311	-0.6	0.129865	-0.9	0.00844544	0.3	0.384259	0	0.92338	-0.6	0.000923624	-0.1	0.6	-0.3	0.2	-0.2	0.1
Nsd2	ENSMUSG00000057406	1303.98	1198.61	778.52	683.404	Q8BVE8	43.3765	33.3518	42.1186	30.8876	-0.7	0.0279677	-0.8	0.00360879	-0.1	0.709157	0.2	0.623124	0.2	0.701601	0.8	0.5	-0.9	0.4	0.4	0.3
Abca7	ENSMUSG00000035722	1045.2	728.929	1377.81	1020.91	Q91V24	41.8872	10.903	22.0296	24.7797	0.4	0.225961	0.4	0.118371	-0.5	0.0482144	0.4	0.186996	-0.5	0.467642	2.8	0	-3.1	0	-0.2	0.3
Gsn	ENSMUSG00000026879	5177.47	6246.32	3733.17	4841.17	P13020	583.998	398.848	370.687	501.559	-0.5	0.176208	-0.4	0.135763	0.3	0.272963	-0.4	0.241257	-0.5	0.253261	0.5	0.2	-0.5	0.2	-0.4	0.2
Wdr83	ENSMUSG00000005150	155.021	167.155	140.832	146.143	Q9DAJ4	9.07295	6.95882	9.84767	9.86287	-0.1	0.746429	-0.2	0.540524	0.1	0.721505	-0.1	0.908671	0	1	1.2	0.3	-1.1	0.4	0	0.9
Abraxas2	ENSMUSG00000030965	321.503	272.793	286.42	242.337	Q3TCJ1	43.9764	54.4938	88.0872	78.4276	-0.2	0.653667	-0.2	0.541131	-0.2	0.483481	0.2	0.53978	0.9	0.0636275	0.6	0.2	0.2	0.6	0.1	0.9
Pwp2	ENSMUSG00000032834	321.107	444.245	90.779	215.523	Q8BU03	47.3419	138.935	31.6604	109.155	-1.8	3.55e-06	-1.1	0.00168955	0.5	0.10762	-1.3	0.00282473	-1.5	0.0074611	-0.9	0.1	1.5	0	-2.1	0
Adsl	ENSMUSG00000022407	252.127	370.819	125.733	197.803	P54822	323.49	430.989	206.516	371.318	-1	0.0127314	-0.9	0.00333125	0.6	0.0585631	-0.7	0.106135	-1.3	7.57e-05	-0.4	0	0.5	0	-1.4	0
Arhgef7	ENSMUSG00000031511	1553.43	1806.47	634.67	704.435	Q9ES28	379.989	431.089	219.593	271.361	-1.3	6.14e-05	-1.4	7.92e-06	0.2	0.398056	-0.2	0.65823	-0.9	1.21e-05	-1.1	0	0.4	0	-0.2	0.5
Arpc1b	ENSMUSG00000029622	4404.54	4319.73	3467.23	3452.17	Q9WV32	1670.8	990.027	1679.54	1275.42	-0.3	0.25183	-0.4	0.176694	0	1	0	1	0.1	0.619217	0.3	0.1	-0.7	0	0.5	0
Bcas2	ENSMUSG00000005687	392.373	427.607	250.643	278.722	Q9D287	74.7721	69.158	62.0694	72.6598	-0.7	0.0729893	-0.7	0.0408311	0.1	0.647783	-0.2	0.678107	-0.3	0.416809	0.1	0.7	0	0.9	-0.3	0.3
Clec5a	ENSMUSG00000029915	1134.5	1426.42	1114.48	996.881	Q9R007	12.623	5.32306	5.61269	5.99415	0	0.939068	-0.6	0.1469	0.3	0.239399	0.2	0.726784	-0.2	0.898466	0.1	0.9	0	1	-0.3	0.7
Fdxr	ENSMUSG00000018861	69.9609	66.4178	42.6183	54.7569	Q61578	34.9987	35.4502	42.2867	47.0274	-0.7	0.205071	-0.3	0.529317	-0.1	0.917522	-0.4	0.534671	0.3	0.364572	0.4	0.5	-0.1	0.9	-0.1	0.9
Tuba1c	ENSMUSG00000043091	362.118	391.57	220.612	273.629	P68373	14.3909	12.025	10.2585	13.5094	-0.7	0.094395	-0.6	0.146511	0.1	0.747482	-0.3	0.478179	-0.6	0.313886	0.1	0.8	-0.2	0.5	-0.5	0.4
Sytl4	ENSMUSG00000031255	3.26531	7.03376	5.86315	4.59905	Q9R0Q1	58.4873	51.6436	62.5204	54.2409	0.8	0.655182	-0.7	0.618067	1	0.484392	0.4	0.809899	0.1	0.375358	0.1	0.8	-0.2	0.3	0.2	0.3
Uevld	ENSMUSG00000043262	44.4026	36.5803	27.7975	18.3087	Q3U1V6	5.45306	10.5079	2.50952	8.44802	-0.7	0.300182	-1.1	0.119841	-0.3	0.63313	0.6	0.445592	-1.1	0.476862	-0.3	0.6	1.5	0.2	-2.3	0
Cd40	ENSMUSG00000017652	94.419	42.4319	7938.43	5758.75	P27512	134.534	4.37605	2243.82	953.924	6.3	1.91e-60	7	3.18e-87	-1.1	0.0321088	0.5	0.183449	5.2	2.92e-20	7.8	0	-3.8	0	1.3	0
Sp1	ENSMUSG00000001280	854.7	774.31	666.181	740.467	O89090	35.9221	29.0471	47.5159	44.5107	-0.4	0.305359	-0.1	0.759158	-0.1	0.674538	-0.2	0.665669	0.7	0.21693	0.7	0	0	0.9	0	0.9
Ercc2	ENSMUSG00000030400	214.347	258.635	204.144	208.409	O08811	4.09044	18.7491	2.68922	24.1964	-0.1	0.882725	-0.3	0.323016	0.3	0.359963	0	0.93747	-1.3	0.422409	0.7	0.4	2.4	0	-4.4	0
Prkaca	ENSMUSG00000005469	459.922	479.466	292.973	300.896	P05132	381.405	478.5	270.829	480.401	-0.7	0.0678247	-0.7	0.0203101	0.1	0.773166	0	0.91886	-0.7	0.0284766	-0.4	0.3	0.1	0.8	-0.5	0.2
Ppih	ENSMUSG00000060288	38.0906	27.4293	22.3032	10.8571	Q9D868	116.061	169.096	93.0312	107.016	-0.8	0.293742	-1.4	0.0796703	-0.4	0.495341	1	0.255722	-0.9	0.417685	-0.7	0.4	1.3	0.2	-1.4	0.2
Cotl1	ENSMUSG00000031827	4744.47	5843.97	2798.47	3430.6	Q9CQI6	2156.71	1563.63	1298.18	1467.02	-0.8	0.0112746	-0.8	0.00451647	0.3	0.17882	-0.3	0.355034	-0.7	0.000128452	-0.1	0.5	-0.5	0	-0.1	0.6
Rps6ka1	ENSMUSG00000003644	890.817	827.822	375.178	273.476	P18653	25.7815	10.7302	6.36221	5.66184	-1.3	0.000572174	-1.6	4.26e-08	-0.1	0.786324	0.4	0.21028	-2.5	0.0158466	-0.1	1	-2.3	0.2	-0.2	0.9
Mlec	ENSMUSG00000048578	6655.4	5462.55	2834.81	2738.82	Q6ZQI3	464.718	264.858	336.64	211.829	-1.2	0.000689934	-1	0.00281569	-0.3	0.382766	0	0.934098	-0.5	0.00424005	-0.6	0	-0.9	0	1	0
Pde12	ENSMUSG00000043702	331.863	413.875	194.866	232.336	Q3TIU4	37.1634	42.9037	30.9622	38.4007	-0.8	0.0366758	-0.9	0.00592442	0.3	0.239715	-0.3	0.502356	-0.2	0.604171	-0.2	0.3	0.3	0.4	-0.3	0.1
Maoa	ENSMUSG00000025037	147.729	232.822	84.9967	136.277	Q64133	275.248	474.887	280.052	443.049	-0.8	0.128191	-0.8	0.0908974	0.7	0.0939674	-0.7	0.241239	0.1	0.786819	-0.3	0.4	1.1	0	-0.7	0
Lima1	ENSMUSG00000023022	517.936	467.639	818.542	354.676	Q9ERG0	96.9285	131.716	103.8	159.156	0.7	0.162972	-0.4	0.200431	-0.1	0.683833	1.2	0.0123481	0.3	0.469578	-0.2	0.6	0.7	0	-0.2	0.6
Usp14	ENSMUSG00000047879	563.164	505.772	303.54	339.651	Q9JMA1	396.489	335.158	249.542	358.357	-0.9	0.0135829	-0.6	0.0811558	-0.1	0.639734	-0.2	0.699958	-1	0.000456254	-0.9	0	-0.3	0.2	0.2	0.6
Ndc80	ENSMUSG00000024056	203.119	146.318	96.867	78.9457	Q9D0F1	31.847	24.2122	18.9061	20.7951	-1.1	0.0216976	-0.9	0.0355405	-0.5	0.224744	0.3	0.580241	-0.4	0.575915	-0.7	0.4	0	1	0.2	0.8
Abce1	ENSMUSG00000058355	600.528	577.586	248.917	275.02	P61222	429.402	375.409	194.769	284.487	-1.3	0.00045671	-1.1	0.00048172	0	0.92688	-0.1	0.722679	-1.3	3.91e-10	-0.2	0.6	-0.5	0.1	-0.6	0
Cpsf3	ENSMUSG00000054309	238.079	264.178	170.024	212.416	Q9QXK7	30.2717	46.4215	31.4648	59.3917	-0.5	0.208256	-0.4	0.328008	0.2	0.608808	-0.3	0.438184	0	0.920957	0.4	0.2	0.6	0.1	-0.9	0
Cep55	ENSMUSG00000024989	263.369	245.373	105.777	101.935	Q8BT07	18.7837	10.065	9.21329	6.64877	-1.3	0.00364873	-1.3	0.00146376	-0.1	0.818814	0.1	0.929761	-2.1	0.206624	-1.1	0.3	-1	0	-0.1	1
Ahcy	ENSMUSG00000027597	31.3273	26.3825	26.5951	14.74	P50247	317.69	426.245	239.41	378.617	-0.3	0.719008	-0.9	0.243019	-0.3	0.699493	0.8	0.309287	-0.4	0.267153	-0.4	0.1	0.6	0.1	-0.5	0.1
Dnmbp	ENSMUSG00000025195	183.041	169.395	79.0527	85.7448	Q6TXD4	9.86608	21.9012	9.57576	17.6247	-1.2	0.00545248	-1	0.00824247	-0.1	0.839211	-0.1	0.809544	-0.1	0.877461	-0.3	0.5	1.1	0	-0.9	0
Acox1	ENSMUSG00000020777	697.479	722.522	480.69	522.201	Q9R0H0	352.782	410.053	239.437	470.918	-0.5	0.166789	-0.5	0.102069	0.1	0.831346	-0.1	0.757112	-0.6	0.0269178	-0.1	0.7	0.4	0	-1	0
Rpl28	ENSMUSG00000030432	11.8694	13.7882	8.31097	11.0142	P41105	730.498	712.124	526.901	903.873	-0.5	0.676714	-0.3	0.725527	0.3	0.796686	-0.4	0.724642	-0.7	0.116777	0.1	0.8	0.3	0.5	-1.1	0
Cars2	ENSMUSG00000056228	204.762	182.904	85.7065	92.4743	Q8BYM8	12.1058	10.4635	9.6167	8.39618	-1.3	0.00310157	-1	0.00782644	-0.1	0.681261	-0.1	0.813226	-1.6	0.40026	-0.4	0.9	-1	0.5	-0.2	0.9
Ccdc62	ENSMUSG00000061882	6.3261	5.80461	9.88222	5.07049	E9PVD1	26.169	19.0777	26.4537	26.4404	0.6	0.63722	-0.2	0.877926	-0.1	0.936602	0.9	0.478381	0.1	0.837078	0.5	0.1	-0.4	0.3	0	1
Stom	ENSMUSG00000026880	1990.96	1859.79	962.218	972.486	P54116	51.8619	57.1073	38.9613	47.3114	-1.1	0.000706857	-1	0.000319143	-0.1	0.778521	0	0.963575	-0.9	0.0345964	-0.7	0	0	1	-0.2	0.6
Qdpr	ENSMUSG00000015806	455.775	404.453	273.07	256.461	Q8BVI4	100.618	178.683	69.8489	179.477	-0.7	0.0407917	-0.7	0.0298124	-0.1	0.604673	0.1	0.843181	-0.6	0.113038	-0.5	0.3	0.7	0.1	-0.9	0.1
Rpl12	ENSMUSG00000038900	173.47	225.075	120.565	135.029	P35979	1294.41	907.835	949.24	861.819	-0.5	0.206822	-0.8	0.0453283	0.4	0.268212	-0.2	0.698849	-0.3	0.0999314	0	1	-0.5	0	0.2	0.4
Letm1	ENSMUSG00000005299	469.859	400.069	314.405	256.874	Q9Z2I0	266.308	233.564	264.837	237.245	-0.6	0.0940248	-0.7	0.0451653	-0.2	0.465091	0.3	0.459511	-0.4	0.235586	-0.1	0.6	-0.3	0.1	0.1	0.8
Lrrc40	ENSMUSG00000063052	75.229	59.6164	55.0393	48.5864	Q9CRC8	32.4375	36.0912	20.1321	46.5251	-0.4	0.427549	-0.3	0.517892	-0.3	0.537599	0.2	0.765162	-1	0.0098398	0.3	0.3	0.1	0.7	-1.4	0
Ptma	ENSMUSG00000026238	149.83	142.563	74.9376	71.9656	P26350	2748.05	1397.69	1544.12	1115.65	-1	0.035574	-1	0.0143277	0	0.935769	0.1	0.925355	-1.1	2.09e-05	-0.2	0.4	-1.3	0	0.5	0.1
Cic	ENSMUSG00000005442	1608.53	1514.46	1336.14	1279.31	Q924A2	34.4418	24.2055	34.6432	32.3007	-0.3	0.38796	-0.3	0.329076	-0.1	0.826188	0.1	0.890366	0.1	0.84144	0.5	0.2	-0.5	0.2	0.1	0.4
Fmnl1	ENSMUSG00000055805	2264.6	2384.21	2396.38	1767.35	Q9JL26	753.518	250.977	498.486	293.474	0.1	0.835186	-0.5	0.129032	0.1	0.730435	0.4	0.200227	-0.5	1.68e-07	0.5	0	-2.1	0	1.1	0
Kdr	ENSMUSG00000062960	426.183	823.883	2145.57	2081.78	P35918	455.311	67.6604	371.54	269.155	2.3	7.64e-08	1.3	1.71e-05	1	0.000732391	0	0.957847	-0.3	0.336127	2.6	0	-3.4	0	0.6	0.1
Ncdn	ENSMUSG00000028833	310.769	387.763	185.956	264.278	Q9Z0E0	18.3979	26.6704	13.6267	28.601	-0.7	0.0473117	-0.6	0.0679331	0.3	0.243103	-0.5	0.179661	-0.4	0.139558	0.1	0.6	0.5	0.1	-1.1	0
Ostc	ENSMUSG00000041084	359.854	432.141	350.609	371.133	Q78XF5	18.1903	47.4055	10.7578	64.0515	0	0.915998	-0.3	0.421271	0.3	0.324224	-0.1	0.819429	-0.2	0.844468	-0.2	0.8	2.1	0	-2.1	0
Ide	ENSMUSG00000056999	459.725	451.748	217.293	245.604	Q9JHR7	194.507	176.184	98.5311	150.52	-1.1	0.00299242	-0.9	0.00525381	0	1	-0.2	0.653409	-2	3.88e-06	-1.1	0	-0.1	0.5	-0.8	0
Tardbp	ENSMUSG00000041459	888.461	996.371	569.746	783.167	Q921F2	639.366	565.604	493.514	698.405	-0.6	0.0548426	-0.4	0.186486	0.2	0.481596	-0.5	0.16647	-0.1	0.575986	0.7	0.1	-0.4	0.2	-0.4	0.1
Senp1	ENSMUSG00000033075	317.067	283.212	324.436	287.669	P59110	28.604	29.1543	27.9468	46.4733	0	0.969397	0	0.988346	-0.1	0.646111	0.2	0.661498	-0.1	0.847449	0.7	0	0	0.8	-0.7	0
Naa40	ENSMUSG00000024764	320.353	257.162	148.132	152.61	Q8VE10	40.5718	35.3889	27.9684	32.924	-1.1	0.00380852	-0.8	0.0271458	-0.3	0.37441	-0.1	0.911963	-0.7	0.205438	-0.1	0.8	-0.2	0.4	-0.4	0.5
Aldh3a2	ENSMUSG00000010025	390.674	430.591	325.469	326.133	P47740	112.659	114.626	108.128	136.069	-0.3	0.494156	-0.4	0.172572	0.2	0.605673	0	1	0	0.954123	0.4	0.4	-0.8	0.2	0.4	0.3
Iars2	ENSMUSG00000026618	622.475	623.09	465.851	482.387	Q8BIJ6	238.973	252.763	209.984	306.524	-0.4	0.224694	-0.4	0.179605	0	0.96702	-0.1	0.886525	0	0.899037	-0.2	0.5	0	0.9	0.3	0.3
Hnrnpm	ENSMUSG00000059208	1456.66	1508.31	1202.41	1363.68	Q9D0E1	1287.83	1598.77	1136.14	2261.67	-0.3	0.39579	-0.2	0.522234	0.1	0.780673	-0.2	0.569248	0	0.910494	0.6	0	0.5	0	-1.1	0
Arhgap18	ENSMUSG00000039031	232.063	184.198	88.604	76.0235	Q8K0Q5	43.4998	20.1627	19.8235	13.0137	-1.4	0.00193892	-1.3	0.00593001	-0.3	0.411151	0.2	0.69384	-1.1	1.5e-27	-0.6	0.2	-1.2	0	0	1
Cyc1	ENSMUSG00000022551	668.613	720.117	559.77	631.631	Q9D0M3	36.1981	39.4891	39.3111	54.1639	-0.3	0.447408	-0.2	0.459826	0.1	0.634626	-0.2	0.610249	0.6	0.302002	0.3	0.7	0	1	0.3	0.6
Ptpa	ENSMUSG00000039515	1580.57	1498.56	848.186	769.44	P58389	141.332	89.4691	85.9524	71.8168	-0.9	0.00457109	-1	0.000334671	-0.1	0.850792	0.1	0.702464	-1.3	0.000121151	-0.4	0.2	-0.9	0	0	1
Hpgds	ENSMUSG00000029919	446.058	306	302.052	200.029	Q9JHF7	335.133	35.052	227.745	35.7931	-0.6	0.654514	-0.7	0.208688	-0.5	0.574409	0.6	0.650715	-0.7	0.0943897	0	1	-4.3	0	3.6	0
Sf3a1	ENSMUSG00000002129	461.981	426.957	292.609	329.916	Q8K4Z5	267.527	170.496	270.438	205.723	-0.7	0.0585035	-0.4	0.192943	-0.1	0.767227	-0.2	0.631189	0.2	0.582621	0.5	0.3	-0.8	0.1	0.5	0
Ddx46	ENSMUSG00000021500	605.507	664.858	453.334	419.347	Q569Z5	560.823	618.786	451.466	609.353	-0.4	0.235745	-0.7	0.0247062	0.2	0.591495	0.1	0.788214	-0.5	0.0287611	-0.3	0.1	0.3	0	-0.5	0
Flrt3	ENSMUSG00000051379	668.183	718.684	2100.36	3132.38	Q8BGT1	27.8483	20.7565	194.544	141.13	1.6	4.15e-06	2.1	5.02e-13	0.1	0.702555	-0.6	0.0706656	3.1	8.5e-14	3.3	0	-0.6	0.3	0.5	0.1
Osbpl8	ENSMUSG00000020189	7353.77	8486.51	3674.49	4367.98	B9EJ86	1224.97	1297.43	1011.26	1041.11	-1	0.00076319	-1	0.000151183	0.2	0.322358	-0.3	0.405132	-0.2	0.0634687	-0.4	0	0.1	0.3	0	0.8
Ncl	ENSMUSG00000026234	2361.23	2558.9	1178.19	1665.11	P09405	3822.15	3460.12	2644.58	3507.59	-1	0.00239573	-0.7	0.0317109	0.1	0.562737	-0.5	0.162074	-0.5	0.00417633	0.4	0	-0.5	0	-0.5	0
Blvra	ENSMUSG00000001999	400.561	407.299	232.583	211.21	Q9CY64	254.839	302.657	154.846	244.482	-0.8	0.0276159	-1	0.00244794	0	0.890759	0.1	0.745529	-0.9	1.64e-08	-0.7	0	0.1	0.3	-0.4	0.1
Mark2	ENSMUSG00000024969	489.006	480.931	633.136	577.207	Q05512	20.6091	6.81428	18.9702	12.7339	0.4	0.279101	0.2	0.456103	0	1	0.1	0.730475	-0.1	0.628297	1.4	0.1	-2.1	0	0.6	0
Hddc2	ENSMUSG00000000295	51.3916	37.8094	17.9633	23.222	Q3SXD3	12.1832	9.81527	10.9073	9.3836	-1.5	0.0270022	-0.8	0.242506	-0.4	0.428737	-0.4	0.655284	-0.1	0.847592	-0.1	0.7	-0.2	0.6	0.2	0.5
Idh1	ENSMUSG00000025950	1009.58	901.238	384.949	344.791	O88844	491.027	701.431	241.064	417.191	-1.4	3.09e-05	-1.4	4.42e-05	-0.1	0.635361	0.2	0.706735	-1.1	0.000357654	-0.8	0	0.7	0	-1	0
Gmip	ENSMUSG00000036246	808.02	796.941	655.584	515.551	Q6PGG2	128.527	67.337	111.556	67.7003	-0.3	0.361105	-0.7	0.0233905	0	1	0.3	0.330321	-0.4	0.243424	0.3	0.6	-1.4	0	0.7	0
Vim	ENSMUSG00000026728	16663.2	17242.3	15117.1	14578.9	P20152	5183.88	9410.46	5227.47	12345.5	-0.1	0.691862	-0.3	0.312229	0.1	0.792437	0	0.922004	0.3	0.0181108	0.6	0	1.1	0	-1.4	0
Slk	ENSMUSG00000025060	1408.55	1424.62	989.945	882.001	O54988	269.547	256.672	305.535	246.346	-0.5	0.135155	-0.7	0.0192215	0	0.906554	0.2	0.675901	-0.5	0.119796	-0.2	0.4	0.1	0.7	-0.4	0.2
Thyn1	ENSMUSG00000035443	326.066	244.582	162.526	124.755	Q91YJ3	34.7763	12.8929	19.7485	10.1916	-1	0.0125989	-1	0.0100603	-0.4	0.229352	0.4	0.408808	-0.8	2.36e-06	0	0.9	-1.8	0	1	0
Ints7	ENSMUSG00000037461	291.029	295.956	159.901	152.308	Q7TQK1	10.2498	14.0656	6.8067	11.2166	-0.9	0.0238805	-1	0.00330085	0	0.8977	0.1	0.898346	-1.4	0.319359	-0.2	0.8	0.3	0.7	-1.5	0.3
Ppa2	ENSMUSG00000028013	67.8381	81.0323	67.5032	67.6171	Q91VM9	71.0498	85.0998	62.7244	109.93	0	0.962501	-0.3	0.548558	0.3	0.61753	0	1	-0.1	0.633609	0.4	0	0.4	0	-1	0
Hnrnpa3	ENSMUSG00000059005	34.1976	45.9635	25.1678	30.7492	Q8BG05	1440.8	1264.54	1331.32	1309	-0.5	0.535312	-0.6	0.292866	0.4	0.437071	-0.3	0.68963	-0.2	0.193385	-0.2	0.2	-0.1	0.5	0.1	0.7
Mfn2	ENSMUSG00000029020	543.875	617.218	415.707	430.652	Q80U63	11.5109	6.84543	8.3171	7.37611	-0.4	0.264142	-0.6	0.0641103	0.2	0.468222	-0.1	0.888723	-0.4	0.0613424	0.2	0.6	-0.8	0.1	0.2	0.1
Dlgap5	ENSMUSG00000037544	366.42	263.484	190.19	152.582	Q8K4R9	154.584	51.3063	107.258	45.8677	-1	0.0120045	-0.8	0.0286189	-0.5	0.128328	0.3	0.474966	-0.6	0.00047133	-0.8	0.2	-1.8	0	2	0
Ttll12	ENSMUSG00000016757	267.53	305.413	138.533	163.712	Q3UDE2	231.948	256.273	175.399	211.977	-1	0.0149465	-0.9	0.00615229	0.2	0.503246	-0.3	0.557631	-0.4	0.123937	-0.6	0.1	0.2	0.5	0.1	0.8
Nop14	ENSMUSG00000036693	216.378	213.386	128.78	137.679	Q8R3N1	124.86	127.121	99.828	126.48	-0.8	0.0656084	-0.7	0.079747	0	1	-0.1	0.844955	-0.4	0.179443	-0.3	0.3	0.3	0.2	-0.4	0.2
Tyw1	ENSMUSG00000056310	262.043	271.855	170.243	187.674	Q8BJM7	15.9891	21.239	12.4092	22.5955	-0.6	0.116906	-0.6	0.102262	0.1	0.858277	-0.1	0.736459	-0.4	0.309859	0.1	0.6	0.4	0	-1	0
Mdc1	ENSMUSG00000061607	445.415	395.999	191.162	202.559	Q5PSV9	24.1844	15.5347	29.3372	12.2287	-1.2	0.00156872	-1	0.00176595	-0.1	0.683081	-0.1	0.834117	0.4	0.307349	-1	0.1	-0.7	0.1	2	0
Nudt5	ENSMUSG00000025817	312.532	312.502	189.313	183.779	Q9JKX6	374.745	269.513	260.414	243.639	-0.7	0.0603837	-0.8	0.0153989	0	0.987364	0	0.94668	-0.5	0.0202955	-0.1	0.8	-0.5	0	0.1	0.8
Uchl5	ENSMUSG00000018189	258.806	236.504	166.267	142.592	Q9WUP7	92.9674	74.237	111.966	68.7994	-0.6	0.115522	-0.8	0.044143	-0.1	0.749086	0.2	0.635038	0.3	0.633911	0.4	0.6	-0.7	0.4	0.6	0.2
Vps26b	ENSMUSG00000031988	462.08	519.84	354.345	308.936	Q8C0E2	38.1296	28.8772	46.7746	26.355	-0.4	0.277375	-0.8	0.0126172	0.2	0.519235	0.2	0.613511	-0.6	0.551365	-0.9	0.3	-0.3	0.6	0.6	0.5
Commd3	ENSMUSG00000051154	561.083	483.994	394.917	317.173	Q63829	51.3736	65.4692	43.5937	65.7604	-0.5	0.160104	-0.7	0.0511648	-0.2	0.519449	0.3	0.415144	-0.3	0.587573	0	1	0.3	0.5	-0.5	0.3
Limd2	ENSMUSG00000040699	542.648	363.426	552.823	305.035	Q8BGB5	846.385	244.294	567.029	314.214	0	0.984929	-0.3	0.380115	-0.6	0.0498461	0.9	0.0137525	-0.7	0.0014876	0.7	0.1	-3.4	0	2.1	0
Scamp3	ENSMUSG00000028049	479.887	513.653	319.368	338.06	O35609	66.6752	71.9298	74.3604	72.5411	-0.6	0.11563	-0.6	0.0373123	0.1	0.673156	-0.1	0.822662	0.2	0.512276	0	1	0.2	0.6	0.1	0.8
Chaf1b	ENSMUSG00000022945	238.022	228.965	71.5324	97.3061	Q9D0N7	98.5837	106.021	55.813	68.8541	-1.7	6.87e-05	-1.3	0.000573802	0	0.945525	-0.5	0.371086	-1.3	0.0198156	-1.1	0.1	0	0.9	-0.2	0.8
Atp2a3	ENSMUSG00000020788	2251.72	1627.37	1584.2	1031.85	Q64518	105.529	15.2277	98.9579	14.7406	-0.5	0.112442	-0.7	0.0134649	-0.4	0.0707724	0.6	0.0571174	-0.1	0.774849	0.5	0.4	-3.8	0	3.3	0
Pcna	ENSMUSG00000027342	362.647	349.738	159.351	223.663	P17918	928.007	834.347	399.251	814.285	-1.2	0.00161326	-0.7	0.0442749	0	0.929429	-0.5	0.223864	-1.2	3.74e-09	0.2	0.5	-0.6	0	-0.7	0
Marcksl1	ENSMUSG00000047945	152.926	128.828	2605.14	1794.22	P28667	103.981	13.9788	498.29	297.002	4.1	4.92e-28	3.8	3.26e-25	-0.2	0.608936	0.5	0.168852	3	1.97e-13	5	0	-3	0	1.1	0
Coro7	ENSMUSG00000039637	367.379	335.01	372.938	277.707	Q9D2V7	149.69	136.156	176.127	172.181	0	0.987199	-0.3	0.391173	-0.1	0.738129	0.4	0.296523	0	0.977184	0.2	0.8	-0.7	0.2	0.5	0.4
Nol6	ENSMUSG00000028430	459.809	554.359	187.565	274.181	Q8R5K4	66.7149	103.248	31.2212	77.847	-1.3	0.000262396	-1	0.000603811	0.3	0.291631	-0.6	0.139978	-1	0.124285	-0.2	0.3	1.3	0	-2.1	0
Tcerg1	ENSMUSG00000024498	382.281	393.449	232.573	220.345	Q8CGF7	218.693	224.144	154.687	191.302	-0.7	0.0565745	-0.9	0.0117473	0.1	0.84399	0.1	0.874264	-0.6	0.158057	-0.4	0	-0.1	0.8	-0.1	0.8
Aacs	ENSMUSG00000029482	746.07	501.844	311.017	288.845	Q9D2R0	136.376	136.238	37.8489	119.435	-1.3	0.000435992	-0.8	0.0060821	-0.5	0.0325265	0.1	0.814887	-2.9	2.36e-08	-0.3	0.2	0.1	0.6	-2.7	0
Hnrnpa1	ENSMUSG00000046434	102.487	87.4221	63.858	63.5711	P49312	823.407	862.533	796.496	955.121	-0.7	0.192276	-0.5	0.297076	-0.2	0.675166	0	0.999018	-0.3	0.368668	0	0.9	0.4	0.1	-0.7	0
Shmt2	ENSMUSG00000025403	199.254	244.785	114.338	200.83	Q9CZN7	250.15	330.487	250.934	412.545	-0.8	0.0553029	-0.3	0.365095	0.3	0.341611	-0.8	0.0556292	-0.2	0.293262	0.1	0.5	0.4	0	-0.7	0
Mybbp1a	ENSMUSG00000040463	1373.13	1834.61	590.478	1118.56	Q7TPV4	1292.51	2227.87	879.413	2064.71	-1.2	0.000130535	-0.7	0.00725423	0.4	0.0738058	-0.9	0.0039507	-0.7	5.31e-05	-0.3	0	0.9	0	-1.4	0
Dido1	ENSMUSG00000038914	726.041	673.668	583.877	551.198	Q8C9B9	23.4649	25.0827	26.6872	31.0838	-0.3	0.342906	-0.3	0.280883	-0.1	0.767476	0.1	0.844484	0.5	0.48435	0.1	0.8	0.9	0.2	-0.4	0.5
Tmco1	ENSMUSG00000052428	442.827	463.149	230.489	226.282	Q921L3	854.395	625.291	680.467	462.578	-1	0.0258785	-1.1	0.00205932	0.1	0.838142	0	0.976037	-0.2	0.679803	-0.4	0.4	-0.5	0.4	0.7	0.2
Gcnt1	ENSMUSG00000038843	1723.66	1653.49	665.1	348.006	Q09324	17.9178	8.05922	7.7184	2.56192	-1.4	0.00226728	-2.3	3.58e-10	0	0.914483	0.9	0.0580161	-1.4	0.0244322	-2.3	0	-1.2	0	2.1	0.1
Cse1l	ENSMUSG00000002718	712.246	595.94	381.615	368.385	Q9ERK4	589.694	497.185	375.237	463.967	-0.9	0.012001	-0.7	0.0230442	-0.2	0.38893	0	0.92661	-0.8	4.14e-06	-0.3	0.1	-0.3	0	-0.2	0.3
Samm50	ENSMUSG00000022437	813.401	891.864	502.018	558.741	Q8BGH2	75.1937	131.887	58.286	124.711	-0.7	0.031571	-0.7	0.0123682	0.2	0.546535	-0.2	0.639865	-0.7	0.479139	-0.1	0.5	1.2	0	-1.8	0.1
Myo5a	ENSMUSG00000034593	4279.17	3961.57	2874.25	2702.22	Q99104	563.879	678.51	713.426	698.167	-0.6	0.125557	-0.6	0.0831262	-0.1	0.769163	0.1	0.858673	0.4	0.155572	-0.2	0.3	0.7	0	-0.1	0.7
Ctps2	ENSMUSG00000031360	301.84	321.212	198.42	189.1	P70303	66.4983	93.8496	55.6357	83.3408	-0.6	0.103279	-0.8	0.0202145	0.1	0.711422	0.1	0.89136	-0.2	0.285793	-0.3	0.2	0.5	0.1	-0.5	0.1
Utp18	ENSMUSG00000054079	307.828	333.386	166.368	207.874	Q5SSI6	19.4915	30.4767	13.5798	28.6499	-0.9	0.0179946	-0.7	0.0280142	0.1	0.64096	-0.3	0.414473	-1.2	0.120297	-2.1	0	0.4	0.4	0.5	0.5
Xpo5	ENSMUSG00000067150	501.405	546.349	259.681	327.296	Q924C1	87.6734	136.297	47.4484	123.062	-1	0.00771561	-0.8	0.0103457	0.1	0.603451	-0.3	0.362448	-0.6	0.0920756	-0.3	0.2	0.7	0	-1	0
Irf2bpl	ENSMUSG00000034168	389.876	581.145	244.173	407.619	Q8K3X4	5.97492	14.6909	7.50248	15.5291	-0.7	0.143335	-0.5	0.151575	0.6	0.062743	-0.8	0.129554	0.3	0.50345	0.1	0.9	0	1	-1.1	0
Sdad1	ENSMUSG00000029415	531.068	479.319	291.22	324.689	Q80UZ2	75.566	101.189	61.942	103.234	-0.9	0.0134517	-0.6	0.0519298	-0.1	0.674683	-0.2	0.66893	-0.5	0.334191	-0.3	0.5	0.4	0.4	-0.6	0.3
Las1l	ENSMUSG00000057421	172.215	204.476	121.345	149.485	A2BE28	60.8346	124.399	80.103	136.948	-0.5	0.23249	-0.5	0.197849	0.3	0.437851	-0.3	0.506514	0.5	0.127344	0.3	0	1.2	0	-1	0
Rps28	ENSMUSG00000067288	26.7502	33.1487	15.0987	21.3243	P62858	578.014	678.431	486.789	657.117	-0.8	0.320271	-0.7	0.321257	0.3	0.639918	-0.5	0.593406	-0.4	0.11853	-0.1	0.6	0.2	0.5	-0.4	0.1
Pdha1	ENSMUSG00000031299	793.393	773.855	541.521	513.982	P35486	539.97	621.485	493	621.038	-0.6	0.107966	-0.6	0.0436588	0	0.98636	0.1	0.8692	-0.4	0.0685147	-0.3	0.2	-0.1	0.5	0	0.9
Rrp9	ENSMUSG00000041506	265.555	321.904	125.134	164.126	Q91WM3	95.0868	96.352	61.6565	73.8383	-1.1	0.00539348	-1	0.00336851	0.3	0.337236	-0.4	0.345989	-0.6	0.00686759	-0.5	0	0.1	0.6	-0.2	0.6
Nup62	ENSMUSG00000109511	841.123	878.965	451.758	517.023	Q63850	212.768	234.156	173.55	206.935	-0.9	0.0111231	-0.8	0.00779429	0.1	0.756787	-0.2	0.581058	-0.2	0.347581	-0.3	0.1	0.3	0.2	-0.3	0.1
Inpp5f	ENSMUSG00000042105	206.843	194.678	233.611	138.873	Q8CDA1	27.2347	27.1882	37.3772	29.1339	0.2	0.744229	-0.5	0.198056	-0.1	0.850561	0.7	0.143724	0.4	0.0171597	0.2	0.5	-0.1	0.8	0.4	0.1
Stmn1	ENSMUSG00000028832	2.97616	3.69918	1.66219	2.85253	P54227	778.233	272.858	598.568	316.017	-0.9	0.699496	-0.4	0.812784	0.3	0.87976	-0.8	0.729267	-0.5	0.0143072	0.1	0.9	-2.2	0	1.6	0
Tfam	ENSMUSG00000003923	167.948	180.405	149.095	173.242	P40630	62.9012	83.1345	78.1948	119.88	-0.2	0.678762	-0.1	0.804068	0.1	0.756543	-0.2	0.603945	0.1	0.902231	0.4	0.1	1.1	0.1	-1.4	0.1
Raly	ENSMUSG00000027593	1353.46	1407.01	1139.91	1089.34	Q64012	656.442	677.539	667.547	786.735	-0.2	0.43734	-0.4	0.143124	0.1	0.759108	0.1	0.883295	0	0.951686	0.5	0	-0.2	0.5	-0.3	0.1
Glud1	ENSMUSG00000021794	1613.4	1602.97	1349.07	1100.92	P26443	723.94	793.877	708.182	817.281	-0.3	0.422256	-0.6	0.0432917	0	0.989289	0.3	0.394875	0.1	0.655387	0.3	0.2	-0.1	0.8	-0.1	0.6
Thoc5	ENSMUSG00000034274	222.619	274.07	190.884	196.942	Q8BKT7	93.145	104.623	104.266	112.67	-0.2	0.57044	-0.5	0.139609	0.3	0.32146	-0.1	0.916957	0.6	0.161626	0.1	0.3	1	0	-0.5	0.1
Slc37a2	ENSMUSG00000032122	1183.05	1119.63	268.328	268.412	Q9WU81	55.1123	111.748	24.2035	40.1439	-2.1	4.47e-11	-2.1	5.63e-13	-0.1	0.865483	0	1	-0.9	0.403311	-2.2	0	2	0	-0.7	0.5
Snrpa1	ENSMUSG00000030512	213.127	245.111	143.189	157.181	P57784	199.498	151.552	159.454	145.574	-0.6	0.150323	-0.7	0.0738097	0.2	0.476855	-0.1	0.773952	-0.4	0.123554	-0.3	0.4	-0.6	0	0.5	0.1
Rbm19	ENSMUSG00000029594	289.583	382.229	131.874	211.588	Q8R3C6	90.0998	149.366	62.0841	123.838	-1.1	0.00337823	-0.9	0.00864535	0.4	0.172574	-0.7	0.0870176	-1.3	0.0162657	-0.5	0.1	0.6	0	-1.4	0
Septin9	ENSMUSG00000059248	1517.19	1810.06	560.28	810.236	Q80UG5	305.132	314.272	123.362	210.643	-1.4	6.55e-06	-1.2	1.21e-05	0.3	0.246291	-0.5	0.102921	-1.3	0.035543	-0.3	0.5	0.3	0.6	-1.3	0
Cdk1	ENSMUSG00000019942	638.019	643.322	340.967	324.881	P11440	365.454	285.018	202.803	215.443	-0.9	0.00814477	-1	0.00137651	0	0.935853	0.1	0.883219	-0.8	0.0021797	-0.4	0.1	-0.2	0.4	-0.2	0.6
Als2cl	ENSMUSG00000044037	163.914	108.915	89.4376	60.3227	Q60I26	30.5107	32.4843	9.0248	26.9138	-0.9	0.0494401	-0.9	0.0566973	-0.6	0.11564	0.6	0.292193	-4.1	0.204887	-0.2	0.7	0.2	0.8	-4.1	0.2
Uqcc1	ENSMUSG00000005882	223.416	236.531	129.656	144.251	Q9CWU6	36.2776	84.9634	23.6243	77.5008	-0.8	0.0531653	-0.8	0.0405179	0.1	0.755741	-0.2	0.738003	-0.8	0.337862	-0.1	0.3	1.3	0	-2	0
Prcp	ENSMUSG00000061119	764.083	686.926	643.388	605.869	Q7TMR0	64.4476	52.9807	29.9468	69.8774	-0.3	0.541874	-0.2	0.553768	-0.1	0.70005	0.1	0.862434	-1.5	0.112668	-1.6	0.1	-0.3	0.7	0.4	0.8
Fam207a	ENSMUSG00000032977	415.301	449.605	324.618	404.052	P58468	12.147	5.03884	3.94888	6.77056	-0.4	0.307018	-0.2	0.553806	0.1	0.631362	-0.3	0.360703	-2.2	0.0163686	0.4	0.3	-1.3	0	-1.3	0.2
Lrch4	ENSMUSG00000093445	475.529	465.181	645.115	469.841	Q921G6	120.298	58.8254	119.508	88.8219	0.4	0.186564	0	0.973022	0	1	0.4	0.179279	0.1	0.70635	1.1	0	-1.6	0	0.6	0.1
Cyp20a1	ENSMUSG00000049439	247.67	277.434	148.453	159.934	Q8BKE6	5.74955	7.22079	7.59717	6.22197	-0.8	0.0590556	-0.8	0.0162712	0.2	0.575763	-0.1	0.802624	0.3	0.511658	-0.2	0.3	0.4	0.3	0.2	0.7
Thoc7	ENSMUSG00000053453	175.057	140.769	168.384	105.724	Q7TMY4	57.7421	63.7516	54.6091	71.3987	-0.1	0.905386	-0.5	0.276325	-0.3	0.432898	0.7	0.156296	-0.1	0.610403	0.2	0.2	0.1	0.1	-0.4	0.1
Trmt11	ENSMUSG00000019792	64.2131	71.7726	47.4609	43.8242	Q9CWH5	10.4376	17.2736	13.768	15.7091	-0.4	0.497585	-0.8	0.134016	0.2	0.719471	0.1	0.872304	0.9	0.56564	-0.1	0.9	1.5	0.3	-0.5	0.5
Cnot3	ENSMUSG00000035632	168.266	180.369	199.516	174.971	Q8K0V4	72.804	58.9396	43.7174	85.1384	0.2	0.550249	-0.1	0.838296	0.1	0.718068	0.2	0.664111	-0.7	0.0225905	0.3	0.3	-0.4	0.2	-0.6	0.1
Sf3a3	ENSMUSG00000028902	319.196	279.083	274.593	255.285	Q9D554	88.1515	79.9151	71.6802	108.834	-0.2	0.566436	-0.2	0.642686	-0.2	0.584318	0.1	0.814497	-0.1	0.708656	0.5	0.1	-0.1	0.9	-0.6	0
Cct6a	ENSMUSG00000029447	1791.39	1978.9	1295.23	1420.2	P80317	679.89	749.95	461.227	800.948	-0.5	0.15032	-0.5	0.0674692	0.2	0.51541	-0.1	0.682488	-0.7	0.00348949	0	1	0.2	0.5	-0.8	0
Ube2h	ENSMUSG00000039159	124.632	113.281	137.139	123.003	P62257	65.795	53.9444	59.0289	87.0812	0.1	0.771565	0.1	0.869426	-0.1	0.782926	0.2	0.738993	-0.2	0.485708	1	0	-0.6	0.2	-0.6	0
Myl12b	ENSMUSG00000034868	517.908	564.468	397.393	380.557	Q3THE2	1292.21	1664.91	1170.87	1668.05	-0.4	0.360508	-0.6	0.0571397	0.1	0.685991	0.1	0.908821	-0.1	0.743413	-0.2	0.3	0.5	0	-0.4	0
Hs2st1	ENSMUSG00000040151	445.394	471.515	195.919	316.527	Q8R3H7	12.4071	25.441	14.6289	25.3668	-1.2	0.00108899	-0.6	0.0495425	0.1	0.737741	-0.7	0.0617188	0	1	-1.8	0.5	0	1	0.4	0.9
Gar1	ENSMUSG00000028010	66.4557	103.307	30.2933	65.5444	Q9CY66	81.6602	166.159	67.7061	156.385	-1.1	0.0603373	-0.7	0.142206	0.7	0.143394	-1.1	0.0642784	-0.9	0.449362	-0.5	0.1	2	0	-2.4	0.1
Utp15	ENSMUSG00000041747	281.846	281.862	146	185.042	Q8C7V3	46.5169	63.1277	52.2697	61.4591	-1	0.0160792	-0.6	0.0536631	0	0.964039	-0.3	0.404683	-0.2	0.440925	-0.1	0.6	0.3	0.2	-0.4	0.1
Trpc7	ENSMUSG00000021541	1.53039	2.45829	2.30888	2.85253	Q9WVC5	6.29609	15.3914	25.1223	26.4727	0.6	0.799284	0.2	0.918897	0.8	0.741189	-0.3	0.879834	2	9.43e-09	0.8	0.1	1.2	0	-0.1	0.9
Ywhah	ENSMUSG00000018965	702.134	821.121	666.08	493.202	P68510	1229.46	841.9	882.563	749.368	-0.1	0.839606	-0.8	0.00762942	0.2	0.425557	0.4	0.244129	-0.5	0.000249205	-0.4	0.1	-0.8	0	0.7	0
Gpx1	ENSMUSG00000063856	3981.23	4091.9	2334.24	2118.45	P11352	4.71924	4.18559	3.88954	3.20893	-0.8	0.0177961	-1	0.000170541	0.1	0.836312	0.1	0.688059	-0.4	0.48558	-1.4	0.4	-0.3	0.6	1.3	0.4
Aldh4a1	ENSMUSG00000028737	265.816	199.23	159.351	131.367	Q8CHT0	105.668	98.1581	113.884	95.8016	-0.8	0.0565142	-0.6	0.0997027	-0.4	0.228459	0.3	0.548262	0.1	0.803844	-0.3	0.5	0.2	0.7	0.2	0.7
Itpr3	ENSMUSG00000042644	506.708	639.37	260.674	382.949	P70227	12.9907	29.7375	11.3098	26.342	-1	0.00633958	-0.8	0.0191648	0.4	0.22599	-0.6	0.132244	-0.5	0.512929	0.1	0.9	1.2	0.1	-1.8	0
Prodh	ENSMUSG00000003526	48.62	39.0268	23.9654	22.7446	Q9WU79	21.0111	17.447	19.9532	15.0247	-1	0.122065	-0.8	0.198521	-0.3	0.57425	0.1	0.938659	-0.1	0.818923	0	1	-0.5	0.4	0.4	0.3
Rpl7a	ENSMUSG00000062647	213.162	224.092	182.2	194.56	P12970	388.277	391.395	294.06	501.897	-0.2	0.581682	-0.2	0.497718	0.1	0.785187	-0.1	0.820638	-0.4	0.202311	0.7	0	-0.1	0.8	-0.9	0
Fkbp3	ENSMUSG00000020949	283.948	256.967	146.139	150.824	Q62446	98.9581	74.1998	81.3552	64.3095	-1	0.0185988	-0.8	0.0419023	-0.1	0.738936	0	0.926934	-0.5	0.0922278	-0.2	0.4	-0.4	0.2	0	1
Tram1	ENSMUSG00000025935	1784.14	1508.57	1052.86	978.058	Q91V04	330.104	279.947	238.844	267.987	-0.8	0.0127702	-0.7	0.0158696	-0.2	0.371185	0.1	0.778323	-1	0.00413396	-0.3	0.4	-0.4	0.1	-0.3	0.4
Ccdc127	ENSMUSG00000021578	282.001	246.082	191.66	186.743	Q3TC33	40.2667	47.3743	48.0327	53.0288	-0.6	0.170566	-0.4	0.246262	-0.2	0.584213	0	0.953626	-1.6	0.0996691	-1.1	0.3	0.2	0.6	-0.7	0.5
Trim36	ENSMUSG00000033949	152.68	99.734	397.547	238.542	Q80WG7	10.8641	9.31856	48.2398	32.8665	1.4	0.000837358	1.2	0.00439226	-0.6	0.176422	0.7	0.0528886	2.2	1.63e-05	1.9	0	-0.2	0.7	0.5	0.1
Aatf	ENSMUSG00000018697	108.7	149.961	54.4886	80.7618	Q9JKX4	17.9994	13.8461	10.2192	10.9889	-1	0.0437297	-0.9	0.0217398	0.5	0.207582	-0.6	0.281108	-0.8	3.53e-06	-0.4	0.1	-0.4	0	-0.1	0.8
Rpp30	ENSMUSG00000024800	91.7461	97.0729	76.37	74.3347	O88796	59.1641	64.5893	47.819	72.7934	-0.3	0.593315	-0.4	0.332117	0.1	0.845218	0	0.961589	-0.3	0.342335	0.2	0.5	0.1	0.9	-0.6	0
Galc	ENSMUSG00000021003	298.279	262.919	253.252	215.001	P54818	16.5821	14.376	12.4356	17.3016	-0.2	0.562118	-0.3	0.469181	-0.2	0.647108	0.2	0.640268	-0.7	0.309587	1	0.5	-1.6	0.3	-0.2	0.8
Timm8b	ENSMUSG00000039016	259.003	253.48	176.256	196.691	P62077	120.739	110.366	99.5414	126.014	-0.6	0.148771	-0.4	0.244437	0	1	-0.2	0.685509	-0.3	0.532176	0.1	0.6	-0.1	0.9	-0.3	0.4
Ncor2	ENSMUSG00000029478	790.55	862.786	464.881	447.47	Q9WU42	22.4485	20.2084	7.90691	15.4191	-0.8	0.0256977	-1	0.00205848	0.2	0.600734	0	0.917106	-1.6	2.32e-05	-0.5	0.5	-0.3	0.6	-0.8	0.2
Atad2	ENSMUSG00000022360	1198.72	921.614	488.24	463.253	Q8CDM1	114.422	111.602	112.543	82.4955	-1.3	8.37e-05	-1	0.000704162	-0.4	0.153972	0.1	0.867428	0	0.911094	-1.4	0	0	0.9	1.3	0
Eif1ax	ENSMUSG00000067194	538.283	498.197	491.587	465.89	Q8BMJ3	88.2424	73.7179	69.2986	101.234	-0.1	0.740072	-0.1	0.703523	-0.1	0.769392	0.1	0.876174	-2.4	0.403716	0.6	0	0.3	0.7	-3.3	0.3
Rfc1	ENSMUSG00000029191	786.354	675.364	337.943	315.898	P35601	69.663	19.316	36.9451	13.2544	-1.2	0.000379521	-1.1	0.000344383	-0.2	0.483412	0.1	0.824897	-1.1	0.00258479	-0.4	0.7	-3	0	2.3	0
Sf3b6	ENSMUSG00000037361	356.899	350.321	314.208	352.177	P59708	181.251	213.368	158.81	314.563	-0.2	0.626337	0	0.945476	0	1	-0.2	0.655189	0.6	0.614253	0.5	0.3	1	0.4	-0.9	0.1
Arl6ip5	ENSMUSG00000035199	633.209	579.688	596.104	574.973	Q8R5J9	487.57	355.566	471.96	517.189	-0.1	0.839202	-0.1	0.895284	-0.1	0.739015	0	0.931986	0.3	0.47357	0.7	0.1	-0.4	0.3	0	1
Tkt	ENSMUSG00000021957	4139.25	3734.5	2558.71	2379.99	P40142	3001.67	3139.73	1917.35	2934.02	-0.7	0.0194004	-0.7	0.0113668	-0.1	0.605675	0.1	0.782416	-0.8	1.49e-06	-0.1	0.4	0.2	0.3	-0.8	0
Cdyl	ENSMUSG00000059288	216.237	202.618	377.113	281.469	Q9WTK2	3.59965	3.96409	14.8224	8.07044	0.8	0.0259208	0.4	0.187512	-0.1	0.85984	0.4	0.249578	0	1	1.2	0.2	1.6	0.5	1.1	0.1
Abcb6	ENSMUSG00000026198	223.431	243.803	152.654	172.154	Q9DC29	12.4645	13.4175	15.8842	13.8689	-0.6	0.200695	-0.5	0.165896	0.1	0.748649	-0.2	0.692927	0.3	0.215194	0.2	0.7	0	1	0.2	0.6
Alg5	ENSMUSG00000036632	278.264	292.604	199.655	179.92	Q9DB25	103.878	97.2344	78.0599	87.4711	-0.5	0.215684	-0.7	0.040169	0.1	0.793692	0.1	0.738703	-0.7	0.291948	-0.2	0.7	0	0.9	-0.5	0.4
Ddx27	ENSMUSG00000017999	375.482	410.281	201.547	254.318	Q921N6	466.178	678.008	273.779	614.399	-0.9	0.0168299	-0.7	0.0224708	0.1	0.618829	-0.3	0.388332	-1	1.95e-05	-0.3	0.1	0.6	0	-1.2	0
Ebpl	ENSMUSG00000021928	125.217	125.805	94.793	81.9494	Q9D0P0	68.0311	64.1294	62.1972	61.0691	-0.4	0.39694	-0.7	0.112981	0	1	0.2	0.683241	-0.1	0.338115	-0.1	0.7	-0.1	0.5	0	0.9
Atp6v1b2	ENSMUSG00000006273	4657.14	5005.6	3263.62	3703.23	P62814	952.145	1080.49	855.876	1167.81	-0.5	0.10754	-0.5	0.0739764	0.1	0.590936	-0.2	0.561595	0.2	0.455281	0.5	0	0.2	0.4	-0.5	0
Kntc1	ENSMUSG00000029414	373.755	338.408	258.671	204.212	Q8C3Y4	119.305	74.723	47.617	65.8555	-0.5	0.15064	-0.8	0.0197731	-0.1	0.690873	0.3	0.385962	-2.3	0.00353672	0	0.9	-0.9	0	-1.4	0.1
Tra2b	ENSMUSG00000022858	368.303	388.453	305.053	330.033	P62996	277.476	271.684	344.571	336.93	-0.3	0.516992	-0.3	0.454089	0.1	0.814637	-0.1	0.789386	0.5	0.283368	0.2	0.6	0.1	0.9	0.2	0.7
Zdhhc20	ENSMUSG00000021969	670.235	643.057	620.933	644.674	Q5Y5T1	6.51493	4.25356	9.09301	6.2143	-0.1	0.761321	0	0.935244	0	0.910822	-0.1	0.885396	0.8	0.235605	0.6	0.4	-0.5	0.6	0.7	0.1
Tomm20	ENSMUSG00000093904	219.918	274.708	136.401	147.552	Q9DCC8	73.675	60.4773	37.561	47.3229	-0.7	0.0874162	-0.9	0.00623412	0.3	0.299654	-0.1	0.784719	-1.5	2.3e-05	-1	0.1	-0.4	0	-0.1	0.8
Cd48	ENSMUSG00000015355	620.987	449.346	702.689	461.303	P18181	305.572	93.7362	297.351	140.172	0.2	0.706579	0	1	-0.4	0.158752	0.6	0.181403	0	0.895568	0.7	0.1	-1.7	0	1	0
Timm10b	ENSMUSG00000110234	168.527	171.11	130.356	119.41	Q9WV96	2.87119	1.70214	3.51009	1.72832	-0.4	0.332961	-0.6	0.0734693	0.1	0.733499	0.1	0.796148	0.3	0.817291	0	1	-0.7	0.5	1	0.3
Saal1	ENSMUSG00000006763	149.33	136.22	88.657	77.8914	Q9D2C2	14.2134	10.3518	11.2156	8.61154	-0.8	0.0944961	-0.8	0.0404722	-0.1	0.752388	0.2	0.732743	-0.4	0.408386	0.9	0.6	-1.6	0.3	0.4	0.5
Eef1g	ENSMUSG00000071644	148.18	125.537	106.209	83.4632	Q9D8N0	538.837	716.143	390.085	692.167	-0.5	0.284209	-0.6	0.143171	-0.2	0.591871	0.3	0.489531	-0.2	0.553502	0.1	0.6	0.6	0	-0.9	0
Vdac2	ENSMUSG00000021771	993.205	1122.51	1070.16	1097.81	Q60930	333.565	453.127	305.278	643.968	0.1	0.791288	-0.1	0.835106	0.2	0.462137	0	0.915157	0.2	0.713032	0.2	0.6	1.1	0	-1.1	0
Bcat2	ENSMUSG00000030826	423.157	515.47	432.034	424.905	O35855	85.9699	100.286	93.2021	120.125	0	0.96515	-0.3	0.300197	0.3	0.254988	0	0.989343	0.3	0.41931	0.6	0.2	0.1	0.8	-0.4	0
Aldh1a2	ENSMUSG00000013584	330.121	69.973	654.321	155.136	Q62148	323.786	66.3981	483.837	213.802	1	0.00486929	1.1	0.00673869	-2.2	1.68e-11	2.1	4.06e-08	0.7	6.18e-11	2.3	0	-2.8	0	1.3	0
Cd2bp2	ENSMUSG00000042502	392.338	339.261	435.366	418.508	Q9CWK3	18.8271	8.62186	23.9701	15.4463	0.1	0.717742	0.3	0.403589	-0.2	0.523615	0	0.912139	0.3	0.353825	1.7	0.1	-1.9	0	0.6	0.1
Sh3gl3	ENSMUSG00000030638	0.289154	7.13079	3.88013	4.04008	Q62421	100.319	20.9051	98.4301	17.1974	3	0.305344	-0.8	0.548303	3.9	0.0565975	-0.1	0.95951	-0.2	0.919834	1.4	0.5	-4.5	0.1	2.9	0.1
Nasp	ENSMUSG00000028693	378.868	379.188	185.011	228.011	Q99MD9	841.538	620.366	592.344	541.622	-1	0.00911682	-0.8	0.0184613	0	0.971709	-0.3	0.468488	-0.6	0.0029809	0	1	-0.7	0	0.1	0.5
Atp6v0d2	ENSMUSG00000028238	945.79	1448.95	397.962	547.639	Q80SY3	102.495	220.391	97.2976	120.91	-1.2	0.00727209	-1.4	0.000548673	0.6	0.0367051	-0.5	0.377655	-0.2	0.533113	-1.3	0	1.4	0	-0.3	0.4
Top2a	ENSMUSG00000020914	2350.05	1743.46	1480.98	1404.88	Q01320	3100.91	2733.21	2769.78	3196.5	-0.7	0.0621375	-0.4	0.313747	-0.4	0.151864	0.1	0.875858	-0.1	0.43025	0.3	0	-0.4	0	0	0.9
Tgfbr2	ENSMUSG00000032440	2980.86	2593.67	917.475	771.805	Q62312	184.353	89.1167	64.1533	38.4792	-1.7	4.9e-08	-1.8	7.42e-10	-0.2	0.456935	0.2	0.494737	-1.8	0.000134468	-1.7	0	-1.4	0	1.3	0.1
Vps16	ENSMUSG00000027411	366.385	330.243	302.86	301.059	Q920Q4	129.288	119.785	121.366	158.403	-0.3	0.441948	-0.2	0.609559	-0.1	0.676028	0	1	-0.4	0.291997	0	0.9	-0.4	0.3	0	1
Sf3a2	ENSMUSG00000020211	269.596	273.176	204.877	222.503	Q62203	344.148	276.285	357.988	326.123	-0.4	0.309657	-0.3	0.337068	0.1	0.893792	-0.1	0.753767	0.2	0.509572	0.3	0.4	-0.4	0.1	0.3	0.4
Pno1	ENSMUSG00000020116	374.46	446.288	212.718	287.303	Q9CPS7	78.6233	71.372	54.0278	66.5836	-0.8	0.0325239	-0.7	0.0390694	0.3	0.332745	-0.4	0.275972	-0.5	0.000153783	-0.1	0.6	-0.1	0.4	-0.3	0.1
Ampd2	ENSMUSG00000027889	338.908	373.769	192.471	201.336	Q9DBT5	161.19	152.055	135.242	118.664	-0.8	0.0318536	-0.9	0.00653528	0.2	0.582635	-0.1	0.86585	-0.6	0.0466103	-0.8	0	-0.2	0.2	0.5	0.3
Mrps22	ENSMUSG00000032459	125.739	125.255	88.0104	95.7287	Q9CXW2	144.94	179.599	152.585	198.795	-0.5	0.253413	-0.4	0.300932	0	0.996515	-0.1	0.795868	0.5	0.345407	0.1	0.6	0.7	0.2	-0.3	0.1
Comt	ENSMUSG00000000326	655.996	621.306	211.98	191.382	O88587	203.149	168.912	82.1601	75.2853	-1.6	5.3e-06	-1.7	1.34e-08	-0.1	0.860973	0.1	0.740782	-1.8	1.99e-08	-2.2	0	-0.5	0.1	0.8	0
Snrpa	ENSMUSG00000061479	113.341	109.973	53.4681	88.4402	Q62189	235.755	163.541	187.541	190.186	-1.1	0.0320839	-0.4	0.40287	0	0.972189	-0.7	0.162828	-0.5	0.0162809	-0.5	0	-0.5	0	0.5	0.1
Lamtor5	ENSMUSG00000087260	103.002	118.442	90.5921	94.2089	Q9D1L9	35.2725	38.5264	34.8304	44.3105	-0.2	0.702853	-0.4	0.389351	0.2	0.577793	-0.1	0.902148	-0.1	0.829017	0.2	0.7	-0.1	0.8	-0.1	0.8
Pds5b	ENSMUSG00000034021	362.534	308.765	219.965	227.074	Q4VA53	141.303	170.911	106.647	181.717	-0.7	0.0625981	-0.5	0.166739	-0.2	0.489828	-0.1	0.922025	-0.3	0.54197	-0.5	0.3	0.4	0.4	-0.2	0.6
Klf10	ENSMUSG00000037465	399.475	463.034	65.7602	132.66	O89091	2.76119	1.3994	1.87524	0.578452	-2.6	5.59e-10	-1.8	1.11e-08	0.2	0.400818	-1	0.0356352	0	0.985826	0	1	-0.9	0.7	0	1
Rangap1	ENSMUSG00000022391	1268.7	1344.71	626.854	670.904	P46061	326.73	251.99	168.17	181.171	-1	0.00222634	-1	0.000170103	0.1	0.692605	-0.1	0.77068	-1.7	2.53e-06	-0.6	0	-0.8	0	-0.3	0.4
Rhob	ENSMUSG00000054364	2435.27	3505.55	2141.91	2762.16	P62746	196.21	200.747	283.436	227.928	-0.2	0.552479	-0.4	0.161524	0.5	0.0172528	-0.4	0.228789	0.7	0.0128037	0.5	0.2	-0.3	0.5	0.4	0.2
Tbc1d5	ENSMUSG00000023923	343.803	358.078	247.586	229.909	Q80XQ2	76.2604	59.3042	80.3876	54.7977	-0.5	0.199241	-0.7	0.0369625	0.1	0.81589	0.1	0.809435	0	0.973296	-0.5	0.5	-0.6	0.1	1.1	0.1
Got2	ENSMUSG00000031672	247.282	258.808	179.244	210.942	P05202	1476.19	1117.08	1331.64	1308.71	-0.5	0.2518	-0.3	0.351377	0.1	0.833111	-0.2	0.554881	-0.1	0.628139	0.4	0.2	-0.7	0	0.2	0.3
Pfdn6	ENSMUSG00000024309	132.129	117.907	98.2184	102.307	Q03958	33.8363	36.1413	25.2413	45.076	-0.4	0.345623	-0.2	0.555909	-0.1	0.741283	-0.1	0.897705	-0.5	0.576279	0.3	0.3	0.2	0.7	-1.1	0.1
Tars2	ENSMUSG00000028107	245.949	225.98	154.776	144.862	Q3UQ84	37.0828	20.3367	40.1781	18.7378	-0.7	0.0885946	-0.7	0.0531177	-0.1	0.765483	0.1	0.849033	-0.1	0.830413	-0.7	0.3	-0.8	0	1.3	0.1
Snrpd3	ENSMUSG00000020180	346.194	442.982	283.091	393.611	P62320	97.4236	66.3777	110.111	84.7309	-0.3	0.450895	-0.2	0.569133	0.4	0.277189	-0.5	0.218522	0.1	0.837972	0.2	0.8	-1	0	0.9	0
Baiap2	ENSMUSG00000025372	327.363	420.497	161.708	267.572	Q8BKX1	13.404	14.2984	14.9682	13.0695	-1	0.0082811	-0.7	0.0373646	0.4	0.222189	-0.7	0.0615004	-0.5	0.609192	-0.4	0.5	0.1	0.8	-0.2	0.8
Ptbp1	ENSMUSG00000006498	990.277	1023.45	621.041	755.197	P17225	386.92	385.741	341.542	408.642	-0.7	0.0423801	-0.5	0.121896	0.1	0.804519	-0.3	0.40636	-0.3	0.158603	0.1	0.8	0	0.9	-0.4	0.1
Tbxas1	ENSMUSG00000029925	798.865	800.646	416.569	425.826	P36423	326.597	284.792	293.221	217.322	-0.9	0.00797757	-0.9	0.00141201	0	0.950225	0	0.937217	-0.1	0.745157	-0.5	0.1	0	0.9	0.4	0.2
Stxbp5	ENSMUSG00000019790	660.503	842.754	400.695	491.744	Q8K400	55.6747	88.3359	47.4915	73.9229	-0.7	0.0409003	-0.8	0.0135127	0.4	0.170749	-0.3	0.439226	0	0.832682	-0.3	0.2	0.8	0	-0.6	0
Ssrp1	ENSMUSG00000027067	1283.64	1250.11	744.976	780.454	Q08943	210.487	123.517	141.604	110.525	-0.8	0.0213116	-0.7	0.0134551	0	0.975437	-0.1	0.84065	-0.6	0.00655481	0.3	0.6	-1.8	0	0.9	0
Map7	ENSMUSG00000019996	18.809	13.7999	12.9287	12.2018	O88735	43.2981	25.3265	57.4975	32.0959	-0.6	0.546404	-0.2	0.834156	-0.5	0.591106	0.1	0.955224	0.4	0.00185092	0.4	0.5	-0.9	0	0.9	0
Polr3c	ENSMUSG00000028099	435.549	352.402	635.514	418.472	Q9D483	20.9044	13.4349	16.3161	22.8648	0.5	0.149909	0.2	0.516936	-0.3	0.329955	0.6	0.104704	-0.4	0.427378	0.8	0	-0.6	0.1	-0.5	0.2
Nudt19	ENSMUSG00000034875	162.349	176.829	104.173	109.91	P11930	18.0644	17.4506	16.0966	15.4813	-0.6	0.133379	-0.7	0.0534649	0.2	0.672019	-0.1	0.861095	-0.2	0.45289	-0.2	0.6	-0.1	0.8	0.1	0.8
Timm9	ENSMUSG00000021079	49.297	55.3703	13.0677	29.486	Q9WV98	66.4878	125.807	68.93	95.4754	-1.9	0.0092695	-1	0.0980678	0.2	0.696178	-1.2	0.160061	-1.3	0.0701499	-1.3	0.1	0.7	0.2	-0.7	0.4
Zpr1	ENSMUSG00000032078	433.539	479.122	260.793	323.64	Q62384	55.9908	68.8839	39.2923	66.3047	-0.7	0.0401319	-0.6	0.0481744	0.2	0.564168	-0.3	0.387773	-0.5	0.186844	-0.1	0.9	0.3	0.4	-0.7	0
Hsd17b4	ENSMUSG00000024507	567.713	583.457	402.764	380.472	P51660	1010.58	621.396	837.525	577.328	-0.5	0.194363	-0.7	0.0800907	0.1	0.884565	0.1	0.865793	-0.1	0.760055	-0.1	0.6	-0.9	0	1	0
Rnh1	ENSMUSG00000038650	6896.14	6450.46	2807.33	2929.51	Q91VI7	1700.96	2804.9	957.499	1810.93	-1.3	3.82e-05	-1.2	2.03e-05	-0.1	0.819114	-0.1	0.841574	-1.1	4.06e-09	-1	0	1.2	0	-1.3	0
Cog7	ENSMUSG00000034951	152.094	180.64	117.7	133.144	Q3UM29	5.83446	7.68076	8.61874	8.0461	-0.4	0.391703	-0.5	0.20003	0.3	0.42954	-0.2	0.686656	1	0.311502	0	0.9	0.9	0.4	0.2	0.7
Tonsl	ENSMUSG00000059323	123.306	127.996	70.191	78.9915	Q6NZL6	9.89209	18.0087	11.3627	15.7909	-0.8	0.0844286	-0.7	0.0909816	0.1	0.859835	-0.2	0.730576	0.2	0.485964	-0.3	0.5	0.9	0	-0.4	0.3
Pgam5	ENSMUSG00000029500	282.255	311.25	176.203	232.511	Q8BX10	59.9642	70.3317	53.5285	74.5644	-0.7	0.0727022	-0.5	0.160313	0.2	0.594454	-0.4	0.296417	0.2	0.816131	0.1	0.8	0.8	0.2	-0.7	0.1
Nop9	ENSMUSG00000019297	516.638	546.934	260.712	317.923	Q8BMC4	35.1219	49.2492	30.2928	40.6192	-1	0.00400324	-0.8	0.00681933	0.1	0.713117	-0.3	0.423276	-0.2	0.411303	-0.2	0.3	0.2	0.6	-0.2	0.6
Polr2h	ENSMUSG00000021018	42.7382	67.7823	29.5507	29.7944	Q923G2	118.217	105.631	42.7918	65.8788	-0.6	0.425898	-1.2	0.0220172	0.6	0.255929	0	0.988144	-1.3	1e-05	-0.4	0.1	0	1	-0.9	0
Pdcd5	ENSMUSG00000030417	80.7089	126.693	99.3299	95.303	P56812	54.6182	66.3823	57.8004	70.8053	0.3	0.587917	-0.4	0.328978	0.7	0.0987499	0	0.955119	0.2	0.513995	0.1	0.7	0.3	0.4	-0.2	0.3
Bccip	ENSMUSG00000030983	446.318	446.467	280.044	323.298	Q9CWI3	17.8712	21.0145	16.4663	21.5644	-0.7	0.0684365	-0.5	0.140441	0	0.980438	-0.2	0.595336	-0.2	0.575606	0	1	0.2	0.1	-0.4	0.1
Taf5l	ENSMUSG00000038697	282.185	298.341	177.036	246.773	Q91WQ5	6.87035	10.1999	9.39435	11.9476	-0.7	0.0736873	-0.3	0.350375	0.1	0.743657	-0.5	0.204822	0.5	0.0565382	0.3	0.5	0.5	0.3	-0.3	0.2
Maco1	ENSMUSG00000028826	382.979	313.729	342.829	320.322	Q7TQE6	10.7098	13.6347	19.7835	19.6886	-0.2	0.684569	0	1	-0.3	0.373731	0.1	0.830125	0.9	0.000113563	0.5	0	0.4	0.1	0	0.9
Lpgat1	ENSMUSG00000026623	664.36	661.458	456.676	512.573	Q91YX5	24.7467	19.4753	21.4228	21.3279	-0.5	0.167355	-0.4	0.217435	0	0.989223	-0.2	0.682764	-0.2	0.227933	0.1	0.7	-0.4	0.1	0	0.9
Meaf6	ENSMUSG00000028863	62.5487	71.6638	52.5485	45.2624	Q2VPQ9	67.4323	50.6253	39.1353	45.1077	-0.3	0.626723	-0.7	0.1769	0.2	0.706652	0.2	0.727642	-1.3	0.00551533	0	1	-1.1	0.1	-0.2	0.8
U2af2	ENSMUSG00000030435	467.384	522.921	316.804	376.935	P26369	723.559	572.027	606.702	581.523	-0.6	0.111755	-0.5	0.097898	0.2	0.528664	-0.3	0.477565	-0.2	0.222049	0	0.8	-0.2	0.3	0	0.9
Snrnp70	ENSMUSG00000063511	1398.11	1588.85	1313.99	1471.97	Q62376	596.264	457.667	587.044	596.97	-0.1	0.78165	-0.1	0.613229	0.2	0.461602	-0.2	0.595447	-0.1	0.590744	0.4	0.1	-0.4	0.1	-0.1	0.6
Cebpz	ENSMUSG00000024081	294.209	269.565	112.334	165.657	P53569	58.3488	174.058	56.7973	150.28	-1.4	0.00113673	-0.7	0.0552235	-0.1	0.771215	-0.6	0.239187	0.5	0.483026	-0.4	0.2	2.3	0	-1.5	0
Flot1	ENSMUSG00000059714	665.058	573.245	577.19	527.922	O08917	132.284	115.712	129.621	149.556	-0.2	0.538917	-0.2	0.619588	-0.2	0.488477	0.1	0.737622	0.3	0.49289	0.9	0.1	-0.5	0.4	-0.2	0.3
Cct5	ENSMUSG00000022234	2010.47	2050.06	1631.02	1630.85	P80316	477.062	587.388	365.825	655.696	-0.3	0.341713	-0.4	0.199501	0.1	0.865104	0	1	-0.2	0.736774	0.5	0.2	0.9	0	-1.5	0
Borcs5	ENSMUSG00000042992	60.8491	69.6319	38.7432	28.6884	Q9D920	8.90797	2.38968	4.06402	1.38099	-0.7	0.267238	-1.3	0.0129655	0.2	0.732222	0.4	0.53329	-3.1	0.0920762	-1.4	0.4	-2.3	0	0.7	0.8
Akap1	ENSMUSG00000018428	225.8	283.191	79.6464	159.369	O08715	115.897	101.788	80.4826	80.3297	-1.5	0.000735124	-0.9	0.0115706	0.3	0.280586	-1	0.0294037	-0.9	0.000511484	-1.1	0	0.1	0.5	0	1
Bag5	ENSMUSG00000049792	177.97	202.079	131.644	123.399	Q8CI32	72.1262	106.225	67.9146	90.9094	-0.5	0.309603	-0.8	0.0425996	0.2	0.621928	0.1	0.854111	-0.2	0.512556	-0.4	0.1	0.6	0	-0.4	0.2
Septin6	ENSMUSG00000050379	178.873	129.428	157.353	113.653	Q9R1T4	70.7697	30.4889	62.4054	37.5035	-0.2	0.676089	-0.2	0.594101	-0.5	0.264599	0.5	0.314605	-0.2	0.311218	0.1	0.6	-1.3	0	0.9	0
Ntan1	ENSMUSG00000022681	309.365	258.738	202.151	188.378	Q64311	25.1549	15.0602	11.022	15.3444	-0.6	0.102462	-0.5	0.151348	-0.2	0.444024	0.1	0.825755	-1.2	1.9e-05	0.1	0.9	-0.8	0.1	-0.5	0.1
Mrps10	ENSMUSG00000034729	101.944	118.26	92.3553	90.3379	Q80ZK0	14.1513	5.26687	9.06767	5.62802	-0.1	0.785758	-0.4	0.30072	0.3	0.525287	0	0.982338	-0.5	0.243432	0.1	0.9	-1.5	0	0.9	0.1
Galm	ENSMUSG00000035473	151.135	159.889	86.8079	95.4959	Q8K157	24.9452	31.3669	20.6147	26.1906	-0.8	0.0882403	-0.8	0.0452668	0.1	0.853146	-0.1	0.776123	-0.3	0.402094	-0.4	0.1	0.3	0.4	-0.2	0.7
Ergic1	ENSMUSG00000001576	662.209	816.052	307.794	359.856	Q9DC16	8.24251	26.5316	2.84477	16.3528	-1.1	0.00144401	-1.2	2.49e-05	0.3	0.206831	-0.2	0.53004	-1.3	0.183229	-1.4	0.3	1.7	0.1	-1.6	0.2
Prmt1	ENSMUSG00000109324	580.682	639.658	372.4	454.462	Q9JIF0	534.66	338.688	360.457	336.056	-0.7	0.0694833	-0.5	0.092437	0.2	0.592268	-0.3	0.427019	-0.9	0.00584915	-0.2	0.5	-0.8	0	0	0.9
Srbd1	ENSMUSG00000024135	74.2769	73.9398	56.0548	50.9615	Q497V5	0.564737	31.6944	0.277257	30.4926	-0.4	0.477136	-0.6	0.236845	0	0.954465	0.1	0.821698	-1.1	0.0468315	-0.1	0.8	5.9	0	-6.9	0
Elmo2	ENSMUSG00000017670	744.237	781.621	352.759	320.101	Q8BHL5	27.7599	236.448	62.165	135.163	-1.1	0.0023613	-1.3	1.05e-05	0.1	0.72951	0.1	0.740309	0.7	0.255092	-1.1	0	3.2	0	-1.3	0.1
Pgls	ENSMUSG00000031807	392.38	453.575	312.058	274.622	Q9CQ60	291.924	264.525	227.606	223.362	-0.3	0.344143	-0.8	0.022939	0.2	0.426259	0.2	0.662483	-1.3	0.0153192	-0.7	0.2	-0.4	0.4	-0.3	0.7
Pds5a	ENSMUSG00000029202	1258.31	1095.99	999.18	784.949	Q6A026	414.101	308.554	296.532	308.12	-0.3	0.327851	-0.5	0.0853513	-0.2	0.489015	0.3	0.340753	-0.6	0.000492317	-0.1	0.8	-0.4	0	-0.1	0.6
Pcbp1	ENSMUSG00000051695	745.852	950.352	869.527	879.883	P60335	546.839	404.183	413.419	521.659	0.2	0.509318	-0.1	0.643073	0.4	0.160208	0	0.957839	0.1	0.844527	0.9	0	-0.6	0.1	-0.2	0
Actl6a	ENSMUSG00000027671	297.891	313.729	206.716	231.737	Q9Z2N8	258.056	250.272	213.315	257.678	-0.5	0.184732	-0.5	0.163921	0.1	0.796475	-0.2	0.685764	-0.4	0.308952	0.1	0.7	-0.2	0.5	-0.2	0.4
Snap47	ENSMUSG00000009894	223.162	225.407	110.351	147.004	Q8R570	16.8695	29.7999	15.3266	27.0512	-1	0.0180077	-0.7	0.06575	0	0.935293	-0.4	0.355329	-0.2	0.903351	-0.2	0.4	2.2	0.1	-2.2	0.1
Ranbp3	ENSMUSG00000002372	757.319	797.57	561.536	650.656	Q9CT10	103.354	45.7724	53.5165	51.9218	-0.4	0.185687	-0.3	0.258093	0.1	0.725402	-0.2	0.514646	-0.1	0.897899	-1.6	0	-0.3	0.6	1.9	0
Dlst	ENSMUSG00000004789	1222.47	1166.03	933.049	921.835	Q9D2G2	601.486	669.405	571.213	735.449	-0.4	0.229631	-0.4	0.185866	0	0.880073	0	1	0.1	0.765465	0.2	0.4	0.1	0.8	-0.2	0.4
Pum3	ENSMUSG00000041360	373.762	429.168	196.427	325.335	Q8BKS9	163.366	308.25	169.396	324.666	-0.9	0.0109167	-0.4	0.16975	0.2	0.434906	-0.7	0.0515576	0.2	0.305238	0.1	0.6	1	0	-0.9	0
Exosc10	ENSMUSG00000017264	483.322	498	325.302	365.322	P56960	38.228	37.0913	42.9127	37.7922	-0.6	0.0971386	-0.5	0.111275	0.1	0.823794	-0.2	0.632139	-0.1	0.655697	-0.1	0.8	-0.2	0.5	0.2	0.7
Inf2	ENSMUSG00000037679	997.816	1173.18	823.65	729.94	Q0GNC1	317.884	456.31	303.024	394.068	-0.3	0.403667	-0.7	0.0106627	0.3	0.305808	0.2	0.632553	0.1	0.73157	-0.4	0.2	0.7	0.1	-0.2	0.6
Csnk2a1	ENSMUSG00000074698	405.343	432.535	334.197	335.046	Q60737	43.207	103.758	35.1472	111.53	-0.3	0.461899	-0.4	0.251288	0.1	0.705634	0	1	-0.2	0.775712	-0.1	0.7	2.4	0	-2.6	0
Washc5	ENSMUSG00000022350	1681.8	1736.8	1069.93	1082.23	Q8C2E7	21.3588	7.292	11.6597	6.30367	-0.7	0.0330275	-0.7	0.00919114	0.1	0.788492	0	0.962159	-1.6	0.129303	0.1	0.9	-2.3	0	0.6	0.6
Eef1a1	ENSMUSG00000037742	2266.39	1765.9	2591.69	1723.95	P10126	5301.09	4978.44	3850.94	6740.77	0.2	0.543635	-0.1	0.835907	-0.3	0.182456	0.6	0.0616527	-0.4	0.0557685	0.8	0	0.1	0.8	-1.3	0
Gatd3a	ENSMUSG00000053329	243.798	251.198	276.457	189.735	Q9D172	881.136	606.946	797.989	635.194	0.2	0.700781	-0.4	0.211754	0.1	0.899304	0.5	0.163353	-0.3	0.174111	0.1	0.7	-0.8	0	0.4	0.1
Cherp	ENSMUSG00000052488	363.408	358.322	316.35	324.886	Q8CGZ0	312.448	273.084	251.82	343.056	-0.2	0.604392	-0.2	0.59163	0	0.989837	0	0.912485	-0.4	0.191629	0.1	0.7	-0.1	0.6	-0.3	0.3
Afdn	ENSMUSG00000068036	560.259	517.978	338.938	385.274	Q9QZQ1	167.018	78.8622	164.51	81.1571	-0.7	0.0943353	-0.5	0.189734	-0.1	0.795611	-0.2	0.65922	-0.7	0.0782607	0.3	0.5	-2.2	0	1.1	0
Arhgap30	ENSMUSG00000048865	2974.65	2773.03	3526.38	2264.87	Q640N3	205.256	196.04	220.562	221.487	0.2	0.495286	-0.3	0.240329	-0.1	0.766956	0.6	0.0685998	0.1	0.719603	0.2	0.5	-0.1	0.9	0	1
Gpsm3	ENSMUSG00000034786	240.561	292.939	275.661	240.032	Q3U1Z5	40.2247	14.2149	40.0288	16.1091	0.2	0.636878	-0.3	0.338742	0.3	0.343296	0.2	0.620442	0	0.898809	0.1	0.9	-1.6	0	1.5	0
Snrpd1	ENSMUSG00000002477	217.95	172.606	112.708	117.839	P62315	82.9897	47.4789	66.8551	44.8085	-0.9	0.0269177	-0.6	0.114754	-0.3	0.374501	-0.1	0.891368	0.5	0.620104	0.7	0.5	-0.9	0.4	0.7	0.1
Rrs1	ENSMUSG00000061024	146.974	225.436	98.5873	127.206	Q9CYH6	242.486	264.156	158.082	206.039	-0.6	0.192275	-0.9	0.0199994	0.7	0.0552425	-0.4	0.418523	-1	0.00433172	-0.4	0.1	0.1	0.7	-0.7	0.1
Polr1a	ENSMUSG00000049553	425.118	498.427	165.444	286.394	O35134	53.7399	65.5155	36.4651	51.9773	-1.4	0.000178711	-0.8	0.00624063	0.3	0.365161	-0.8	0.0349118	-0.5	0.0501142	-0.3	0.1	0.3	0	-0.5	0
Hadh	ENSMUSG00000027984	248.756	269.394	85.0068	162.624	Q61425	342.46	389.1	222.093	324.259	-1.6	0.000172593	-0.8	0.0371369	0.1	0.695633	-0.9	0.0323404	-1.2	0.0113535	-0.6	0.3	-0.1	0.9	-0.5	0.3
Prxl2a	ENSMUSG00000021792	121.113	69.7994	65.7981	51.8348	Q9CYH2	49.1334	68.3819	52.8718	70.093	-0.9	0.0652069	-0.5	0.376889	-0.8	0.0891013	0.3	0.541586	0.3	0.559956	0.1	0.8	0.7	0.2	-0.5	0.1
Snx5	ENSMUSG00000027423	1926.28	1730.3	1002.82	1009.68	Q9D8U8	661.267	676.29	401.224	544.63	-0.9	0.00562189	-0.8	0.00730267	-0.1	0.597847	0	0.982937	-1	0.00505634	-0.6	0.1	-0.3	0.4	-0.1	0.7
Myo18a	ENSMUSG00000000631	529.601	467.289	374.698	248.957	Q9JMH9	118.206	74.9879	127.3	55.128	-0.5	0.178514	-1	0.00598121	-0.2	0.600883	0.6	0.134687	0.1	0.864863	-1	0	-1.2	0	2.3	0
Hspa14	ENSMUSG00000109865	444.914	408.126	245.502	257.974	Q99M31	117.286	119.817	94.6274	104.481	-0.9	0.020433	-0.6	0.163302	0.1	0.882984	0.1	0.804266	-0.2	0.28372	-0.2	0.3	0	1	0	0.9
Hspa14	ENSMUSG00000109865	444.914	408.126	245.502	257.974	Q99M31	117.286	119.817	94.6274	104.481	-0.9	0.020433	-0.7	0.032598	0.1	0.882984	-0.1	0.863177	-0.2	0.28372	-0.2	0.3	0	1	0	0.9
Hspa14	ENSMUSG00000109865	444.914	408.126	245.502	257.974	Q99M31	117.286	119.817	94.6274	104.481	-0.4	0.428334	-0.7	0.032598	0.1	0.882984	-0.1	0.863177	-0.2	0.28372	-0.2	0.3	0	1	0	0.9
Hspa14	ENSMUSG00000109865	444.914	408.126	245.502	257.974	Q99M31	117.286	119.817	94.6274	104.481	-0.9	0.020433	-0.6	0.163302	0.1	0.882984	-0.1	0.863177	-0.2	0.28372	-0.2	0.3	0	1	0	0.9
Hspa14	ENSMUSG00000109865	444.914	408.126	245.502	257.974	Q99M31	117.286	119.817	94.6274	104.481	-0.9	0.020433	-0.6	0.163302	-0.1	0.731772	0.1	0.804266	-0.2	0.28372	-0.2	0.3	0	1	0	0.9
Hspa14	ENSMUSG00000109865	444.914	408.126	245.502	257.974	Q99M31	117.286	119.817	94.6274	104.481	-0.4	0.428334	-0.6	0.163302	-0.1	0.731772	-0.1	0.863177	-0.2	0.28372	-0.2	0.3	0	1	0	0.9
Hspa14	ENSMUSG00000109865	444.914	408.126	245.502	257.974	Q99M31	117.286	119.817	94.6274	104.481	-0.9	0.020433	-0.7	0.032598	0.1	0.882984	0.1	0.804266	-0.2	0.28372	-0.2	0.3	0	1	0	0.9
Hspa14	ENSMUSG00000109865	444.914	408.126	245.502	257.974	Q99M31	117.286	119.817	94.6274	104.481	-0.9	0.020433	-0.7	0.032598	-0.1	0.731772	-0.1	0.863177	-0.2	0.28372	-0.2	0.3	0	1	0	0.9
Hspa14	ENSMUSG00000109865	444.914	408.126	245.502	257.974	Q99M31	117.286	119.817	94.6274	104.481	-0.4	0.428334	-0.7	0.032598	-0.1	0.731772	-0.1	0.863177	-0.2	0.28372	-0.2	0.3	0	1	0	0.9
Hspa14	ENSMUSG00000109865	444.914	408.126	245.502	257.974	Q99M31	117.286	119.817	94.6274	104.481	-0.4	0.428334	-0.7	0.032598	-0.1	0.731772	0.1	0.804266	-0.2	0.28372	-0.2	0.3	0	1	0	0.9
Hspa14	ENSMUSG00000109865	444.914	408.126	245.502	257.974	Q99M31	117.286	119.817	94.6274	104.481	-0.4	0.428334	-0.6	0.163302	0.1	0.882984	0.1	0.804266	-0.2	0.28372	-0.2	0.3	0	1	0	0.9
Hspa14	ENSMUSG00000109865	444.914	408.126	245.502	257.974	Q99M31	117.286	119.817	94.6274	104.481	-0.9	0.020433	-0.7	0.032598	-0.1	0.731772	0.1	0.804266	-0.2	0.28372	-0.2	0.3	0	1	0	0.9
Hspa14	ENSMUSG00000109865	444.914	408.126	245.502	257.974	Q99M31	117.286	119.817	94.6274	104.481	-0.4	0.428334	-0.6	0.163302	-0.1	0.731772	0.1	0.804266	-0.2	0.28372	-0.2	0.3	0	1	0	0.9
Hspa14	ENSMUSG00000109865	444.914	408.126	245.502	257.974	Q99M31	117.286	119.817	94.6274	104.481	-0.4	0.428334	-0.7	0.032598	0.1	0.882984	0.1	0.804266	-0.2	0.28372	-0.2	0.3	0	1	0	0.9
Hspa14	ENSMUSG00000109865	444.914	408.126	245.502	257.974	Q99M31	117.286	119.817	94.6274	104.481	-0.9	0.020433	-0.6	0.163302	-0.1	0.731772	-0.1	0.863177	-0.2	0.28372	-0.2	0.3	0	1	0	0.9
Hspa14	ENSMUSG00000109865	444.914	408.126	245.502	257.974	Q99M31	117.286	119.817	94.6274	104.481	-0.4	0.428334	-0.6	0.163302	0.1	0.882984	-0.1	0.863177	-0.2	0.28372	-0.2	0.3	0	1	0	0.9
Dglucy	ENSMUSG00000021185	236.111	160.018	178.09	117.938	Q8BH86	12.2905	6.69149	8.15016	6.7978	-0.4	0.321419	-0.5	0.280045	-0.5	0.171592	0.6	0.181123	-0.6	0.0576541	0	0.9	-0.8	0	0.2	0.3
Dab2	ENSMUSG00000022150	3288	3739.41	1718.09	2025.93	P98078	1145.01	2192.13	774.571	1636.71	-0.9	0.00830748	-0.9	0.00193641	0.2	0.460849	-0.2	0.507068	-0.8	0.000268366	-0.6	0	1.2	0	-1.5	0
Uba2	ENSMUSG00000052997	964.508	998.05	521.671	595.756	Q9Z1F9	343.119	244.238	183.428	200.816	-0.9	0.0117352	-0.8	0.00819522	0.1	0.827031	-0.2	0.584491	-0.9	4.16e-05	-0.1	0.7	-0.8	0	0	1
Nup214	ENSMUSG00000001855	591.909	566.344	352.319	392.101	Q80U93	166.175	131.321	161.182	125.168	-0.7	0.026865	-0.6	0.0594824	0	0.922948	-0.2	0.653771	0	0.977471	-0.4	0.3	-0.3	0.1	0.8	0.1
Acaca	ENSMUSG00000020532	203.571	138.34	118.892	92.3351	Q5SWU9	264.263	422.946	206.232	388.223	-0.8	0.076754	-0.6	0.132327	-0.5	0.117973	0.4	0.460568	-0.5	0.0700717	-0.5	0	0.6	0	-0.6	0.1
G3bp1	ENSMUSG00000018583	980.107	947.241	524.2	577.324	P97855	957.958	719.473	768.117	602.641	-0.9	0.00863704	-0.7	0.00881568	0	0.95645	-0.1	0.692113	-0.3	0.145946	-0.2	0.3	-0.3	0.1	0.3	0.2
Acad9	ENSMUSG00000027710	241.647	233.793	243.888	200.976	Q8JZN5	211.338	159.802	219.236	188.736	0	1	-0.3	0.462021	0	0.95567	0.3	0.494784	-0.1	0.860711	0.4	0.4	-0.9	0	0.5	0.2
Plin3	ENSMUSG00000024197	967.977	974.946	460.223	581.107	Q9DBG5	311.877	550.217	183.949	450.567	-1.1	0.000983727	-0.8	0.00657871	0	0.911594	-0.3	0.310887	-1.4	3.59e-05	-0.6	0	1	0	-1.7	0
Tnfaip8l3	ENSMUSG00000074345	127.333	127.901	255.882	197.914	Q3TBL6	73.1549	9.15551	45.7837	19.4485	1	0.0718639	0.6	0.26846	0	0.991976	0.4	0.402819	-1.2	0.0167128	0.6	0.7	-3.6	0	1.9	0.1
Ankrd46	ENSMUSG00000048307	263.334	264.751	151.543	143.838	Q8BTZ5	23.2796	18.3775	11.3354	13.6996	-0.8	0.0452737	-0.9	0.00771619	0	0.96762	0.1	0.886247	-1.1	0.00745368	-0.5	0.1	-0.3	0.2	-0.3	0.5
Chrac1	ENSMUSG00000068391	179.627	196.581	176.609	195.875	Q9JKP8	28.2061	17.9487	20.9236	24.4495	0	0.970919	0	0.93419	0.2	0.656934	-0.2	0.716739	-0.5	0.0538415	0.5	0.2	-0.7	0	-0.2	0.4
Snx2	ENSMUSG00000034484	1506.6	1603.83	951.532	812.379	Q9CWK8	568.944	645.104	373.054	446.623	-0.7	0.0458984	-1	0.000252983	0.1	0.6555	0.2	0.530811	-0.3	0.353355	-0.4	0.3	0.2	0.6	-0.1	0.6
Nans	ENSMUSG00000028334	1080.44	910.946	765.468	539.135	Q99J77	124.231	160.51	92.7229	129.818	-0.5	0.136561	-0.8	0.00568877	-0.2	0.39382	0.5	0.143592	-0.2	0.345377	-0.4	0	0.5	0.1	-0.3	0.1
Stk24	ENSMUSG00000063410	798.689	770.65	568.255	480.35	Q99KH8	105.588	102.894	96.6713	87.6185	-0.5	0.149246	-0.7	0.0154124	0	0.942106	0.2	0.517082	0.2	0.721068	-0.3	0.5	0.4	0.4	0	0.9
Psme3	ENSMUSG00000078652	516.786	630.369	458.341	459.636	P61290	165.657	176.979	154.739	176.259	-0.2	0.615396	-0.5	0.102742	0.3	0.250448	0	0.994233	0.1	0.759865	0	1	0.1	0.7	0	0.9
Ak3	ENSMUSG00000024782	537.732	457.236	358.412	273.278	Q9WTP7	74.5212	85.4706	91.5515	69.7542	-0.6	0.0869642	-0.8	0.0173231	-0.2	0.467655	0.4	0.312117	0	0.951362	-0.8	0.4	-0.5	0.4	1.3	0.1
Hnrnpc	ENSMUSG00000060373	709.483	660.8	900.295	707.273	Q9Z204	975.205	720.712	999.178	1052.91	0.3	0.419144	0.1	0.872812	-0.1	0.800554	0.3	0.372631	0.4	0.227329	0.9	0	-0.3	0.4	-0.3	0.2
Dhodh	ENSMUSG00000031730	123.546	116.557	44.2856	52.3818	O35435	5.37733	13.2347	6.67889	8.11318	-1.5	0.00330535	-1.2	0.00660932	-0.1	0.870014	-0.3	0.676975	0.2	0.90672	-0.8	0.1	2.2	0.1	-1.2	0.5
Hnrnpa2b1	ENSMUSG00000004980	1584.27	1586.02	1473.1	1501.46	O88569	4173.47	3900.99	3928.09	5032.32	-0.1	0.765107	-0.1	0.721062	0	0.948645	0	0.940154	-0.1	0.760766	0.3	0.1	0	0.8	-0.4	0.1
Hnrnpul1	ENSMUSG00000040725	1837.95	1767.97	1701.87	1500.12	Q8VDM6	583.238	469.809	477.944	542.859	-0.1	0.739353	-0.3	0.33684	0	0.92172	0.2	0.605785	-1	0.0304442	0	1	-0.8	0.1	-0.2	0.7
Tbrg4	ENSMUSG00000000384	542.239	640.237	218.419	320.531	Q91YM4	392.394	248.879	275.708	169.651	-1.3	0.000189533	-1	0.000610596	0.3	0.327595	-0.6	0.133155	-0.6	0.173828	-0.9	0.1	-0.7	0.2	1	0.1
Lpxn	ENSMUSG00000024696	676.208	650.741	336.215	448.545	Q99N69	96.0869	133.805	70.6012	125.56	-1	0.00259805	-0.6	0.0693996	0	0.941445	-0.4	0.244952	-1.1	0.0849631	-0.3	0.5	0.4	0.2	-1.2	0.1
Hspa9	ENSMUSG00000024359	2327.48	2341.42	1357.99	1773.77	P38647	2632.37	2491.14	2140.68	2568.84	-0.8	0.0143647	-0.4	0.123405	0	0.928357	-0.4	0.227483	-0.4	0.0312105	0.1	0.6	0	1	-0.4	0
Ppia	ENSMUSG00000071866	109.088	99.5695	88.9349	72.5007	P17742	1735.44	1278.14	955.614	1265.99	-0.3	0.530694	-0.5	0.278988	-0.1	0.807823	0.3	0.580653	-0.6	0.0782991	0.4	0.3	-0.7	0	-0.2	0.4
Stx7	ENSMUSG00000019998	1230.59	1093.89	1234.64	946.716	O70439	308.452	231.318	334.49	272.068	0	1	-0.2	0.39564	-0.1	0.563467	0.4	0.258426	0.2	0.174531	0.4	0.1	-0.8	0	0.7	0
Hagh	ENSMUSG00000024158	101.133	89.4422	53.3771	59.3619	Q99KB8	8.43007	25.6524	12.6748	23.1255	-0.9	0.070094	-0.6	0.171388	-0.2	0.702654	-0.2	0.793691	1.4	0.26819	0	1	2.8	0	-1.4	0.1
Rcc1	ENSMUSG00000028896	515.34	527.344	213.011	299.965	Q8VE37	105.883	95.7021	100.451	73.904	-1.3	0.000237643	-0.8	0.00665108	0.1	0.853854	-0.5	0.18108	-0.2	0.672471	-0.2	0.6	0	0.9	0	1
Dock2	ENSMUSG00000020143	2613.92	2266.38	1855.25	1338.57	Q8C3J5	445.011	332.348	416.025	265.988	-0.5	0.14521	-0.8	0.00716507	-0.2	0.45757	0.5	0.19524	0	0.978168	-0.4	0.1	-0.4	0.1	0.8	0
Matr3	ENSMUSG00000037236	1021.33	948.298	723.198	711.542	Q8K310	534.291	560.976	486.103	569.823	-0.5	0.162982	-0.5	0.186817	-0.1	0.779918	0	0.986059	-0.3	0.144029	-0.2	0.4	-0.1	0.7	-0.1	0.7
Aco1	ENSMUSG00000028405	560.921	508.063	384.394	292.764	P28271	251.621	328.94	154.235	256.597	-0.5	0.120728	-0.8	0.00793653	-0.1	0.670841	0.4	0.303588	-1.5	0.000387447	-0.5	0.3	-0.1	0.8	-0.9	0.1
Krr1	ENSMUSG00000063334	846.026	702.722	689.702	536.388	Q8BGA5	171.556	164.88	174.673	170.33	-0.3	0.393258	-0.4	0.214262	-0.2	0.44024	0.4	0.307099	0	0.874845	-0.1	0.7	0.1	0.8	0	1
Tfrc	ENSMUSG00000022797	648.556	828.28	281.088	620.549	Q62351	721.877	981.445	521.289	994.975	-1.2	0.00523208	-0.5	0.179417	0.4	0.292392	-1.1	0.00355287	-1.4	0.000263142	-0.1	0.7	0.6	0	-1.9	0
Lsm2	ENSMUSG00000007050	114.751	108.903	60.8595	55.3975	O35900	208.92	147.755	114.9	101.675	-0.9	0.0575944	-1	0.0229278	-0.1	0.913926	0.1	0.822487	-0.8	8e-06	-0.5	0	-0.5	0	0.2	0.3
Sys1	ENSMUSG00000045503	236.146	317.449	230.701	268.714	Q78S06	72.6141	69.7956	70.993	79.8861	-0.1	0.904787	-0.3	0.412561	0.4	0.196045	-0.2	0.552163	0.2	0.79268	0.4	0.4	0.1	0.9	-0.3	0.5
Lamtor1	ENSMUSG00000030842	327.913	340.202	251.658	234.856	Q9CQ22	76.1137	65.3924	59.9334	61.0305	-0.4	0.28884	-0.6	0.0857749	0.1	0.812975	0.1	0.835809	-0.3	0.505012	-0.2	0.7	-0.3	0.6	0.2	0.7
Prkar2b	ENSMUSG00000002997	321.34	646.217	220.071	472.131	P31324	14.404	185.702	22.2332	183.386	-0.6	0.140954	-0.5	0.137376	1	0.000557763	-1.1	0.00245749	-0.4	0.665268	0.5	0.4	2.5	0	-3.5	0
Pnpla7	ENSMUSG00000036833	1623.56	1258.64	698.46	598.401	A2AJ88	65.8845	56.0662	55.001	36.023	-1.2	0.00195706	-1.1	0.00293347	-0.3	0.231729	0.2	0.63527	-0.2	0.443707	-0.7	0	-0.2	0.5	0.7	0
Cbfb	ENSMUSG00000031885	773.138	836.414	645.717	545.634	Q08024	623.361	386.724	365.168	340.931	-0.3	0.48573	-0.7	0.0442176	0.1	0.65177	0.2	0.550883	-0.9	0.000358291	-0.3	0.3	-0.9	0	0.2	0.5
Rab1b	ENSMUSG00000024870	1435.31	1391.91	1011.01	1028.41	Q9D1G1	702.115	616.865	655.927	615.631	-0.5	0.104872	-0.5	0.090952	0	0.973097	0	0.938815	-0.2	0.433514	-0.2	0.4	-0.3	0.3	0.3	0.3
Pdcd11	ENSMUSG00000025047	586.761	610.943	337.264	437.59	Q6NS46	201.567	517.805	183.884	500.308	-0.8	0.0178324	-0.5	0.0807538	0.1	0.770217	-0.4	0.271702	-0.3	0.294227	0	0.9	1.8	0	-2.1	0
Ncoa2	ENSMUSG00000005886	576.831	443.144	674.631	365.061	Q61026	14.4075	18.2686	13.1717	20.3016	0.2	0.527413	-0.3	0.351717	-0.4	0.209773	0.9	0.0172969	-0.9	0.48763	0.1	0.8	0.3	0.4	-1.3	0.3
Cd200r4	ENSMUSG00000062082	600.888	661.444	362.828	427.859	Q6XJV4	77.3419	60.4485	81.4891	52.7173	-0.7	0.0402781	-0.7	0.0512805	0.2	0.570684	-0.2	0.544965	0	0.90828	-0.2	0.5	-0.4	0.3	0.5	0.2
Kdsr	ENSMUSG00000009905	235.998	197.175	62.6127	79.7374	Q6GV12	11.896	9.98518	4.34497	5.44405	-1.9	6.59e-06	-1.4	0.000849712	-0.2	0.478994	-0.3	0.518253	0	1	-2.6	0.3	-0.2	0.6	0	1
Trpv2	ENSMUSG00000018507	2168.55	2073.79	1546.1	1511.7	Q9WTR1	468.457	332.781	429.486	327.009	-0.5	0.138279	-0.5	0.0904348	0	0.896889	0	0.964453	0	0.864408	0.2	0.4	-0.8	0	0.6	0
Colgalt1	ENSMUSG00000034807	3908.92	3081.79	1980.05	1817.89	Q8K297	714.802	510.411	557.087	405.403	-1	0.00641449	-0.8	0.00940083	-0.3	0.206966	0.1	0.777704	-0.4	0.11484	0.1	0.8	-0.7	0	0.3	0.2
Dazap1	ENSMUSG00000069565	621.255	720.31	533.963	534.465	Q9JII5	63.1765	61.5905	79.8532	61.4332	-0.2	0.517881	-0.5	0.118326	0.2	0.367389	0	0.996254	0.3	0.00290281	0	0.9	-0.1	0.7	0.4	0
Nelfa	ENSMUSG00000029111	169.239	155.898	88.5131	103.425	Q8BG30	14.9555	4.08724	12.197	3.64162	-0.9	0.0374116	-0.6	0.104241	-0.1	0.787637	-0.2	0.646992	-0.2	0.667072	-0.6	0.5	-1.8	0	2.2	0
Hspd1	ENSMUSG00000025980	449.872	465.557	198.18	338.142	P63038	1828.67	2812.77	1203.2	2741.6	-1.2	0.00098917	-0.5	0.104431	0.1	0.806125	-0.8	0.035102	-0.8	4.12e-05	-0.1	0.7	0.7	0	-1.4	0
Ddx10	ENSMUSG00000053289	255.66	261.51	215.951	227.086	Q80Y44	29.621	116.667	17.3639	135.932	-0.2	0.539563	-0.2	0.521391	0.1	0.88864	-0.1	0.873725	-0.2	0.565201	-0.4	0.3	3.6	0	-3.4	0
Flad1	ENSMUSG00000042642	160.889	158.965	140.233	156.726	Q8R123	14.6993	13.303	15.483	17.5949	-0.2	0.632503	-0.1	0.906725	0	1	-0.2	0.696533	0	0.91353	0.5	0.3	-0.3	0.5	-0.3	0.6
Txn2	ENSMUSG00000005354	852.831	841.143	428.919	490.893	P97493	153.778	116.201	116.082	90.8791	-1	0.00228317	-0.8	0.00584525	0	1	-0.2	0.574268	-0.3	0.0819908	-0.4	0	-0.2	0.1	0.4	0
Wbp11	ENSMUSG00000030216	301.212	274.355	297.462	270.095	Q923D5	531.535	321.161	364.883	423.66	0	0.977787	-0.1	0.880576	-0.1	0.735066	0.1	0.735186	-0.4	0.0138357	0.9	0	-1.2	0	-0.1	0.8
Srpk1	ENSMUSG00000004865	545.589	566.491	374.905	354.011	O70551	20.4945	22.0085	15.2759	18.4282	-0.5	0.111051	-0.7	0.0197863	0.1	0.785268	0.1	0.851301	-0.3	0.261392	-0.5	0.2	0.2	0.7	0	1
Gramd1b	ENSMUSG00000040111	703.269	855.288	740.691	579.2	Q80TI0	167.56	243.106	207.248	220.559	0.1	0.857622	-0.6	0.059726	0.3	0.26513	0.3	0.328552	0.3	0.415918	-0.2	0.2	0.7	0	-0.3	0.4
Actn2	ENSMUSG00000052374	4.13278	4.83131	7.48239	5.38479	Q9JI91	37.3266	14.6659	54.7382	21.8859	0.7	0.655967	0.2	0.914486	0.2	0.928421	0.4	0.79539	0.5	0.0199579	0.6	0.2	-1.6	0	1.5	0
Rps2	ENSMUSG00000044533	459.654	529.564	430.74	371.684	P25444	1930.79	1950.85	1464.11	1832.95	-0.1	0.787127	-0.5	0.108949	0.2	0.452488	0.2	0.596353	-0.4	0.303162	-0.2	0.6	0.6	0.1	-0.8	0
Agps	ENSMUSG00000042410	1212.54	1225.24	959.437	853.486	Q8C0I1	119.778	97.3847	114.478	90.7948	-0.3	0.312021	-0.6	0.0555991	0	0.908839	0.2	0.653419	-0.1	0.854547	-0.7	0.3	-0.4	0.5	1	0.1
Ddx17	ENSMUSG00000055065	2247.06	2175.52	2389.8	1873.44	Q501J6	149.854	121.91	139.707	140.435	0.1	0.801534	-0.3	0.360602	0	0.956888	0.3	0.27873	-0.1	0.718699	0.3	0.5	-0.4	0.3	0	0.9
Kpnb1	ENSMUSG00000001440	2751.51	3154.12	1576.19	2081.08	P70168	461.554	465.342	307.118	410.393	-0.8	0.00848004	-0.6	0.0183789	0.2	0.358201	-0.4	0.19025	-0.7	0.00738819	-0.4	0.1	0.1	0.5	-0.4	0.1
Acot13	ENSMUSG00000006717	233.48	187.512	116.823	76.3955	Q9CQR4	66.0775	98.0815	65.0614	53.3673	-1	0.0125927	-1.3	0.000627665	-0.3	0.384506	0.6	0.19312	0.1	0.935724	-1.2	0	1.1	0.2	0.2	0.8
Hcfc1	ENSMUSG00000031386	1655.44	1771.71	1026.56	1114.16	Q61191	82.1672	91.3968	59.4161	76.6642	-0.7	0.0251673	-0.7	0.0121901	0.1	0.62689	-0.1	0.714517	-0.5	0.0106911	-0.3	0.1	0.2	0.3	-0.4	0
Unc119	ENSMUSG00000002058	410.675	420.243	150.825	144.635	Q9Z2R6	67.5003	36.8027	36.9077	16.875	-1.5	0.000445412	-1.6	3.02e-06	0	0.895179	0.1	0.925746	-1.4	0.00072747	-1.1	0	-1.1	0	0.8	0.2
Srsf5	ENSMUSG00000021134	323.251	291.013	304.058	317.33	O35326	7.97628	15.477	12.4673	22.4825	-0.1	0.82479	0.1	0.809153	-0.1	0.685133	-0.1	0.873073	2	0.336956	1.1	0.3	1.9	0.4	-1	0
E2f4	ENSMUSG00000014859	459.647	597.553	311.282	432.46	Q8R0K9	16.1725	16.8804	21.5749	16.2715	-0.6	0.108995	-0.5	0.125231	0.4	0.157468	-0.5	0.191301	0.4	0.0802492	-0.1	0.7	0.1	0.7	0.5	0.2
Glb1l	ENSMUSG00000026200	83.8683	83.4553	74.8467	77.9849	Q8VC60	6.58025	4.71171	7.20832	5.8602	-0.2	0.775864	-0.1	0.767345	0	0.961916	-0.1	0.918281	0.1	0.649827	0.3	0.6	-0.5	0.2	0.4	0.4
Smn1	ENSMUSG00000021645	107.085	121.144	89.1168	101.452	P97801	64.4141	115.088	48.9892	128.216	-0.3	0.563719	-0.3	0.48276	0.2	0.645869	-0.2	0.707264	-0.4	0.140604	0.2	0.6	0.8	0	-1.4	0
Sowahc	ENSMUSG00000098188	548.346	361.777	1543.15	1011.72	Q8C0J6	27.6529	17.5941	88.0769	65.4426	1.5	5.11e-05	1.4	3.28e-07	-0.6	0.0555449	0.6	0.0912535	2.6	7.09e-07	3.4	0	-1.4	0	0.5	0
Atg5	ENSMUSG00000038160	513.274	568.255	425.868	437.795	Q99J83	11.2107	19.8895	12.9619	20.3776	-0.3	0.433357	-0.4	0.190457	0.2	0.549764	0	0.915399	-0.1	0.88736	0	1	0.8	0	-0.9	0.3
Hmox2	ENSMUSG00000004070	352.202	429.165	311.267	339.725	O70252	197.294	199.764	156.822	210.282	-0.2	0.615463	-0.4	0.233541	0.3	0.293909	-0.1	0.720329	-0.2	0.645816	-0.4	0.2	0.4	0.2	-0.2	0.6
Jarid2	ENSMUSG00000038518	325.995	233.087	956.696	770.353	Q62315	9.42743	2.65372	19.0583	11.6598	1.5	3.35e-06	1.7	1.02e-08	-0.5	0.121098	0.3	0.358376	1	0.0179353	0	1	-2.3	0	0.7	0.1
Smarcc1	ENSMUSG00000032481	747.558	769.438	429.364	467.06	P97496	244.213	144.59	204.577	116.657	-0.8	0.021184	-0.8	0.0145498	0.1	0.827247	-0.1	0.746016	-0.5	0.00597587	-0.8	0	-0.9	0	1.3	0
Ppp1r9b	ENSMUSG00000038976	1663.71	1846.98	1152.78	1309.99	Q6R891	228.26	244.347	224.803	230.326	-0.5	0.0857713	-0.5	0.0791192	0.2	0.510439	-0.2	0.567327	-0.8	0.0252474	-0.4	0.3	-0.3	0.4	-0.1	0.8
Mdh1	ENSMUSG00000020321	1154.31	1040.72	970.281	911.195	P14152	397.046	293.992	284.251	341.989	-0.3	0.472634	-0.2	0.473109	-0.1	0.66413	0.1	0.831139	-0.1	0.882123	0.6	0.2	-0.5	0.3	-0.1	0.7
Idh3g	ENSMUSG00000002010	391.88	356.99	275.106	263.26	P70404	79.375	87.5921	70.0003	85.8171	-0.5	0.162322	-0.5	0.143828	-0.1	0.712761	0.1	0.900173	-0.1	0.949263	0	1	0.7	0.5	-0.8	0.3
Nol9	ENSMUSG00000028948	426.451	553.333	165.995	227.556	Q3TZX8	13.1472	15.0155	3.44337	8.19864	-1.4	0.000255161	-1.3	0.000162658	0.4	0.188433	-0.5	0.259175	-1.9	2.82e-06	-0.9	0	0.3	0.5	-1.2	0
Gm2a	ENSMUSG00000000594	1382.16	1117.62	1177.82	1158.05	Q60648	27.3737	12.1702	20.0634	16.7419	-0.2	0.546102	0	0.992642	-0.3	0.280337	0	0.987964	-0.5	0.0550001	2.4	0.4	-3.3	0.2	0.4	0.5
Ctnnbl1	ENSMUSG00000027649	264.278	307.915	188.25	193.291	Q9CWL8	214.198	200.152	149.498	166.676	-0.5	0.210201	-0.7	0.0325112	0.2	0.414822	0	0.93096	-0.6	0.103189	-0.6	0.2	-0.2	0.6	0.2	0.6
Sfpq	ENSMUSG00000028820	1499.37	1496.76	1309.3	1261.75	Q8VIJ6	931.273	1137.65	761.756	1272.14	-0.2	0.588397	-0.3	0.319235	0	0.963272	0	0.921452	-0.3	0.241524	0.3	0.1	0.2	0.3	-0.7	0
Mta1	ENSMUSG00000021144	252.882	266.457	234.983	192.884	Q8K4B0	113.182	126.185	105.397	121.16	-0.1	0.801724	-0.5	0.135053	0.1	0.74898	0.3	0.479604	-0.5	0.342053	-0.3	0.4	0.1	0.9	-0.2	0.7
Pet100	ENSMUSG00000087687	181.546	176.194	173.045	187.598	P0DJE0	129.744	58.8384	115.115	83.0772	-0.1	0.914224	0	0.9201	0	0.998639	-0.1	0.807956	-0.6	0.416422	0.8	0.3	-2.1	0	0.7	0.4
Mtap	ENSMUSG00000062937	221.279	381.784	53.4681	278.398	Q9CQ65	54.4841	391.575	21.8994	378.527	-2.1	7.22e-06	-0.5	0.224083	0.8	0.0178122	-2.4	7.16e-07	-1.9	0.0170625	-0.3	0.4	3.6	0	-5.2	0
Txndc5	ENSMUSG00000038991	1125.14	1082.93	556.34	823.514	Q91W90	305.312	332.587	300.474	335.107	-1	0.00180785	-0.4	0.128783	0	0.946607	-0.6	0.0819547	-0.1	0.556707	0	0.9	0.1	0.7	-0.2	0.3
Prkab1	ENSMUSG00000029513	137.573	161.33	112.312	115.125	Q9R078	63.4749	77.4315	51.3065	73.1116	-0.3	0.524156	-0.5	0.204139	0.3	0.505734	-0.1	0.930925	-0.3	0.0582734	-0.1	0.5	0.3	0	-0.5	0
Lonp1	ENSMUSG00000041168	691.886	755.223	523.593	687.337	Q8CGK3	300.075	457.198	286.66	550.396	-0.4	0.220306	-0.2	0.568625	0.1	0.586434	-0.4	0.230683	-0.5	0.231071	0.1	0.8	0.5	0.1	-1	0
Riok2	ENSMUSG00000116564	172.61	197.586	124.569	144.239	Q9CQS5	31.4005	80.9441	25.6411	78.1586	-0.5	0.315695	-0.5	0.195571	0.2	0.58487	-0.2	0.656959	-0.4	0.842746	-0.3	0.6	2.8	0	-2.8	0
Spr	ENSMUSG00000033735	264.695	241.389	151.543	144.379	Q64105	135.499	209.73	86.0193	165.694	-0.8	0.0438981	-0.8	0.0260187	-0.1	0.724237	0.1	0.90262	-1.2	0.0114189	-1.1	0.1	0	0.9	-0.1	0.9
Wdr74	ENSMUSG00000042729	177.928	238.392	90.6931	139.571	Q8VCG3	39.2617	56.621	22.8562	43.7552	-1	0.0234694	-0.8	0.0253113	0.4	0.169993	-0.6	0.172704	-1.5	0.0202361	-0.4	0.2	0.5	0	-1.6	0
Ecsit	ENSMUSG00000066839	57.0548	57.3052	30.0155	54.0289	Q9QZH6	13.7104	29.7147	17.2803	36.9738	-1	0.131207	-0.1	0.857281	0	1	-0.9	0.182966	0.4	0.123724	0.3	0.4	1.1	0	-1	0
Ndufa6	ENSMUSG00000022450	257.261	212.553	203.995	186.079	Q9CQZ5	9.89841	8.13001	8.27067	9.391	-0.3	0.390248	-0.2	0.539294	-0.3	0.457021	0.1	0.766765	-0.2	0.540133	0.1	0.7	-0.2	0.5	-0.1	0.7
Rbm22	ENSMUSG00000024604	252.466	258.364	278.943	227.661	Q8BHS3	238.036	164.409	252.312	191.138	0.1	0.742254	-0.2	0.526673	0	0.898045	0.3	0.455436	0.3	0.268038	0.7	0.1	-1.1	0	0.7	0
Lypla2	ENSMUSG00000028670	222.09	257.953	249.028	232.417	Q9WTL7	23.2395	27.2853	20.398	32.4346	0.2	0.6933	-0.2	0.602021	0.2	0.466335	0.1	0.829459	0	0.976961	0.3	0.2	0.4	0.5	-0.7	0
Vps4a	ENSMUSG00000031913	370.87	318.939	314.773	268.575	Q8VEJ9	59.8451	72.7028	51.8761	80.7421	-0.2	0.507611	-0.3	0.385339	-0.2	0.508712	0.2	0.554549	-0.2	0.0764496	0.2	0.5	0.3	0.3	-0.6	0
Cip2a	ENSMUSG00000033031	292.7	227.683	151.714	149.258	Q8BWY9	246.381	197.869	142.634	171.062	-0.9	0.0337769	-0.7	0.0993719	-0.3	0.27151	0	0.978815	-1	1.21e-06	-0.4	0	-0.3	0	-0.3	0.2
Adk	ENSMUSG00000039197	306.312	299.999	150.019	168.05	P55264	232.565	193.091	112.965	142.618	-1	0.0103447	-0.9	0.0307874	0	0.984594	-0.2	0.734111	-1.1	1.78e-07	-0.5	0	-0.3	0.1	-0.3	0.2
Arrb2	ENSMUSG00000060216	1080.99	1097.76	1132.87	972.751	Q91YI4	345.695	165.412	265.057	193.151	0.1	0.899599	-0.2	0.479142	0	0.9138	0.2	0.542022	-0.3	0.276891	0.2	0.4	-0.9	0	0.4	0.1
Rps21	ENSMUSG00000039001	400.265	420.415	424.968	498.633	Q9CQR2	50.151	69.44	42.8148	108.519	0.1	0.827725	0.2	0.515375	0.1	0.757928	-0.2	0.506597	-0.2	0.715545	0.7	0.4	0.3	0.7	-1.2	0.1
Bub3	ENSMUSG00000066979	632.575	656.157	496.299	471.721	Q9WVA3	168.311	131.222	111.782	124.279	-0.4	0.292494	-0.5	0.0838667	0.1	0.807973	0.1	0.872908	-0.6	5.3e-05	-0.2	0.1	-0.3	0	-0.1	0.5
Scaf8	ENSMUSG00000046201	312.412	295.635	273.486	295.843	Q6DID3	40.8159	13.6017	16.1849	17.926	-0.2	0.609479	0	0.931625	-0.1	0.85604	-0.1	0.765016	-2.3	0.167937	1.3	0.4	-2.6	0.1	-1	0.5
Tssc4	ENSMUSG00000045752	211.307	208.019	144.257	149.135	Q9JHE7	28.878	20.3235	29.2383	19.1824	-0.6	0.16609	-0.5	0.145902	0	1	-0.1	0.905599	0	0.876086	0.2	0.8	-0.9	0.2	0.7	0.1
Rpl30	ENSMUSG00000058600	296.628	272.673	295.699	231.353	P62889	383.084	459.531	262.656	513.283	0	0.992704	-0.3	0.43505	-0.1	0.751148	0.4	0.374109	-0.8	0.0439657	0.1	0.8	0.3	0.4	-1.1	0
Chchd3	ENSMUSG00000053768	474.485	506.592	398.621	408.221	Q9CRB9	193.971	258.885	216.047	274.581	-0.3	0.474487	-0.4	0.282101	0.1	0.70196	0	0.927542	0	0.973486	-0.3	0.3	0.6	0	-0.3	0.5
Acadm	ENSMUSG00000062908	209.615	180.355	83.6654	101.056	P45952	240.289	186.314	175.009	137.39	-1.3	0.00286684	-0.9	0.0331657	-0.2	0.584748	-0.3	0.59079	-0.3	0.564226	-0.3	0.3	0	0.9	0.1	0.8
Scp2	ENSMUSG00000028603	170.501	184.636	174.803	130.391	P32020	126.324	83.2213	138.216	77.3453	0	0.976035	-0.6	0.214012	0.1	0.761307	0.4	0.381353	0	0.939819	-0.2	0.7	-0.8	0	1	0.1
Tmem126a	ENSMUSG00000030615	192.273	191.332	102.046	110.475	Q9D8Y1	88.7472	76.7375	58.6434	58.2857	-0.9	0.0403187	-0.8	0.031065	0	1	-0.1	0.805988	-0.5	0.0209441	-0.4	0	-0.1	0.7	0	0.8
Avil	ENSMUSG00000025432	81.7106	75.5392	103.309	108.235	O88398	130.785	12.0052	100.508	22.6203	0.3	0.894463	0.5	0.756938	-0.1	0.965614	-0.1	0.969282	-0.3	0.65064	1.9	0.2	-4	0	1.7	0
Mmut	ENSMUSG00000023921	276.755	229.541	166.684	161.611	P16332	120.757	132.005	92.4479	122.203	-0.7	0.074175	-0.6	0.162613	-0.3	0.470977	0	0.939956	-0.5	0.558644	-0.1	0.9	-0.8	0.4	0.3	0.7
Tecr	ENSMUSG00000031708	324.613	262.269	187.234	176.851	Q9CY27	642.786	490.93	560.876	435.123	-0.8	0.0361837	-0.6	0.0856347	-0.3	0.342853	0.1	0.882438	-0.4	0.312794	-0.2	0.5	-0.1	0.7	0	0.9
Ykt6	ENSMUSG00000002741	1156.54	1454.25	1056.97	1418.47	Q9CQW1	5.17659	8.89353	3.189	11.3978	-0.1	0.684947	-0.1	0.818727	0.4	0.164571	-0.4	0.174068	-0.5	0.747414	0.7	0.4	1.1	0.5	-2.3	0
Irf4	ENSMUSG00000021356	522.774	242.094	1093.81	498.444	Q64287	56.3218	9.98588	73.1568	26.9993	1.1	0.0150211	1	0.0139553	-1.1	0.0057085	1.1	0.00531316	0.4	0.103302	3	0	-4.1	0	1.4	0
Asph	ENSMUSG00000028207	736.006	787.108	370.747	522.207	Q8BSY0	116.176	166.717	100.532	145.212	-1	0.00252494	-0.6	0.0375163	0.1	0.652882	-0.5	0.154689	0.1	0.893091	-0.4	0	1.2	0	-0.7	0
Ccar2	ENSMUSG00000033712	325.381	325.329	227.18	198.722	Q8VDP4	301.715	253.787	215.778	203.481	-0.5	0.156701	-0.7	0.0266749	0	0.967534	0.2	0.658833	-0.5	0.0777005	-0.5	0	0	1	0	0.9
Spata5	ENSMUSG00000027722	141.995	164.052	139.341	148.699	Q3UMC0	31.3796	78.9567	24.0469	93.9378	0	0.972984	-0.2	0.658854	0.2	0.522883	-0.1	0.862027	-0.7	0.367147	0.2	0.5	2.1	0	-3	0
Bin1	ENSMUSG00000024381	1054.58	1319.82	689.184	754.437	O08539	68.0458	66.2817	48.0267	49.7037	-0.6	0.0730196	-0.8	0.00256417	0.3	0.181336	-0.1	0.697652	-0.8	0.00842684	-1.1	0.1	-0.1	0.4	0.5	0.4
Wdr5	ENSMUSG00000026917	608.793	693.687	210.376	253.276	P61965	13.7547	8.16668	11.0714	3.91159	-1.5	7.76e-06	-1.5	1.21e-06	0.2	0.446481	-0.3	0.472729	-0.3	0.337354	-1.4	0.4	-1.4	0.2	2.5	0
Pccb	ENSMUSG00000032527	140.655	142.96	83.1577	66.8951	Q99MN9	27.657	22.2587	29.09	13.657	-0.8	0.103615	-1.1	0.00957225	0	0.947429	0.3	0.554542	0.1	0.507009	-1.1	0.1	-0.4	0	1.7	0
Lzic	ENSMUSG00000028990	237.726	263.657	212.819	188.535	Q8K3C3	34.6077	36.0348	24.8737	33.7799	-0.2	0.672871	-0.5	0.124273	0.2	0.640002	0.2	0.68055	-0.6	0.133798	-0.2	0.5	0	0.9	-0.3	0.5
Skap2	ENSMUSG00000059182	1532.31	1593.09	1574.69	1456.32	Q3UND0	251.303	99.9943	217.008	119.734	0	0.946747	-0.2	0.580346	0.1	0.793124	0.1	0.78679	-0.3	0.352315	0.5	0.2	-1.5	0	0.7	0
Zfp36l2	ENSMUSG00000045817	1491.91	2095.3	342.152	617.001	P23949	18.2369	46.6702	5.0636	17.9996	-2.1	1.98e-08	-1.8	6.36e-09	0.5	0.0739171	-0.9	0.0310594	-2.8	0.088748	-1.4	0	1.5	0	-2.8	0.1
Arsk	ENSMUSG00000021592	120.351	97.7669	73.7832	78.329	Q9D2L1	8.36561	7.87463	11.2422	8.26103	-0.7	0.152863	-0.4	0.484697	-0.3	0.470563	-0.1	0.906956	0.4	0.208116	0.1	0.8	-0.1	0.6	0.4	0.3
Lrrk1	ENSMUSG00000015133	903.327	662.617	1487.67	848.31	Q3UHC2	30.6185	6.39375	19.5283	10.7039	0.7	0.0758974	0.3	0.286011	-0.4	0.0959084	0.8	0.0483606	-0.7	0.0192191	1.5	0.2	-3	0	0.8	0
Eif4b	ENSMUSG00000058655	2179.62	2034.56	1494.89	1305.44	Q8BGD9	295.813	208.508	213.701	174.914	-0.6	0.11342	-0.7	0.0178045	-0.1	0.789575	0.2	0.59439	-0.5	0.0666775	0	1	-0.9	0.1	0.4	0.3
Clic1	ENSMUSG00000007041	2828.92	3407.58	2672.4	3176.3	Q9Z1Q5	625.959	620.064	422.174	755.624	-0.1	0.796232	-0.1	0.639399	0.3	0.234006	-0.3	0.420163	-0.6	0.0440756	0.9	0	-0.3	0.4	-1.2	0
Uqcrfs1	ENSMUSG00000038462	139.202	152.381	240.066	196.784	Q9CR68	26.2994	27.3614	12.4103	46.1622	0.8	0.0451363	0.3	0.369092	0.2	0.655661	0.3	0.47534	-1.4	0.494459	1.8	0.2	0.1	1	-3.3	0.1
Llph	ENSMUSG00000020224	67.711	58.352	32.2764	32.1695	Q9D945	124.765	113.896	78.7783	81.9492	-1	0.088419	-0.9	0.111451	-0.2	0.7634	0	0.999626	-0.7	2.01e-06	-0.4	0	-0.2	0.3	-0.1	0.6
Tbl1xr1	ENSMUSG00000027630	1043.01	1108.03	899.53	889.096	Q8BHJ5	19.6246	14.9881	14.3649	15.6864	-0.2	0.549143	-0.4	0.253064	0.1	0.685474	0	1	-0.9	0.201854	0.2	0.8	-0.8	0.2	-0.2	0.8
Sun2	ENSMUSG00000042524	1449.16	1239.84	1367.39	1034.51	Q8BJS4	349.235	217.381	302.295	236.16	-0.1	0.806751	-0.3	0.312914	-0.2	0.415601	0.4	0.241761	-0.3	0.240327	0.2	0.6	-1	0	0.6	0.1
Bzw2	ENSMUSG00000020547	244.517	271.506	123.558	193.24	Q91VK1	64.4007	78.8576	60.7292	73.0189	-1	0.0176091	-0.5	0.145153	0.2	0.570478	-0.6	0.147631	0.1	0.606853	-0.1	0.7	0.5	0	-0.4	0
Mrps11	ENSMUSG00000030611	142.961	134.809	62.6177	89.7968	Q9DCA2	45.3669	47.9119	37.2189	41.5154	-1.2	0.0110902	-0.6	0.12598	-0.1	0.904839	-0.5	0.310269	-0.4	0.244585	-0.2	0.2	0.1	0.5	-0.3	0.5
Cisd1	ENSMUSG00000037710	106.408	91.971	61.966	58.2619	Q91WS0	130.95	112.928	139.414	93.0102	-0.8	0.124148	-0.7	0.175069	-0.2	0.669501	0.1	0.882035	0.1	0.588693	-1	0.2	-0.2	0.4	1.3	0.1
Hdac6	ENSMUSG00000031161	127.354	107.806	67.6952	62.8312	Q9Z2V5	24.5426	42.5929	20.8019	32.2381	-0.9	0.0500694	-0.8	0.0699484	-0.2	0.568567	0.1	0.880106	-0.5	0.497081	-0.4	0	0.8	0	-0.9	0.2
Psmb7	ENSMUSG00000026750	486.411	540.135	607.607	716.726	P70195	16.654	14.1367	22.6158	24.3596	0.3	0.372992	0.4	0.214993	0.2	0.550793	-0.2	0.469615	0.5	0.710997	0.9	0.2	0.1	0.9	-0.5	0.6
Dph5	ENSMUSG00000033554	107.219	119.671	68.3419	79.2481	Q9CWQ0	41.8921	61.7565	28.8759	53.0376	-0.7	0.174253	-0.6	0.126834	0.2	0.655419	-0.2	0.670411	-1.1	0.198325	-0.3	0.2	0.6	0	-1.4	0.1
Rps18	ENSMUSG00000008668	451.487	355.581	397.279	284.188	P62270	496.247	787.157	295.889	815.526	-0.2	0.613734	-0.4	0.261612	-0.3	0.253744	0.5	0.190959	-0.4	0.360955	-0.3	0.4	0.8	0.1	-0.9	0
Lyz2	ENSMUSG00000069516	81291	91544.8	60082.1	78774.7	P08905	466.706	413.829	299.627	461.468	-0.4	0.149958	-0.3	0.420659	0.2	0.427613	-0.4	0.231997	0.1	0.846197	0.1	0.9	0.1	0.9	-0.1	0.8
Armc1	ENSMUSG00000027599	231.357	253.324	166.224	185.305	Q9D7A8	24.9028	36.7292	24.6626	34.8021	-0.5	0.234753	-0.5	0.169645	0.2	0.631854	-0.2	0.717226	0	0.973995	-0.1	0.6	0.7	0	-0.5	0.1
Ahctf1	ENSMUSG00000026491	1127.73	1166.36	862.383	926.301	Q8CJF7	184.445	198.38	217.963	204.018	-0.4	0.243037	-0.4	0.204073	0.1	0.795243	-0.1	0.759977	0.2	0.444915	0	0.9	0.4	0.1	-0.2	0.5
Lrpprc	ENSMUSG00000024120	557.275	633.062	306.041	408.937	Q6PB66	1229.4	1478.53	926.286	1236.1	-0.9	0.0146974	-0.7	0.0262144	0.2	0.461001	-0.4	0.242965	-0.7	3.1e-05	-0.5	0	0.4	0	-0.5	0
Otulinl	ENSMUSG00000056069	674.763	565.873	195.937	129.378	Q3TVP5	43.1654	24.73	14.9563	7.31683	-1.8	0.000240319	-2.2	3.32e-07	-0.2	0.506611	0.6	0.284168	-1.6	1.18e-08	-1.8	0	-0.8	0	1	0
Fhod1	ENSMUSG00000014778	304.337	294.715	366.463	221.124	Q6P9Q4	38.7631	31.0191	32.0538	30.096	0.3	0.538013	-0.5	0.192962	0	0.93852	0.7	0.0757211	-0.3	0.274405	0.1	0.8	-0.5	0.2	0.1	0.6
Paip1	ENSMUSG00000025451	246.386	263.96	263.321	216.217	Q8VE62	5.93369	7.58371	8.42759	8.02781	0.1	0.814813	-0.3	0.359246	0.1	0.689602	0.3	0.504043	0.8	0.25516	0.1	0.7	0	1	0	0.9
Ash2l	ENSMUSG00000031575	310.811	309.118	203.167	201.622	Q91X20	44.071	28.5225	30.0096	24.0367	-0.6	0.103265	-0.7	0.0545328	0	0.998157	0	1	-0.7	0.0204556	-0.3	0.3	-0.7	0	0.3	0.4
Ccl5	ENSMUSG00000035042	160.564	87.1928	6339.26	5570.02	P30882	2.06973	2.22444	210.907	183.577	5.3	8.5e-53	6	1.7e-98	-0.9	0.0211536	0.2	0.616426	7	4.02e-40	7.2	0	-0.5	0.6	0.2	0.6
Xaf1	ENSMUSG00000040483	120.196	72.8929	1542.8	1556	Q5NBU8	0.831922	0.480718	25.2555	13.2455	3.7	1.73e-23	4.4	5.01e-42	-0.7	0.0822866	0	0.975572	5	1.29e-13	4.7	0	-0.8	0.3	1	0.1
Gmps	ENSMUSG00000027823	350.425	304.833	226.619	240.953	Q3THK7	283.512	391.038	219.726	398.959	-0.6	0.0945283	-0.4	0.293675	-0.2	0.570867	-0.1	0.83831	-0.4	0.15122	0	1	0.5	0	-0.9	0
Rbbp4	ENSMUSG00000057236	1125.38	1183.71	1043.12	1068.49	Q60972	474.026	387.214	456.937	451.064	-0.1	0.742184	-0.2	0.550176	0.1	0.742458	0	0.919508	-0.2	0.421186	-0.1	0.8	-0.3	0.3	0.1	0.7
Tmed10	ENSMUSG00000021248	631.778	648.155	444.505	502.677	Q9D1D4	403.664	327.735	432.074	327.931	-0.5	0.159886	-0.4	0.23369	0.1	0.863467	-0.2	0.647273	0	0.908791	-0.1	0.6	-0.2	0.7	0.3	0.1
Tbca	ENSMUSG00000042043	114.949	148.923	192.59	163.974	P48428	187.868	154.484	127.871	219.406	0.7	0.156584	0.1	0.820134	0.4	0.419405	0.2	0.590982	-0.6	0.55213	1.4	0	-0.1	0.9	-1.8	0
Chd1	ENSMUSG00000023852	803.112	855.254	1786.57	1432.34	P40201	7.18192	5.31179	12.3088	11.4694	1.1	0.0016747	0.7	0.0351899	0.1	0.740544	0.3	0.397187	0.8	3.13e-15	1.3	0	-0.6	0.2	0.1	0.4
Srsf1	ENSMUSG00000018379	1871.96	2033.77	1075.58	1285.47	Q6PDM2	837.685	822.02	610.985	669.599	-0.8	0.0222203	-0.7	0.0180834	0.1	0.57855	-0.3	0.473311	-0.2	0.450787	-0.5	0	0.2	0.6	0.1	0.6
Tnfaip2	ENSMUSG00000021281	1960.16	2372.68	9703.44	9249.88	Q61333	69.8274	102.735	368.462	515.412	2.3	2.04e-14	1.9	4.3e-13	0.3	0.231685	0.1	0.865916	3.4	9.08e-12	2.6	0	1.6	0	-0.8	0
Ptpra	ENSMUSG00000027303	990.863	965.154	725.742	720.983	P18052	17.9915	29.4784	18.6983	28.3005	-0.5	0.197474	-0.5	0.146726	0	0.982421	0	1	0.2	0.67906	-0.1	0.7	0.9	0.1	-0.6	0
Scamp1	ENSMUSG00000021687	956.319	1079.1	617.783	618.755	Q8K021	120.957	218.97	131.626	161.311	-0.6	0.0474137	-0.8	0.00419922	0.2	0.45697	0	0.997659	-0.2	0.649117	-0.9	0	0.8	0	-0.1	0.8
Pcmt1	ENSMUSG00000019795	477.25	511.135	414.088	424.3	P23506	171.182	157.259	131.647	167.711	-0.2	0.564706	-0.3	0.325217	0.1	0.704651	0	0.924079	-0.4	0.151966	0	0.8	-0.1	0.7	-0.2	0.2
Prep	ENSMUSG00000019849	666.13	729.065	381.395	520.809	Q9QUR6	442.512	492.97	299.592	452.374	-0.8	0.021892	-0.5	0.071711	0.1	0.591711	-0.5	0.191544	-0.2	0.559088	0	1	0.5	0.2	-0.8	0
Dhx15	ENSMUSG00000029169	1482.45	1710.69	1335.64	1366.41	O35286	543.098	735.599	414.817	754.63	-0.2	0.67665	-0.4	0.208196	0.2	0.418876	0	0.925432	-0.3	0.245013	0	0.9	0.6	0	-0.9	0
Tacc3	ENSMUSG00000037313	396.76	347.439	271.044	190.357	Q9JJ11	212.95	78.5773	132.506	55.282	-0.6	0.13012	-0.9	0.00584574	-0.2	0.565212	0.5	0.188814	-0.8	0.000599953	-0.7	0.2	-1.7	0	1.5	0
Dlg1	ENSMUSG00000022770	448.864	507.766	457.3	516.315	Q811D0	45.6212	38.6796	46.8487	50.4951	0	0.979291	0	0.989473	0.2	0.49408	-0.2	0.618546	0	0.925941	0.2	0.7	-0.2	0.5	0	1
Decr1	ENSMUSG00000028223	115.196	93.3385	121.431	86.624	Q9CQ62	135.391	102.762	110.308	122.364	0.1	0.897685	-0.1	0.753301	-0.3	0.477803	0.5	0.321642	-0.1	0.844585	-0.8	0.2	-1.1	0.1	1.9	0
Aprt	ENSMUSG00000006589	722.692	1160.95	607.059	774.765	P08030	276.543	492.184	119.169	421.375	-0.3	0.459954	-0.6	0.0325741	0.7	0.00906118	-0.4	0.29937	-2.2	0.0026842	-0.2	0.3	1.7	0	-3.7	0
Srfbp1	ENSMUSG00000024528	161.806	175.929	110.266	133.784	Q9CZ91	95.4207	147.619	103.196	143.968	-0.6	0.193886	-0.4	0.251781	0.1	0.686219	-0.3	0.534295	0.6	0.423586	0	1	2	0	-1.4	0
Ppp1r18	ENSMUSG00000034595	1242.12	1398.14	1309.15	1225.61	Q8BQ30	248.05	123.1	295.336	138.282	0.1	0.851639	-0.2	0.438683	0.2	0.459247	0.1	0.804851	0	0.940958	-0.4	0.1	-1	0	1.4	0
Rmc1	ENSMUSG00000024410	632.913	791.31	396.835	578.191	Q8VC42	63.2981	46.2253	38.8629	43.2681	-0.7	0.044284	-0.5	0.0897326	0.3	0.188175	-0.6	0.102867	-0.7	0.101644	-0.3	0.5	-0.4	0.3	-0.1	0.9
Acbd5	ENSMUSG00000026781	348.979	339.399	297.8	261.788	Q5XG73	34.8359	34.1737	32.1541	33.7549	-0.2	0.590204	-0.4	0.271561	0	0.965975	0.2	0.684943	0.2	0.825002	0	1	0.3	0.7	-0.1	0.7
Chchd6	ENSMUSG00000030086	91.6614	96.3289	65.2044	78.2177	Q91VN4	52.7574	51.3623	52.9248	53.4056	-0.5	0.323489	-0.3	0.44757	0.1	0.868041	-0.3	0.609038	-0.2	0.783321	-1.2	0.2	0.5	0.3	0.6	0.5
Tubgcp3	ENSMUSG00000000759	327.356	318.648	211.584	211.425	P58854	11.7023	12.9003	9.36074	10.9602	-0.6	0.086294	-0.6	0.0537119	0	0.973744	0	1	-0.3	0.703636	-0.2	0.7	0.2	0.7	-0.3	0.5
Rpl4	ENSMUSG00000032399	4467.97	3659.77	4314.06	3165.3	Q9D8E6	1439.13	1253.24	1055.9	1385.71	-0.1	0.893615	-0.2	0.406435	-0.3	0.283131	0.4	0.19244	-0.3	0.222315	0.2	0.3	0.1	0.8	-0.6	0
Get4	ENSMUSG00000025858	325.734	368.899	256.741	285.008	Q9D1H7	39.8355	36.6153	26.3078	36.1448	-0.3	0.343147	-0.4	0.222874	0.2	0.490452	-0.2	0.681275	-0.6	0.136424	0	1	0	0.9	-0.6	0.1
Ssna1	ENSMUSG00000026966	420.273	412.484	197.068	201.22	Q9JJ94	25.0512	26.5673	19.0901	16.5581	-1.1	0.00316223	-1.1	0.000883193	0	1	0	0.94804	-0.4	0.14926	-0.7	0	0.1	0.5	0.2	0.6
Gdap2	ENSMUSG00000027865	317.2	269.9	240.659	203.048	Q9DBL2	10.8804	11.5082	10.7207	11.061	-0.4	0.283808	-0.4	0.191388	-0.2	0.486479	0.2	0.550279	0	0.956881	0	1	0	1	0	0.9
Cd84	ENSMUSG00000038147	975.693	800.31	340.285	356.371	Q18PI6	420.409	350.276	284.922	198.969	-1.5	3.05e-05	-1.2	0.000670141	-0.3	0.352074	-0.1	0.881233	-0.5	0.024336	-0.9	0	-0.1	0.5	0.5	0
Mrpl49	ENSMUSG00000007338	213.352	200.242	95.8515	126.094	Q9CQ40	35.1769	39.4318	40.6031	31.6221	-1.2	0.0105563	-0.7	0.0574981	-0.1	0.839694	-0.4	0.415252	-0.1	0.946427	-1.1	0.1	0.5	0.3	0.5	0.6
Cbx3	ENSMUSG00000029836	39.0286	53.9589	22.9499	27.658	P23198	530.619	266.035	249.464	173.579	-0.8	0.268479	-1	0.0810217	0.5	0.404459	-0.3	0.719468	-1.1	2.25e-10	-0.6	0	-1	0	0.6	0
Rpl7l1	ENSMUSG00000063888	651.461	654.866	436.578	468.562	Q9D8M4	59.7071	83.7719	67.2322	76.2959	-0.6	0.0866484	-0.5	0.0959608	0	0.937197	-0.1	0.779437	0	0.930971	-0.2	0.5	0.2	0.6	0.1	0.8
Gtse1	ENSMUSG00000022385	349.797	248.296	178.597	158.584	Q8R080	5.60446	10.5052	5.05697	8.5389	-1	0.0163441	-0.7	0.0548037	-0.5	0.143692	0.2	0.703577	-0.3	0.8252	-0.2	0.8	0	1	-1.4	0.3
Enoph1	ENSMUSG00000029326	188.485	202.335	88.7909	103.594	Q8BGB7	92.031	135.358	52.7719	88.1512	-1.1	0.0130142	-1	0.00975348	0.1	0.706268	-0.2	0.661679	-1.5	0.208591	-0.5	0.3	0.4	0.3	-1.4	0.2
Nufip2	ENSMUSG00000037857	819.973	804.321	710.878	707.175	Q5F2E7	26.8809	78.6417	38.5095	87.9459	-0.2	0.561687	-0.2	0.51103	0	1	0	1	0.2	0.818722	0.2	0.6	2	0	-2	0
Trappc4	ENSMUSG00000032112	267.509	312.161	420.166	398.035	Q9ES56	26.0179	23.6469	19.1571	38.3466	0.6	0.135173	0.3	0.357433	0.2	0.511302	0.1	0.871294	-0.4	0.15202	0.7	0	-0.1	0.7	-1	0
Ivd	ENSMUSG00000027332	420.393	431.412	213.743	237.907	Q9JHI5	229.732	188.523	140.635	132.025	-1	0.00649724	-0.9	0.00768082	0.1	0.86638	-0.2	0.6856	-0.1	0.906236	-0.6	0.2	0.7	0.2	-0.2	0.7
Haus7	ENSMUSG00000031371	62.2596	56.4024	57.4871	43.9058	Q8BKT8	7.4935	20.8623	3.12319	20.6216	-0.1	0.807701	-0.4	0.458088	-0.1	0.796569	0.4	0.509046	-1.3	9.07e-05	0	1	1.4	0	-2.8	0
Ddhd2	ENSMUSG00000061313	346.2	352.305	241.349	204.26	Q80Y98	45.3491	59.3305	30.1595	43.678	-0.5	0.166066	-0.8	0.0217263	0	0.907775	0.2	0.578062	-1.5	0.315351	-0.4	0	0.6	0.2	-1.7	0.2
Plod1	ENSMUSG00000019055	1013.7	984.709	556.276	706.338	Q9R0E2	113.681	215.66	77.8959	196.241	-0.9	0.00631866	-0.5	0.0737218	0	0.976831	-0.4	0.292298	-0.8	0.0430246	-0.2	0.5	1.4	0	-2	0
Fndc3b	ENSMUSG00000039286	1058.13	1337.09	1030.5	1021.53	Q6NWW9	45.5137	51.837	42.3245	50.2373	0	0.908273	-0.4	0.138214	0.4	0.150236	0	1	-0.2	0.578749	0	0.8	0.5	0.1	-0.6	0.1
Ran	ENSMUSG00000029430	874.722	1149.41	711.222	919.253	P62827	770.344	908.634	534.621	921.379	-0.3	0.365075	-0.4	0.223352	0.4	0.121301	-0.4	0.259	-0.7	0.00650944	-0.1	0.8	0.2	0.3	-0.9	0
Gps1	ENSMUSG00000025156	63.9733	75.2307	38.2355	43.8064	Q99LD4	319.484	272.5	279.942	201.145	-0.7	0.203711	-0.8	0.144113	0.3	0.57776	-0.2	0.747553	-0.5	0.102283	-0.6	0	-0.2	0.3	0.3	0.4
Rassf4	ENSMUSG00000042129	2314.35	1482.06	5985.26	6047.18	Q8CB96	1.36773	1.00207	9.15966	5.1826	1.4	9.36e-06	2	1.66e-10	-0.6	0.0312666	0	0.962796	3.2	0.000814785	2.7	0	0	1	1	0.1
Golm1	ENSMUSG00000021556	473.4	387.154	216.272	183.96	Q91XA2	27.5227	34.3347	19.0394	20.6666	-1.1	0.0049429	-1.1	0.00194971	-0.3	0.405868	0.2	0.596553	-0.3	0.788781	-1.6	0.1	1	0.3	0.3	0.8
Kif16b	ENSMUSG00000038844	327.236	336.803	328.276	258.149	B1AVY7	6.40808	4.11863	3.76868	3.99795	0	1	-0.4	0.226216	0.1	0.854132	0.3	0.426589	-1.2	0.208343	-0.1	0.8	-0.6	0	-0.4	0.6
Rsl24d1	ENSMUSG00000032215	69.6858	52.2916	55.8729	45.7976	Q99L28	39.9776	32.6591	31.6401	36.2149	-0.3	0.576203	-0.2	0.695265	-0.4	0.444844	0.3	0.648428	-0.3	0.0351658	0.1	0.3	-0.3	0.1	-0.2	0.1
Ehbp1l1	ENSMUSG00000024937	2170.85	2547.6	2316.81	2183.18	Q99MS7	21.6835	11.6179	18.95	12.6045	0.1	0.809232	-0.3	0.345925	0.3	0.313366	0.1	0.824142	0.8	0.642225	1	0.5	-0.7	0.8	0.5	0.4
Sf3b3	ENSMUSG00000033732	1124.56	1157.05	755.644	838.481	Q921M3	488.723	432.591	390.442	396.683	-0.6	0.0733508	-0.5	0.0751178	0.1	0.815964	-0.2	0.641355	-0.6	0.00209834	-0.3	0.1	-0.4	0.1	0	0.8
Emc2	ENSMUSG00000022337	251.26	218.188	228.827	199.724	Q9CRD2	25.2375	31.7529	26.489	36.7791	-0.1	0.747015	-0.2	0.664706	-0.2	0.598785	0.2	0.661392	-0.1	0.900056	0	0.9	0.5	0.1	-0.6	0.3
Twf2	ENSMUSG00000023277	906.515	878.076	630.547	580.608	Q9Z0P5	303.375	174.261	201.375	145.623	-0.5	0.133594	-0.6	0.0313405	0	0.947718	0.1	0.765865	-0.7	0.143535	-0.9	0	-0.5	0.2	0.7	0.2
Tmed3	ENSMUSG00000032353	643.527	668.657	484.532	556.013	Q78IS1	46.8195	66.1382	34.4624	69.5	-0.4	0.285812	-0.3	0.377602	0.1	0.838567	-0.2	0.607188	1	0.830947	0.2	0.6	0	1	-3	0.2
Pzp	ENSMUSG00000030359	4.50655	7.64246	4.11001	5.8622	Q61838	75.8565	69.7086	74.9886	67.5539	-0.2	0.920465	-0.4	0.764011	0.7	0.582848	-0.6	0.730162	0	0.984357	-0.1	0.8	-0.1	0.7	0.2	0.6
Ppil4	ENSMUSG00000015757	304.711	305.648	215.807	199.41	Q9CXG3	68.5856	94.226	28.9633	77.6501	-0.5	0.224482	-0.7	0.0636777	0	0.977124	0.1	0.810483	-1.9	0.013898	-0.8	0	-0.1	0.9	-1	0.3
Tgs1	ENSMUSG00000028233	239.503	207.787	301.13	190.451	Q923W1	16.7232	4.87914	15.7682	5.64862	0.3	0.424554	-0.2	0.657575	-0.2	0.576912	0.7	0.11639	0	0.931875	0	1	-2.6	0.1	1.9	0
Hspa4	ENSMUSG00000020361	2365.67	2749.3	1646.9	2231.84	Q61316	1304.49	1404.44	867.727	1439.73	-0.5	0.121808	-0.3	0.250963	0.2	0.351108	-0.4	0.190286	-0.9	1.88e-05	-0.3	0	0.3	0.1	-0.9	0
Ipo5	ENSMUSG00000030662	1359.36	1320.39	812.686	910.803	Q8BKC5	325.029	396.871	206.857	345.634	-0.7	0.0168165	-0.6	0.0395477	0	0.976056	-0.2	0.606127	-0.9	0.0118988	-0.2	0.4	0.5	0.1	-1.2	0
Pak1ip1	ENSMUSG00000038683	465.24	457.688	344.976	439.36	Q9DCE5	152.548	139.107	180.332	168.585	-0.4	0.213065	-0.1	0.774258	0	1	-0.4	0.311422	0.1	0.814675	0.2	0.3	-0.1	0.5	0	0.9
Ints1	ENSMUSG00000029547	869.574	865.271	808.516	854.284	Q6P4S8	441.265	295.103	431.068	367.531	-0.1	0.746426	-0.1	0.887771	0	0.983448	-0.1	0.814998	-0.1	0.643135	0.2	0.4	-0.3	0.3	-0.1	0.8
Exoc5	ENSMUSG00000061244	686.991	688.341	598.051	491.579	Q3TPX4	16.2474	42.0352	22.4203	37.8572	-0.2	0.557176	-0.5	0.0804788	0	0.940214	0.3	0.425287	0.4	0.531344	-0.1	0.8	1.4	0	-0.9	0.1
Ilf2	ENSMUSG00000001016	233.403	222.413	208.992	160.79	Q9CXY6	84.9353	65.9085	68.3834	60.0785	-0.2	0.668827	-0.5	0.152657	-0.1	0.890502	0.4	0.352573	-0.3	0.573786	0.2	0.8	-0.6	0.2	0.2	0.7
Eef1e1	ENSMUSG00000001707	175.41	198.915	88.0053	115.476	Q9D1M4	113.859	116.318	56.5102	85.1141	-1	0.0254699	-0.8	0.028446	0.2	0.546805	-0.4	0.415224	-0.9	0.00034975	-0.4	0.1	0.2	0.5	-0.6	0
Nt5c	ENSMUSG00000020736	418.82	510.553	397.312	411.539	Q9JM14	131.805	162.815	100.389	165.407	-0.1	0.843312	-0.3	0.256218	0.3	0.304883	-0.1	0.894448	-0.5	0.0135435	0.1	0.6	0.2	0.1	-0.8	0
Lrrfip1	ENSMUSG00000026305	1418.96	1701.59	1177.35	1096.94	Q3UZ39	1307.17	1299.65	797.787	1052.99	-0.3	0.410331	-0.7	0.0219191	0.3	0.279758	0.1	0.794043	-1	1.98e-05	-0.6	0	-0.3	0.1	-0.1	0.8
Rpl37a	ENSMUSG00000046330	54.4524	74.2339	73.8842	53.4003	P61514	69.9473	79.6095	60.5159	71.87	0.4	0.457386	-0.5	0.339043	0.5	0.370405	0.4	0.420997	-0.2	0.528598	-0.2	0.6	0.2	0.5	-0.3	0.4
Tmem19	ENSMUSG00000069520	303.723	268.427	361.52	223.418	Q91W52	13.9262	13.9591	12.2027	14.5753	0.2	0.566142	-0.3	0.380205	-0.2	0.609794	0.7	0.0945454	-0.2	0.771903	0.1	0.7	0.1	0.9	-0.4	0.4
Nt5c2	ENSMUSG00000025041	297.073	277.869	211.654	188.082	Q3V1L4	55.7564	415.543	29.8168	352.784	-0.5	0.221115	-0.6	0.0907541	-0.1	0.813104	0.2	0.706684	-1.4	0.0464306	-0.2	0.7	2.5	0	-3.7	0
Cd151	ENSMUSG00000025510	396.316	461.52	208.201	328.176	O35566	20.3536	22.1761	10.7582	19.7693	-0.9	0.0110549	-0.5	0.100594	0.2	0.422062	-0.7	0.0741347	-0.9	0.541119	-1	0.4	0.9	0.5	-0.8	0.6
Zcchc8	ENSMUSG00000029427	230.779	186.697	200.163	135.053	Q9CYA6	14.561	29.9074	11.2027	27.1096	-0.2	0.608421	-0.5	0.180356	-0.3	0.387563	0.6	0.180798	-0.8	0.352224	-0.5	0.7	0.5	0.6	-0.7	0.6
Hspa14	ENSMUSG00000051396	129.018	132.315	100.944	92.0904	Q99M31	117.286	119.817	94.6274	104.481	-0.9	0.020433	-0.6	0.163302	0.1	0.882984	0.1	0.804266	-0.2	0.28372	-0.2	0.3	0	1	0	0.9
Hspa14	ENSMUSG00000051396	129.018	132.315	100.944	92.0904	Q99M31	117.286	119.817	94.6274	104.481	-0.9	0.020433	-0.7	0.032598	0.1	0.882984	-0.1	0.863177	-0.2	0.28372	-0.2	0.3	0	1	0	0.9
Hspa14	ENSMUSG00000051396	129.018	132.315	100.944	92.0904	Q99M31	117.286	119.817	94.6274	104.481	-0.4	0.428334	-0.7	0.032598	0.1	0.882984	-0.1	0.863177	-0.2	0.28372	-0.2	0.3	0	1	0	0.9
Hspa14	ENSMUSG00000051396	129.018	132.315	100.944	92.0904	Q99M31	117.286	119.817	94.6274	104.481	-0.9	0.020433	-0.6	0.163302	0.1	0.882984	-0.1	0.863177	-0.2	0.28372	-0.2	0.3	0	1	0	0.9
Hspa14	ENSMUSG00000051396	129.018	132.315	100.944	92.0904	Q99M31	117.286	119.817	94.6274	104.481	-0.9	0.020433	-0.6	0.163302	-0.1	0.731772	0.1	0.804266	-0.2	0.28372	-0.2	0.3	0	1	0	0.9
Hspa14	ENSMUSG00000051396	129.018	132.315	100.944	92.0904	Q99M31	117.286	119.817	94.6274	104.481	-0.4	0.428334	-0.6	0.163302	-0.1	0.731772	-0.1	0.863177	-0.2	0.28372	-0.2	0.3	0	1	0	0.9
Hspa14	ENSMUSG00000051396	129.018	132.315	100.944	92.0904	Q99M31	117.286	119.817	94.6274	104.481	-0.9	0.020433	-0.7	0.032598	0.1	0.882984	0.1	0.804266	-0.2	0.28372	-0.2	0.3	0	1	0	0.9
Hspa14	ENSMUSG00000051396	129.018	132.315	100.944	92.0904	Q99M31	117.286	119.817	94.6274	104.481	-0.9	0.020433	-0.7	0.032598	-0.1	0.731772	-0.1	0.863177	-0.2	0.28372	-0.2	0.3	0	1	0	0.9
Hspa14	ENSMUSG00000051396	129.018	132.315	100.944	92.0904	Q99M31	117.286	119.817	94.6274	104.481	-0.4	0.428334	-0.7	0.032598	-0.1	0.731772	-0.1	0.863177	-0.2	0.28372	-0.2	0.3	0	1	0	0.9
Hspa14	ENSMUSG00000051396	129.018	132.315	100.944	92.0904	Q99M31	117.286	119.817	94.6274	104.481	-0.4	0.428334	-0.7	0.032598	-0.1	0.731772	0.1	0.804266	-0.2	0.28372	-0.2	0.3	0	1	0	0.9
Hspa14	ENSMUSG00000051396	129.018	132.315	100.944	92.0904	Q99M31	117.286	119.817	94.6274	104.481	-0.4	0.428334	-0.6	0.163302	0.1	0.882984	0.1	0.804266	-0.2	0.28372	-0.2	0.3	0	1	0	0.9
Hspa14	ENSMUSG00000051396	129.018	132.315	100.944	92.0904	Q99M31	117.286	119.817	94.6274	104.481	-0.9	0.020433	-0.7	0.032598	-0.1	0.731772	0.1	0.804266	-0.2	0.28372	-0.2	0.3	0	1	0	0.9
Hspa14	ENSMUSG00000051396	129.018	132.315	100.944	92.0904	Q99M31	117.286	119.817	94.6274	104.481	-0.4	0.428334	-0.6	0.163302	-0.1	0.731772	0.1	0.804266	-0.2	0.28372	-0.2	0.3	0	1	0	0.9
Hspa14	ENSMUSG00000051396	129.018	132.315	100.944	92.0904	Q99M31	117.286	119.817	94.6274	104.481	-0.4	0.428334	-0.7	0.032598	0.1	0.882984	0.1	0.804266	-0.2	0.28372	-0.2	0.3	0	1	0	0.9
Hspa14	ENSMUSG00000051396	129.018	132.315	100.944	92.0904	Q99M31	117.286	119.817	94.6274	104.481	-0.9	0.020433	-0.6	0.163302	-0.1	0.731772	-0.1	0.863177	-0.2	0.28372	-0.2	0.3	0	1	0	0.9
Hspa14	ENSMUSG00000051396	129.018	132.315	100.944	92.0904	Q99M31	117.286	119.817	94.6274	104.481	-0.4	0.428334	-0.6	0.163302	0.1	0.882984	-0.1	0.863177	-0.2	0.28372	-0.2	0.3	0	1	0	0.9
Arpc3	ENSMUSG00000029465	1934.47	2402.73	2514.86	2901.85	Q9JM76	160.215	108.008	158.391	163.408	0.4	0.275941	0.2	0.398468	0.3	0.200656	-0.2	0.503364	0.1	0.747843	0.4	0	-0.8	0	0.4	0.1
Aimp2	ENSMUSG00000029610	141.248	175.623	54.7134	94.6167	Q8R010	68.47	347.765	66.1034	234.66	-1.4	0.00574198	-0.9	0.0151555	0.3	0.346736	-0.8	0.129276	0.8	0.182829	-0.3	0.2	3.3	0	-2.1	0
Glod4	ENSMUSG00000017286	403.093	348.839	254.422	213.661	Q9CPV4	185.955	221.195	100.972	169.656	-0.7	0.0626099	-0.7	0.0229917	-0.2	0.526551	0.2	0.529749	-0.8	0.0950687	-0.8	0.1	0.1	0.9	-0.2	0.7
Coq3	ENSMUSG00000028247	99.6872	140.063	98.1124	138.232	Q8BMS4	12.0131	25.5761	12.2978	31.5983	0	0.969202	-0.1	0.89342	0.5	0.210617	-0.5	0.324222	0.4	0.669455	0.5	0.4	1.3	0.2	-1.4	0
Bcl2l13	ENSMUSG00000009112	525.292	452.654	369.257	303.34	P59017	121.526	89.1916	94.2272	74.7568	-0.5	0.138755	-0.6	0.0464086	-0.2	0.491203	0.3	0.45183	-0.6	0.0830895	0.2	0.8	-1.3	0	0.6	0.2
Rpl13a	ENSMUSG00000074129	1725.96	1469.09	1542	1213.39	P19253	599.251	609.028	552.678	629.054	-0.2	0.632707	-0.3	0.259485	-0.2	0.394542	0.3	0.314789	-0.1	0.269644	0	0.8	0	0.9	-0.2	0.2
B4galt1	ENSMUSG00000028413	1674.6	1970.16	1476.97	1458.75	P15535	146.165	140.05	90.7926	129.61	-0.2	0.588805	-0.5	0.083426	0.3	0.3352	0	1	-0.7	0.0823961	0.1	0.8	-0.1	0.8	-0.7	0.1
Nol7	ENSMUSG00000063200	495.904	535.621	489.314	464.631	Q9D7Z3	22.6806	17.8764	26.978	19.3756	0	0.953057	-0.2	0.430157	0.1	0.663134	0.1	0.86583	0.3	0.165938	0.1	0.8	-0.4	0.1	0.5	0
Def6	ENSMUSG00000002257	785.508	796.979	487.199	443.936	Q8C2K1	123.438	84.5952	119.919	58.8677	-0.7	0.0711704	-0.9	0.00225924	0	0.919783	0.1	0.75959	-0.3	0.334783	-0.8	0.1	-0.7	0	1.3	0
Ccnb2	ENSMUSG00000032218	431.085	393.811	197.629	111.662	P30276	11.8578	5.89947	7.34964	2.0888	-1.1	0.00291057	-1.9	9.72e-08	-0.1	0.731784	0.8	0.0467504	-0.7	0.0357302	-2.4	0.1	-1.1	0	2.8	0.1
Tcof1	ENSMUSG00000024613	435.457	475.385	384.295	406.998	O08784	273.067	187.795	244.264	200.712	-0.2	0.640216	-0.3	0.431753	0.2	0.620478	-0.1	0.816958	-0.3	0.244052	0	0.9	-1	0	0.8	0
Ipo9	ENSMUSG00000041879	1214.65	1134.5	649.963	644.645	Q91YE6	162.064	104.254	69.8214	73.9185	-0.9	0.00595107	-0.9	0.00359751	-0.1	0.789102	0	1	-2	0.00108473	-0.7	0	-0.7	0	-0.6	0.3
Pycr2	ENSMUSG00000026520	305.684	324.029	143.418	176.101	Q922Q4	208.996	166.778	126.865	113.014	-1.1	0.00424377	-0.9	0.0063764	0.1	0.72121	-0.3	0.474552	-1	0.121616	-1.3	0.1	-0.1	0.8	0.4	0.7
Pcca	ENSMUSG00000041650	127.03	111.881	104.991	109.52	Q91ZA3	8.06356	7.25424	5.27435	8.84721	-0.3	0.59272	-0.1	0.877919	-0.2	0.692562	-0.1	0.909655	-1.7	0.24783	0.3	0.1	0	0.9	-1.9	0.2
Syncrip	ENSMUSG00000032423	906.74	903.529	417.35	514.721	Q7TMK9	569.777	471.049	399.4	334.316	-1.1	0.00172951	-0.9	0.00816393	0	0.970402	-0.3	0.439497	-0.4	0.00357537	-0.6	0	-0.3	0	0.5	0
Angptl2	ENSMUSG00000004105	1486.05	3514.04	232.343	1181.09	Q9R045	103.162	654.225	31.6905	273.913	-2.7	5.2e-12	-1.6	1.28e-09	1.3	1.66e-05	-2.4	4.5e-12	-1.6	0.0959375	-1.6	0	4.4	0	-4.4	0
Tln2	ENSMUSG00000052698	145.07	152.378	93.1409	120.138	Q71LX4	40.9903	43.0442	39.5645	42.2733	-0.6	0.153254	-0.4	0.341515	0.1	0.797956	-0.4	0.416987	-0.1	0.697805	0	0.7	0.1	0.5	-0.1	0.4
Wdr43	ENSMUSG00000041057	540.659	622.476	414.303	491.551	Q6ZQL4	154.638	217.495	127.955	213.678	-0.4	0.303828	-0.4	0.230429	0.2	0.414952	-0.3	0.5166	-0.1	0.590725	0.1	0.4	0.6	0	-0.8	0
Rab24	ENSMUSG00000034789	447.926	483.183	310.898	305.727	P35290	21.0737	20.5366	14.5425	16.1637	-0.5	0.129722	-0.7	0.0252392	0.1	0.661138	0	0.987894	-0.5	0.239771	-0.5	0.2	0.1	0.7	-0.2	0.7
Ptpn6	ENSMUSG00000004266	2245.54	1750.74	2640.2	1622.24	P29351	1795.12	814.677	1390.74	937.668	0.2	0.540556	-0.1	0.624829	-0.3	0.209423	0.7	0.0439281	-0.4	0.000844815	0.4	0	-1.6	0	0.7	0
Rsl1d1	ENSMUSG00000005846	629.217	710.095	273.807	414.959	Q8BVY0	173.887	662.208	149.217	480.543	-1.2	0.000707105	-0.8	0.0222391	0.2	0.479162	-0.6	0.140466	0.1	0.844545	-0.5	0.1	2.7	0	-2.2	0
Polr2b	ENSMUSG00000029250	564.236	537.65	418.83	407.646	Q8CFI7	97.3299	90.4899	62.0413	85.1676	-0.4	0.250456	-0.4	0.204701	-0.1	0.881635	0	0.951685	-0.5	0.130428	-0.1	0.9	-0.3	0.6	-0.2	0.5
Capns1	ENSMUSG00000001794	960.551	1063.93	1178.99	1274.22	O88456	182.138	254.345	123.503	378.011	0.3	0.363546	0.2	0.440142	0.2	0.52018	-0.1	0.724543	-0.8	0.242867	0.5	0.1	1.6	0	-2.9	0
Elmo1	ENSMUSG00000041112	563.806	498.556	483.036	268.127	Q8BPU7	50.1832	83.3504	48.1451	55.6246	-0.2	0.583662	-0.9	0.00405613	-0.2	0.577923	0.8	0.0417507	0.1	0.851071	-0.2	0.8	0.6	0.6	-0.3	0.8
Paics	ENSMUSG00000029247	401.083	373.907	224.545	216.613	Q9DCL9	527.91	694.66	265.6	499.357	-0.8	0.0209379	-0.8	0.0153398	-0.1	0.816244	0	0.923499	-1.7	1.46e-06	-0.6	0	0.3	0.1	-1.4	0
Aldh16a1	ENSMUSG00000007833	391.442	398.484	377.406	354.027	Q571I9	73.6382	55.3039	53.5223	60.9574	-0.1	0.890099	-0.2	0.54427	0.1	0.883345	0.1	0.843236	-0.4	0.366509	-0.2	0.8	-0.8	0.2	0.6	0.4
Pdhx	ENSMUSG00000010914	176.143	176.241	150.992	160.324	Q8BKZ9	9.0226	7.16486	11.28	8.07891	-0.2	0.583119	-0.2	0.659536	0	0.976001	-0.1	0.838562	1.9	0.666	1.2	0.5	2	0.6	-1.3	0.6
Cpsf1	ENSMUSG00000034022	769.873	735.722	436.995	462.407	Q9EPU4	114.84	93.0259	65.2809	72.4677	-0.8	0.0142323	-0.7	0.0147821	0	0.892223	-0.1	0.813035	-1.4	8.36e-06	-2.2	0	-0.4	0.1	1.1	0.1
Surf6	ENSMUSG00000036160	396.816	430.974	168.581	229.181	P70279	200.531	240.547	129.368	158.517	-1.2	0.000827284	-0.9	0.00266155	0.1	0.621475	-0.5	0.25438	-1.1	0.000192138	-1.1	0	0.4	0.1	-0.5	0.1
Mapk14	ENSMUSG00000053436	1162.2	1126.61	638.353	708.612	P47811	61.7612	29.4557	26.7039	22.9577	-0.9	0.00848262	-0.7	0.0163785	0	0.955287	-0.2	0.660479	-1.2	8.65e-07	-0.3	0.3	-1.1	0	0.3	0.3
Rpl18	ENSMUSG00000059070	402.338	446.347	460.4	496.073	P35980	304.016	334.576	231.8	460.407	0.2	0.625353	0.1	0.730007	0.2	0.58262	-0.1	0.753461	-0.3	0.603164	1.6	0	-0.1	0.9	-1.8	0
Sft2d2	ENSMUSG00000040848	819.988	554.655	960.096	598.33	Q8VD57	146.785	30.7785	128.548	41.1073	0.2	0.568507	0.1	0.866183	-0.5	0.0749292	0.7	0.0750125	-0.1	0.549864	0.5	0.1	-2.1	0	1.5	0
Fam3c	ENSMUSG00000029672	390.625	449.693	261.831	271.895	Q91VU0	277.647	322.73	212.865	241.075	-0.6	0.212581	-0.8	0.0438803	0.2	0.562779	-0.1	0.917842	-0.5	0.317269	-0.6	0.2	0.3	0.4	-0.2	0.7
Cc2d1a	ENSMUSG00000036686	271.134	312.173	238.131	296.448	Q8K1A6	25.2527	29.6471	24.2882	34.769	-0.2	0.612245	-0.1	0.747147	0.2	0.456714	-0.3	0.382301	-0.1	0.757073	0.3	0.5	0.2	0.6	-0.5	0
Ddx1	ENSMUSG00000037149	796.489	746.616	623.573	640.024	Q91VR5	584.372	941.201	443.233	995.827	-0.4	0.302087	-0.3	0.432499	-0.1	0.811714	0	0.923998	-0.5	0.0965542	0.1	0.5	1.1	0	-1.7	0
Khsrp	ENSMUSG00000007670	983.182	1152.22	766.678	894.848	Q3U0V1	879.278	562.809	652.036	539.454	-0.4	0.265432	-0.4	0.216882	0.3	0.358929	-0.2	0.513487	-0.5	0.0324957	-0.3	0.3	-0.9	0	0.7	0
Efhd2	ENSMUSG00000040659	2955.08	3304.01	3210.09	3230.15	Q9D8Y0	720.468	834.724	582.366	1006.74	0.1	0.722852	-0.1	0.838662	0.2	0.461592	0	0.978692	0.2	0.321041	0	0.9	0.4	0.1	-0.2	0.5
Glce	ENSMUSG00000032252	258.707	289.034	187.957	203.946	Q9EPS3	27.5511	35.7661	29.2135	31.1078	-0.5	0.312225	-0.5	0.166806	0.2	0.610732	-0.1	0.814144	0.5	0.318742	-0.5	0.3	0.4	0.4	0.6	0.3
Zdhhc21	ENSMUSG00000028403	464.203	511.38	729.071	550.296	Q9D270	5.72864	3.45539	6.44709	4.58285	0.6	0.071776	0.1	0.857821	0.2	0.58625	0.4	0.281064	0.1	0.697651	0.4	0.2	-0.7	0	0.5	0.2
Alg1	ENSMUSG00000039427	346.807	328.07	209.739	218.94	Q921Q3	5.72931	2.89627	4.11072	2.38136	-0.7	0.0484417	-0.6	0.0588814	-0.1	0.865755	-0.1	0.869782	-0.5	0.148343	-0.5	0.6	-1.2	0.1	0	1
Vapb	ENSMUSG00000054455	1011.45	1081.42	688.959	817.047	Q9QY76	583.881	613.816	578.597	571.183	-0.6	0.0934889	-0.4	0.118513	0.1	0.647589	-0.3	0.455269	0	0.864291	-0.4	0.1	0.2	0.4	0.3	0.3
Tradd	ENSMUSG00000031887	308.335	368.311	273.507	302.123	Q3U0V2	15.386	23.7591	12.1451	23.9773	-0.2	0.646223	-0.3	0.33045	0.3	0.326381	-0.2	0.694904	-0.4	0.225975	0	0.8	0.6	0	-1	0
Rbm15	ENSMUSG00000048109	778.011	699.265	526.86	536.468	Q0VBL3	146.331	148.73	138.896	140.374	-0.6	0.0829652	-0.4	0.152314	-0.1	0.625654	0	0.937917	-0.2	0.508836	-0.3	0.5	-0.2	0.5	0.3	0.5
Rps8	ENSMUSG00000047675	193.521	136.826	156.744	121.582	P62242	599.044	623.467	414.842	681.241	-0.3	0.540209	-0.2	0.623227	-0.5	0.202017	0.4	0.475562	-0.7	0.088603	0.4	0.1	0.3	0.3	-1.5	0
Sap18	ENSMUSG00000021963	42.3926	35.4481	30.0635	28.6943	O55128	366.301	315.363	330.521	313.768	-0.5	0.480864	-0.4	0.583464	-0.2	0.732988	0.1	0.939149	0.1	0.774831	0	1	-0.3	0.5	0.4	0.3
Aldh2	ENSMUSG00000029455	2794.08	2729.37	2151.93	2458.38	P47738	865.901	880.648	890.49	973.942	-0.4	0.214018	-0.2	0.519186	0	0.999176	-0.2	0.528518	0.4	0.0391548	0.2	0.4	0.4	0.1	-0.1	0.4
S100a10	ENSMUSG00000041959	3233.33	3811.02	2219.48	2687.71	P08207	993.039	333.976	815.573	288.997	-0.5	0.123682	-0.5	0.0529522	0.3	0.306804	-0.3	0.417323	-0.3	0.132263	0	1	-2.1	0	1.8	0
Nsf	ENSMUSG00000034187	353.979	350.159	323.357	326.184	P46460	739.454	744.907	674.548	851.071	-0.1	0.733592	-0.1	0.68658	0	0.998828	0	0.976773	0.1	0.605206	0	0.9	-0.1	0.5	0.3	0.2
Chaf1a	ENSMUSG00000002835	756.007	728.968	476.769	552.588	Q9QWF0	224.56	150.457	160.808	139.769	-0.7	0.0405068	-0.4	0.132785	0	0.937909	-0.2	0.521519	-0.8	0.0130664	-0.7	0.1	-0.7	0	0.6	0.2
Swap70	ENSMUSG00000031015	1236.15	867.39	2866.64	1364.68	Q6A028	1427.64	441.882	2043.99	851.822	1.2	0.00576338	0.6	0.0444827	-0.5	0.0888681	1.1	0.0125746	0.7	1.34e-05	1.2	0	-2.5	0	2	0
Ssb	ENSMUSG00000068882	637.702	599.601	575.948	554.506	P32067	1750.28	1504.93	1414.48	1702.76	-0.1	0.702831	-0.2	0.664969	-0.1	0.834465	0	0.920756	-0.2	0.618291	0.3	0.3	-0.1	0.8	-0.4	0.2
Emilin1	ENSMUSG00000029163	1124.78	933.42	988.454	894.965	Q99K41	0.61731	100.955	0.764612	118.413	-0.2	0.563692	-0.1	0.767615	-0.2	0.333238	0.1	0.703203	0.7	0.234971	0	0.9	7.6	0	-7	0
Furin	ENSMUSG00000030530	3580.65	4269.04	10391.6	11045.2	P23188	40.6328	20.866	134.815	65.998	1.5	6.38e-07	1.3	2.14e-05	0.3	0.354478	-0.1	0.78017	2	8.69e-09	2.7	0	-1.7	0	1.1	0
Ccdc93	ENSMUSG00000026339	510.333	441.048	357.013	359.508	Q7TQK5	32.0524	22.5145	28.1139	22.4335	-0.5	0.147132	-0.3	0.343395	-0.2	0.54626	0	0.987271	-0.3	0.298903	0.2	0.6	-0.7	0.1	0.2	0.4
Naa50	ENSMUSG00000022698	1140.4	1422.38	539.427	819.912	Q6PGB6	97.0407	113.268	65.3728	79.8005	-1.1	0.00224077	-0.8	0.0229219	0.3	0.160963	-0.6	0.151662	-0.5	0.434078	-1	0	0.7	0.2	-0.2	0.8
Ldha	ENSMUSG00000063229	2565.64	3086.96	2634.28	3813.82	P06151	2361.99	2352.52	1047.59	2559.42	0	0.95143	0.3	0.425446	0.3	0.24226	-0.5	0.183929	-1.3	0.00011671	0.5	0.1	-0.2	0.6	-1.7	0
Sec11a	ENSMUSG00000025724	482.413	520.86	394.912	399.105	Q9R0P6	113.13	126.375	101.566	118.263	-0.3	0.458466	-0.4	0.171477	0.1	0.703613	0	0.972397	-0.2	0.818579	-0.1	0.8	0.9	0.2	-0.9	0.2
Cdc40	ENSMUSG00000038446	167.553	174.115	227.779	210.436	Q9DC48	95.3582	81.0284	119.479	119.556	0.4	0.26906	0.2	0.54704	0.1	0.835017	0.1	0.80049	0.3	0.548816	0.5	0.2	-0.2	0.6	0	1
Nmral1	ENSMUSG00000063445	107.325	83.8434	85.3706	60.4739	Q8K2T1	10.1288	27.0443	5.91274	23.8122	-0.3	0.510785	-0.5	0.287839	-0.4	0.431597	0.5	0.361884	-2.2	0.284678	-0.8	0.5	1.9	0	-3.2	0.1
Dock4	ENSMUSG00000035954	776.263	954.724	1596.09	1302.07	P59764	133.453	95.0635	142.956	158.259	1	0.00596912	0.4	0.213898	0.3	0.287298	0.3	0.453214	0.3	0.551443	0.9	0	-0.6	0.3	0	0.9
Arl10	ENSMUSG00000025870	127.566	125.023	118.94	93.278	Q9QXJ4	3.89971	10.6474	7.88277	9.68952	-0.1	0.808321	-0.5	0.278353	0	0.961085	0.3	0.466956	1	7.32e-05	-0.2	0.7	1.4	0	-0.2	0.5
Nlrx1	ENSMUSG00000032109	402.839	268.191	242.049	148.361	Q3TL44	162.449	74.336	135.473	50.1454	-0.7	0.0386272	-0.9	0.012859	-0.6	0.0587491	0.7	0.076065	-0.2	0.821928	-1.2	0.1	-0.9	0.2	1.9	0
Ncbp1	ENSMUSG00000028330	783.59	850.132	421.919	438.593	Q3UYV9	109.942	95.3101	49.193	59.955	-0.9	0.0161471	-1	0.000954127	0.1	0.622161	-0.1	0.887835	-1.2	2.53e-05	-0.7	0	-0.2	0.4	-0.3	0.2
Eral1	ENSMUSG00000020832	156.636	145.642	124.44	115.376	Q9CZU4	3.66073	13.8914	4.11526	13.4157	-0.3	0.438184	-0.4	0.345116	-0.1	0.831873	0.1	0.836327	0	1	0	0.9	2	0	-2.1	0
Nit2	ENSMUSG00000022751	69.4319	56.72	52.0888	33.363	Q9JHW2	70.2484	91.8547	55.3248	65.8661	-0.4	0.45097	-0.8	0.140087	-0.3	0.589323	0.6	0.307484	-0.6	0.0482714	-0.5	0	0.5	0	-0.5	0.1
Slc4a7	ENSMUSG00000021733	576.493	529.111	1421.59	951.524	Q8BTY2	164.931	41.6728	222.068	91.3597	1.3	0.000506968	0.8	0.0333009	-0.1	0.770613	0.6	0.132346	0.1	0.702463	0.9	0.1	-3	0	2.1	0
Ints6	ENSMUSG00000035161	192.794	194.181	213.077	189.094	Q6PCM2	22.4733	27.3004	26.9405	32.396	0.1	0.775803	-0.1	0.844945	0	0.968868	0.2	0.717885	0.3	0.23351	0.2	0.1	0	1	-0.3	0.1
Eif2b1	ENSMUSG00000029388	173.442	199.671	117.331	132.603	Q99LC8	54.0783	123.009	27.2239	99.5135	-0.6	0.180503	-0.6	0.0984553	0.2	0.54398	-0.2	0.704302	-1.2	0.278181	-0.1	0.8	1.1	0	-2.2	0
Gls	ENSMUSG00000026103	1489.13	1720.63	1993.06	1634.87	D3Z7P3	86.3089	113.217	96.3598	130.973	0.4	0.202786	-0.1	0.708731	0.2	0.330233	0.3	0.408206	0	0.937345	0.3	0.4	0.7	0.1	-0.9	0.1
Pik3cg	ENSMUSG00000020573	1741.12	1612.22	2336.65	1621.61	Q9JHG7	172.306	73.1414	141.144	89.5676	0.4	0.290274	0	0.952333	-0.1	0.76454	0.5	0.189886	-0.3	0.111726	0.2	0.2	-1.3	0	0.8	0
Eftud2	ENSMUSG00000020929	658.231	768.315	528.388	641.844	O08810	347.956	457.506	259.814	465.237	-0.3	0.335503	-0.3	0.316857	0.2	0.352546	-0.3	0.39457	-0.2	0.309302	0	0.8	0.6	0	-0.8	0
Ngdn	ENSMUSG00000022204	223.776	226.356	225.657	191.702	Q9DB96	17.7174	16.0249	20.3316	16.5186	0	1	-0.3	0.429237	0	0.93707	0.2	0.56539	0.2	0.345615	0	1	-0.2	0.6	0.4	0.2
Snrnp40	ENSMUSG00000074088	364.876	405.05	262.589	300.303	Q6PE01	86.7238	115.231	87.6052	103.967	-0.5	0.206871	-0.5	0.152501	0.2	0.583486	-0.2	0.619182	-0.1	0.786207	-0.9	0.1	0.4	0.1	0.4	0.5
Junb	ENSMUSG00000052837	2014.02	2286.33	7686.41	7627.52	P09450	144.797	169.265	693.302	687.187	1.9	3.49e-08	1.7	1.99e-06	0.2	0.498605	0	1	2.7	2.88e-12	2.7	0	0	0.9	0	0.9
Commd9	ENSMUSG00000027163	168.985	203.797	133.915	147.458	Q8K2Q0	62.6152	59.4785	64.491	52.3706	-0.4	0.413442	-0.5	0.169615	0.3	0.404047	-0.2	0.737733	0.3	0.630522	-0.5	0.3	0.2	0.7	0.6	0.3
Myg1	ENSMUSG00000001285	139.054	147.391	85.8404	88.9176	Q9JK81	51.5249	130.9	16.7192	96.0229	-0.7	0.118138	-0.8	0.0531298	0.1	0.796257	-0.1	0.919632	-2.4	0.000274018	-0.3	0.1	1.2	0	-3.3	0
Rel	ENSMUSG00000020275	791.954	533.692	3742.15	2104.46	P15307	36.4663	8.76349	83.0732	41.9979	2.2	1.6e-10	1.9	1.05e-10	-0.5	0.0468249	0.8	0.0201953	1.3	0.000241623	3.1	0	-2.7	0	0.9	0
Hars2	ENSMUSG00000019143	193.972	240.339	178.842	170.943	Q99KK9	234.602	224.976	186.122	194.424	-0.1	0.750354	-0.5	0.128754	0.3	0.376632	0.1	0.904131	-0.1	0.735866	0	0.9	0.1	0.7	-0.2	0.5
Cntn1	ENSMUSG00000055022	3.06078	3.2493	3.7412	2.77097	P12960	88.1565	86.3608	62.306	89.3932	0.3	0.882966	-0.2	0.923975	0.2	0.938051	0.4	0.871747	-0.5	0.388844	0	1	0	1	-0.5	0.4
Fech	ENSMUSG00000024588	474.006	443.315	317.499	390.175	P22315	96.6147	77.9937	103	83.2739	-0.6	0.111132	-0.2	0.510044	-0.1	0.856027	-0.3	0.412171	-0.6	0.405211	0.3	0.8	-1.3	0.1	0.4	0.7
Myef2	ENSMUSG00000027201	163.569	156.942	155.461	147.914	Q8C854	252.213	388.706	269.378	444.102	-0.1	0.852773	-0.1	0.772955	-0.1	0.902748	0.1	0.89495	0.1	0.674088	0.2	0.2	0.6	0	-0.7	0
Rnf146	ENSMUSG00000038876	263.743	228.947	273.85	263.697	Q9CZW6	40.6784	45.6741	55.2576	63.7274	0	0.932313	0.2	0.671279	-0.2	0.575051	0.1	0.919575	0.4	9.87e-05	0.5	0	0.1	0.4	-0.2	0.1
Czib	ENSMUSG00000028608	149.499	166.375	149.469	151.691	Q8BHG2	108.558	59.4115	71.1899	65.6123	0	0.978125	-0.2	0.65417	0.2	0.670692	0	0.968303	-0.8	0.000115587	0.9	0.1	-2.3	0	0.6	0.1
Stat6	ENSMUSG00000002147	1736.87	1772.88	1531.48	1541.92	P52633	7.57187	9.74446	5.38601	10.2585	-0.2	0.564063	-0.2	0.391514	0.1	0.846997	0	0.976392	-1.1	0.411556	0.2	0.7	0.3	0.6	-1.6	0.2
Ppig	ENSMUSG00000042133	327.356	339.203	397.075	417.163	A2AR02	14.6161	9.38617	14.122	13.97	0.3	0.462428	0.3	0.405201	0.1	0.830237	-0.1	0.839303	0	0.965163	0	1	-0.8	0.1	0.9	0.5
Ddx47	ENSMUSG00000030204	430.929	501.023	401.074	411.963	Q9CWX9	12.1231	21.412	9.11767	21.3051	-0.1	0.765326	-0.3	0.309739	0.2	0.44073	0	0.910067	0.2	0.892832	-0.2	0.8	0	1	-1.1	0.1
Srprb	ENSMUSG00000032553	474.189	478.281	332.977	380.959	P47758	212.381	227.084	175.521	218.735	-0.5	0.136115	-0.4	0.240847	0	0.913006	-0.2	0.582508	-0.6	0.10809	-0.1	0.7	0.1	0.8	-0.6	0.1
Eif4a3	ENSMUSG00000025580	265.245	308.051	237.838	242.512	Q91VC3	431.411	459.094	349.683	437.017	-0.2	0.6885	-0.4	0.25054	0.2	0.510471	0	0.950604	-0.4	0.158575	-0.3	0.1	0.2	0.2	-0.3	0.3
Rpl32	ENSMUSG00000057841	1070.49	934.402	975.453	854.604	P62911	443.842	514.283	404.122	568.5	-0.1	0.74299	-0.2	0.61079	-0.2	0.598907	0.2	0.646201	0	0.915935	0.4	0.2	0	0.9	-0.5	0.1
Gcn1	ENSMUSG00000041638	1367.08	1435.06	1165.72	1156.26	E9PVA8	250.799	396.642	187.805	386.102	-0.2	0.465161	-0.3	0.216463	0.1	0.731343	0	1	-0.6	0.0648464	-0.2	0.2	0.8	0	-1.2	0
Larp4	ENSMUSG00000023025	504.142	542.737	332.156	384.657	Q8BWW4	91.0541	100.48	76.7731	86.0353	-0.6	0.135521	-0.5	0.116701	0.1	0.699245	-0.2	0.613083	-0.7	0.0364559	-0.8	0.1	-0.1	0.8	0.2	0.8
Eif3g	ENSMUSG00000070319	454.513	515.423	376.825	339.743	Q9Z1D1	1246.44	1082.08	966.713	861.593	-0.3	0.450933	-0.6	0.0361907	0.2	0.493832	0.1	0.708336	-0.4	0.0253625	-0.3	0.3	-0.6	0	0.4	0.1
F13a1	ENSMUSG00000039109	111.154	158.53	47.7969	117.739	Q8BH61	45.6089	173.826	50.5547	155.925	-1.2	0.0368604	-0.5	0.257387	0.6	0.18784	-1.3	0.0130121	0.3	0.67273	0.2	0.5	2.3	0	-2.2	0
Stxbp2	ENSMUSG00000004626	900.167	794.427	821.98	689.153	Q64324	325.296	199.841	361.054	209.32	-0.1	0.691079	-0.2	0.412616	-0.2	0.552091	0.2	0.465056	0.4	0.0485202	0.3	0.3	-0.7	0	0.8	0
Pes1	ENSMUSG00000020430	444.66	409.978	238.212	265.792	Q9EQ61	215.768	386.34	109.903	302.387	-0.9	0.012685	-0.7	0.033846	-0.1	0.747265	-0.2	0.673166	-1.6	0.000373689	-0.8	0	1.2	0	-2	0
Npm1	ENSMUSG00000057113	354.882	360.921	241.392	272.75	Q61937	924.697	1434.21	670.429	1308.43	-0.6	0.161409	-0.4	0.224924	0	0.932041	-0.2	0.682299	-0.7	0.021313	-0.5	0.1	0.9	0	-1.1	0
Zc3h18	ENSMUSG00000017478	448.864	467.183	301.155	300.651	Q0P678	126.858	107.545	109.9	83.5363	-0.6	0.100963	-0.7	0.0286968	0.1	0.807987	0	1	-0.6	0.171204	-0.6	0.2	-0.5	0.3	0.5	0.2
Irf2bp2	ENSMUSG00000051495	2763.6	2853.34	1863.06	2001.46	E9Q1P8	159.475	106.655	83.5152	90.2757	-0.6	0.108746	-0.5	0.0825963	0.1	0.798526	-0.1	0.792798	-1.7	0.00377529	-1	0.1	-0.6	0	-0.2	0.8
Prpf3	ENSMUSG00000015748	280.845	240.303	189.955	226.509	Q922U1	302.297	276.745	245.368	314.7	-0.6	0.153915	-0.1	0.735298	-0.2	0.512804	-0.3	0.535436	-0.4	0.0999331	0.1	0.7	-0.1	0.7	-0.4	0.1
Ranbp1	ENSMUSG00000005732	550.899	604.204	439.122	507.815	P34022	89.846	112.253	49.1578	113.784	-0.3	0.337005	-0.3	0.344969	0.2	0.567508	-0.2	0.533357	-0.9	2.55e-05	0	1	-0.1	0.9	-0.9	0
Hdgf	ENSMUSG00000004897	926.692	1096.39	640.632	691.445	P51859	128.31	104.702	83.9597	79.5654	-0.5	0.0975538	-0.7	0.0207165	0.3	0.28541	-0.1	0.754172	-0.8	0.00520797	-0.5	0	-0.3	0.1	0	1
Ahsa1	ENSMUSG00000021037	646.144	707.116	435.629	540.026	Q8BK64	391.899	390.228	266.283	359.002	-0.6	0.147783	-0.4	0.165416	0.1	0.634277	-0.3	0.41109	-0.7	0.0133494	-0.2	0.5	0	1	-0.5	0.1
Bop1	ENSMUSG00000022557	566.119	722.246	337.226	494.885	P97452	65.8772	91.8787	51.1717	75.8115	-0.8	0.0262909	-0.6	0.0481401	0.4	0.153827	-0.6	0.102839	-0.4	0.309339	-0.3	0	0.9	0	-1.1	0
Pfn1	ENSMUSG00000018293	2244.79	3013.21	3039.81	3115.61	P62962	2121.56	1878.45	1615.61	2337.38	0.4	0.150061	0	0.985036	0.5	0.0760974	0	0.908122	-0.3	0.0794111	0.6	0	-0.3	0.1	-0.6	0
Prpf8	ENSMUSG00000020850	1869.68	1874.84	1637.49	1693.18	Q99PV0	982.704	1219.19	852.205	1324.41	-0.2	0.553981	-0.2	0.513359	0	0.947745	-0.1	0.877706	-0.3	0.121563	0	1	0.5	0	-0.7	0
Tbl2	ENSMUSG00000005374	231.731	221.869	75.0816	166.819	Q9R099	46.7153	78.0882	38.4814	70.6212	-1.6	9.02e-05	-0.4	0.326984	0	0.923347	-1.2	0.0263675	0	0.98335	-0.3	0.3	1.2	0	-0.9	0
Dhcr24	ENSMUSG00000034926	2373.44	1018.91	715.903	709.696	Q8VCH6	158.574	188.534	145.706	157.893	-1.7	2.94e-07	-0.6	0.0621251	-1.2	2.65e-07	0	1	-0.5	0.426854	-0.5	0.5	0.1	0.8	-0.2	0.8
Dnaja3	ENSMUSG00000004069	307.179	305.507	174.967	216.979	Q99M87	63.5686	71.3423	33.3718	60.9099	-0.8	0.0324776	-0.5	0.10539	0	0.967452	-0.3	0.428354	-1.8	0.154689	-0.4	0.2	0.3	0.4	-1.6	0.2
Hnrnpf	ENSMUSG00000042079	216.547	277.622	153.899	229.057	Q9Z2X1	1211.98	975.8	913.064	967.027	-0.5	0.215445	-0.3	0.422501	0.4	0.270822	-0.6	0.15629	-0.4	0.00785227	-0.1	0.5	-0.3	0	0	0.9
Acsf2	ENSMUSG00000076435	10.8327	10.1978	7.20452	6.57831	Q8VCW8	5.53597	2.85826	6.51505	2.21428	-0.6	0.612818	-0.7	0.547928	-0.1	0.941771	0.1	0.934905	0.9	0.505931	-0.2	0.8	-0.7	0.6	1.8	0
Afg3l2	ENSMUSG00000024527	759.385	853.023	385.99	749.391	Q8JZQ2	29.0677	32.8717	21.9565	34.6573	-1	0.00284338	-0.2	0.515302	0.2	0.454044	-1	0.0104172	-0.1	0.950626	-0.7	0.2	0.9	0.3	-0.3	0.7
Anp32e	ENSMUSG00000015749	887.375	797.393	554.771	521.067	P97822	58.5236	44.2668	34.8258	34.6682	-0.7	0.0627625	-0.7	0.0543322	-0.1	0.664469	0.1	0.841293	-0.7	0.00290955	-0.5	0.2	-0.4	0.1	0.1	0.7
Gng2	ENSMUSG00000043004	350.235	374.377	174.588	198.298	P63213	61.7688	39.4691	45.2602	25.0516	-1	0.0079591	-1	0.00612884	0.1	0.737217	-0.2	0.653274	-0.4	0.109568	-0.7	0	-0.5	0.1	0.8	0
Rfc5	ENSMUSG00000029363	376.364	313.538	280.279	226.718	Q9D0F6	5.68947	1.14587	4.45353	0.992568	-0.4	0.235445	-0.5	0.121229	-0.2	0.405517	0.3	0.433135	-0.6	0.379407	0	1	-3.3	0	3.1	0.1
Git2	ENSMUSG00000041890	743.412	665.39	733.843	589.438	Q9JLQ2	110.357	68.0494	91.9724	72.1616	0	0.966219	-0.2	0.485517	-0.1	0.617562	0.3	0.36488	-0.5	0.0257518	0.6	0.1	-1.5	0	0.4	0
Ints11	ENSMUSG00000029034	461.396	463.399	517.781	441.992	Q9CWS4	22.9302	27.5941	26.5268	31.5049	0.2	0.676823	-0.1	0.751951	0	0.95488	0.2	0.555446	0.3	0.462458	0.2	0.5	0.3	0.4	-0.2	0.4
Btg1	ENSMUSG00000036478	483.265	480.969	1500.88	1164.79	P62325	15.3332	12.4955	38.9409	36.2065	1.6	1.45e-06	1.2	3.34e-05	0	0.953455	0.4	0.273434	1.4	5.41e-08	1.7	0	-0.5	0.5	0.1	0.6
Kmt2a	ENSMUSG00000002028	544.63	485.535	1047.42	837.622	P55200	19.4164	6.00819	14.8589	12.3876	0.9	0.00381036	0.8	0.0112903	-0.1	0.609919	0.3	0.347425	-0.1	0.87409	1.2	0	-1.6	0.1	0.3	0.3
Rpl10	ENSMUSG00000008682	74.5027	87.0958	78.2241	66.3998	Q6ZWV3	1516.52	1213.92	1233.07	1105.65	0	0.951019	-0.4	0.365311	0.2	0.621138	0.2	0.678726	-0.2	0.376902	-0.1	0.8	-0.4	0.1	0.3	0.1
Uqcrc1	ENSMUSG00000025651	1224.08	1258.11	1022.53	1035.97	Q9CZ13	210.421	231.413	194.633	227.442	-0.3	0.41442	-0.3	0.256716	0.1	0.833752	0	0.955027	-0.4	0.479639	-0.8	0.1	-0.1	0.8	0.5	0.4
Trap1	ENSMUSG00000005981	533.924	533.683	490.094	480.81	Q9CQN1	794.966	596.649	662.33	641.573	-0.1	0.721539	-0.2	0.554048	0	0.971183	0	0.976763	-0.4	0.157627	0.2	0.6	-0.5	0.1	-0.1	0.8
Hebp1	ENSMUSG00000042770	278.898	236.586	79.1007	80.4416	Q9R257	247.628	277.898	110.262	112.759	-1.8	7.31e-06	-1.6	5.95e-05	-0.2	0.551727	0	0.967301	-1.5	0.000301087	-1.5	0	0.4	0.1	-0.4	0.4
Sidt2	ENSMUSG00000034908	2143.21	2152.63	1609.94	1310.45	Q8CIF6	56.9386	60.6563	59.0039	44.0633	-0.4	0.195374	-0.8	0.00553916	0	0.929714	0.3	0.379321	-0.2	0.817677	-0.4	0.4	0.2	0.8	0.1	0.9
Ormdl2	ENSMUSG00000025353	151.791	149.412	128.919	111.895	Q9CQZ0	10.5239	20.836	14.2902	18.6159	-0.2	0.58002	-0.5	0.239684	0	1	0.2	0.665765	1.4	0.352912	-0.4	0.6	1.9	0.2	-0.2	0.8
Mrps35	ENSMUSG00000040112	172.695	185.251	83.1577	87.6485	Q8BJZ4	81.0558	63.3509	36.1373	35.7548	-1.1	0.0205135	-1.1	0.00315734	0.1	0.770472	-0.1	0.883601	-1.2	0.00534184	-1.1	0	-0.1	0.8	0	0.9
Pcnp	ENSMUSG00000071533	98.0016	80.4736	81.4045	66.0218	Q6P8I4	148.981	67.5646	96.3563	66.1137	-0.3	0.586433	-0.3	0.488365	-0.3	0.543296	0.3	0.567709	-1.4	0.0976786	0	0.9	-1.4	0	0	1
Atox1	ENSMUSG00000018585	488.887	499.75	544.002	599.06	O08997	63.938	54.1872	42.7025	77.4706	0.2	0.690006	0.2	0.455259	0.1	0.862988	-0.1	0.695187	-0.6	0.141419	0.6	0	-0.1	0.7	-1	0
Sephs1	ENSMUSG00000026662	402.303	353.658	351.796	369.06	Q8BH69	11.1009	5.38006	8.35325	6.69607	-0.2	0.596064	0	0.963354	-0.2	0.574877	-0.1	0.850545	-0.4	0.174183	0.3	0	-1	0	0.3	0.3
Vamp8	ENSMUSG00000050732	661.595	583.558	689.649	519.482	O70404	653.685	473.013	555.111	501.857	0.1	0.890046	-0.2	0.503533	-0.2	0.556816	0.4	0.246075	-0.1	0.728948	0.5	0.3	-1.5	0	0.9	0
Sec11c	ENSMUSG00000024516	983.494	1110.62	885.858	842.881	Q9D8V7	91.69	84.2351	60.2357	75.9917	-0.2	0.686882	-0.4	0.215578	0.2	0.541496	0.1	0.885111	-0.4	0.0823603	0.2	0.6	-0.1	0.9	-0.6	0
Dcun1d5	ENSMUSG00000032002	640.988	722.722	665.052	583.152	Q9CXV9	118.781	197.772	60.6908	189.627	0	0.910779	-0.3	0.256122	0.2	0.465727	0.2	0.607729	-1	0.195563	-0.2	0.6	1.4	0	-2.3	0
Nup50	ENSMUSG00000016619	659.289	703.411	603.149	665.402	Q9JIH2	253.341	244.164	262.064	274.446	-0.1	0.69664	-0.1	0.705977	0.1	0.683804	-0.2	0.66226	0.1	0.829935	0.3	0.2	0	0.9	-0.3	0.3
Gnaq	ENSMUSG00000024639	957.039	1199.04	1249.08	1243.95	P21279	77.2078	70.6648	98.9241	87.0895	0.4	0.230223	0	0.974973	0.4	0.160332	0	1	0.3	0.0218901	0.6	0	-0.5	0.1	0.2	0.1
Ssbp1	ENSMUSG00000029911	116.183	138.873	95.7226	122.694	Q9CYR0	10.0273	6.33047	7.91464	6.64172	-0.3	0.528829	-0.2	0.595369	0.3	0.487479	-0.4	0.444424	-0.1	0.88492	0.1	0.8	0	1	0.2	0.6
Atxn10	ENSMUSG00000016541	460.373	462.043	340.108	326.803	P28658	88.2046	117.426	40.3527	98.6258	-0.4	0.238125	-0.5	0.130354	0	0.953355	0.1	0.913821	-1.4	0.000612113	-0.5	0.1	0.3	0.3	-1.2	0
Rpl5	ENSMUSG00000058558	135.14	139.799	125.182	109.595	P47962	1487.26	1283.57	1124.88	1194.01	-0.1	0.808487	-0.4	0.320803	0.1	0.849874	0.2	0.689248	-0.3	0.109287	-0.2	0.4	-0.1	0.6	0	0.9
Nol10	ENSMUSG00000061458	164.556	176.535	149.378	172.701	Q5RJG1	53.8108	61.6145	51.3604	71.523	-0.1	0.763208	-0.1	0.862461	0.1	0.710711	-0.2	0.62115	-0.1	0.543864	0.2	0.1	0.3	0.1	-0.7	0
Ppp4r3a	ENSMUSG00000041846	982.52	1020.1	967.753	927.086	Q6P2K6	136.678	106.802	118.15	115.105	0	0.963312	-0.2	0.559099	0.1	0.777498	0.1	0.894277	-0.4	0.0907028	0.1	0.8	-0.5	0	0.1	0.8
Vps11	ENSMUSG00000032127	727.769	666.928	603	539.553	Q91W86	57.711	77.7231	68.698	74.5658	-0.3	0.410431	-0.3	0.247367	-0.1	0.707668	0.2	0.668333	1.2	0.10052	-0.3	0.5	1.5	0.1	0	1
Retsat	ENSMUSG00000056666	261.747	186.392	166.502	164.545	Q64FW2	28.5146	21.314	30.487	22.3042	-0.7	0.0957372	-0.2	0.578432	-0.5	0.15289	0	0.990924	0.2	0.651631	0.2	0.7	-0.4	0.5	0.5	0.1
Ppp1r8	ENSMUSG00000028882	414.363	397.854	227.811	250.529	Q8R3G1	41.3339	22.9063	19.8635	17.0934	-0.9	0.0305625	-0.7	0.0342672	0	0.910582	-0.1	0.746631	-1.1	0.00126252	-0.4	0.5	-0.9	0	0.2	0.6
Pdia4	ENSMUSG00000025823	3704.75	4573.01	2647.97	3950.62	P08003	4268.12	5220.14	3588.71	5343.72	-0.5	0.12241	-0.2	0.401733	0.3	0.153184	-0.6	0.0763603	-0.3	0.00993738	0	0.7	0.4	0	-0.7	0
Ndufs8	ENSMUSG00000059734	191.87	185.286	153.162	138.773	Q8K3J1	202.773	142.938	125.174	126.831	-0.3	0.422954	-0.5	0.22048	0	0.962251	0.1	0.758792	-1.3	0.189999	-0.8	0.3	-0.2	0.8	-0.3	0.7
Zbtb7a	ENSMUSG00000035011	1029.16	1315.05	1443.92	1572.77	O88939	14.86	21.5165	13.8179	30.4749	0.5	0.129491	0.2	0.467276	0.4	0.166369	-0.1	0.704835	-0.3	0.340102	0.3	0.4	0.6	0	-1.3	0
Ddx3y	ENSMUSG00000069045	207.054	219.787	232.957	247.274	Q62095	16.8399	49.9863	25.4074	66.5991	0.2	0.671674	0.1	0.717817	0.1	0.737855	-0.1	0.827591	1.2	0.133417	1.1	0.3	1.2	0.3	-1.1	0.1
Bola3	ENSMUSG00000045160	101.739	115.246	167.462	121.051	Q8CEI1	76.4759	70.4701	60.7979	87.6399	0.7	0.180116	0	0.931712	0.2	0.627429	0.5	0.418517	-0.3	0.614536	0.4	0.4	-0.1	0.9	-0.6	0.2
Ppib	ENSMUSG00000032383	1906.3	2130.87	1993.55	2203.52	P24369	2395.88	1874.34	2331.14	2293.9	0.1	0.873118	0	0.993779	0.2	0.45189	-0.2	0.636348	0	0.800382	0.1	0.7	-0.5	0	0.4	0
Far1	ENSMUSG00000030759	1270.04	1010.33	1047.59	788.659	Q922J9	222.042	113.683	171.617	104.86	-0.3	0.496867	-0.4	0.247193	-0.3	0.268665	0.4	0.344125	-0.5	0.0736597	-0.2	0.7	-1.2	0	0.9	0
Mrpl28	ENSMUSG00000024181	376.047	397.119	209.643	268.651	Q9D1B9	41.1803	44.8604	50.5043	35.8392	-0.9	0.0215716	-0.6	0.0592996	0.1	0.765848	-0.4	0.338283	0.6	0.309246	-0.4	0.6	0.2	0.8	0.8	0.2
Cfl1	ENSMUSG00000056201	2291.42	2376.69	2467.32	2472.8	P18760	1365.34	962.856	1208.22	1182.92	0.1	0.760467	0	0.962444	0.1	0.80395	0	0.993906	0.1	0.708937	0.7	0	-0.4	0.3	-0.2	0.5
Naf1	ENSMUSG00000014907	42.4631	63.4509	30.983	50.7925	Q3UMQ8	15.4499	19.9834	7.49128	18.8827	-0.5	0.483588	-0.3	0.494291	0.6	0.260323	-0.7	0.249423	-1.2	0.00134682	-0.2	0.5	0.4	0	-1.5	0
Tacc1	ENSMUSG00000065954	1495.53	1222.53	1476.31	948.512	Q6Y685	57.2171	34.1506	53.8744	31.259	0	0.958207	-0.4	0.232567	-0.3	0.360439	0.6	0.0740477	0.3	0.387328	-1.3	0.1	-1	0	2.7	0
Nup160	ENSMUSG00000051329	403.121	378.206	334.169	319.863	Q9Z0W3	104.485	139.442	76.8841	139.131	-0.3	0.451469	-0.3	0.389652	-0.1	0.846464	0.1	0.89602	-0.6	0.0217608	-0.2	0.3	0.3	0.2	-0.8	0
Dnajc25	ENSMUSG00000070972	145.789	179.008	121.35	155.695	A2ALW5	32.7847	56.274	32.0993	57.6956	-0.3	0.52709	-0.2	0.537842	0.3	0.380222	-0.4	0.392992	0.4	0.671271	-0.1	0.9	1.1	0.2	-0.6	0.3
Hsdl2	ENSMUSG00000028383	124.54	126.155	217.411	152.425	Q2TPA8	28.3932	19.7542	30.2388	28.1342	0.8	0.145309	0.2	0.606211	0	0.995686	0.5	0.299159	0.3	0.591449	0.3	0.7	-0.6	0.5	0.6	0.4
Hnrnpl	ENSMUSG00000015165	1361.36	1462.46	996.119	1029.56	Q8R081	322.52	784.229	267.464	649.745	-0.5	0.158016	-0.5	0.0496332	0.1	0.621707	-0.1	0.882302	0	0.887458	-0.4	0.1	1.9	0	-1.5	0
Mr1	ENSMUSG00000026471	159.203	114.24	43.169	54.6933	Q8HWB0	44.2463	39.6421	25.3219	22.3289	-1.9	0.000247752	-1.1	0.0274004	-0.5	0.270876	-0.3	0.607106	-0.8	0.00117906	-0.8	0	-0.1	0.5	0.2	0.4
Rps13	ENSMUSG00000090862	36.5108	36.4715	27.2898	38.9805	P62301	446.047	544.516	374.167	684.509	-0.4	0.539349	0.1	0.913083	0	0.999236	-0.5	0.44219	-0.2	0.686457	1	0.1	-0.2	0.7	-1	0
Ccdc22	ENSMUSG00000031143	423.997	479.969	241.326	313.627	Q9JIG7	71.2522	81.632	55.6499	62.7288	-0.8	0.0240688	-0.6	0.0403245	0.2	0.489894	-0.4	0.31143	-0.9	0.219187	-0.5	0.1	0.4	0.3	-0.8	0.2
Aup1	ENSMUSG00000068328	935.649	966.375	814.616	788.206	P70295	144.899	123.527	161.694	118.466	-0.2	0.539136	-0.3	0.262535	0.1	0.807311	0	0.930841	0.2	0.530454	-0.1	0.8	-0.3	0.5	0.6	0.1
Nudt4	ENSMUSG00000020029	596.063	605.491	439.056	510.994	Q8R2U6	1.21272	26.3413	0.345223	26.1383	-0.4	0.193387	-0.3	0.364704	0.1	0.881471	-0.2	0.526169	-1.2	0.304846	-0.2	0.7	5.1	0	-6.1	0
Git1	ENSMUSG00000011877	755.936	964.588	481.968	704.673	Q68FF6	25.5118	32.7448	15.7462	28.1086	-0.7	0.0631068	-0.5	0.128263	0.4	0.197132	-0.6	0.120847	-0.7	0.000189528	-0.2	0.2	0.4	0	-0.8	0
Ephx1	ENSMUSG00000038776	321.087	122.464	166.482	104.881	Q9D379	319.329	409.686	319.626	411.996	-0.9	0.0504952	-0.3	0.610094	-1.4	0.000703965	0.7	0.238528	0.2	0.490891	0	0.9	0.2	0.7	-0.1	0.9
Cks1b	ENSMUSG00000028044	122.178	145.309	81.9072	75.936	P61025	300.72	108.21	180.949	66.3962	-0.6	0.287996	-1	0.025669	0.2	0.60667	0.1	0.849128	-0.8	2.01e-09	-0.9	0	-1.6	0	1.7	0
Dpp7	ENSMUSG00000026958	1193.3	795.979	819.823	626.459	Q9ET22	628.914	469.222	471.716	433.464	-0.5	0.101493	-0.4	0.225809	-0.6	0.0300707	0.4	0.282412	-0.4	0.347075	-0.7	0.1	-0.7	0.1	1	0
Rab7b	ENSMUSG00000052688	600.584	514.711	119.769	188.251	Q8VEA8	36.7974	44.7115	17.0584	19.175	-2.3	2.44e-09	-1.5	2.78e-05	-0.2	0.492229	-0.7	0.161791	-1.6	0.0118007	-2.6	0.1	0.3	0.4	0.7	0.6
Pik3r6	ENSMUSG00000046207	283.61	213.712	795.041	470.442	Q3U6Q4	27.3667	1.70099	25.7941	4.39039	1.5	0.000137791	1.1	0.00069871	-0.4	0.239872	0.7	0.0373776	-0.1	0.801137	0	1	-4.9	0	2.7	0
Pkn1	ENSMUSG00000057672	2180.96	2093.91	2073.45	1750.55	P70268	63.8234	104.177	62.0568	102.057	-0.1	0.830506	-0.3	0.317638	0	0.925546	0.2	0.477024	-0.8	0.256765	0	0.9	0.7	0	-1.4	0
Rexo2	ENSMUSG00000032026	733.489	694.86	479.598	490.195	Q9D8S4	51.1419	45.5506	36.1789	37.6386	-0.6	0.0843004	-0.5	0.0889508	-0.1	0.85919	0	0.937191	-0.8	0.12122	-0.4	0.4	-0.2	0.4	-0.2	0.8
Celf2	ENSMUSG00000002107	963.739	907.923	604.804	383.527	Q9Z0H4	41.3474	21.5699	39.5075	10.6724	-0.7	0.0629199	-1.3	3.56e-05	-0.1	0.831692	0.7	0.0924487	0	0.937998	-0.9	0.2	-1.1	0.2	2	0
Tex264	ENSMUSG00000040813	393.995	446.503	251.059	305.761	E9Q137	500.729	593.574	493.729	475.67	-0.7	0.0649599	-0.6	0.0775214	0.2	0.47882	-0.3	0.442958	-0.1	0.785558	-0.4	0.1	0.3	0.2	0.1	0.8
Tex10	ENSMUSG00000028345	261.338	261.273	129.656	182.295	Q3URQ0	78.5712	73.3537	46.6381	59.8748	-1	0.0108965	-0.6	0.118997	0	0.965449	-0.5	0.253965	-0.8	8.26e-13	-0.5	0	-0.2	0.1	-0.1	0.7
Astn2	ENSMUSG00000028373	7.2429	7.54544	13.6714	6.25805	Q80Z10	48.7122	34.2047	50.0461	33.1833	1	0.447465	-0.3	0.847472	0.2	0.890608	1.1	0.39155	0	0.863894	0	1	-0.6	0.1	0.7	0.1
Adnp	ENSMUSG00000051149	543.001	558.855	583.043	509.498	Q9Z103	18.6745	26.1486	16.126	27.8724	0.1	0.793171	-0.2	0.583517	0.1	0.835616	0.2	0.596599	-0.4	0.422187	0.1	0.8	0.5	0.2	-1	0.1
Cct2	ENSMUSG00000034024	1655.51	1855.68	1535.15	1712.51	P80314	955.863	1191.27	653.824	1285.3	-0.1	0.742955	-0.2	0.609068	0.2	0.476229	-0.2	0.624601	-0.7	1.38e-05	0	1	0.4	0	-1.1	0
Cnn2	ENSMUSG00000004665	547.952	509.915	1289.32	787.649	Q08093	137.739	64.7613	163.583	116.927	1.2	0.00197089	0.6	0.0553642	-0.1	0.796092	0.7	0.0579836	0.5	0.168	1	0	-1	0	0.6	0.1
Uchl3	ENSMUSG00000022111	89.2989	77.8682	54.8044	62.0633	Q9JKB1	160.458	93.2602	99.8862	86.8098	-0.7	0.207579	-0.4	0.460056	-0.2	0.688134	-0.2	0.780176	-0.9	0.00696977	0	1	-1	0	0.1	0.8
Thoc2	ENSMUSG00000037475	622.539	550.447	692.382	585.191	B1AZI6	154.126	149.131	150.563	185.144	0.2	0.707884	0	0.912511	-0.2	0.60566	0.2	0.567704	0.2	0.570164	0.4	0.1	0.2	0.4	-0.4	0.1
Afg3l1	ENSMUSG00000031967	562.917	603.577	509.859	575.496	Q920A7	24.3217	28.8248	19.2663	32.0211	-0.2	0.677104	-0.1	0.739977	0.1	0.666112	-0.2	0.600956	-0.4	0.599472	0.2	0.4	0.4	0.5	-0.9	0.1
Ccdc43	ENSMUSG00000020925	278.87	215.721	165.947	169.126	Q9CR29	52.8841	47.0942	38.599	43.0112	-0.8	0.0569585	-0.4	0.278933	-0.3	0.265464	0	0.957526	-0.9	0.0308649	-0.5	0.4	-0.3	0.4	-0.2	0.8
Ech1	ENSMUSG00000053898	317.031	332.142	199.569	200.725	O35459	90.6546	190.628	69.9305	134.165	-0.7	0.0694263	-0.8	0.0197583	0.1	0.778997	0	0.984302	-0.3	0.648675	-0.5	0.1	1.7	0	-1.5	0
Mtpap	ENSMUSG00000024234	108.305	97.8874	86.4821	72.3555	Q9D0D3	97.323	99.3373	94.9151	85.4526	-0.3	0.514937	-0.5	0.280806	-0.1	0.791478	0.3	0.623619	0.1	0.717418	-0.3	0.2	0.5	0.1	-0.1	0.6
Banf1	ENSMUSG00000024844	350.411	411.966	338.198	325.532	O54962	216.736	139.873	171.26	128.624	-0.1	0.891366	-0.4	0.235962	0.3	0.374792	0	0.919626	-0.4	0.0034739	-0.2	0.2	-0.6	0	0.4	0
Smc1a	ENSMUSG00000041133	696.492	544.01	516.248	430.962	Q9CU62	375.871	311.839	274.639	287.402	-0.4	0.253267	-0.4	0.302733	-0.3	0.260616	0.3	0.540278	-0.3	0.227309	-0.1	0.7	-0.3	0.2	0.1	0.7
Myl6	ENSMUSG00000090841	443.603	473.608	552.879	552.739	Q60605	1183.97	1000.96	965.413	1358.48	0.3	0.433483	0.2	0.546251	0.1	0.741296	0	1	-0.2	0.439103	0.9	0	-0.2	0.4	-0.9	0
Sdhb	ENSMUSG00000009863	858.995	792.483	651.438	690.046	Q9CQA3	553.16	451.468	417.175	457.082	-0.4	0.216596	-0.2	0.438137	-0.1	0.740023	-0.1	0.804907	-0.7	0.0170325	0.5	0.3	-1	0	-0.1	0.8
Usp5	ENSMUSG00000038429	1032.37	1158.13	922.889	1073.76	P56399	409.83	424.627	236.472	457.742	-0.2	0.622556	-0.1	0.617909	0.2	0.465596	-0.2	0.489881	-0.9	0.000271347	0.2	0.4	-0.1	0.6	-0.9	0
Mios	ENSMUSG00000042447	101.352	102.913	87.2727	81.4024	Q8VE19	11.7122	16.1821	11.9189	14.8815	-0.2	0.647673	-0.4	0.400977	0	0.924669	0.1	0.855963	-0.2	0.76802	-0.1	0.7	0.4	0.1	-0.5	0.4
Mvd	ENSMUSG00000006517	318.153	178.837	215.507	145.252	Q99JF5	82.7503	148.617	77.2782	140.336	-0.6	0.12336	-0.3	0.359642	-0.8	0.00765137	0.6	0.161767	0	0.995482	-0.2	0.4	1	0	-0.9	0
Galnt2	ENSMUSG00000089704	737.72	857.557	559.437	681.942	Q6PB93	48.0913	83.8058	47.4659	77.4627	-0.4	0.24524	-0.4	0.205628	0.2	0.340966	-0.3	0.400917	-0.3	0.791609	-0.1	0.8	1.3	0.1	-1.6	0.1
Edc4	ENSMUSG00000036270	388.812	382.467	357.349	366.416	Q3UJB9	120.633	115.796	102.301	128.941	-0.1	0.732069	-0.1	0.777656	0	1	0	0.917561	-0.5	0.172646	0.3	0.6	-0.5	0.3	-0.3	0.5
Rassf2	ENSMUSG00000027339	1065.81	711.994	1306.82	647.241	Q8BMS9	15.5734	7.75434	16.4746	8.19301	0.3	0.451445	-0.2	0.577592	-0.6	0.0343302	1	0.00744456	0	0.97788	-0.2	0.8	-1	0	1.3	0.2
Cgas	ENSMUSG00000032344	223.889	198.677	310.429	222.382	Q8C6L5	36.939	19.4082	28.6582	25.2435	0.5	0.207357	0.1	0.736085	-0.1	0.683117	0.5	0.209416	-0.4	0.167273	0.6	0.1	-1.1	0	0.1	0.7
Ctc1	ENSMUSG00000020898	235.222	181.04	165.118	110.387	Q5SUQ9	13.0823	8.66522	9.25066	6.13562	-0.5	0.198965	-0.8	0.0433263	-0.4	0.269866	0.6	0.18075	-0.5	0.026821	-0.5	0	-0.6	0	0.6	0
Dock10	ENSMUSG00000038608	2892.12	2463.82	4569.66	2901.18	Q8BZN6	492.966	266.317	560.458	364.091	0.7	0.0499033	0.2	0.569056	-0.2	0.444844	0.6	0.0745502	0.3	0.224258	0.5	0.1	-0.9	0	0.8	0
Ddx18	ENSMUSG00000001674	60.4188	55.4908	25.5316	46.8399	Q8K363	432.276	558.05	355.807	546.542	-1.2	0.0671448	-0.3	0.58875	-0.1	0.872726	-0.9	0.213185	-0.5	0.0911071	-0.2	0.2	0.9	0	-1.1	0
Serbp1	ENSMUSG00000036371	2842.03	3103.38	1977.68	2125.03	Q9CY58	1643.58	1393.62	1155.65	1106.31	-0.5	0.134658	-0.6	0.0467341	0.2	0.552394	-0.1	0.77066	-0.6	3.5e-05	-0.4	0.1	-0.3	0	0.1	0.5
Hint1	ENSMUSG00000020267	991.004	1080	721.945	742.474	P70349	51.1609	97.8872	34.5133	78.0045	-0.5	0.161163	-0.6	0.0434692	0.1	0.590467	0	0.903321	-0.6	0.612998	-1.1	0	1.9	0.1	-1.4	0
Dnajc19	ENSMUSG00000027679	106.197	110.152	107.166	82.5084	Q9CQV7	59.8816	55.4458	52.3024	48.1144	0	0.981583	-0.5	0.307946	0.1	0.849717	0.4	0.452149	-0.2	0.00920757	-0.2	0.2	-0.1	0.3	0.1	0.3
Ppp1r7	ENSMUSG00000026275	249.362	215.588	165.065	146.621	Q3UM45	211.494	199.827	126.429	157.376	-0.6	0.155793	-0.6	0.0994016	-0.2	0.575179	0.2	0.716233	-1.5	0.0396579	-0.7	0.1	-0.3	0.3	-0.5	0.6
Pdap1	ENSMUSG00000029623	624.626	665.281	412.191	479.413	Q3UHX2	174.217	135.565	109.314	113.104	-0.6	0.0837136	-0.5	0.100692	0.1	0.686012	-0.2	0.546131	-1.1	1.01e-08	-0.2	0.5	-0.6	0	-0.3	0.1
Utp6	ENSMUSG00000035575	477.426	499.744	225.732	282.774	Q8VCY6	42.007	50.5573	33.902	33.1063	-1.1	0.00562632	-0.9	0.0075083	0.1	0.770571	-0.3	0.425993	-0.4	0.462228	-1	0	0.5	0.1	0.1	0.9
C1qb	ENSMUSG00000036905	558.621	456.104	600.757	577.37	P14106	3.76776	3.78129	13.1807	5.53876	0.1	0.77019	0.3	0.310625	-0.3	0.372322	0	0.911522	1.7	0.335565	1.1	0.7	-0.7	0.8	1.3	0.5
Bpnt1	ENSMUSG00000026617	62.2383	76.2275	64.2748	56.4398	Q9Z0S1	21.2781	16.1916	14.665	13.8712	0.1	0.935529	-0.5	0.347808	0.3	0.479751	0.2	0.747197	-0.7	0.222336	-0.2	0.6	-0.4	0.3	-0.1	0.9
Etfa	ENSMUSG00000032314	255.808	215.415	274.085	226.748	Q99LC5	412.559	435.67	470.081	530.504	0.1	0.807265	0	0.950524	-0.2	0.505203	0.3	0.501328	0.2	0.228316	0.1	0.5	0.2	0.2	-0.1	0.5
Eloa	ENSMUSG00000028668	1443.19	1292.49	1803.93	1296.93	Q8CB77	330.993	194.7	347.741	226	0.3	0.387371	0	0.937553	-0.1	0.62989	0.5	0.196188	0.1	0.760796	0.1	0.8	-0.7	0.1	0.7	0.1
Brd7	ENSMUSG00000031660	471.46	474.264	438.839	422.991	O88665	7.04683	6.26872	5.67732	6.46692	-0.1	0.771826	-0.2	0.539363	0	0.94102	0	0.917451	-0.4	0.44073	0.2	0.8	-0.4	0.6	-0.2	0.7
Ripk3	ENSMUSG00000022221	186.461	196.828	140.051	132.975	Q9QZL0	68.4131	77.9257	40.4332	60.88	-0.4	0.31266	-0.6	0.112256	0.1	0.78028	0.1	0.892459	-0.7	0.0345066	-0.4	0.1	0.2	0.5	-0.6	0
Pigw	ENSMUSG00000045140	44.0782	55.1998	30.7051	35.2607	Q8C398	9.22062	23.4269	25.5788	17.2865	-0.5	0.430644	-0.7	0.218372	0.3	0.522147	-0.2	0.767242	2	0.00170194	-0.5	0.2	1.9	0	0.7	0.1
Mta2	ENSMUSG00000071646	1219.33	1225.62	965.957	999.47	Q9R190	538.688	392.892	414.529	370.025	-0.3	0.302946	-0.3	0.238579	0	0.92498	-0.1	0.881067	-0.3	0.341545	-0.4	0.3	-0.4	0.2	0.5	0.1
Dap3	ENSMUSG00000068921	296.572	362.63	286.569	317.917	Q9ER88	57.8752	79.0275	49.068	80.0005	-0.1	0.899356	-0.2	0.485906	0.3	0.279667	-0.2	0.672843	0.6	0.484913	-0.6	0.5	1.1	0.2	0.1	0.9
Gfm1	ENSMUSG00000027774	340.354	367.931	261.947	313.692	Q8K0D5	85.0635	153.653	83.4864	151.217	-0.4	0.308276	-0.3	0.421527	0.1	0.688746	-0.3	0.489564	0.1	0.796622	-0.3	0.5	1.2	0	-0.7	0.2
Cdk6	ENSMUSG00000040274	1966.99	1890.2	1709.42	1306.37	Q64261	186.615	256.888	134.103	204.928	-0.2	0.531352	-0.6	0.0493487	0	0.931605	0.4	0.23835	-0.6	0.235194	-0.2	0.3	0.7	0.1	-1.1	0
Rpl11	ENSMUSG00000059291	85.1802	74.8778	67.5512	68.7868	Q9CXW4	473.555	520.188	375.276	551.304	-0.3	0.518533	-0.2	0.749094	-0.2	0.71239	0	0.967437	-0.5	0.130454	-0.1	0.9	0.1	0.9	-0.5	0.2
Vps41	ENSMUSG00000041236	763.194	786.951	804.62	792.767	Q5KU39	57.5594	51.563	90.685	59.7958	0.1	0.866482	0	0.951179	0.1	0.837454	0	0.994151	0.8	0.0589022	0.4	0.6	-0.5	0.5	0.9	0
Ftsj3	ENSMUSG00000020706	618.752	710.489	260.002	436.731	Q9DBE9	403.872	627.342	230.794	443.856	-1.3	0.000539815	-0.7	0.0249775	0.2	0.429359	-0.8	0.0538737	-0.7	0.0126077	-0.7	0	1	0	-1	0
Parl	ENSMUSG00000033918	225.934	232.114	146.781	143.046	Q5XJY4	10.4403	7.87246	9.36673	5.58152	-0.6	0.141743	-0.7	0.0360539	0.1	0.871464	0	0.959358	-0.2	0.355856	-0.5	0	-0.4	0	0.8	0
Mapk13	ENSMUSG00000004864	52.7881	58.6314	67.5032	53.5694	Q9Z1B7	64.0531	28.3176	67.0679	29.765	0.3	0.606974	-0.2	0.754046	0.1	0.813254	0.3	0.562967	0.1	0.742195	0.1	0.7	-1.3	0	1.2	0
Mapre1	ENSMUSG00000027479	1036.49	1012.64	1170.24	1040.48	Q61166	219.694	206.792	160.922	244.412	0.2	0.652626	0	1	0	0.990639	0.2	0.655796	-0.5	0.31199	0	1	-0.3	0.6	-0.2	0.6
Rbbp7	ENSMUSG00000031353	413.002	409.211	331.155	283.973	Q60973	380.328	212.818	269.05	169.859	-0.3	0.388284	-0.6	0.0832943	0	1	0.2	0.582135	-0.4	0.0387305	-0.5	0.3	-1.1	0	1.2	0
Dtx3l	ENSMUSG00000049502	416.246	265.748	3009.58	2514.59	Q3UIR3	94.489	21.7717	349.616	236.883	2.8	4.41e-17	3.2	3.1e-30	-0.6	0.0309906	0.3	0.460782	2.2	4.03e-09	4.1	0	-2.5	0	0.6	0
Col5a1	ENSMUSG00000026837	144.696	301.813	357.326	608.364	O88207	24.4179	78.6674	101.632	182.218	1.3	0.0102343	1	0.00220859	1	0.0149192	-0.8	0.0269869	0.9	0.159168	0.8	0	3.6	0	-3.5	0
Nt5dc1	ENSMUSG00000039480	84.7923	91.0595	74.5739	68.7053	Q8C5P5	9.55365	16.5529	9.5306	14.3496	-0.2	0.687199	-0.4	0.335723	0.1	0.831804	0.1	0.843315	0	0.916054	-0.2	0.1	0.8	0	-0.6	0
Eif3e	ENSMUSG00000022336	379.904	338.723	395.19	322.64	P60229	183.359	219.749	202.563	240.478	0.1	0.911101	-0.1	0.759209	-0.1	0.641597	0.3	0.459042	0.3	0.329986	0.1	0.8	0.6	0.1	-0.3	0.3
Champ1	ENSMUSG00000047710	196.92	232.393	184.509	150.824	Q8K327	21.358	20.5239	27.3997	15.2979	-0.1	0.836083	-0.7	0.0653318	0.3	0.409326	0.3	0.504454	0.3	0.4253	-0.6	0.2	0	0.9	1	0.1
Lonp2	ENSMUSG00000047866	370.221	325.473	363.672	329.811	Q9DBN5	34.6631	21.6873	27.9371	25.2183	0	0.95783	0	0.978615	-0.2	0.592046	0.1	0.726408	-0.3	0.113367	0.1	0.9	-0.7	0	0.3	0.5
Med16	ENSMUSG00000013833	130.859	179.132	160.419	200.62	Q6PGF3	18.9507	24.5049	14.5914	31.4898	0.3	0.538031	0.1	0.730638	0.5	0.201612	-0.3	0.42175	-0.2	0.698542	0.4	0.1	0.5	0.4	-1.1	0
Macroh2a1	ENSMUSG00000015937	1567.48	1401.17	1917.94	1469.69	Q9QZQ8	161.94	85.4994	192.017	102.815	0.3	0.465035	0	0.935132	-0.1	0.610234	0.4	0.31102	0.3	0.0858181	0.9	0.1	-2.1	0	1.4	0
Numb	ENSMUSG00000021224	348.803	416.962	359.562	349.814	Q9QZS3	21.1078	37.4821	27.7839	36.0406	0	0.948064	-0.3	0.359738	0.3	0.345701	0	0.948781	0.9	0.292247	-0.2	0.6	1.5	0.1	-0.4	0.4
Ybx3	ENSMUSG00000030189	1330.67	1623.19	867.852	946.995	Q9JKB3	176.303	108.353	113.522	72.4378	-0.6	0.0498384	-0.8	0.00395942	0.3	0.21802	-0.1	0.696716	-0.7	1.17e-07	-0.5	0.3	-1.2	0	1	0
Fgr	ENSMUSG00000028874	353.754	234.09	281.754	158.049	P14234	147.175	8.10538	111.26	6.27024	-0.3	0.373003	-0.6	0.142572	-0.6	0.100975	0.8	0.0425308	-0.4	0.00849635	-0.7	0.3	-5	0	5.2	0
Eif3l	ENSMUSG00000033047	873.975	889.015	720.642	722.204	Q8QZY1	471.81	453.681	386.888	422.121	-0.3	0.407121	-0.3	0.246111	0	0.892265	0	0.996816	-0.2	0.543997	-0.5	0.1	0	1	0.4	0.2
Dnm2	ENSMUSG00000033335	1276.79	1299.54	1042.22	1097.16	P39054	330.528	515.885	306.89	498.782	-0.3	0.371884	-0.3	0.344559	0.1	0.867422	-0.1	0.81894	0.2	0.380359	-0.2	0.4	1.1	0	-0.7	0
Pmm2	ENSMUSG00000022711	268.228	294.301	201.835	227.207	Q9Z2M7	30.5558	49.7589	20.3493	43.9685	-0.4	0.271502	-0.4	0.218441	0.2	0.630723	-0.2	0.654706	-0.9	0.167514	-0.3	0.3	0.9	0.1	-1.6	0
Dsn1	ENSMUSG00000027635	149.259	108.279	86.0273	78.0028	Q9CYC5	27.1099	16.0847	17.6639	13.2589	-0.8	0.0727967	-0.5	0.278932	-0.4	0.243431	0.1	0.799658	-0.6	1.7e-05	-0.3	0.5	-0.8	0	0.5	0.1
Vac14	ENSMUSG00000010936	718.086	731.776	449.714	447.019	Q80WQ2	242.055	243.87	158.7	170.432	-0.7	0.0416671	-0.7	0.0205339	0.1	0.862956	0	1	-0.9	2.02e-06	-0.9	0	-0.4	0.1	0.4	0.1
Hscb	ENSMUSG00000043510	41.9695	36.3244	23.5486	21.8773	Q8K3A0	12.2189	10.0193	8.73572	6.90338	-0.8	0.230071	-0.8	0.24026	-0.2	0.752022	0.1	0.895069	-0.5	0.0229193	-0.7	0.3	-0.3	0.3	0.5	0.3
Gale	ENSMUSG00000028671	198.888	120	135.989	80.9071	Q8R059	13.193	5.66219	9.76498	4.36718	-0.5	0.189961	-0.6	0.14403	-0.7	0.0496297	0.7	0.100756	-0.3	0.524023	-0.8	0.5	-1.2	0.1	1.7	0.1
Nmt2	ENSMUSG00000026643	291.607	334.55	248.538	249.202	O70311	106.6	192.278	81.3375	163.752	-0.2	0.591773	-0.5	0.199236	0.2	0.462384	0	1	-0.7	0.161293	-0.8	0.1	0.8	0.1	-0.8	0.3
Diablo	ENSMUSG00000029433	284.251	231.999	260.04	256.397	Q9JIQ3	208.724	208.735	206.408	263.694	-0.1	0.753262	0.1	0.803732	-0.3	0.420913	0	0.989036	0.2	0.642361	0.3	0.4	0.4	0.3	-0.6	0.1
Isoc2a	ENSMUSG00000086784	236.026	230.667	255.869	226.479	P85094	109.236	82.9242	124.147	93.0171	0.1	0.769058	-0.1	0.877295	0	1	0.2	0.676423	0.1	0.852114	0.3	0.6	-0.6	0.4	0.3	0.6
Vps33a	ENSMUSG00000029434	1239.13	1261.11	787.342	826.168	Q9D2N9	147.776	128.953	137.439	96.4799	-0.7	0.036351	-0.6	0.0200845	0	0.868722	-0.1	0.828219	-0.1	0.699485	-1.2	0	0.1	0.6	1	0
Bax	ENSMUSG00000003873	1604.13	1745.87	1430.21	1468.1	Q07813	122.435	107.543	96.5151	103.234	-0.2	0.599987	-0.3	0.304838	0.1	0.580046	0	0.904243	-0.7	0.107575	0.2	0.5	-0.4	0.2	-0.4	0.3
Rbm17	ENSMUSG00000037197	282.164	303.437	302.385	264.716	Q8JZX4	141.125	125.37	139.202	124.82	0.1	0.851831	-0.2	0.495454	0.1	0.738338	0.2	0.647379	0.2	0.658842	-0.2	0.5	-0.1	0.8	0.5	0.1
Alox8	ENSMUSG00000020891	7.2429	2.54357	0.507752	3.48708	O35936	142.635	21.2131	184.165	33.1864	-3.6	0.126348	0.4	0.813514	-1.4	0.407218	-2.6	0.325889	0.3	0.0677671	0.6	0.1	-2.8	0	2.6	0
Mia2	ENSMUSG00000021000	511.081	567.394	393.212	333.678	Q91ZV0	149.651	136.453	120.971	91.5658	-0.4	0.308331	-0.8	0.0135067	0.2	0.589112	0.2	0.553158	-0.1	0.784575	-1	0.1	-0.3	0.5	1.1	0
Mrps17	ENSMUSG00000034211	138.885	146.639	102.601	121.041	Q9CQE3	32.3022	43.5474	23.5308	40.9999	-0.5	0.316359	-0.3	0.458063	0.1	0.817909	-0.2	0.632994	-0.9	0.253987	0.1	1	-1.5	0.4	0.5	0.7
Arhgap1	ENSMUSG00000027247	294.731	305.91	308.067	222.382	Q5FWK3	281.288	275.061	229.182	227.993	0.1	0.875005	-0.5	0.136928	0.1	0.801442	0.5	0.23198	-0.2	0.225916	-0.2	0.4	0.3	0.4	-0.3	0.4
Metap2	ENSMUSG00000036112	620.078	626.925	505.064	553.871	O08663	127.004	83.2575	89.2705	83.8343	-0.3	0.378633	-0.2	0.518245	0	0.923696	-0.1	0.716343	-0.5	0.041147	0.2	0.6	-0.8	0	0.1	0.7
Srrm2	ENSMUSG00000039218	2329.63	2282.24	2453.04	2375.07	Q8BTI8	687.583	636.345	605.035	754.611	0.1	0.833123	0	0.960798	0	1	0	0.926179	-0.2	0.358993	0.2	0.2	0	0.9	-0.4	0.1
Sord	ENSMUSG00000027227	270.485	220.963	104.867	120.313	Q64442	27.5856	79.5792	11.0285	49.3681	-1.4	0.000521548	-0.9	0.0168584	-0.3	0.415998	-0.2	0.670146	-1.6	0.239168	-2	0	2.4	0	-2	0.1
Wdr18	ENSMUSG00000035754	293.377	360.683	140.794	229.501	Q4VBE8	34.3287	38.465	24.302	27.8846	-1.1	0.00555204	-0.7	0.0317115	0.3	0.275834	-0.7	0.0726702	-0.4	0.0313225	-0.4	0.1	0.2	0.4	-0.2	0.2
Setd1a	ENSMUSG00000042308	349.346	342.749	276.826	364.373	E9PYH6	15.8253	19.5805	19.4721	23.7062	-0.3	0.372496	0.1	0.884849	0	1	-0.4	0.259317	0.3	0.387761	0.3	0.2	0.4	0.3	-0.4	0.2
Nck1	ENSMUSG00000032475	246.979	182.157	332.722	245.237	Q99M51	122.379	116.734	272.88	178.953	0.4	0.258348	0.4	0.315315	-0.4	0.225124	0.4	0.286391	1.2	6.65e-05	1	0	-0.1	0.8	0.4	0.1
Mcemp1	ENSMUSG00000013974	219.417	238.969	240.942	177.859	Q9D8U6	9.3116	4.71139	4.6572	3.99086	0.1	0.738765	-0.5	0.213121	0.2	0.656451	0.4	0.285962	-0.9	0.405099	0.2	0.9	-3.2	0.2	2	0.3
Marf1	ENSMUSG00000060657	895.104	766.574	2200.29	1858.35	Q8BJ34	59.4454	37.5002	144.129	103.447	1.3	5.04e-05	1.2	1.05e-05	-0.2	0.454322	0.2	0.46532	0.9	0.0145217	1.1	0	-1	0	0.7	0
Pitrm1	ENSMUSG00000021193	428.503	430.668	344.708	371.773	Q8K411	129.107	152.667	157.195	149.949	-0.3	0.362438	-0.2	0.437061	0	0.945584	-0.1	0.762771	0.3	0.178143	-0.3	0.2	0.2	0.4	0.4	0.1
Ate1	ENSMUSG00000030850	382.613	386.098	285.021	232.604	Q9Z2A5	9.48335	14.0565	6.99124	9.63474	-0.4	0.277184	-0.8	0.0194402	0	0.946286	0.3	0.479258	-0.3	0.454954	0	1	0.6	0.4	-0.4	0.4
Ndufb11	ENSMUSG00000031059	279.681	265.721	254.545	256.467	O09111	84.0983	76.8725	86.326	84.3974	-0.1	0.738132	-0.1	0.809805	-0.1	0.872398	0	0.987417	0.1	0.677588	0.2	0.6	-0.1	0.7	0.1	0.7
Tbc1d2b	ENSMUSG00000037410	750.562	732.623	689.464	593.258	Q3U0J8	15.7556	22.4102	20.6353	20.6396	-0.1	0.727436	-0.3	0.247315	0	1	0.2	0.543072	0.9	0.100154	-0.7	0.1	0.2	0.5	1.4	0.1
Nt5c3b	ENSMUSG00000017176	114.483	136.426	70.8327	101.923	Q3UFY7	8.93325	13.899	6.53203	11.8087	-0.7	0.145353	-0.5	0.262426	0.3	0.512568	-0.5	0.282364	-0.5	0.496624	-0.2	0.6	0.7	0.2	-1	0.1
Abcf2	ENSMUSG00000028953	645.135	620.814	513.494	508.334	Q99LE6	634.186	674.691	526.068	627.969	-0.3	0.344156	-0.3	0.298509	0	0.929949	0	1	0	0.983167	0.1	0.8	0.5	0.1	-0.6	0
Dera	ENSMUSG00000030225	278.496	357.407	253.449	267.306	Q91YP3	36.0265	74.1708	22.9191	63.0378	-0.1	0.725889	-0.5	0.15336	0.4	0.187417	-0.1	0.840806	-0.6	0.44117	-0.7	0	1.5	0	-1.3	0
Gnas	ENSMUSG00000027523	3577.04	3278.73	3635.93	3226.62	Q6R0H7	77.2599	44.1027	79.8449	49.3165	0	0.976672	-0.1	0.851824	-0.1	0.694454	0.2	0.606473	-0.2	0.523377	-0.1	0.7	-1	0	0.9	0
Urod	ENSMUSG00000028684	186.179	191.355	132.377	126.076	P70697	40.5676	56.8675	30.5159	42.5548	-0.5	0.25492	-0.6	0.0985475	0.1	0.900707	0.1	0.904404	-0.3	0.378789	-0.4	0.1	0.5	0.2	-0.5	0
Eno1	ENSMUSG00000063524	697.317	1105.06	754.992	1253.74	P17182	2398.7	2798.29	1284.75	3605.75	0.1	0.802505	0.1	0.672553	0.7	0.0121678	-0.7	0.0601324	-0.8	0.00471176	0.6	0	0.9	0	-2.3	0
Tnpo1	ENSMUSG00000009470	1448.93	1406.49	916.472	853.362	Q8BFY9	355.619	444.148	207.034	305.904	-0.7	0.0595266	-0.8	0.00653092	0	0.963341	0.1	0.807767	-0.9	0.00324259	-0.7	0	0.5	0	-0.8	0
Pip4k2a	ENSMUSG00000026737	688.832	586.748	755.086	494.992	O70172	97.8257	56.244	92.1395	53.8521	0.1	0.753359	-0.3	0.421625	-0.2	0.474168	0.6	0.13163	-0.2	0.43628	-0.2	0.5	-0.8	0	0.8	0
Hnrnpdl	ENSMUSG00000029328	286.247	290.357	277.099	276.918	Q9Z130	266.971	253.807	244.9	274.415	0	0.916511	-0.1	0.771962	0	0.895402	0	1	0.1	0.841771	0.6	0.2	-0.3	0.6	-0.2	0.4
Brix1	ENSMUSG00000022247	144.851	150.785	115.995	149.736	Q9DCA5	17.4935	37.468	11.9701	42.1669	-0.3	0.453082	-0.1	0.912137	0.1	0.840904	-0.4	0.434198	-0.9	0.353905	0.2	0.4	1.2	0	-2.3	0
Rps7	ENSMUSG00000061477	137.756	75.5483	115.118	66.7022	P62082	1395.5	1297.45	1072.35	1298.14	-0.3	0.570603	-0.2	0.718769	-0.8	0.0475698	0.8	0.144009	-0.4	0.139435	0.5	0.1	-0.2	0.5	-0.7	0
Sec24a	ENSMUSG00000036391	336.905	398.434	398.54	379.666	Q3U2P1	16.5886	17.708	17.2315	19.1069	0.2	0.498644	-0.1	0.757923	0.3	0.356572	0.1	0.880153	0.1	0.73525	0.2	0.6	0	1	-0.1	0.5
Dcun1d1	ENSMUSG00000027708	85.3353	87.7632	97.1878	64.7527	Q9QZ73	5.46902	9.34956	4.38873	7.80696	0.2	0.754607	-0.5	0.297369	0	0.932094	0.6	0.282866	0.1	0.959832	-0.3	0.4	1.2	0.2	-0.9	0
Hpcal1	ENSMUSG00000071379	153.843	180.849	200.284	127.333	P62748	159.431	109.064	134.104	86.8904	0.4	0.395861	-0.5	0.164426	0.3	0.464506	0.6	0.157207	-0.1	0.900186	-0.8	0.4	-1.2	0.1	1.9	0
Mrps15	ENSMUSG00000028861	244.031	229.012	192.001	163.258	Q9DC71	295.438	288.533	251.48	232.667	-0.3	0.417552	-0.5	0.13462	-0.1	0.904655	0.2	0.581838	-0.2	0.197392	-0.4	0	0.1	0.6	0.1	0.7
Prpf4	ENSMUSG00000066148	245.589	233.099	254.982	230.84	Q9DAW6	104.523	125.7	88.2108	140.805	0.1	0.91146	-0.1	0.901277	0	0.896187	0.1	0.734083	-0.1	0.717705	0.1	0.7	0.3	0.5	-0.6	0.2
Nvl	ENSMUSG00000026516	344	337.788	366.675	273.733	Q9DBY8	107.369	86.8407	75.1708	79.5967	0.1	0.821154	-0.3	0.300671	0	1	0.4	0.253499	-0.4	0.190084	-0.2	0.2	-0.2	0.3	0	0.8
Akt1	ENSMUSG00000001729	2581.33	2962.67	1694.17	1825.55	P31750	21.1997	109.31	21.2458	76.1725	-0.6	0.0544325	-0.7	0.0122512	0.2	0.348976	-0.1	0.750218	0.4	0.694647	0.4	0.6	2.8	0	-2.8	0
Myo1f	ENSMUSG00000024300	3750.32	3574.65	2903.13	2765.49	P70248	246.627	244.58	188.655	213.867	-0.4	0.221236	-0.4	0.138011	0	0.877439	0.1	0.863528	-0.4	0.236054	-0.3	0.2	0.2	0.4	-0.3	0.4
Itgam	ENSMUSG00000030786	14125.9	13648.7	13585.5	15753.3	P05555	2615.27	1610.97	2219.61	2101.45	-0.1	0.863437	0.2	0.580953	0	0.945638	-0.2	0.511874	-0.2	0.231995	0.7	0	-0.8	0	-0.1	0.7
Ipo7	ENSMUSG00000066232	1283.99	1424.11	662.697	915.736	Q9EPL8	87.5578	122.22	51.8711	88.7536	-1	0.00913775	-0.7	0.027589	0.2	0.512685	-0.5	0.214097	-1.4	0.0116241	-0.7	0	0.5	0	-1.2	0
Tada3	ENSMUSG00000048930	102.642	97.8522	107.502	111.028	Q8R0L9	13.5057	18.0127	9.39273	23.0785	0.1	0.902296	0.1	0.736594	0	0.948623	-0.1	0.919392	-0.4	0.617242	0.4	0.2	0.6	0.4	-1.5	0
Ccnk	ENSMUSG00000021258	235.363	232.614	250.686	257.398	O88874	9.09315	6.65288	8.45073	8.31013	0.1	0.812293	0.1	0.758071	0	0.977328	0	0.921355	-0.1	0.491154	0.4	0.4	-0.5	0.2	0	0.9
Por	ENSMUSG00000005514	1006.27	1612.33	581.116	1193.04	P37040	826.696	1175.17	500.535	981.518	-0.8	0.0197453	-0.5	0.15265	0.7	0.00903985	-1	0.00479779	-1	2.36e-05	-0.8	0	0.9	0	-1.1	0
Tcp1	ENSMUSG00000068039	1251.9	1264.25	1177.87	1142.13	P11983	866.696	1098.41	667.572	1119.88	-0.1	0.790333	-0.2	0.541207	0	0.906863	0	0.934148	-0.6	0.015312	0	0.8	0.7	0	-1.3	0
Aco2	ENSMUSG00000022477	1093.49	1021.82	985.67	1052.67	Q99KI0	1100.22	827.155	985.92	961.147	-0.2	0.6383	0	1	-0.1	0.788121	-0.1	0.766122	0.1	0.735907	0.2	0.4	-0.3	0.2	0.2	0.5
Cd300lf	ENSMUSG00000047798	1419.67	1665.9	777.292	973.843	Q6SJQ7	71.0522	32.2348	32.7038	21.2545	-0.9	0.0366439	-0.8	0.0196135	0.3	0.407961	-0.3	0.454744	-1.3	9.98e-08	-1.2	0.1	-1.4	0	1.3	0.1
Tmem164	ENSMUSG00000047045	1163.74	1105.84	951.444	852.177	Q6PHN7	17.2435	49.8828	35.8805	43.3582	-0.3	0.355831	-0.4	0.176843	0	0.868047	0.2	0.670171	2.2	0.195459	-0.1	0.8	2.6	0.1	-0.3	0.3
Naa15	ENSMUSG00000063273	884.652	855.872	603.376	626.413	Q80UM3	267.886	518.087	214.532	427.436	-0.6	0.123439	-0.5	0.14209	0	0.955388	-0.1	0.895074	-0.8	0.0205073	-0.4	0	1.2	0	-1.7	0
Acox3	ENSMUSG00000029098	1063.24	860.908	912.999	840.027	Q9EPL9	496.7	311.586	376.262	342.488	-0.2	0.577357	-0.1	0.851133	-0.3	0.436048	0.1	0.778761	-0.3	0.0943505	0	1	-1.1	0	0.8	0
Dip2b	ENSMUSG00000023026	1300.26	1264.69	1157.89	860.818	Q3UH60	168.786	174.781	169.185	133.971	-0.2	0.65575	-0.6	0.0324937	0	0.975355	0.4	0.251606	-0.2	0.49635	0.4	0.3	-1	0.1	0.4	0.4
Glrx3	ENSMUSG00000031068	186.419	188.368	109.844	113.176	Q9CQM9	242.615	228.155	90.3868	154.286	-0.8	0.0889674	-0.8	0.0413342	0	0.970552	0	0.939277	-1.9	0.000401691	-0.9	0	0	1	-1	0
Rpl36	ENSMUSG00000057863	16.5452	13.4471	18.2412	11.5673	P47964	350.688	613.347	231.801	593.59	0.2	0.862677	-0.2	0.809014	-0.2	0.798483	0.6	0.520538	-0.3	0.67952	0.3	0.7	0.5	0.6	-1.1	0.1
As3mt	ENSMUSG00000003559	48.5847	44.2462	27.0599	24.8114	Q91WU5	88.2178	77.7411	60.4384	49.0251	-0.9	0.190934	-0.9	0.162933	-0.1	0.841364	0.1	0.873414	-0.5	0.00661891	-0.7	0.1	-0.2	0.5	0.3	0.3
Ddx5	ENSMUSG00000020719	1599.99	1434.48	1923.68	1535.96	Q61656	1549.02	1583.11	1596.37	1905.44	0.3	0.431717	0.1	0.855001	-0.1	0.604498	0.3	0.339703	0.1	0.622056	0.6	0	0.1	0.5	-0.6	0
Pygl	ENSMUSG00000021069	1467.12	1624.2	790.087	1051.59	Q9ET01	898.462	1282.98	623.233	933.249	-0.9	0.00478592	-0.7	0.0179419	0.2	0.510762	-0.4	0.195926	-1.2	0.0263987	-1.1	0	1.6	0	-1.7	0
Esyt2	ENSMUSG00000021171	1214.47	1186.48	1103.3	1008.06	Q3TZZ7	225.276	237.659	210.05	226.612	-0.1	0.725476	-0.3	0.414667	0	0.990412	0.1	0.77538	0	0.959431	-0.4	0.2	0.3	0.2	0.1	0.8
Scoc	ENSMUSG00000063253	13.3504	18.3989	11.4964	17.9944	Q78YZ6	4.21777	7.63986	4.71104	8.38367	-0.3	0.810372	-0.1	0.91515	0.4	0.64941	-0.6	0.528359	0	0.953228	0.1	0.7	0.9	0	-1.1	0.1
Cnih4	ENSMUSG00000062169	282.234	296.806	296.997	287.984	Q9CX13	7.90647	11.1511	9.30769	12.1374	0.1	0.859357	-0.1	0.824609	0.1	0.754958	0	0.941042	0.3	0.477522	0.1	0.5	0.5	0.1	-0.4	0.1
Zzef1	ENSMUSG00000055670	1081.87	917.588	1079.51	858.194	Q5SSH7	35.9559	46.1932	34.9748	48.4599	0	1	-0.1	0.659379	-0.2	0.397523	0.3	0.327653	0	0.999766	0.1	0.7	0.4	0.2	-0.5	0
Rcor1	ENSMUSG00000037896	589.998	590.945	483.969	442.096	Q8CFE3	26.1746	23.4846	12.9464	19.7039	-0.3	0.389421	-0.5	0.125296	0	0.947647	0.1	0.739083	-1	0.000648537	-0.3	0.2	-0.1	0.6	-0.6	0
Mogs	ENSMUSG00000030036	655.396	710.81	319.588	372.203	Q80UM7	39.9841	36.4085	29.4123	21.372	-1	0.0018896	-1	0.00137037	0.1	0.613929	-0.2	0.528773	0	0.956246	-1.4	0.2	0.2	0.7	1.2	0.2
Kpna6	ENSMUSG00000003731	1057.71	1090.36	780.779	966.706	O35345	41.6021	65.4371	28.0033	65.0273	-0.4	0.165477	-0.2	0.467704	0.1	0.808939	-0.3	0.328262	-0.6	0.00868901	-0.1	0.8	0.5	0.3	-0.9	0.1
Dock8	ENSMUSG00000052085	2380.14	2232.56	2767.79	1583.72	Q8C147	489.837	385.919	414.045	306.803	0.2	0.53343	-0.5	0.0586019	-0.1	0.798052	0.8	0.0165439	-0.2	0.383398	-1.1	0	-0.3	0.3	1.1	0
Msr1	ENSMUSG00000025044	5610.92	7145.29	3343.76	5209.03	P30204	1478.52	2834.66	1152.73	2315.34	-0.7	0.0136253	-0.5	0.0753433	0.4	0.0965938	-0.6	0.0406912	-0.4	0.0701897	-0.5	0	1.3	0	-1.3	0
Ccr1	ENSMUSG00000025804	1504.97	1642.11	598.908	1028.66	P51675	171.023	241.02	133.829	169.157	-1.3	0.000172772	-0.7	0.0097403	0.1	0.595398	-0.8	0.0206125	-0.6	0.320154	-0.5	0.1	0.7	0.1	-0.8	0.2
Nudt9	ENSMUSG00000029310	505.368	533.101	875.4	832.127	Q8BVU5	23.3432	26.0914	63.1309	45.6216	0.8	0.0388706	0.6	0.0545677	0.1	0.737178	0.1	0.885788	1.8	0.00514844	0.9	0.1	0.3	0.7	0.5	0.2
Dock7	ENSMUSG00000028556	378.994	343.146	331.085	302.083	Q8R1A4	7.71801	46.8943	10.781	46.2356	-0.2	0.58333	-0.2	0.496403	-0.1	0.696709	0.1	0.747439	0.4	0.676269	0	0.9	3.5	0	-3.1	0
Pgd	ENSMUSG00000028961	3548.23	5269.93	4263.29	7038.23	Q9DCD0	750.705	1147.73	433.499	1716.36	0.3	0.417485	0.4	0.15674	0.6	0.0117512	-0.7	0.0158395	-1.1	0.00131449	0.7	0	0.5	0.1	-2.3	0
Atp5pb	ENSMUSG00000000563	807.378	770.997	621.605	641.448	Q9CQQ7	102.263	145.73	124.77	135.702	-0.4	0.247107	-0.3	0.306399	0	0.895338	-0.1	0.894429	0.1	0.837848	-1	0.1	0.9	0.1	0.3	0.7
Rcsd1	ENSMUSG00000040723	341.898	254.686	684.594	297.019	Q3UZA1	28.1637	13.5256	21.159	17.6539	1	0.00778037	0.2	0.591771	-0.4	0.182344	1.2	0.00105386	-0.4	0.298329	0.4	0.3	-1.1	0	0.3	0.5
Top1	ENSMUSG00000070544	592.763	617.348	870.515	831.576	Q04750	1040.09	1356.28	1436.78	2044.19	0.6	0.143958	0.4	0.257999	0.1	0.791718	0.1	0.902448	0.5	0.00206615	0.8	0	0.5	0	-0.8	0
Spcs3	ENSMUSG00000054408	1220.44	1121.95	1040.09	979.637	Q6ZWQ7	217.915	188.213	167.268	183.863	-0.2	0.470194	-0.2	0.438739	-0.1	0.719756	0.1	0.830778	-0.5	0.221464	0.3	0.5	-0.5	0.2	-0.3	0.5
Ndfip2	ENSMUSG00000053253	448.363	538.362	433.79	486.928	Q91ZP6	19.9281	2.84349	11.6803	2.87643	-0.1	0.897804	-0.2	0.564389	0.3	0.354498	-0.2	0.651999	-1	0.411945	-1	0.5	-2.7	0	0	1
Dennd4b	ENSMUSG00000042404	513.309	465.928	540.344	612.78	Q3U1Y4	12.3215	7.62472	16.7464	11.2101	0.1	0.839418	0.4	0.270664	-0.1	0.725177	-0.2	0.598274	0.6	0.379774	0.4	0.3	-0.4	0.5	0.6	0.2
Ube3a	ENSMUSG00000025326	1109.42	1138.91	962.822	901.823	O08759	65.8975	108.318	50.3447	95.8814	-0.2	0.583723	-0.4	0.27185	0.1	0.869398	0.1	0.836384	-0.9	0.136523	-0.2	0.2	0.8	0	-1.4	0
Nfe2l2	ENSMUSG00000015839	1021.34	794.947	1792.91	1642.3	Q60795	8.23079	9.66984	22.9276	22.3175	0.8	0.0141536	1	0.000711429	-0.3	0.202754	0.1	0.749313	1.5	0.0147566	1.2	0	0.4	0.5	0	0.9
Gltp	ENSMUSG00000011884	606.797	537.31	448.128	377.892	Q9JL62	43.6423	62.2213	27.8614	48.8639	-0.4	0.212314	-0.5	0.0886136	-0.1	0.625689	0.2	0.513638	-0.8	0.276082	-0.3	0.6	0.6	0.3	-1.1	0.1
Fam98b	ENSMUSG00000027349	211.688	241.894	290.937	242.542	Q80VD1	55.5861	85.7635	52.866	95.9632	0.4	0.268845	0	0.937582	0.2	0.55207	0.3	0.534983	-1.1	0.584331	0.3	0.8	1.7	0.2	-3.1	0.1
Numa1	ENSMUSG00000066306	1360.73	1299.14	1214.88	1049.97	E9Q7G0	752.697	602.726	665.273	543.58	-0.2	0.619303	-0.3	0.233159	0	0.891782	0.2	0.546875	-0.3	0.0518682	-0.5	0	-0.5	0	0.7	0
Irak2	ENSMUSG00000060477	474.351	342.94	1384.26	1131.9	Q8CFA1	9.58331	3.00472	15.3386	11.0576	1.5	6.48e-06	1.7	6.9e-09	-0.4	0.123225	0.3	0.430124	0.7	0.0155422	1.9	0	-1.6	0	0.5	0
Stx2	ENSMUSG00000029428	856.337	861.033	1256.24	1359.89	Q00262	17.4408	15.2262	18.5753	26.8076	0.5	0.0947475	0.6	0.0274914	0	0.942227	-0.1	0.71343	0	0.987179	0.4	0.6	-0.4	0.3	0	1
Soat1	ENSMUSG00000026600	4260.44	4101.5	1843.73	2221.51	Q61263	1224.1	1357.46	819.689	819.014	-1.2	0.000446618	-0.9	0.00107388	0	0.926874	-0.3	0.445901	-0.4	0.0291413	-1	0	0.3	0.2	0.2	0.3
Fubp1	ENSMUSG00000028034	525.644	646.021	302.342	533.738	Q91WJ8	323.416	316.857	311.631	291.566	-0.8	0.0261725	-0.3	0.29415	0.3	0.218602	-0.8	0.0202576	-0.2	0.231132	-0.1	0.7	0	1	-0.1	0.7
Actn4	ENSMUSG00000054808	2050.29	2490.82	1565.28	2133.52	P57780	1200.98	1222.56	1405.26	1166.31	-0.4	0.199747	-0.3	0.342344	0.3	0.189038	-0.5	0.142609	0.1	0.343037	-0.2	0.2	0	0.8	0.3	0
Cdc5l	ENSMUSG00000023932	179.578	160.171	168.667	160.016	Q6A068	422.279	365.73	355.618	406.92	-0.1	0.840584	0	0.935204	-0.1	0.680716	0.1	0.883845	-0.3	0.290724	0.1	0.8	-0.2	0.4	-0.2	0.6
Cnpy2	ENSMUSG00000025381	384.658	386.309	368.749	353.035	Q9QXT0	125.708	207.276	233.678	210.868	-0.1	0.857876	-0.2	0.665254	0	0.970685	0.1	0.898843	0.6	0.271504	0.2	0.7	0.3	0.6	0.1	0.9
Cndp2	ENSMUSG00000024644	3132.12	4112.89	3276.5	4495.34	Q9D1A2	718.244	1570.87	557.838	1910.52	0.1	0.87739	0.1	0.762007	0.4	0.0728644	-0.5	0.169958	-0.3	0.16352	0.5	0	1.3	0	-2.1	0
Ctsd	ENSMUSG00000007891	62358.9	61066.9	57987.4	63999.7	P18242	2681.17	3092.66	1803.32	3606.1	-0.1	0.74762	0	0.938786	0	1	-0.2	0.667064	-0.6	0.00343904	0.5	0	0.3	0.1	-1.4	0
Luc7l	ENSMUSG00000024188	240.286	250.954	154.781	187.644	Q9CYI4	97.6362	50.2896	74.5016	41.8222	-0.6	0.100655	-0.5	0.186564	0.1	0.807506	-0.3	0.481041	-0.4	0.00644479	0	1	-1.5	0	1.1	0
Med17	ENSMUSG00000031935	397.846	376.186	486.189	393.871	Q8VCD5	29.9225	22.7761	25.4075	26.5179	0.3	0.467366	0	0.947131	-0.1	0.850363	0.3	0.440548	-0.6	0.425222	0.2	0.6	-0.2	0.8	-0.6	0.5
Cers2	ENSMUSG00000015714	628.61	650.72	472.477	514.435	Q924Z4	123.137	173.589	133.713	152.418	-0.4	0.243415	-0.4	0.243663	0.1	0.805937	-0.1	0.724836	0.1	0.855669	-0.3	0.3	0.9	0	-0.5	0.2
Unc13d	ENSMUSG00000057948	306.721	234.716	306.5	219.284	B2RUP2	93.7618	43.7331	101.967	45.3206	0	0.985152	-0.1	0.704646	-0.4	0.257501	0.5	0.210625	0.1	0.771842	0.3	0.8	-2.4	0	2.1	0
Elac2	ENSMUSG00000020549	165.028	164.991	96.2253	134.023	Q80Y81	86.021	107.235	61.8515	96.6071	-0.8	0.0973149	-0.3	0.383509	0	0.924709	-0.5	0.299868	-1.1	0.0331978	-0.6	0.1	0.2	0.4	-0.7	0.1
Nenf	ENSMUSG00000037499	162.998	209.831	162.028	217.707	Q9CQ45	35.6546	28.3428	55.2297	32.6109	0	0.983443	0	0.993031	0.4	0.254258	-0.4	0.280102	0.7	0.0170488	0.2	0.7	-0.4	0.3	0.9	0
Gapdh	ENSMUSG00000057666	563.383	1052.78	649.405	1168.98	P16858	4259.08	5636.25	2580.21	6935.9	0.2	0.648794	0.1	0.760519	0.9	0.00204538	-0.9	0.0313322	-0.9	1.38e-12	0.3	0	0.5	0	-1.7	0
Pld2	ENSMUSG00000020828	363.197	329.969	458.427	413.716	P97813	26.9405	18.3605	28.5288	25.4966	0.3	0.337732	0.3	0.356134	-0.1	0.715145	0.1	0.704863	0.1	0.74389	0.5	0	-0.6	0	0.1	0.5
Myo1c	ENSMUSG00000017774	1843.5	1830.83	1902.66	1730.59	Q9WTI7	427.225	455.904	408.303	477.293	0	0.931045	-0.1	0.691611	0	0.993868	0.1	0.74534	-0.2	0.598738	0.1	0.7	0.3	0.3	-0.6	0.1
Marcks	ENSMUSG00000069662	2025.3	1633.38	7288.52	4828.55	P26645	229.242	115.494	739.732	378.075	1.8	2.09e-08	1.5	6.99e-09	-0.3	0.230325	0.6	0.0795564	1.8	2.7e-26	2.1	0	-1.4	0	1	0
Rab35	ENSMUSG00000029518	551.196	613.337	511.377	591.402	Q6PHN9	335.769	272.976	248.161	291.316	-0.1	0.757416	-0.1	0.791227	0.2	0.564636	-0.2	0.548847	-0.6	0.122268	-0.1	0.7	-0.2	0.6	-0.4	0.4
Tlr2	ENSMUSG00000027995	2244.78	2240.29	7141.83	10871.5	Q9QUN7	284.22	163.117	963.655	875.964	1.7	2.96e-07	2.2	1.26e-15	0	0.960246	-0.6	0.0667573	2.3	9.07e-13	3.5	0	-1.5	0	0.3	0.3
Vti1b	ENSMUSG00000021124	362.315	420.305	398.583	426.548	O88384	5.26589	2.2185	4.94562	2.49054	0.1	0.719556	0	0.979593	0.2	0.4116	-0.1	0.786426	-0.1	0.695237	0.5	0.7	-1.8	0	1.2	0.1
Anxa6	ENSMUSG00000018340	1270.59	1187.51	1148.64	1087.64	P14824	5312.61	2490.1	3968.98	2521.43	-0.2	0.686254	-0.2	0.598619	-0.1	0.813159	0.1	0.858191	-0.8	1.05e-07	0.1	0.5	-1.5	0	0.6	0
Isyna1	ENSMUSG00000019139	343.288	356.511	213.428	175.675	Q9JHU9	6.34937	31.0379	10.5942	16.9087	-0.7	0.0580145	-1.1	0.00140669	0.1	0.815254	0.3	0.502366	1.1	0.0407554	-0.9	0	2.6	0	-0.6	0.1
Uba3	ENSMUSG00000030061	368.141	317.072	338.211	354.437	Q8C878	10.366	12.5062	9.36179	15.4518	-0.1	0.75503	0.1	0.756439	-0.2	0.551264	-0.1	0.86955	-0.1	0.709701	0.3	0.1	0.3	0.3	-0.7	0
Magt1	ENSMUSG00000031232	1032.49	1018.04	1043.44	980.425	Q9CQY5	59.6552	87.3569	47.5963	92.9565	0	1	-0.1	0.787986	0	1	0.1	0.843	-0.5	0.539385	-0.1	0.8	0.7	0.3	-1.2	0
Ctdp1	ENSMUSG00000033323	465.874	581.559	300.811	424.002	Q7TSG2	48.8769	42.0402	53.5574	33.8408	-0.6	0.0855128	-0.5	0.115117	0.3	0.212478	-0.5	0.189474	0.1	0.168076	-0.3	0.1	-0.2	0.2	0.7	0
Tubgcp6	ENSMUSG00000051786	398.932	393.588	269.023	278.692	G5E8P0	1.50573	42.3732	2.26935	33.125	-0.6	0.106472	-0.5	0.0899639	0	1	-0.1	0.887126	-0.6	0.512143	-0.3	0.5	4.6	0	-4.9	0
Rbm39	ENSMUSG00000027620	1564.13	1451.71	1791.12	1598.69	Q8VH51	315.088	277.598	297.595	337.463	0.2	0.593896	0.1	0.760927	-0.1	0.764361	0.2	0.673825	-0.1	0.508396	0.2	0.4	-0.3	0.2	0	0.8
Ppp2r1b	ENSMUSG00000032058	291.282	363.309	314.405	310.915	Q7TNP2	18.0581	9.80073	11.1644	9.25685	0.1	0.782785	-0.3	0.42736	0.3	0.23402	0	1	-0.7	0.0214877	-0.3	0.7	-0.9	0	0.5	0.5
Trmt10c	ENSMUSG00000044763	276.797	280.824	130.854	180.007	Q3UFY8	60.6738	49.0443	43.9569	34.6837	-1.1	0.0076534	-0.7	0.069123	0	0.910745	-0.5	0.311693	-0.9	0.0705783	0.5	0.4	-1.2	0	-0.2	0.7
Rbm28	ENSMUSG00000029701	336.863	349.518	235.903	259.558	Q8CGC6	170.124	370.379	159.28	303.284	-0.5	0.166754	-0.5	0.165241	0.1	0.828323	-0.1	0.725287	0	0.931162	-0.6	0	1.8	0	-1.1	0
Oga	ENSMUSG00000025220	976.384	1006.21	1037.97	1172.35	Q9EQQ9	75.2789	109.67	103.282	140.865	0.1	0.843557	0.2	0.537536	0.1	0.83412	-0.2	0.627927	0.5	0.00829222	0.4	0.1	0.6	0	-0.5	0
Commd8	ENSMUSG00000029213	552.359	480.557	367.805	390.478	Q9CZG3	40.4624	33.1096	24.3741	29.6535	-0.6	0.122348	-0.3	0.283963	-0.2	0.520974	-0.1	0.826305	0.5	0.731491	0	1	1	0.5	-0.5	0.3
Flot2	ENSMUSG00000061981	911.381	906.367	799.709	723.803	Q60634	200.153	190.316	203.435	167.467	-0.2	0.560234	-0.4	0.207164	0	0.978425	0.1	0.695534	0.1	0.693699	-0.5	0.2	-0.2	0.6	0.7	0
Bub1b	ENSMUSG00000040084	550.674	457.385	212.42	165.116	Q9Z1S0	35.9293	10.644	8.97149	4.23152	-1.4	0.00261155	-1.5	5.61e-05	-0.2	0.376442	0.4	0.493865	-2.7	0.000686307	-1.3	0.3	-2.9	0	1.5	0.2
Rad23a	ENSMUSG00000003813	391.738	413.495	329.236	344.831	P54726	290.115	226.413	262.076	207.88	-0.3	0.471089	-0.3	0.351295	0.1	0.7458	-0.1	0.857858	-0.2	0.499792	-0.1	0.7	-0.5	0.1	0.5	0.1
Gtpbp1	ENSMUSG00000042535	181.976	175.103	444.834	228.972	O08582	22.5477	13.4531	17.4245	19.3678	1.3	0.00511721	0.4	0.336058	0	0.932501	1	0.0380098	-0.4	0.391855	0.6	0.2	-0.8	0.1	-0.2	0.7
Ap2a2	ENSMUSG00000002957	953.167	1004.55	579.82	593.031	P17427	0.479508	51.6128	0.482635	33.5359	-0.7	0.0291089	-0.8	0.00539361	0.1	0.730216	0	0.926409	0	0.987468	-0.8	0.3	6.9	0	-6.1	0
Exoc4	ENSMUSG00000029763	592.15	506.039	525.756	379.185	O35382	194.607	263.222	225.037	217.01	-0.2	0.675497	-0.5	0.215802	-0.2	0.569562	0.5	0.247806	0.2	0.446488	-0.4	0.1	0.7	0	0	1
Wasf2	ENSMUSG00000028868	1140.34	1181.5	1547.78	1211.62	Q8BH43	190.892	124.863	173.168	140.876	0.4	0.158274	0	1	0.1	0.782508	0.3	0.277684	0	0.948613	0.4	0.2	-0.5	0.3	0	1
Gtpbp4	ENSMUSG00000021149	464.09	483.718	575.799	438.256	Q99ME9	280.339	280.515	267.07	279.503	0.3	0.458678	-0.2	0.621356	0.1	0.819493	0.4	0.358566	-0.4	0.173252	0.1	0.6	0.2	0.4	-0.7	0
Ube2n	ENSMUSG00000074781	113.856	130.416	97.4278	111.587	P61089	652.461	776.425	538.066	730.548	-0.3	0.614616	-0.3	0.511973	0.2	0.631967	-0.2	0.673978	-0.3	0.230306	-0.1	0.6	0.4	0.1	-0.5	0
Rab3gap2	ENSMUSG00000039318	1009.51	916.133	446.701	458.326	Q8BMG7	241.928	289.785	154.605	159.353	-1.2	0.000326856	-1	0.000316512	-0.1	0.686814	0	0.912329	-0.9	0.00023884	-1.3	0	0.3	0	0.2	0.6
Dhx9	ENSMUSG00000042699	1793.12	1701.22	1348.28	1330.88	O70133	749.885	1336.59	661.77	1149.2	-0.4	0.230103	-0.4	0.190967	-0.1	0.855434	0	0.999362	-0.1	0.730741	-0.2	0.3	1	0	-0.9	0
Mtdh	ENSMUSG00000022255	2568.83	2249.07	3388.72	2251.71	Q80WJ7	1172.05	861.519	1405.61	947.632	0.4	0.215697	0	0.929517	-0.2	0.491786	0.6	0.0665044	0.4	0.0108967	0	0.9	-0.7	0	1.1	0
Dhrs7	ENSMUSG00000021094	241.668	253.727	128.277	200.55	Q9CXR1	425.245	399.259	303.691	346.665	-0.9	0.0218889	-0.4	0.278868	0.1	0.810291	-0.7	0.109635	-0.1	0.814383	-0.1	0.8	0	1	0	1
Nsmaf	ENSMUSG00000028245	350.474	328.196	402.695	280.97	O35242	21.0604	20.697	19.4817	19.4628	0.2	0.666122	-0.3	0.461588	-0.1	0.823176	0.5	0.233789	-0.3	0.591325	0.1	0.8	-0.1	0.8	-0.3	0.6
Ipo4	ENSMUSG00000002319	349.409	416.348	238.863	254.784	Q8VI75	35.913	43.3907	19.2507	29.1623	-0.6	0.128161	-0.7	0.0196035	0.3	0.345025	-0.1	0.804861	-0.9	0.00205012	-2.3	0	0.1	0.7	1.2	0.2
Pgap1	ENSMUSG00000073678	374.502	270.214	155.637	134.926	Q3UUQ7	120.555	139.041	84.2532	76.2127	-1.3	0.00478607	-1.1	0.0335089	-0.5	0.260516	0.2	0.708832	-0.4	0.400276	-0.9	0	0.4	0.3	0.2	0.6
Gemin6	ENSMUSG00000055760	42.6536	46.3634	20.3151	15.2174	Q9CX53	11.5009	8.92824	16.049	3.21524	-1.1	0.158237	-1.7	0.0122362	0.1	0.893545	0.4	0.640689	0.5	0.0179695	-1.6	0	-0.4	0.2	2.5	0
Ak1	ENSMUSG00000026817	119.096	129.801	63.858	96.0728	Q9R0Y5	15.3977	235.257	37.1966	191.03	-0.9	0.0773866	-0.5	0.361797	0.1	0.807265	-0.6	0.274921	1.1	0.378736	-0.3	0.2	5.3	0	-3.8	0
Rprd2	ENSMUSG00000028106	436.219	413.945	445.771	395.699	Q6NXI6	46.8492	35.6119	54.0313	37.3337	0	0.955798	-0.1	0.761251	-0.1	0.87889	0.2	0.651651	0.3	0.251608	0.1	0.8	-0.6	0.2	0.8	0.1
Lipe	ENSMUSG00000003123	248.086	166.652	424.779	266.357	P54310	200.314	58.3101	174.192	102.187	0.8	0.0731419	0.6	0.0913859	-0.6	0.138795	0.7	0.0872252	-0.1	0.592469	0.8	0	-1.7	0	0.8	0
Ckap5	ENSMUSG00000040549	895.118	790.365	736.079	672.275	A2AGT5	578.518	450.959	412.125	420.238	-0.3	0.438618	-0.3	0.435361	-0.2	0.611461	0.1	0.756656	-0.7	6.71e-07	-0.3	0.1	-0.5	0	0.1	0.6
Arl8b	ENSMUSG00000030105	2040.52	2060.1	1190.72	1202.22	Q9CQW2	747.56	582.512	527.317	372.373	-0.8	0.0154635	-0.8	0.00297594	0	0.902139	0	0.968977	-0.3	0.205698	-0.6	0	-0.4	0.2	0.7	0
Men1	ENSMUSG00000024947	359.135	325.802	383.057	305.96	O88559	127.143	123.993	146.97	127.499	0.1	0.818296	-0.1	0.706367	-0.1	0.704503	0.3	0.38935	0.2	0.555146	0	0.9	0.4	0.3	-0.2	0.6
Arpc2	ENSMUSG00000006304	2064.99	2404.43	3309.59	2857.02	Q9CVB6	1109.61	542.632	1291.53	705.932	0.7	0.026048	0.2	0.447917	0.2	0.30428	0.2	0.526199	0.2	0.289847	1	0	-2	0	1.1	0
Ebna1bp2	ENSMUSG00000028729	466.608	581.57	272.754	427.165	Q9D903	243.825	294.644	205.516	236.918	-0.8	0.0264868	-0.5	0.116743	0.3	0.20583	-0.7	0.0672509	-0.1	0.601645	-0.4	0.1	0.3	0.2	0	1
Nusap1	ENSMUSG00000027306	523.508	308.403	280.153	200.954	Q9ERH4	27.3668	5.32413	19.8108	3.79703	-0.9	0.0430414	-0.7	0.134733	-0.7	0.0331402	0.5	0.346746	-0.5	0.00370404	0.7	0.6	-4	0	2.8	0
Smc3	ENSMUSG00000024974	428.531	332.566	260.495	248.731	Q9CW03	864.204	605.748	569.332	495.856	-0.7	0.0797307	-0.5	0.215791	-0.3	0.245277	0.1	0.904302	-0.9	3.67e-07	-0.7	0	-0.6	0	0.4	0.1
Cc2d1b	ENSMUSG00000028582	464.245	494.078	374.58	375.376	Q8BRN9	126.501	88.7048	124.39	73.7608	-0.3	0.363937	-0.4	0.154514	0.1	0.692651	0	0.994098	-0.2	0.636274	-0.3	0.4	-0.6	0	0.7	0.2
Osbpl1a	ENSMUSG00000044252	293.702	265.321	171.906	155.266	Q91XL9	17.0772	34.6537	11.6104	22.1927	-0.8	0.0439576	-0.8	0.023974	-0.1	0.695163	0.1	0.748044	-0.7	0.25079	-0.7	0.1	1	0	-1	0.1
Ddx3x	ENSMUSG00000000787	2334.84	2291.27	1892.42	1903.88	Q62167	296.334	290.035	252.262	263.693	-0.3	0.378319	-0.3	0.34602	0	1	0	0.984309	-0.5	0.142456	0	0.9	-0.1	0.7	-0.4	0.3
Stim1	ENSMUSG00000030987	382.972	376.644	248.276	247.193	P70302	88.4803	256.898	117.572	184.455	-0.6	0.0991389	-0.6	0.0496631	0	1	0	1	1.7	0.0199444	-1	0	2.8	0	-0.1	0.9
Lig3	ENSMUSG00000020697	313.329	311.056	276.912	298.532	P97386	8.87682	23.119	8.82771	24.2582	-0.2	0.621845	-0.1	0.784046	0	1	-0.1	0.767434	0.1	0.838723	0	1	1.4	0	-1.3	0
Triap1	ENSMUSG00000029535	195.933	179.749	102.74	104.374	Q9D8Z2	132.396	133.187	100.169	84.5324	-0.9	0.0252757	-0.8	0.0299346	-0.1	0.794505	0	0.967242	-0.5	0.0262284	-1.2	0	0	1	0.6	0
Xpo1	ENSMUSG00000020290	1527.44	1461.1	1162.96	1158.36	Q6P5F9	623.869	512.298	494.264	443.828	-0.4	0.292654	-0.4	0.208299	0	0.897464	0	1	-0.4	0.0206969	-0.4	0.1	-0.4	0.1	0.3	0.1
Eif3b	ENSMUSG00000056076	2247.23	2726.02	1654.55	2129.44	Q8JZQ9	478.461	520.996	405.912	444.479	-0.4	0.15104	-0.4	0.148486	0.3	0.213278	-0.4	0.232785	-0.2	0.455523	-0.5	0.1	0.3	0.3	0	0.9
Irf9	ENSMUSG00000002325	330.819	226.033	884.519	792.206	Q61179	50.5601	22.7953	133.972	87.2511	1.4	1.78e-05	1.8	4.94e-09	-0.5	0.0896658	0.2	0.660225	1.4	7.21e-12	2.2	0	-1.6	0	0.7	0
Lsp1	ENSMUSG00000018819	2278.2	1333.04	3076.6	1547.54	P19973	2013.73	619.249	2065.75	784.921	0.4	0.278243	0.2	0.584731	-0.8	0.003664	1	0.0136969	-0.2	0.346379	0.3	0.2	-2.3	0	1.9	0
Amdhd2	ENSMUSG00000036820	371.138	368.658	253.939	325.56	Q8JZV7	20.9736	47.14	16.2568	45.4281	-0.6	0.145372	-0.2	0.553831	0	0.984394	-0.4	0.367634	-1.2	0.438163	0	1	1.2	0.1	-2.4	0.1
Park7	ENSMUSG00000028964	529.171	627.637	481.19	574.744	Q99LX0	336.569	217.068	221.844	216.828	-0.2	0.688524	-0.2	0.592914	0.3	0.355524	-0.3	0.438356	-0.1	0.896085	0.4	0.2	-0.3	0.5	-0.2	0.5
Asl	ENSMUSG00000025533	479.521	400.604	513.441	404.1	Q91YI0	42.015	24.0768	36.2429	26.4786	0.1	0.81287	0	0.957652	-0.2	0.406673	0.3	0.357728	-0.2	0.615563	0.8	0.3	-1.3	0.1	0.3	0.5
Spcs2	ENSMUSG00000035227	594.307	551.347	437.7	452.877	Q9CYN2	465.521	422.5	461.746	378.347	-0.4	0.190445	-0.3	0.285935	-0.1	0.787697	-0.1	0.8848	-0.3	0.535836	-0.4	0.4	-0.4	0.3	0.5	0.4
Dynll2	ENSMUSG00000020483	829.988	848.536	605.834	570.95	Q9D0M5	263.117	203.039	167.162	148.918	-0.5	0.192596	-0.6	0.0433707	0.1	0.861867	0.1	0.846898	-0.7	0.0105255	-0.5	0	-0.3	0.1	0.1	0.7
Ipo13	ENSMUSG00000033365	398.791	469.398	322.774	380.074	Q8K0C1	5.41695	17.1417	3.21954	15.1232	-0.3	0.381649	-0.3	0.269097	0.3	0.35109	-0.2	0.500809	-0.9	0.221848	-0.3	0.5	1.7	0	-2.3	0
Dgcr8	ENSMUSG00000022718	361.885	424.299	186.353	209.714	Q9EQM6	10.9935	11.459	6.21764	6.16941	-1	0.0166169	-1.1	0.00158397	0.2	0.425709	-0.2	0.690086	-1.3	0.428999	-0.9	0	0.4	0.6	-0.8	0.6
Rufy1	ENSMUSG00000020375	471.234	410.131	248.73	233.332	Q8BIJ7	49.878	37.2729	41.8075	23.0984	-0.9	0.0141512	-0.9	0.0121147	-0.2	0.546574	0.1	0.846721	-0.5	0.397145	-0.7	0	-0.3	0.3	0.5	0.3
Relt	ENSMUSG00000008318	343.605	258.45	133.756	80.6743	Q8BX43	13.0094	3.18507	3.45808	1.08152	-1.4	0.0014546	-1.7	2.14e-06	-0.4	0.195222	0.7	0.142098	-2.1	0.000428412	-2.3	0	-2.1	0	2.3	0.1
Apobr	ENSMUSG00000042759	978.33	1111.28	923.389	925.135	Q8VBT6	1552.46	1458.67	1324	1320.71	-0.1	0.80069	-0.3	0.289468	0.2	0.405448	0	0.997	-0.2	0.233825	-0.3	0	0	0.9	0.2	0.3
Tlr13	ENSMUSG00000033777	1615.16	1480.22	866.859	1018.93	Q6R5N8	144.108	139.5	66.3306	104.433	-0.9	0.0147039	-0.6	0.0546453	-0.1	0.691479	-0.2	0.54118	-1.1	0.1145	-0.6	0.1	0.1	0.8	-0.7	0.3
Ola1	ENSMUSG00000027108	367.147	394.831	280.628	291.654	Q9CZ30	475.57	746.712	278.998	599.818	-0.4	0.360649	-0.5	0.256636	0.1	0.746564	-0.1	0.917678	-1.1	0.000872632	-1.2	0	0.5	0.1	-0.4	0.3
Dennd10	ENSMUSG00000024993	228.367	229.859	188.389	194.799	Q9D8N2	37.4266	48.7704	32.0468	44.9188	-0.3	0.483321	-0.3	0.446544	0	0.952368	-0.1	0.910991	-0.1	0.784726	-0.1	0.7	0.4	0.3	-0.4	0.2
Vps39	ENSMUSG00000027291	611.48	566.956	582.104	498.297	Q8R5L3	112.288	80.7533	70.5586	77.129	-0.1	0.852344	-0.2	0.465873	-0.1	0.767949	0.2	0.550102	-0.7	0.195449	-0.4	0.5	-0.5	0.2	0.2	0.8
Atp6v1c1	ENSMUSG00000022295	1812.04	1966.32	1122.6	1596.58	Q9Z1G3	1084.98	1188.05	890.807	1048.18	-0.7	0.0252523	-0.3	0.233184	0.1	0.567365	-0.5	0.104559	-0.5	0.0271212	-0.6	0	0.2	0.5	0	0.9
Cd44	ENSMUSG00000005087	4805.28	5280.68	7310.76	7248.27	P15379	1301.62	1505.51	1692.79	2245.05	0.6	0.0594108	0.4	0.197352	0.2	0.517211	0	1	0.6	0.0149344	1	0	0	0.9	-0.4	0.1
Rbm42	ENSMUSG00000036733	530.56	485.139	649.92	553.885	Q91V81	8.72649	6.79085	4.3582	8.4207	0.3	0.383349	0.2	0.616146	-0.1	0.724894	0.2	0.520367	-1.2	0.0575853	0.4	0.3	-0.4	0.3	-1.2	0
Sh3bp2	ENSMUSG00000054520	1135.28	1263.38	1013.64	1023.83	Q06649	106.732	127.737	73.5911	112.406	-0.2	0.639555	-0.3	0.257371	0.2	0.511447	0	0.966038	-0.5	0.105152	0	1	0.1	0.8	-0.6	0
Adh5	ENSMUSG00000028138	591.395	623.408	417.418	494.921	P28474	59.14	115.072	23.9172	99.1919	-0.5	0.151894	-0.4	0.223182	0.1	0.761218	-0.3	0.474477	-1.8	0.0495668	-0.5	0.4	1.4	0	-2.7	0
Mrps36	ENSMUSG00000061474	11.2064	5.98692	5.49433	5.22764	Q9CQX8	28.5365	60.4663	29.1685	57.3207	-1	0.428103	-0.2	0.881702	-0.9	0.457023	0	0.984604	0	0.933411	-0.1	0.9	1	0	-0.9	0.1
Cd81	ENSMUSG00000037706	1391.57	1667.5	1142.73	1730.68	P35762	33.7766	69.1958	31.8624	77.9086	-0.3	0.417505	0	0.981532	0.3	0.341446	-0.6	0.0527996	0.1	0.95614	0	0.9	2.9	0	-2.9	0
Mospd3	ENSMUSG00000037221	73.0004	73.2106	29.9675	42.8754	Q8BGG6	14.8941	18.3795	13.538	11.6766	-1.3	0.0343478	-0.8	0.106788	0.1	0.925	-0.5	0.429049	-0.2	0.504071	-0.7	0	0.3	0.1	0.2	0.6
Hax1	ENSMUSG00000027944	68.7409	80.3883	137.785	114.427	O35387	5.53555	6.46407	5.94872	9.98053	1	0.0650679	0.5	0.267393	0.2	0.683441	0.3	0.558868	0.1	0.813484	0.9	0.2	0	1	-0.8	0
Adam17	ENSMUSG00000052593	2115.93	1734.17	4096.08	3758.32	Q9Z0F8	31.5594	17.1061	76.1486	40.2076	1	0.00259367	1.1	0.000215161	-0.3	0.273132	0.1	0.750509	1.1	0.0178865	1.8	0	-1.6	0.1	0.9	0
Spg7	ENSMUSG00000000738	412.29	396.175	526.807	517.811	Q3ULF4	4.30108	1.6091	6.10434	2.28065	0.3	0.350347	0.3	0.260293	0	0.91223	0	0.983799	0.7	0.215099	0.2	0.9	-1.8	0.1	2.3	0.1
Rnpep	ENSMUSG00000041926	439.561	474.05	361.59	389.071	Q8VCT3	292.202	378.615	210.425	336.777	-0.3	0.512075	-0.3	0.40959	0.1	0.692415	-0.1	0.797139	-1	0.00191201	-0.3	0.2	0.3	0.1	-1	0
Lgals1	ENSMUSG00000068220	8053.74	8296.65	5209.62	5975.65	P16045	1140.61	2245.17	752.269	1752.53	-0.6	0.03807	-0.5	0.0783821	0.1	0.808107	-0.2	0.526075	-0.7	0.0667442	0.2	0.4	1.2	0	-2.1	0
Iscu	ENSMUSG00000025825	180.396	200.109	231.798	194.141	Q9D7P6	89.2769	70.0957	92.2414	73.6928	0.3	0.386797	-0.1	0.84035	0.2	0.638894	0.2	0.533589	-0.1	0.699147	0.2	0.4	-0.3	0.3	0	1
Carnmt1	ENSMUSG00000024726	19.2674	27.9527	18.0113	23.3792	Q80UY1	19.8797	14.5149	10.581	13.1515	-0.1	0.887557	-0.3	0.670199	0.5	0.456306	-0.4	0.65346	-0.9	0.00202782	-0.2	0.5	-0.4	0.1	-0.3	0.3
Ube2l3	ENSMUSG00000038965	345.812	348.4	275.608	265.396	P68037	331.078	378.377	250.925	312.135	-0.3	0.397744	-0.4	0.181234	0	0.909796	0	0.921454	-0.5	0.0319323	-0.2	0.3	0.2	0.4	-0.4	0.1
Snrpf	ENSMUSG00000020018	80.8076	86.2695	72.318	59.4197	P62307	85.7767	63.2784	60.7297	47.1851	-0.2	0.767329	-0.6	0.268211	0.1	0.794737	0.3	0.656417	-0.8	0.0343239	-1	0.1	-0.6	0	0.8	0.1
Srsf9	ENSMUSG00000029538	512.477	590.595	401.897	506.075	Q9D0B0	57.2379	26.901	27.4796	24.9517	-0.4	0.317054	-0.3	0.38888	0.2	0.406531	-0.3	0.333562	-1.1	2.06e-06	-0.1	0.8	-1.1	0	0.1	0.6
Rps15	ENSMUSG00000063457	384.855	271.653	304.929	222.183	P62843	858.811	729.033	731.708	645.291	-0.3	0.377466	-0.3	0.341235	-0.5	0.108168	0.4	0.248518	0	0.824241	-0.1	0.7	-0.1	0.6	0.2	0.2
Ubap2l	ENSMUSG00000042520	858.741	801.143	740.737	764.061	Q80X50	409.356	404.488	315.697	417.382	-0.2	0.519215	-0.1	0.738785	-0.1	0.793782	-0.1	0.895151	-0.4	0.00718832	0	1	0	0.9	-0.4	0
Rplp2	ENSMUSG00000025508	702.959	831.397	1004.52	1032.3	P99027	794.321	584.307	518.011	784.906	0.5	0.265234	0.3	0.472552	0.3	0.505889	0	0.925446	-0.9	0.123103	0.5	0.2	-0.3	0.6	-1.2	0
Srrt	ENSMUSG00000037364	702.261	787.726	572.06	695.855	Q99MR6	483.495	341.227	441.082	326.109	-0.3	0.392409	-0.2	0.466599	0.2	0.529845	-0.3	0.384753	-0.3	0.146142	0.1	0.8	-0.8	0	0.3	0.2
Mmp12	ENSMUSG00000049723	41659.4	51328	46798.9	63035.7	P34960	1300.93	1342.05	712.859	968.217	0.2	0.71537	0.3	0.562577	0.3	0.357906	-0.4	0.345703	-1.1	0.000116107	0.2	0.5	-0.4	0.2	-1	0
Gpkow	ENSMUSG00000031148	217.111	208.919	219.511	184.897	Q56A08	20.3071	16.195	16.7079	15.4993	0	1	-0.2	0.553483	0	0.922995	0.2	0.552847	-0.4	0.484819	-0.1	0.7	-0.3	0.2	0	1
Ptbp3	ENSMUSG00000028382	3189.19	3425.6	3952.74	3685.9	Q8BHD7	336.646	286.389	359.644	333.225	0.3	0.342472	0.1	0.831975	0.1	0.618385	0.1	0.793321	0.3	0.276487	0	1	-0.2	0.5	0.5	0.1
Tpi1	ENSMUSG00000023456	1416.21	1428.22	1307.22	2077.43	P17751	1299.8	1527.61	515.328	1357.78	-0.1	0.768813	0.5	0.17564	0	0.906214	-0.7	0.140548	-1.5	4.51e-06	-0.3	0.4	0.4	0.2	-1.7	0
Mtmr9	ENSMUSG00000035078	383.374	368.684	396.868	357.405	Q9Z2D0	8.90904	6.82132	6.54207	7.14154	0	0.929716	-0.1	0.813651	0	0.924165	0.1	0.701158	-0.4	0.00367007	0.1	0.9	-0.5	0.2	-0.1	0.9
Calr	ENSMUSG00000003814	5421.78	5383.2	6782.92	7635.31	P14211	3921.77	2933.72	3094.33	4493.09	0.3	0.330121	0.5	0.127491	0	0.989918	-0.2	0.615501	-0.2	0.436539	0.8	0	-0.4	0.1	-0.5	0
Ctu1	ENSMUSG00000038888	72.7325	92.668	107.272	99.0407	Q99J10	34.0649	27.7969	25.9133	32.075	0.5	0.272555	0.1	0.895467	0.4	0.398738	0.1	0.85119	-0.5	0.157446	0.2	0.5	-0.3	0.2	-0.4	0.3
Csnk2a2	ENSMUSG00000046707	326.051	331.993	323.693	332.104	O54833	53.7698	82.2935	50.1647	88.8711	0	1	0	0.948054	0.1	0.877444	0	0.916093	0.3	0.629027	0.1	0.8	1	0.3	-0.8	0.4
Aimp1	ENSMUSG00000028029	305.952	270.844	256.736	248.782	P31230	77.4527	134.328	58.0185	133.2	-0.3	0.489419	-0.2	0.657873	-0.2	0.635543	0	0.93656	-1.2	0.221974	-0.4	0.6	1	0.1	-1.7	0.1
Sumf2	ENSMUSG00000025538	194.339	215.709	121.254	148.035	Q8BPG6	43.932	36.8247	22.3717	27.2633	-0.7	0.0987689	-0.6	0.101752	0.2	0.616295	-0.3	0.497193	-1.9	0.100457	-0.4	0.2	0	0.9	-1.4	0.2
Tmx1	ENSMUSG00000021072	768.752	721.98	683.952	744.497	Q8VBT0	157.293	184.616	116.539	205.328	-0.2	0.646906	0	1	-0.1	0.831258	-0.1	0.746751	-0.6	0.27545	-0.5	0.3	0.2	0.6	-0.3	0.7
Atg7	ENSMUSG00000030314	757.925	806.057	317.456	347.095	Q9D906	124.585	147.868	64.4129	68.6707	-1.3	0.000177198	-1.2	2.34e-05	0.1	0.68096	-0.1	0.713669	-1.3	0.00601017	-1.9	0	0.5	0.2	0	0.9
Cox5a	ENSMUSG00000000088	303.11	299.082	338.863	299.173	P12787	147.67	151.306	133.933	163.207	0.2	0.709147	0	0.934186	0	1	0.2	0.660194	0	0.889143	0.1	0.5	0.2	0.5	-0.4	0.1
Gatad1	ENSMUSG00000007415	506.49	606.244	564.807	589.142	Q920S3	5.40038	9.15569	4.41624	9.58908	0.2	0.670702	-0.1	0.816204	0.3	0.293489	-0.1	0.858595	-1.1	0.463652	0	1	0.9	0	-1.9	0.2
Mtx1	ENSMUSG00000064068	234.009	234.781	180.27	202.215	P47802	81.2761	82.5196	76.8392	76.5577	-0.4	0.328561	-0.2	0.48367	0	0.950048	-0.2	0.667427	-0.2	0.790386	0.1	0.9	-0.3	0.8	0	1
Emc8	ENSMUSG00000031819	917.799	1071.41	926.564	888.381	O70378	98.1101	102.882	88.937	91.8864	0	1	-0.3	0.315143	0.2	0.34277	0.1	0.902077	-0.3	0.377268	-0.2	0.4	0.2	0.4	-0.4	0.3
Bid	ENSMUSG00000004446	518.528	524.762	290.631	477.758	P70444	59.9241	68.5675	49.3648	67.239	-0.8	0.0143707	-0.2	0.586342	0	0.910854	-0.7	0.0361317	0.2	0.736763	0.1	0.8	0.4	0.4	-0.3	0.1
Pbrm1	ENSMUSG00000042323	1112.8	986.07	1092.81	914.385	Q8BSQ9	196.827	155.803	187.184	155.538	0	0.956956	-0.1	0.662628	-0.2	0.593107	0.2	0.497446	-0.1	0.50623	0	0.9	-0.3	0	0.2	0
Cetn3	ENSMUSG00000021537	388.438	349.976	319.596	287.735	O35648	292.422	166.838	233.001	147.621	-0.3	0.502594	-0.3	0.405177	-0.1	0.703321	0.1	0.749956	-0.4	0.0308149	-0.3	0.3	-1	0	0.9	0
Cyb5b	ENSMUSG00000031924	1772.37	1413.51	901.283	813.97	Q9CQX2	30.2485	24.9095	26.9539	15.4373	-1	0.00418914	-0.8	0.00500876	-0.3	0.203962	0.1	0.718306	-0.3	0.361837	-1.1	0.2	-0.4	0.4	1.2	0.1
Rps17	ENSMUSG00000061787	14.7256	13.6176	9.46541	9.98384	P63276	74.1861	81.8187	61.5257	64.5466	-0.6	0.589209	-0.5	0.632475	0	0.970008	-0.1	0.945565	-0.5	0.0684405	-0.6	0.1	-0.1	0.7	0.2	0.6
Oat	ENSMUSG00000030934	782.638	703.746	551.639	550.569	P29758	335.706	508.364	338.878	427.827	-0.5	0.142745	-0.4	0.201821	-0.1	0.641066	0	1	0.2	0.477311	-0.6	0.1	1	0	-0.3	0.4
Ogdh	ENSMUSG00000020456	1360.89	1301.82	1255.94	1188.88	Q60597	806.98	1027.46	839.195	1008.38	-0.1	0.718438	-0.2	0.56191	0	0.900661	0.1	0.844253	0.4	0.0803255	0	0.8	0.7	0	-0.3	0
Trabd	ENSMUSG00000015363	452.362	446.759	459.051	447.544	Q99JY4	41.6731	35.8972	42.0811	38.6348	0	0.997533	0	0.946658	0	1	0	0.962549	0	0.955515	0.1	0.1	-0.2	0.5	0	0.9
Gfm2	ENSMUSG00000021666	629.133	544.722	621.092	494.945	Q8R2Q4	17.484	27.0744	18.9415	26.4283	0	0.952529	-0.2	0.587581	-0.2	0.519128	0.3	0.361819	0.8	0.181755	0	0.9	1.4	0	-0.5	0
Mrpl3	ENSMUSG00000032563	307.644	305.43	244.085	276.428	Q99N95	73.0933	89.5118	76.4296	87.0217	-0.3	0.357821	-0.2	0.593392	0	0.993855	-0.2	0.629193	-0.1	0.906376	0	0.9	0.3	0.3	-0.4	0.4
Puf60	ENSMUSG00000002524	840.694	944.35	765.493	870.832	Q3UEB3	196.54	188.745	212.733	186.947	-0.1	0.68042	-0.2	0.602592	0.2	0.452517	-0.2	0.558341	0.1	0.684436	0	1	-0.1	0.7	0.2	0.4
Cfp	ENSMUSG00000001128	5166.48	4865.48	4230.86	4555.74	P11680	86.9657	66.7248	68.9017	67.0785	-0.3	0.379328	-0.1	0.65281	-0.1	0.833048	-0.1	0.727657	0.1	0.84319	0.2	0.7	-0.2	0.8	0.1	0.8
Chtop	ENSMUSG00000001017	320.875	359.842	339.055	382.752	Q9CY57	30.4571	38.7319	43.0779	44.2305	0.1	0.856336	0.1	0.885119	0.2	0.526877	-0.2	0.620919	0.4	0.282646	0.2	0.4	0.4	0.1	-0.2	0.6
Decr2	ENSMUSG00000036775	156.763	145.786	126.925	109.765	Q9WV68	7.85287	5.63014	7.51145	4.55043	-0.3	0.510014	-0.5	0.251609	-0.1	0.803782	0.2	0.671843	-0.1	0.791956	-0.7	0.4	-0.5	0.1	1.1	0.2
Myo6	ENSMUSG00000033577	228.142	201.197	211.606	180.509	Q64331	135.27	78.2931	138.742	75.3525	-0.1	0.789677	-0.2	0.674328	-0.2	0.68895	0.2	0.645091	0.4	0.285949	-0.1	0.9	-0.9	0.1	1.3	0
Ybx1	ENSMUSG00000028639	847.979	854.511	642.683	743.019	P62960	643.565	445.928	555.268	415.899	-0.4	0.213337	-0.2	0.42676	0	0.913234	-0.2	0.52239	-0.3	0.121788	-0.1	0.5	-0.5	0	0.4	0
Ppil3	ENSMUSG00000026035	142.764	136.597	82.655	97.2544	Q9D6L8	9.11455	10.3717	7.44298	7.9201	-0.8	0.0797956	-0.5	0.210136	-0.1	0.906935	-0.2	0.643112	-0.4	0.639804	-0.4	0.2	0.3	0.6	-0.3	0.6
Dnajc15	ENSMUSG00000022013	423.404	385.854	245.421	215.785	Q78YY6	49.7296	23.9155	38.4213	14.3421	-0.8	0.0267437	-0.9	0.00748906	-0.1	0.714493	0.2	0.651697	-0.4	0.267405	-0.5	0.7	-2.1	0.1	2.2	0
Specc1	ENSMUSG00000042331	936.792	1012.26	955.423	911.414	Q5SXY1	220.892	206.051	325.46	198.87	0	0.972913	-0.2	0.524511	0.1	0.63173	0.1	0.879961	-0.2	0.667954	-0.3	0.5	-0.3	0.3	0.4	0.5
Eef1akmt4	ENSMUSG00000115219	187.23	237.472	216.608	207.461	P0DPE0	8.89138	23.4835	7.16465	21.9908	0.2	0.618285	-0.2	0.518751	0.4	0.273819	0.1	0.908911	-1	0.468657	0	1	1.5	0	-2.4	0.1
Hnrnpk	ENSMUSG00000021546	702.176	716.449	635.759	679.999	P61979	3252.93	2598.23	2935.53	2643.09	-0.1	0.685838	-0.1	0.73085	0.1	0.876415	-0.1	0.783927	0	0.814705	0.1	0.6	-0.4	0	0.3	0
Tom1	ENSMUSG00000042870	7.94111	7.4719	5.77221	4.83179	O88746	23.2734	48.1267	21.7035	33.3479	-0.4	0.754009	-0.6	0.636929	0	0.987106	0.2	0.89358	-0.2	0.65772	-0.7	0	1.1	0	-0.6	0.2
Gtf3c1	ENSMUSG00000032777	960.192	785.67	704.714	673.908	Q8K284	99.7783	92.2176	73.2999	84.7529	-0.5	0.178015	-0.3	0.382343	-0.3	0.313035	0.1	0.887679	-0.5	0.0103528	-0.5	0.1	-0.3	0.3	0.3	0.3
Commd7	ENSMUSG00000056941	345.848	453.293	266.838	316.712	Q8BG94	56.0646	65.6032	53.0265	49.1096	-0.4	0.321698	-0.6	0.0818272	0.4	0.1776	-0.3	0.503245	-0.1	0.745513	-0.4	0.1	0.2	0.4	0.1	0.7
Arl8a	ENSMUSG00000026426	462.969	544.526	614.665	798.468	Q8VEH3	59.8244	40.4411	95.1902	63.5264	0.4	0.236083	0.5	0.0833003	0.3	0.349449	-0.4	0.26046	-0.1	0.923546	0.4	0.4	-0.3	0.6	-0.2	0.8
Rps16	ENSMUSG00000037563	241.584	482.052	507.507	536.195	P14131	619.145	675.933	523.672	805.299	1	0.0226522	0.1	0.907513	1	0.239363	-0.1	0.872871	-0.7	0.249965	0.6	0.4	-0.5	0.4	-0.8	0.2
Timm44	ENSMUSG00000002949	451.6	427.183	321.738	329.457	O35857	538.638	501.713	389.789	414.307	-0.5	0.174204	-0.4	0.197755	-0.1	0.85232	0	0.933417	-0.6	0.0111165	-0.4	0	0	0.8	-0.2	0.4
Sltm	ENSMUSG00000032212	338.605	358.954	425.408	401.981	Q8CH25	274.21	292.306	270.197	350.481	0.3	0.351239	0.1	0.710783	0.1	0.712746	0.1	0.852245	0.1	0.71285	0.5	0	-0.2	0.4	-0.2	0.2
Dok2	ENSMUSG00000022102	825.771	735.064	203.086	131.228	O70469	48.3012	11.5616	33.0432	2.20903	-2	2.45e-09	-2.5	1.41e-15	-0.1	0.603565	0.6	0.126398	-0.6	0.171267	-2.2	0	-2.7	0	4.4	0
Galk1	ENSMUSG00000020766	240.243	260.167	129.259	190.688	Q9R0N0	14.593	53.6179	12.3965	42.0348	-0.9	0.0415854	-0.5	0.223356	0.2	0.655904	-0.6	0.238938	-0.8	0.511783	-0.3	0.4	2.3	0	-2.8	0
Scamp4	ENSMUSG00000113949	247.211	225.827	202.631	236.877	Q9JKV5	22.7471	13.2726	27.0939	14.8897	-0.3	0.505984	0	0.938909	-0.1	0.811742	-0.2	0.567051	0.2	0.754365	-0.1	1	-1.1	0.2	1.3	0.3
Mrpl40	ENSMUSG00000022706	281.656	270.617	176.427	166.262	Q9Z2Q5	28.3741	26.8574	19.9942	17.6454	-0.7	0.0873932	-0.7	0.0286874	0	0.945728	0.1	0.864962	-0.4	0.547155	-0.7	0.6	-0.6	0.6	0.9	0.4
Pkm	ENSMUSG00000032294	5305.9	7859.59	4309.06	7059.78	P52480	3541.05	6231.96	2094.4	5985.26	-0.3	0.333408	-0.2	0.518928	0.6	0.0125627	-0.7	0.0284514	-0.9	3.69e-10	-0.1	0.5	1.2	0	-2.1	0
Pcbp2	ENSMUSG00000056851	733.954	788.446	1055.42	925.109	Q61990	376.98	392.528	328.564	492.13	0.5	0.107124	0.2	0.549589	0.1	0.641814	0.2	0.606549	0.1	0.836418	0.5	0	0.2	0.6	-0.6	0
Helb	ENSMUSG00000020228	293.025	234.072	189.045	149.135	Q6NVF4	5.6988	8.24923	5.11278	5.6142	-0.6	0.0919957	-0.7	0.0490865	-0.3	0.325643	0.3	0.416001	-0.2	0.565827	-0.5	0.2	0.5	0.2	-0.2	0.7
Commd4	ENSMUSG00000032299	209.749	210.113	197.528	182.574	Q9CQ02	73.4641	87.6978	55.7012	81.3737	-0.1	0.829344	-0.2	0.504382	0	0.986721	0.1	0.812439	-0.4	0.62149	-0.1	0.8	0.4	0.6	-0.7	0.3
Angptl4	ENSMUSG00000002289	31.3907	322.553	2.95557	334.621	Q9Z1P8	0.2682	45.2879	0.692512	50.1619	-3.4	0.00150784	0	1	3.4	2.16e-14	-6.9	2.82e-19	1.3	1.99e-07	0.1	0.7	7.4	0	-6.2	0
Smarca5	ENSMUSG00000031715	231.519	220.605	228.66	218.405	Q91ZW3	665.251	706.929	640.319	746.72	0	1	0	0.909818	0	0.94108	0.1	0.897153	-0.1	0.583166	-0.1	0.5	0.2	0.2	-0.2	0.4
Fabp4	ENSMUSG00000062515	533.401	407.329	174.598	221.007	P04117	309.219	405.578	175.929	234.775	-1.6	0.000496585	-0.9	0.00394499	-0.4	0.376712	-0.4	0.384563	-0.8	0.0393579	-0.5	0.1	0.4	0.3	-0.7	0
Ptpn9	ENSMUSG00000032290	731.867	664.864	726.555	524.576	O35239	22.0274	9.87379	28.4438	8.31104	0	0.981905	-0.4	0.227458	-0.1	0.696337	0.5	0.220268	0.3	0.255993	-0.4	0.7	-1.4	0	2.2	0
Pias1	ENSMUSG00000032405	357.759	268.459	359.686	278.815	O88907	2.71435	19.1544	2.20636	21.2224	0	1	0	0.992368	-0.4	0.200257	0.4	0.350629	0	1	0.3	0.6	4.3	0	-3.7	0
Uqcrc2	ENSMUSG00000030884	932.63	736.877	853.516	727.054	Q9DB77	193.268	171.569	172.532	180.534	-0.1	0.711854	-0.1	0.87301	-0.3	0.243961	0.2	0.522956	0.6	0.39443	-0.3	0.3	0.6	0.3	0.3	0.5
Sf3b5	ENSMUSG00000078348	524.988	532.517	423.076	429.619	Q923D4	83.951	101.08	68.4712	86.8831	-0.3	0.358375	-0.3	0.280816	0	0.899983	0	0.947435	-0.5	0.321536	-0.3	0.4	0.3	0.4	-0.5	0.3
Eif3i	ENSMUSG00000028798	650.417	678.878	541.585	570.891	Q9QZD9	367.586	392.41	341.653	351.565	-0.3	0.434381	-0.3	0.330708	0.1	0.787121	-0.1	0.819889	0	0.911171	0.4	0.3	-0.1	0.8	-0.3	0.4
Fnbp1	ENSMUSG00000075415	1812.04	1719.87	3075	1995.53	Q80TY0	139.96	113.52	142.296	140.315	0.8	0.0452875	0.2	0.553366	-0.1	0.856497	0.6	0.110073	0	0.870331	0.5	0.1	-0.7	0.1	0.1	0.6
Arhgdia	ENSMUSG00000025132	3544.09	3972.03	3724.66	3961.28	Q99PT1	549.229	562.557	419.197	597.349	0.1	0.841286	0	0.922473	0.2	0.451039	-0.1	0.785148	-0.5	0.0802825	-0.3	0.3	0	1	-0.2	0.5
Ndufa7	ENSMUSG00000041881	107.05	129.457	110.127	135.099	Q9Z1P6	106.22	68.8845	120.494	76.5365	0	0.967546	0	0.954164	0.3	0.4655	-0.3	0.494923	0.9	0.119295	0.3	0.4	0	1	0.6	0
Mrtfb	ENSMUSG00000009569	648.216	668.316	379.983	475.069	P59759	24.0548	49.7039	14.8797	37.6013	-0.8	0.0277368	-0.5	0.0701793	0.1	0.807399	-0.3	0.339763	-0.8	0.0111841	-0.6	0	1	0	-1.2	0
Capg	ENSMUSG00000056737	5393.9	5290.13	4426.63	4943.53	P24452	826.962	734.447	647.464	730.28	-0.3	0.342951	-0.1	0.634143	0	1	-0.2	0.600026	-0.4	0.123141	0.1	0.5	-0.2	0.4	-0.4	0.1
Prpf6	ENSMUSG00000002455	533.501	462.54	551.553	506.552	Q91YR7	384.161	467.95	344.129	545.082	0	0.931717	0.1	0.796688	-0.2	0.541134	0.1	0.753514	-0.1	0.608147	0.3	0.1	0.4	0.1	-0.9	0
Reep5	ENSMUSG00000005873	1843.76	1940.15	1624.15	1638.23	Q60870	438.039	266.57	397.506	239.283	-0.2	0.598005	-0.3	0.348938	0.1	0.751191	0	0.974199	0	0.932023	0.1	0.9	-0.8	0.1	0.8	0
Tgds	ENSMUSG00000022130	118.087	128.104	154.594	140.985	Q8VDR7	31.7241	13.2917	30.3037	15.5464	0.4	0.395295	0.1	0.809863	0.1	0.745572	0.1	0.776076	0	0.947491	0.2	0.4	-1.1	0	0	1
Ndufs2	ENSMUSG00000013593	1094.75	1057.86	1092.68	1019.86	Q91WD5	57.6832	33.0979	53.1198	33.9056	0	0.994055	-0.1	0.774983	0	0.941901	0.1	0.797143	-0.4	0.289549	-0.4	0.5	-1.8	0	1.9	0
Vti1a	ENSMUSG00000024983	255.181	251.254	321.101	275.181	O89116	53.7296	44.4419	53.1242	51.6835	0.3	0.372965	0.1	0.799593	0	1	0.2	0.584614	0	0.925062	0.2	0.4	-0.2	0.6	0	0.9
Stx11	ENSMUSG00000039232	231.625	218.782	1185.44	1375.06	Q9D3G5	10.2827	7.86228	92.3763	52.4492	2.4	7.88e-13	2.6	3.71e-13	-0.1	0.894789	-0.2	0.562181	4.1	0.000572666	2.9	0	0.7	0.6	0.5	0.1
Rps19	ENSMUSG00000040952	825.045	864.456	1030.82	826.884	Q9CZX8	1485.21	1470.12	1358.2	1492.16	0.3	0.344651	-0.1	0.754859	0.1	0.761695	0.3	0.342702	0.3	0.254511	0.7	0	-0.4	0.2	0	0.9
Rad50	ENSMUSG00000020380	331.863	296.838	214.471	177.859	P70388	75.6091	51.4347	45.5246	32.6911	-0.6	0.107685	-0.8	0.0316147	-0.1	0.657199	0.3	0.540859	-0.7	0.470884	-0.5	0.6	-1.1	0.3	0.9	0.4
Rpl21	ENSMUSG00000041453	34.2822	37.6154	22.5331	38.9109	O09167	300.116	314.247	198.811	344.791	-0.6	0.417489	0	0.993226	0.2	0.792809	-0.8	0.258044	-1	0.0186733	0	0.9	-0.2	0.4	-0.8	0.1
Gmds	ENSMUSG00000038372	93.8548	126.825	96.9251	92.0148	Q8K0C9	9.10484	5.40967	8.05431	4.16118	0	0.977932	-0.5	0.225202	0.4	0.269606	0.1	0.897841	-0.3	0.642956	0.1	0.9	-1.2	0.3	0.8	0.2
Snx15	ENSMUSG00000024787	114.645	107.527	70.8327	75.3532	Q91WE1	7.64636	8.98853	7.76438	6.67814	-0.7	0.160719	-0.5	0.207434	0	0.919934	-0.1	0.853882	0.2	0.737187	-0.4	0	0.4	0.4	0.2	0.3
Abcf3	ENSMUSG00000003234	368.931	375.162	265.372	319.186	Q8K268	3.88828	32.9876	1.86508	29.7501	-0.5	0.179151	-0.3	0.3981	0	0.891099	-0.3	0.454577	-0.3	0.910349	-0.1	0.8	4.9	0	-5.1	0
Rpl15	ENSMUSG00000012405	86.1182	101.61	85.6055	82.1185	Q9CZM2	17.0108	20.8142	13.1072	17.8305	0	0.966652	-0.4	0.452742	0.2	0.587736	0.1	0.918005	0.1	0.920978	-0.2	0.7	0	1	-0.4	0.4
Vwa8	ENSMUSG00000058997	375.045	365.273	308.152	308.727	Q8CC88	229.125	275.603	191.502	246.882	-0.3	0.469446	-0.3	0.448999	0	0.972683	0	1	-0.5	0.245489	-0.8	0.1	0.1	0.8	0.2	0.7
Elp1	ENSMUSG00000028431	363.634	396.414	232.53	320.736	Q7TT37	65.0408	90.5267	38.0434	77.6057	-0.6	0.0862407	-0.3	0.293572	0.2	0.609417	-0.5	0.217673	-0.8	0.0212842	-0.3	0.1	0.6	0.1	-1.1	0
Sbf1	ENSMUSG00000036529	1046.7	1058.35	1079.58	1096.27	Q6ZPE2	26.9545	19.3427	25.3018	21.22	0	0.928367	0	0.981475	0	0.907736	0	0.945647	-0.1	0.614939	0.1	0	-0.5	0	0.2	0.2
S100a4	ENSMUSG00000001020	8284.76	8046.91	6879.38	6144.44	P07091	1430.97	1260.79	923.859	1019.08	-0.3	0.440054	-0.4	0.138679	0	0.97111	0.2	0.665595	-0.8	0.0680543	-0.3	0.3	0	0.9	-0.5	0.2
Adgra3	ENSMUSG00000029090	63.8181	71.1404	46.3115	70.0619	Q7TT36	46.7413	49.7158	36.4467	51.8196	-0.4	0.459529	-0.1	0.904176	0.2	0.668699	-0.6	0.289525	-0.4	0.0765117	0.1	0.6	0.1	0.7	-0.5	0
Arhgap26	ENSMUSG00000036452	527.767	452.615	838.142	585.324	Q6ZQ82	95.6269	40.7383	112.637	55.7467	0.7	0.0833055	0.3	0.383692	-0.2	0.555471	0.5	0.194505	0.2	0.0413378	0.4	0.1	-1.2	0	1.1	0
Hint2	ENSMUSG00000028470	98.7563	93.215	84.451	67.7505	Q9D0S9	74.7442	66.5282	74.5182	51.1442	-0.3	0.633021	-0.5	0.267818	-0.1	0.854584	0.3	0.551618	-0.5	0.350198	-0.9	0	-0.4	0.2	0.8	0.2
Rps27a	ENSMUSG00000020460	50.1644	51.6829	38.6953	55.298	P62983	4253.8	3490.4	4718.1	3948.19	-0.4	0.556758	0.1	0.901794	0.1	0.889491	-0.5	0.389273	0.1	0.383184	0.1	0.6	-0.4	0	0.5	0
Emc1	ENSMUSG00000078517	1401.67	1192.22	1000.27	1008.3	Q8C7X2	524.126	599.591	415.712	536.063	-0.5	0.143579	-0.3	0.357366	-0.2	0.4248	0	0.977968	-0.1	0.789173	0	0.9	0.2	0.3	-0.2	0.2
Slc25a4	ENSMUSG00000031633	1473.05	1690.17	1321.93	1371.47	P48962	304.905	245.898	247.221	210.899	-0.2	0.637813	-0.3	0.239401	0.2	0.428048	-0.1	0.867536	0.3	0.542727	0.3	0.4	-0.2	0.7	0.1	0.7
Rps26	ENSMUSG00000025362	283.483	274.278	375.896	237.5	P62855	220.084	180.594	165.703	165.167	0.4	0.291596	-0.2	0.468345	0	0.949283	0.7	0.0787514	-0.1	0.679815	-0.2	0.4	0	0.9	0.1	0.6
Mrps9	ENSMUSG00000060679	147.623	170.089	112.809	126.496	Q9D7N3	5.2898	14.054	13.6194	11.0393	-0.4	0.36418	-0.5	0.230737	0.2	0.522884	-0.2	0.720383	1.5	0.0333363	0.4	0.7	0.8	0.5	0.3	0.6
Plin2	ENSMUSG00000028494	2187.51	4979.83	1641.31	3953.74	P43883	19.5585	880.22	19.1916	738.011	-0.4	0.179303	-0.4	0.191439	1.2	3.59e-07	-1.3	4.03e-05	0	0.889514	-0.2	0.1	6.3	0	-6.1	0
Ero1b	ENSMUSG00000057069	191.384	169.637	215.989	179.757	Q8R2E9	12.3693	8.01005	14.3796	8.95835	0.2	0.723975	0	0.931154	-0.2	0.653229	0.3	0.559511	0.3	0.480674	0.2	0.4	-0.6	0.2	0.7	0
Dhrs7b	ENSMUSG00000042569	237.585	235.325	149.89	174.965	Q99J47	43.3728	54.4712	47.6324	42.7214	-0.7	0.0890906	-0.5	0.183155	0	1	-0.2	0.577566	-0.2	0.625944	-0.2	0.4	0.1	0.7	-0.1	0.8
Tep1	ENSMUSG00000006281	1422.89	1234.38	868.117	620.597	P97499	93.8784	22.3918	33.7446	11.8705	-0.7	0.0445327	-1	0.00151054	-0.2	0.54933	0.5	0.178275	-1.2	0.00656158	-1.2	0.1	-1.6	0	1.7	0
Sympk	ENSMUSG00000023118	1281.71	1232.13	955.051	940.536	Q80X82	423.749	358.114	316.686	288.233	-0.4	0.17271	-0.4	0.141501	0	0.926606	0	0.99524	-0.5	0.00285373	-0.4	0	0	0.8	0	0.9
Cdc42ep2	ENSMUSG00000045664	190.453	178.379	633.495	653.123	Q8JZX9	6.07839	6.50276	23.6676	25.0766	1.7	7.78e-07	1.8	3.07e-08	-0.1	0.890315	-0.1	0.895114	2	9.39e-06	2.3	0	-0.2	0.8	-0.1	0.8
Ccar1	ENSMUSG00000020074	601.931	566.876	493.202	562.807	Q8CH18	181.225	163.535	144.469	170.915	-0.3	0.458874	-0.1	0.901235	-0.1	0.842956	-0.2	0.626168	-0.3	0.0780669	0.2	0.3	-0.2	0.3	-0.3	0.1
Csnk2b	ENSMUSG00000024387	362.224	397.481	456.199	507.903	P67871	0.781966	24.1928	3.20405	32.5384	0.3	0.391593	0.3	0.297791	0.1	0.630829	-0.2	0.651989	1.1	0.404094	0.4	0.4	4.9	0	-4.3	0
Rab19	ENSMUSG00000029923	169.592	128.819	109.758	82.9042	P35294	20.4888	14.5119	14.9373	9.83018	-0.6	0.141427	-0.7	0.127871	-0.4	0.343332	0.4	0.402804	-0.6	0.361162	-0.7	0.1	-0.4	0.1	0.5	0.5
Xpot	ENSMUSG00000034667	630.071	735.881	354.264	468.27	Q9CRT8	17.936	16.4824	8.38829	11.0347	-0.8	0.013202	-0.7	0.0173741	0.2	0.350747	-0.4	0.236882	-1.1	5.64e-13	-0.6	0.1	-0.2	0.5	-0.4	0.1
Cmc1	ENSMUSG00000039163	87.8884	88.2013	109.106	105.8	Q9CPZ8	45.3352	36.096	63.3949	45.5528	0.3	0.590362	0.2	0.608794	0	1	0	0.947199	0.4	0.585634	-0.3	0.7	-0.4	0.5	1	0.1
Spats2	ENSMUSG00000051934	146.925	145.127	130.907	161.587	Q8K1N4	12.0434	41.7506	8.07606	48.9034	-0.2	0.704472	0.1	0.778378	0	0.99889	-0.3	0.462244	0.7	0.711131	0.2	0.2	3	0.1	-2.6	0
Rps9	ENSMUSG00000006333	1954.92	1923.68	2361.58	1938.3	Q6ZWN5	1190.8	1159.34	772.976	1228.51	0.3	0.388716	0	0.961419	0	1	0.3	0.393132	-1.2	0.000308611	0.2	0.4	0.2	0.5	-1.6	0
Mdp1	ENSMUSG00000002329	150.91	122.211	113.949	92.4862	Q9D967	12.534	7.14473	10.2661	5.68532	-0.4	0.400294	-0.4	0.305011	-0.3	0.469172	0.3	0.558631	-0.4	0.262763	-0.4	0.3	-0.8	0	0.9	0.1
Gps2	ENSMUSG00000023170	96.0128	87.7515	59.4272	55.2344	Q921N8	56.9989	33.0589	33.3996	21.8606	-0.7	0.166215	-0.7	0.125289	-0.1	0.801516	0.1	0.871053	-0.8	7.22e-12	-0.6	0	-0.8	0	0.6	0
Smarce1	ENSMUSG00000037935	213.014	198.28	388.35	229.525	O54941	141.147	108.237	129.995	131.626	0.9	0.0355085	0.2	0.663099	-0.1	0.817253	0.8	0.06114	0	0.973727	0.5	0	-0.4	0.2	-0.1	0.6
Slc29a1	ENSMUSG00000023942	384.742	307.698	149.095	159.067	Q9JIM1	18.6838	14.9214	8.48955	8.10207	-1.4	0.000279935	-1	0.00418418	-0.3	0.302668	-0.1	0.836379	-1.2	4.75e-10	-1	0	-0.4	0.1	0.2	0.6
Ppif	ENSMUSG00000021868	138.391	164.273	137.406	146.294	Q99KR7	172.131	136.829	138.987	127.978	0	0.98987	-0.2	0.597659	0.3	0.473437	-0.1	0.846949	-0.3	0.529155	-0.2	0.5	-0.3	0.6	0.1	0.7
Srsf2	ENSMUSG00000034120	2019.2	2776.04	1133.95	1714.67	Q62093	74.3855	79.2488	53.5312	51.3707	-0.8	0.00686881	-0.7	0.0197515	0.5	0.0732445	-0.6	0.069048	-0.6	0.110087	-0.8	0	0	0.9	0.1	0.8
Polr2i	ENSMUSG00000019738	133.292	166.108	85.9743	125.78	P60898	5.33228	9.56536	4.27417	7.6001	-0.6	0.177002	-0.4	0.252578	0.3	0.384785	-0.6	0.244801	-0.5	0.328207	-0.3	0.3	0.8	0	-1	0.1
Rpl19	ENSMUSG00000017404	89.2002	162.229	125.978	176.833	P84099	94.9895	124.673	98.3744	142.544	0.4	0.408745	0.1	0.824097	0.8	0.0541887	-0.5	0.283274	0.1	0.696849	0.3	0.2	0.3	0.3	-0.5	0
Cbx5	ENSMUSG00000009575	1339.93	982.326	692.597	581.332	Q61686	7.66561	5.02553	6.35499	3.11931	-1	0.0159033	-0.8	0.0299071	-0.4	0.147819	0.2	0.577658	-0.2	0.687615	-0.7	0	-0.5	0.2	1	0
Lrrc59	ENSMUSG00000020869	1681.09	1849.67	1936.48	2353.99	Q922Q8	664.899	571.651	598.177	762.814	0.2	0.534655	0.3	0.255228	0.2	0.505898	-0.3	0.366156	-0.3	0.521827	0.9	0.1	-0.7	0.1	-0.4	0.3
Ap3m1	ENSMUSG00000021824	410.033	421.332	381.357	427.379	Q9JKC8	35.6267	52.3699	36.5269	55.6875	-0.1	0.772568	0	0.984032	0.1	0.844628	-0.2	0.632941	0.1	0.755087	0.1	0.6	0.6	0.1	-0.6	0
Lasp1	ENSMUSG00000038366	2054.63	2719.48	1921.8	2137.63	Q61792	524.294	850.089	381.877	700.326	-0.1	0.785825	-0.4	0.26188	0.4	0.136009	-0.2	0.675047	-0.4	0.274877	-0.5	0.1	1	0	-0.9	0
Rgs19	ENSMUSG00000002458	509.642	504.419	276.073	254.627	Q9CX84	215.129	126.802	126.122	67.0579	-0.9	0.0139021	-1	0.00100626	0	1	0.1	0.787513	-1.2	0.00314068	-1.8	0	-0.7	0	1.3	0
Mrpl2	ENSMUSG00000002767	209.995	200.001	107.267	115.527	Q9D773	37.1323	29.8085	19.664	18.0358	-1	0.0180698	-0.8	0.0257933	0	0.923193	-0.1	0.80402	-1.7	0.197774	-0.9	0.6	-0.9	0.5	0.1	0.9
Samsn1	ENSMUSG00000022876	507.111	358.975	1987.8	1076.41	P57725	50.2512	25.5944	103.763	80.3835	2	4.05e-08	1.5	2.06e-07	-0.5	0.0939793	0.9	0.0123424	1.1	2.86e-07	1.7	0	-1	0	0.3	0
Stk11	ENSMUSG00000003068	943.371	1030.45	838.688	854.699	Q9WTK7	17.3134	16.3875	12.0443	14.2315	-0.2	0.599707	-0.3	0.282926	0.1	0.57899	0	0.932597	-0.5	0.0568233	-0.3	0.5	-0.1	0.8	-0.1	0.8
Ufl1	ENSMUSG00000040359	226.703	193.813	199.751	180.461	Q8CCJ3	96.0269	89.6752	94.8956	87.4105	-0.2	0.634307	-0.1	0.715359	-0.2	0.559446	0.1	0.738487	-0.7	0.192645	-0.7	0.1	-0.3	0.4	0.2	0.7
Sec31a	ENSMUSG00000035325	812.23	851.515	630.401	767.715	Q3UPL0	435.975	571.425	316.473	539.307	-0.4	0.260569	-0.2	0.528097	0.1	0.729473	-0.3	0.377997	-0.3	0.324807	0.1	0.6	0.6	0.1	-1	0
Ccdc47	ENSMUSG00000078622	370.758	365.87	298.409	325.703	Q9D024	376.216	553.348	283.382	515.594	-0.3	0.456652	-0.2	0.590171	0	1	-0.1	0.773392	-1.1	0.0236577	-0.4	0.3	0.2	0.6	-0.9	0.1
Plcg2	ENSMUSG00000034330	1625.5	1913.62	1459.07	1171.8	Q8CIH5	261.136	294.9	159.987	188.942	-0.2	0.628397	-0.7	0.00794145	0.3	0.318349	0.3	0.343875	-0.9	0.0003667	-0.7	0	0.2	0.6	-0.3	0.3
Usp8	ENSMUSG00000027363	850.37	790.395	918.071	880.312	Q80U87	103.26	96.6635	88.2048	112.624	0.1	0.795703	0.1	0.739456	-0.1	0.785588	0.1	0.909314	-0.1	0.557349	0.4	0.2	-0.3	0.4	-0.2	0.2
Carm1	ENSMUSG00000032185	213.79	253.645	165.497	194.31	Q9WVG6	14.0223	36.8602	6.61312	29.531	-0.4	0.346574	-0.4	0.225978	0.3	0.40251	-0.2	0.554571	-1.7	0.0400787	-0.1	0.9	1.3	0	-2.9	0
G6pdx	ENSMUSG00000031400	975.284	1098.01	1066.06	1250.9	Q00612	528.74	668.476	360.822	796.074	0.1	0.747227	0.2	0.615248	0.2	0.488239	-0.2	0.475862	-0.5	0.118775	0.4	0.1	0.4	0.2	-1.4	0
Psmc5	ENSMUSG00000020708	694.623	782.385	793.96	975.554	P62196	381.877	478.498	273.938	623.528	0.2	0.621909	0.3	0.332092	0.2	0.509303	-0.3	0.35827	-0.6	0.0191263	0.1	0.4	0.4	0	-1.1	0
Shtn1	ENSMUSG00000041362	1367.21	1433.2	814.341	932.115	Q8K2Q9	659.659	1082.63	534.708	735.151	-0.7	0.0308717	-0.7	0.028684	0.1	0.745165	-0.2	0.572152	-0.6	0.0898216	-1.9	0	0.7	0	0.6	0.1
Ptpn7	ENSMUSG00000031506	1314.11	1227.39	400.52	304.44	Q8BUM3	28.423	16.7147	2.27933	4.32821	-1.7	1.88e-06	-2	7.63e-13	-0.1	0.781206	0.4	0.338332	-4.4	6.09e-05	-2	0	-0.8	0	0	1
Mff	ENSMUSG00000026150	446.804	426.263	517.839	517.602	Q6PCP5	12.1493	22.5125	10.9397	28.5362	0.2	0.573357	0.2	0.490072	0	0.901906	0	1	-0.2	0.88302	0.4	0.4	0	1	-1.9	0.1
Mrpl21	ENSMUSG00000024829	76.2304	58.1815	41.8378	46.4381	Q9D1N9	88.3403	135.452	75.5183	112.782	-0.9	0.143675	-0.4	0.493747	-0.3	0.495356	-0.2	0.800281	-1.2	0.313685	-0.6	0.5	0.8	0.3	-1.3	0.3
Ppp4c	ENSMUSG00000030697	1267.55	1430.98	1320.93	1280.51	P97470	24.4374	20.6515	20.4054	19.2731	0.1	0.898388	-0.2	0.497004	0.2	0.451343	0	0.936224	-0.4	0.386095	-0.1	0.7	-0.3	0.5	0	0.9
Gspt1	ENSMUSG00000062203	953.505	1026.28	827.075	911.555	Q8R050	240.493	287.333	156.839	266.076	-0.2	0.542238	-0.2	0.487893	0.1	0.615826	-0.1	0.669581	-0.5	0.00173749	-0.1	0.3	0.3	0	-0.6	0
Ppp1ca	ENSMUSG00000040385	2914.22	2996.63	2259.2	2395.03	P62137	107.944	67.0097	85.1256	55.8147	-0.4	0.239797	-0.4	0.192103	0.1	0.823444	-0.1	0.783721	-0.4	0.495163	-0.2	0.7	-0.8	0.2	0.7	0.3
Atp6v0d1	ENSMUSG00000013160	1160.09	1334.44	1245.95	1231.99	P51863	712.558	652.352	649.086	627.602	0.1	0.773269	-0.1	0.616295	0.2	0.37865	0	1	0.1	0.654224	-0.1	0.6	0.1	0.8	0.2	0.4
Ckap4	ENSMUSG00000046841	464.753	614.583	264.827	618.574	Q8BMK4	909.718	1307.31	608.663	1370.37	-0.8	0.0202604	0	0.949366	0.4	0.113066	-1.2	0.000369738	-0.7	0.0047447	-0.1	0.6	0.7	0	-1.3	0
Cpt1a	ENSMUSG00000024900	820.065	1473.31	532.627	897.013	P97742	258.216	501.81	159.312	317.924	-0.6	0.0622749	-0.8	0.0160618	0.9	0.00150624	-0.8	0.0250459	-0.3	0.649089	-1	0	2	0	-1.2	0
Pgm2	ENSMUSG00000029171	246.295	228.877	148.127	148.041	Q7TSV4	31.0233	56.4014	26.3294	37.9489	-0.7	0.0666292	-0.7	0.0587965	-0.1	0.792474	0	1	-0.6	0.291667	-0.5	0.2	0.8	0.1	-0.8	0.1
Snx1	ENSMUSG00000032382	1740.67	1819.77	1006.99	1064.78	Q9WV80	220.678	233.274	129.012	141.984	-0.8	0.0176281	-0.8	0.00301194	0.1	0.742874	-0.1	0.809438	-0.9	0.0252926	-0.9	0	0.2	0.4	-0.2	0.6
Sar1b	ENSMUSG00000020386	474.747	419	438.781	430.727	Q9CQC9	5.72564	17.3295	5.54266	18.5307	-0.1	0.759569	0	1	-0.2	0.607175	0	0.979328	-0.1	0.882082	0.2	0.6	1.6	0	-1.9	0
Smyd2	ENSMUSG00000026603	302.129	334.727	152.836	169.598	Q8R5A0	30.373	24.4881	16.3942	12.8982	-1	0.010811	-1	0.00232922	0.2	0.563771	-0.2	0.720614	-1	0.036177	-1	0	-0.3	0	0.2	0.6
Kdm3b	ENSMUSG00000038773	832.809	695.257	1016.07	709.887	Q6ZPY7	20.747	13.412	17.3041	14.2353	0.3	0.426603	0	1	-0.2	0.35818	0.5	0.15534	-0.3	0.110028	0.2	0.8	-0.8	0.1	0.3	0.3
Pitpna	ENSMUSG00000017781	2186.16	2357.42	1931.67	2018.85	P53810	709.485	829.894	416.508	738.639	-0.2	0.599189	-0.3	0.380339	0.1	0.639788	-0.1	0.848403	-1.3	0.005394	-0.3	0.2	0.3	0.3	-1.2	0
Ralb	ENSMUSG00000004451	1540.39	1552.33	1465.47	1545.53	Q9JIW9	34.9309	21.6746	26.5866	22.4269	-0.1	0.823283	0	0.910968	0	0.920671	-0.1	0.806943	-0.4	0.052057	0	0.9	-0.7	0	0.3	0.2
Dynll1	ENSMUSG00000009013	242	222.348	170.458	174.197	P63168	669.034	539.444	486.299	439.14	-0.5	0.289949	-0.4	0.308055	-0.1	0.781836	0	0.954873	-0.6	0.296843	-0.7	0.2	-0.2	0.7	0.3	0.6
Reep3	ENSMUSG00000019873	908.447	892.223	976.829	713.065	Q99KK1	111.657	98.8434	97.8036	82.0813	0.1	0.786167	-0.4	0.239863	0	1	0.4	0.212794	-0.1	0.840676	0	1	-0.5	0.4	0.5	0.3
Hmga1	ENSMUSG00000046711	187.138	317.637	143.759	301.988	P17095	272.479	298.549	207.995	294.798	-0.4	0.395901	-0.1	0.822889	0.8	0.0253816	-1.1	0.0205393	-0.8	0.0982228	-0.1	0.8	0.3	0.4	-1	0
Tdg	ENSMUSG00000034674	26.595	26.9677	36.2525	30.9819	P56581	39.9101	27.4994	38.9172	32.7885	0.5	0.538001	0.2	0.797425	0.1	0.927184	0.2	0.778946	-0.1	0.827184	0.3	0.2	-0.5	0	0.2	0.5
Acsf3	ENSMUSG00000015016	107.833	88.9806	99.7417	88.9932	Q3URE1	37.8445	65.7461	45.2868	68.192	-0.1	0.79109	0	0.948759	-0.3	0.522125	0.2	0.753106	0.3	0.71336	0.1	0.8	1	0.1	-0.8	0.2
Rnps1	ENSMUSG00000034681	71.5406	85.3932	56.9364	62.4532	Q99M28	39.8378	50.5509	34.4214	38.3361	-0.3	0.541459	-0.5	0.316594	0.3	0.547688	-0.1	0.813031	-0.2	0.510351	-0.4	0.2	0.3	0.3	-0.2	0.6
Eif2s1	ENSMUSG00000021116	391.654	496.474	397.322	402.126	Q6ZWX6	458.744	540.357	411.455	453.388	0	1	-0.3	0.274843	0.4	0.273875	0	0.967965	-0.1	0.78418	-0.4	0	0.6	0	-0.3	0.1
Psat1	ENSMUSG00000024640	542.422	547.583	397.79	479.389	Q99K85	329.91	455.544	188.334	412.995	-0.5	0.216119	-0.2	0.460933	0	0.920784	-0.3	0.472533	-1	1.62e-05	-0.2	0.2	0.5	0	-1.3	0
Slc26a2	ENSMUSG00000034320	667.774	507.307	815.566	673.363	Q62273	38.3061	27.9446	57.1545	38.3749	0.3	0.460228	0.4	0.233886	-0.4	0.156489	0.3	0.49485	0.6	0.00115634	0.4	0	-0.4	0	0.6	0
Fkbp11	ENSMUSG00000003355	134.343	209.478	69.5343	153.31	Q9D1M7	57.8872	179.327	69.3233	135.723	-1	0.0531532	-0.5	0.239698	0.7	0.0528231	-1.1	0.0290153	0.2	0.733673	-0.6	0.1	2	0	-1.2	0
Ufm1	ENSMUSG00000027746	181.736	161.35	176.647	179.814	P61961	18.9513	36.0437	11.6886	41.5093	0	0.949605	0.1	0.75861	-0.1	0.673872	0	0.961059	-1	0.134043	0.4	0.6	0.7	0.3	-2.1	0
Cltb	ENSMUSG00000047547	260.4	240.509	95.7605	103.582	Q6IRU5	55.1943	53.3329	29.8442	23.7326	-1.4	0.000736738	-1.3	0.00055294	-0.1	0.799233	-0.1	0.82364	-1.4	0.0077865	-1.7	0	0	0.8	0.3	0.6
Eef1akmt1	ENSMUSG00000021951	91.4216	108.329	103.382	82.9102	Q9CY45	83.1441	57.8369	61.9536	45.6933	0.2	0.73776	-0.4	0.338344	0.3	0.524255	0.3	0.530934	-0.4	0.0285827	-0.3	0.2	-0.5	0	0.5	0
Ruvbl2	ENSMUSG00000003868	490.255	610.476	320.394	589.353	Q9WTM5	202.883	235.212	144.616	234.373	-0.6	0.0998203	-0.1	0.819434	0.3	0.217297	-0.9	0.0307834	-0.3	0.313227	0.1	0.8	0.5	0.1	-0.9	0
Nap1l1	ENSMUSG00000058799	467.299	481.515	396.345	373.52	P28656	476.706	501.399	338.468	401.39	-0.2	0.526508	-0.4	0.206071	0.1	0.85243	0.1	0.85229	-1.4	0.0173576	-0.5	0.2	-0.1	0.8	-0.7	0.2
Hnrnpa0	ENSMUSG00000007836	804.006	1229.81	821.876	997.087	Q9CX86	387.468	302.999	304.186	253.471	0	0.949462	-0.3	0.323301	0.6	0.0401828	-0.3	0.401343	-0.1	0.657623	-0.1	0.8	-0.4	0.3	0.3	0.3
Atxn2l	ENSMUSG00000032637	903.482	1012.69	1027.59	973.712	Q7TQH0	248.408	291.534	246.816	289.184	0.2	0.573983	-0.1	0.788498	0.2	0.478784	0.1	0.860747	0	0.770962	-0.1	0.5	0.1	0.4	-0.1	0.5
Actr2	ENSMUSG00000020152	4200.38	4481.7	5949.95	5919.32	P61161	371.35	272.568	298.215	371.363	0.5	0.133378	0.4	0.181901	0.1	0.654048	0	1	-0.4	0.356026	0.3	0.5	-0.7	0.1	0	0.9
Mbd2	ENSMUSG00000024513	506.081	572.637	651.792	613.539	Q9Z2E1	95.3501	64.4396	88.5305	71.2087	0.4	0.294264	0.1	0.848743	0.2	0.472158	0.1	0.834793	-0.5	0.295914	-0.4	0.5	-0.6	0.2	0.5	0.5
Abcb1b	ENSMUSG00000028970	365.524	295.55	237.105	283.641	P06795	144.288	111.31	156.627	110.169	-0.6	0.0968988	-0.1	0.784615	-0.3	0.34748	-0.3	0.490372	0.1	0.589579	-0.1	0.9	-0.5	0.1	0.7	0
Tmem9b	ENSMUSG00000031021	581.38	583.934	614.711	522.102	Q9JJR8	52.0614	9.11868	56.7587	8.40108	0.1	0.842375	-0.2	0.519019	0	0.940282	0.2	0.519306	0.2	0.724982	0.4	0.8	-4	0	3.8	0
Hadha	ENSMUSG00000025745	1044.45	897.604	1248.93	1081.85	Q8BMS1	776.697	842.052	835.709	1045.76	0.3	0.43694	0.2	0.426338	-0.2	0.441857	0.2	0.549956	0.4	0.200993	0.3	0.2	0.1	0.7	-0.1	0.7
Dpf2	ENSMUSG00000024826	284.519	314.549	409.758	405.454	Q61103	67.8041	48.3797	67.4067	64.2569	0.5	0.148805	0.3	0.300568	0.2	0.596553	0	1	-0.2	0.650381	0.4	0.4	-0.6	0.2	-0.1	0.9
Tcaf1	ENSMUSG00000036667	54.5511	58.7284	20.4591	27.1746	Q8BNE1	2.43065	163.691	0.808307	78.0218	-1.4	0.0462641	-1.1	0.0485229	0.2	0.770574	-0.4	0.602041	-1.7	0.345792	-1.2	0.1	6.8	0	-7.3	0
Rock2	ENSMUSG00000020580	967.237	924.539	715.582	725.275	P70336	126.074	230.462	98.5505	186.112	-0.4	0.213688	-0.4	0.259959	0	0.906276	0	0.966564	-0.7	0.103694	-0.8	0	0.8	0	-0.6	0.2
Grcc10	ENSMUSG00000072772	317.842	342.022	400.7	362.446	O35127	19.3383	20.2371	23.8901	22.0698	0.3	0.415796	0	0.907685	0.1	0.730436	0.1	0.720169	0.4	0.345837	0.1	0.6	0.2	0.7	0.1	0.6
Ddx54	ENSMUSG00000029599	938.794	1168.65	814.477	1013.4	Q8K4L0	88.0342	99.9403	67.575	89.1118	-0.2	0.530646	-0.2	0.402316	0.3	0.185133	-0.3	0.323156	-0.5	0.0858873	-0.4	0.2	0.2	0.4	-0.3	0.3
Stub1	ENSMUSG00000039615	390.786	391.094	234.811	243.024	Q9WUD1	134.91	349.526	93.2125	223.095	-0.7	0.0474008	-0.7	0.0248368	0	0.931796	-0.1	0.891959	-1.6	0.00336152	-0.7	0	2.3	0	-3.3	0
Eif3a	ENSMUSG00000024991	2017.67	1955.66	1587.12	1734.87	P23116	1581.98	1586.36	1368.61	1445.31	-0.4	0.286643	-0.2	0.514491	0	0.959024	-0.1	0.714643	-0.4	0.0258676	-0.2	0.3	-0.1	0.6	-0.2	0.4
Snrpd2	ENSMUSG00000040824	98.6011	118.612	75.4984	93.9821	P62317	461.286	342.987	349.194	278.853	-0.4	0.416737	-0.4	0.364318	0.3	0.523332	-0.3	0.505974	-0.6	0.00126817	-0.3	0.1	-0.5	0	0.2	0.2
Luc7l3	ENSMUSG00000020863	457.51	448.911	528.764	506.816	Q5SUF2	211.273	133.493	196.977	154.591	0.2	0.620328	0.1	0.726382	0	0.997152	0.1	0.907955	-0.3	0.521859	0.3	0.6	-1	0.1	0.4	0.4
Tmed9	ENSMUSG00000058569	1507.49	1623.66	1388.2	1527.51	Q99KF1	191.097	252.153	182.263	243.263	-0.1	0.71228	-0.1	0.670895	0.1	0.625811	-0.1	0.656764	-0.3	0.480556	-0.1	0.8	0.4	0.4	-0.6	0.3
Acad8	ENSMUSG00000031969	202.097	169.207	130.447	132.201	Q9D7B6	54.9971	42.7002	34.4934	34.1874	-0.6	0.120647	-0.4	0.335794	-0.2	0.527002	0	0.975717	-0.7	0.00558026	-0.3	0.5	-0.5	0.1	0	0.9
Kdm6a	ENSMUSG00000037369	388.621	296.691	587.836	322.174	O70546	4.17364	6.20346	8.03975	6.89666	0.6	0.144742	0.1	0.841363	-0.4	0.224065	0.9	0.0390617	0.9	0.0296281	0.3	0.7	0.4	0.5	0.2	0.7
Aldoc	ENSMUSG00000017390	252.444	163.808	134.873	150.486	P05063	240.293	135.006	169.751	126.966	-0.9	0.0243265	-0.2	0.677154	-0.6	0.0587368	-0.2	0.710403	-1	0.0102471	-0.2	0.5	-0.5	0.1	-0.4	0.4
Txndc11	ENSMUSG00000022498	479.761	480.728	358.758	366.271	Q8K2W3	16.5145	6.54038	17.9437	5.09664	-0.4	0.241556	-0.4	0.19127	0	0.941693	0	0.935103	0.1	0.775994	-1.2	0.3	-1.4	0	0	1
Opa1	ENSMUSG00000038084	460.19	461.461	398.252	395.508	P58281	251.273	273.401	252.549	239.662	-0.2	0.554951	-0.3	0.44744	0	0.963569	0	1	0.1	0.710788	-0.4	0.1	0.2	0.6	0.4	0.2
Bap1	ENSMUSG00000021901	536.78	523.865	527.746	556.26	Q99PU7	13.3185	12.712	12.8635	13.8038	0	0.941824	0.1	0.893745	0	0.986146	-0.1	0.818875	-0.2	0.752266	0.1	0.7	-0.1	0.8	-0.2	0.7
Rpl38	ENSMUSG00000057322	280.718	307.724	268.51	342.46	Q9JJI8	392.923	382.552	278.704	434.847	-0.1	0.84868	0.1	0.725967	0.1	0.67626	-0.4	0.329584	-0.6	0.00397186	0.2	0.5	-0.2	0.4	-0.6	0
Ctr9	ENSMUSG00000005609	446.635	362.659	330.375	385.308	Q62018	39.9779	38.0452	40.3389	41.285	-0.4	0.223144	0	0.906061	-0.3	0.348309	-0.2	0.532591	-0.1	0.831355	0.2	0.5	-0.2	0.6	-0.1	0.7
Ap2m1	ENSMUSG00000022841	256.577	295.121	264.999	279.175	P84091	529.345	692.696	441.974	669.241	0	0.933895	-0.1	0.741184	0.2	0.484298	-0.1	0.836251	-0.2	0.565249	0	0.9	0.4	0.1	-0.6	0
Atf7ip	ENSMUSG00000030213	352.632	304.128	299.41	254.983	Q7TT18	17.7142	12.4063	16.5961	10.6231	-0.2	0.596726	-0.3	0.417715	-0.2	0.532784	0.2	0.628016	-0.1	0.733747	-0.2	0.6	-0.5	0.1	0.6	0
Tmx2	ENSMUSG00000050043	57.5838	54.8203	31.9934	30.5164	Q9D710	178.572	143.242	112.311	81.3862	-0.9	0.236047	-0.9	0.130272	-0.1	0.898052	0.1	0.929693	-0.7	1.42e-06	-0.9	0	-0.3	0	0.5	0
Comtd1	ENSMUSG00000021773	151.756	183.49	114.749	115.376	Q8BIG7	23.4712	38.4482	31.2166	24.6724	-0.4	0.341742	-0.7	0.065347	0.3	0.410391	0	0.982936	0.5	0.117079	-0.8	0	0.7	0	0.5	0.2
Nup93	ENSMUSG00000032939	478.759	494.857	356.151	358.459	Q8BJ71	419.944	861.406	308.801	636.375	-0.4	0.215927	-0.5	0.106218	0.1	0.833397	0	0.985795	-0.8	0.00431652	-0.6	0	0.7	0	-0.9	0
Dhdds	ENSMUSG00000012117	240.681	254.247	191.9	184.658	Q99KU1	7.87927	35.9852	7.47679	26.6524	-0.3	0.400123	-0.5	0.152148	0.1	0.782685	0.1	0.919092	0.6	0.471811	-0.5	0	3.1	0	-2	0
Mrpl11	ENSMUSG00000024902	217.619	215.209	141.196	168.398	Q9CQF0	85.155	72.4517	67.3411	57.8039	-0.6	0.137071	-0.4	0.271561	0	1	-0.3	0.550937	-0.4	0.0642138	-0.5	0	-0.2	0.2	0.3	0.2
Lrpap1	ENSMUSG00000029103	9778.83	10723.6	6143.47	8976.82	P55302	4237.31	4908.86	3202.58	4184.08	-0.7	0.041026	-0.3	0.362256	0.2	0.534763	-0.6	0.120043	-0.4	0.0201004	-0.5	0	0.3	0	-0.2	0.4
Uqcc3	ENSMUSG00000071654	133.821	163.67	119.731	121.181	Q8K2T4	15.4067	37.2052	17.0548	28.0398	-0.2	0.698981	-0.5	0.25344	0.3	0.477224	0	0.97967	0.2	0.543761	-0.4	0	1.3	0	-0.7	0
Myof	ENSMUSG00000048612	3819.69	4270.85	3190.2	3861.95	Q69ZN7	1684.82	1922	1578.93	1769.06	-0.3	0.399257	-0.2	0.571561	0.2	0.471887	-0.3	0.399057	-0.1	0.664106	-0.2	0.2	0.3	0	-0.2	0.2
Rfc3	ENSMUSG00000033970	139.527	114.804	142.805	118.648	Q8R323	73.1014	117.707	68.1825	123.819	0	0.944543	0	1	-0.3	0.504435	0.3	0.593048	-0.2	0.718569	-0.3	0.6	1	0.1	-0.9	0.2
Sdha	ENSMUSG00000021577	1988.71	1590.93	1607.99	1386.94	Q8K2B3	459.324	414.003	390.582	366.666	-0.3	0.349354	-0.2	0.452933	-0.3	0.221759	0.2	0.566411	-0.6	0.0479974	-0.2	0.3	-0.1	0.6	-0.3	0.3
Sepsecs	ENSMUSG00000029173	224.234	171.219	269.404	145.433	Q6P6M7	8.538	6.44823	3.00751	5.56404	0.3	0.553096	-0.3	0.47084	-0.4	0.262986	0.9	0.0461113	-1.6	0.000171111	-0.3	0.6	-0.4	0.2	-0.9	0.1
Aph1c	ENSMUSG00000053040	156.333	108.179	75.3115	51.7592	Q9DCZ9	29.2714	29.5956	20.4834	14.3829	-1.1	0.0185999	-1.1	0.0307826	-0.5	0.230433	0.5	0.325723	-0.6	0.14919	-1.1	0	0	0.9	0.5	0.3
Praf2	ENSMUSG00000031149	78.2052	93.1327	58.2728	92.1422	Q9JIG8	38.1126	72.7364	25.4156	73.0729	-0.4	0.439837	0	0.950199	0.3	0.523727	-0.7	0.197285	-0.4	0.883167	0	1	0	1	-2.8	0.1
Pum2	ENSMUSG00000020594	1749.03	1703	1957.83	1815.08	Q80U58	87.6705	64.441	81.8945	69.7157	0.2	0.666522	0.1	0.87996	0	0.980419	0.1	0.793933	-0.1	0.34396	0.1	0.3	-0.5	0	0.2	0.1
Cops2	ENSMUSG00000027206	684.608	629.886	609.977	640.093	P61202	133.559	158.917	111.503	163.901	-0.2	0.658832	0	0.982999	-0.1	0.751808	-0.1	0.858524	-0.3	0.131938	0	1	0.2	0.3	-0.5	0
Nfya	ENSMUSG00000023994	832.612	731.729	819.002	716.085	P23708	26.6565	17.0256	21.3001	16.9082	0	0.969009	-0.1	0.837606	-0.2	0.534792	0.2	0.615716	-0.3	0.179384	0	1	-0.6	0	0.3	0
Pstpip2	ENSMUSG00000025429	467.941	358.184	1184.59	920.805	Q99M15	510.397	335.986	838.057	876.441	1.3	6.03e-05	1.3	7.02e-06	-0.4	0.19737	0.4	0.28359	0.7	0.000288896	2.3	0	-1.1	0	-0.5	0.1
Commd5	ENSMUSG00000055041	145.126	168.86	126.754	134.413	Q8R395	21.288	22.0804	15.557	17.828	-0.2	0.634978	-0.4	0.333241	0.2	0.526619	-0.1	0.849766	0.1	0.9722	-0.3	0.5	1.2	0.4	-0.9	0.4
Chmp6	ENSMUSG00000025371	335.861	322.974	198.65	231.066	P0C0A3	45.4678	71.6588	47.0869	51.9794	-0.8	0.04401	-0.5	0.123232	0	0.964129	-0.2	0.562272	-0.2	0.67071	-0.8	0	-0.1	0.9	0.7	0.1
Snx20	ENSMUSG00000031662	1135.68	957.218	2115.21	1597.54	Q9D2Y5	86.1426	27.3384	87.2859	46.2537	0.9	0.00331655	0.7	0.0112574	-0.2	0.375563	0.4	0.209764	0	0.971242	0.7	0	-1.7	0	0.9	0
Clta	ENSMUSG00000028478	2362.46	2416.88	2095.47	1942.67	O08585	247.708	355.957	232.975	290.043	-0.2	0.590643	-0.4	0.200572	0.1	0.841969	0.1	0.773662	0.6	0.530276	-0.1	0.8	2	0	-1.3	0.1
Morc3	ENSMUSG00000039456	833.501	870.439	1704.63	1444.68	F7BJB9	34.2889	17.9786	41.2829	30.2371	1	0.00229713	0.7	0.0204173	0.1	0.778392	0.2	0.507394	0.8	0.362219	0.9	0	-0.3	0.7	0.2	0.7
Man2b2	ENSMUSG00000029119	1699.23	1551.31	1380.86	1383.86	O54782	30.2715	35.8158	23.1834	32.3628	-0.3	0.360329	-0.2	0.528196	-0.1	0.686164	0	0.997447	-0.6	0.0381196	-0.2	0.7	-0.4	0.4	-0.1	0.9
Wdr41	ENSMUSG00000042015	370.073	373.669	189.179	188.454	Q3UDP0	12.6493	16.604	7.44109	8.47355	-1	0.00794344	-1	0.0016232	0	0.931513	0	1	-0.4	0.506038	-1.5	0	0.7	0.2	0.4	0.5
Psma1	ENSMUSG00000030751	596.416	554.788	610.495	609.145	Q9R1P4	437.176	422.689	406.181	469.612	0	0.954645	0.1	0.771536	-0.1	0.778913	0	1	-0.1	0.594463	0	0.8	-0.1	0.6	0	0.8
Tln1	ENSMUSG00000028465	12113.2	11726.3	11980.4	11109.7	P26039	3324.92	3089.29	2284.23	2961.23	0	0.974076	-0.1	0.689231	0	0.955796	0.1	0.760883	-0.7	5.86e-10	-0.2	0	-0.2	0.1	-0.2	0
Grpel2	ENSMUSG00000024580	153.082	153.89	73.6493	91.7701	O88396	40.0847	43.0846	25.9734	25.9942	-1.1	0.018324	-0.8	0.0450502	0	0.948885	-0.3	0.513186	-0.7	0.199797	-1	0.1	0.1	0.8	0.2	0.8
Acsl5	ENSMUSG00000024981	1930.37	1518.51	2252.37	1596.85	Q8JZR0	258.955	81.8262	190.552	87.0482	0.2	0.586029	0	0.94137	-0.3	0.292738	0.5	0.170153	-0.3	0.168832	0.1	0.7	-2.2	0	1.8	0
Ubqln1	ENSMUSG00000005312	712.902	759.987	704.217	671.998	Q8R317	146.685	123.005	134.385	110.028	0	0.965305	-0.2	0.466651	0.1	0.673978	0.1	0.879346	-0.1	0.448573	-0.4	0.1	-0.3	0.1	0.6	0
Slc30a7	ENSMUSG00000054414	634.161	564.797	730.15	631.691	Q9JKN1	13.4589	5.60086	16.6791	6.3355	0.2	0.590439	0.1	0.711488	-0.1	0.622751	0.2	0.561413	0.4	0.306199	0.6	0.6	-2	0	1.7	0
Ctnnd1	ENSMUSG00000034101	1215.33	1135.77	1273.56	1166.76	P30999	762.044	432.561	696.185	449.403	0.1	0.879581	0	1	-0.1	0.794323	0.1	0.741245	-0.2	0.199333	-0.1	0.7	-0.9	0	0.8	0
Bicd2	ENSMUSG00000037933	1246.33	1222.43	876.575	771.918	Q921C5	161.103	136.027	121.698	86.8681	-0.5	0.112878	-0.7	0.0120429	0	1	0.2	0.606636	-0.5	0.0305149	-1.3	0	-0.2	0.3	1.1	0
Ywhaq	ENSMUSG00000076432	133.92	146.941	99.8276	122.519	P68254	226.849	270.94	168.546	228.241	-0.4	0.345702	-0.3	0.437827	0.1	0.706454	-0.3	0.513981	-1	0.106501	-0.2	0.7	0.2	0.6	-1	0.1
Phc2	ENSMUSG00000028796	857.803	919.965	1562.7	1582.68	Q9QWH1	10.0103	2.54533	8.41979	4.42311	0.9	0.00610441	0.8	0.00822778	0.1	0.657913	0	0.954588	-0.3	0.401316	1.1	0.2	-2.3	0	1	0.1
Tyrobp	ENSMUSG00000030579	3711.21	4198.52	2791.12	3146.02	O54885	22.5962	24.2191	18.9116	18.3269	-0.4	0.191611	-0.5	0.11088	0.2	0.41864	-0.2	0.585883	-0.2	0.545142	-0.4	0.1	0.2	0.5	0	0.9
Vps52	ENSMUSG00000024319	394.461	454.519	445.781	425.219	Q8C754	12.3054	26.0089	14.5627	24.5657	0.2	0.647302	-0.1	0.680904	0.2	0.432512	0.1	0.88458	0.8	0.507806	0	1	1.6	0.2	-0.8	0
Napa	ENSMUSG00000006024	590.542	578.971	501.869	481.762	Q9DB05	315.674	324.526	245.923	272.581	-0.2	0.496787	-0.3	0.326625	0	0.998297	0	0.910636	-0.8	0.00358387	-0.2	0.3	0.2	0.6	-0.8	0
Impdh2	ENSMUSG00000062867	38.3797	28.3909	22.624	21.004	P24547	163.241	158.619	79.4079	118.436	-0.7	0.31607	-0.5	0.497752	-0.4	0.530819	0.1	0.897081	-1.5	0.00161392	-0.5	0.1	0	0.9	-0.9	0.1
Mbtd1	ENSMUSG00000059474	275.288	244.946	351.877	291.512	Q6P5G3	8.59556	4.61067	12.0704	5.53778	0.3	0.387785	0.2	0.591198	-0.2	0.672709	0.3	0.514998	0.6	0.426351	0	1	-1.4	0.3	1.6	0.2
Sart3	ENSMUSG00000018974	464.083	485.903	498.741	466.436	Q9JLI8	85.9226	71.681	75.9306	69.415	0.1	0.805005	-0.1	0.772382	0.1	0.780582	0.1	0.814556	-0.5	0.205182	0	0.9	-0.7	0.1	0.2	0.7
Lman2l	ENSMUSG00000001143	213	189.179	126.059	124.813	P59481	82.7088	71.8889	50.2292	47.8211	-0.8	0.0679977	-0.6	0.0852608	-0.2	0.657419	0	1	-0.7	0.051664	-0.6	0	0.1	0.8	-0.2	0.5
Sec22b	ENSMUSG00000027879	272.784	294.224	303.459	358.965	O08547	409.228	507.249	410.892	623.964	0.1	0.703756	0.3	0.439212	0.1	0.679409	-0.3	0.492256	-0.2	0.560742	0.3	0.4	0.2	0.6	-0.7	0.1
Kcnn4	ENSMUSG00000054342	1868.17	2282.02	610.55	786.195	O89109	208.199	152.811	78.3354	53.037	-1.6	3.68e-07	-1.6	2.41e-06	0.3	0.281103	-0.4	0.299956	-2	0.0137029	-2.7	0	-0.1	0.8	0.8	0.4
Abl2	ENSMUSG00000026596	718.248	804.754	596.346	696.782	Q4JIM5	70.5588	65.1873	69.5296	56.8595	-0.3	0.420297	-0.2	0.414228	0.2	0.465704	-0.2	0.499897	-0.1	0.823167	-0.3	0.5	-0.1	0.8	0.3	0.6
Plxnb2	ENSMUSG00000036606	3330.87	2675.68	1083.96	1194.03	B2RXS4	404.327	205.676	205.001	92.4246	-1.6	1.55e-06	-1.2	8.68e-06	-0.3	0.242046	-0.1	0.673215	-1	3.7e-09	-2.2	0	-1	0	2.2	0
Nemf	ENSMUSG00000020982	326.094	293.806	299.756	267.027	Q8CCP0	40.6161	49.539	34.5196	45.3288	-0.1	0.759519	-0.2	0.634512	-0.1	0.700523	0.2	0.697583	-0.3	0.417946	-0.1	0.5	0.3	0.1	-0.5	0.2
Ndufv1	ENSMUSG00000037916	481.383	543.055	463.328	565.273	Q91YT0	250.927	201.137	199.868	210.755	-0.1	0.86573	0	0.973346	0.2	0.516766	-0.3	0.38676	-0.6	0.0239275	-0.4	0.3	-0.8	0	0.5	0.1
Gnb1	ENSMUSG00000029064	1978.43	2273.37	2567.31	2719.45	P62874	47.4092	59.2027	52.3	71.2831	0.4	0.235138	0.2	0.455626	0.2	0.409248	-0.1	0.793479	0.7	0.0401496	0.2	0.3	1	0	-0.5	0
Immt	ENSMUSG00000052337	892.825	829.034	761.891	843.51	Q8CAQ8	755.556	867.07	667.615	887.939	-0.2	0.494894	0	0.997507	-0.1	0.784022	-0.2	0.646925	-0.3	0.273691	0	0.9	0	0.9	-0.3	0.2
Bak1	ENSMUSG00000057789	1055.6	1089.84	1451.17	1573.48	O08734	15.0149	14.7606	17.9288	21.4371	0.5	0.144948	0.5	0.103989	0.1	0.812186	-0.1	0.720126	0.1	0.85077	0.6	0.1	0	1	-0.5	0.3
Aqr	ENSMUSG00000040383	495.333	492.101	368.103	388.492	Q8CFQ3	155.924	120.986	106.971	96.0511	-0.4	0.237274	-0.4	0.235958	0	1	-0.1	0.830612	-0.5	0.0134266	-0.3	0.1	-0.4	0.1	0.2	0.4
Ccl2	ENSMUSG00000035385	7640.44	10673.1	18975.4	25749.1	P10148	323.299	349.779	430.614	848.188	1.3	4.15e-05	1.2	7.87e-05	0.5	0.0792587	-0.4	0.17709	0.6	0.0744156	1.6	0	0	0.9	-1.1	0
Nsa2	ENSMUSG00000060739	37.5969	26.359	30.2933	24.9626	Q9CR47	86.631	113.652	77.4103	108.176	-0.3	0.680646	-0.1	0.884992	-0.5	0.477737	0.3	0.723106	-0.1	0.858755	-0.1	0.6	1.3	0	-1.3	0
Gdi2	ENSMUSG00000021218	2536.38	2378.87	2286.03	2053.4	Q61598	765.694	918.569	495.451	796.439	-0.2	0.674158	-0.3	0.408679	-0.1	0.812742	0.1	0.690676	-0.6	0.00296105	0.1	0.8	0.1	0.5	-0.8	0
Uqcrb	ENSMUSG00000021520	22.8079	31.6754	32.6881	24.0197	Q9D855	36.9325	38.8684	22.2701	29.5919	0.4	0.637837	-0.5	0.5179	0.4	0.619516	0.5	0.560967	-0.7	0.0618004	-0.4	0	0.2	0.7	-0.4	0
Rpl7	ENSMUSG00000043716	262.931	165.973	227.63	169.918	P14148	1107.58	1396.77	854.646	1435.52	-0.2	0.625865	0	1	-0.6	0.0527708	0.4	0.318514	-0.4	0.14005	-0.1	0.7	0.4	0.1	-0.7	0
Mrpl30	ENSMUSG00000026087	154.683	148.744	148.688	160.853	Q9D7N6	65.6383	73.0684	63.9252	79.2745	-0.1	0.881218	0.1	0.846219	0	0.928331	-0.1	0.776856	-0.1	0.837858	0.1	0.5	0.2	0.5	-0.3	0.2
Dhx33	ENSMUSG00000040620	234.164	310.291	165.434	217.532	Q80VY9	12.3639	13.0656	4.53469	9.18886	-0.5	0.23456	-0.5	0.0955994	0.4	0.160647	-0.4	0.341081	-1.7	0.0124367	-0.5	0.2	0.1	0.9	-1.3	0
Mtif3	ENSMUSG00000016510	315.98	299.808	192.456	207.24	Q9CZD5	5.35046	15.4921	9.50167	10.7365	-0.7	0.0560814	-0.6	0.0905685	-0.1	0.873582	-0.1	0.788516	1.1	0.628835	0	1	-0.8	0.9	0.4	0.9
Kpna2	ENSMUSG00000018362	32.7165	17.5961	14.404	11.8119	P52293	514.451	428.726	242.434	288.453	-1.1	0.19265	-0.6	0.480071	-0.8	0.243103	0.3	0.779435	-1.7	2.47e-06	-0.6	0	-0.1	0.6	-1	0
Eif4g1	ENSMUSG00000045983	4986.21	5425.09	4074.22	4660.69	Q6NZJ6	1235.54	1346.33	913.821	1158.75	-0.3	0.338862	-0.3	0.35074	0.1	0.534456	-0.2	0.523542	-0.5	0.00116836	-0.5	0	0	0.8	-0.1	0.7
Dpm3	ENSMUSG00000042737	94.7716	98.2903	71.1535	68.4606	Q9D1Q4	105.942	83.1313	79.4149	57.9917	-0.4	0.406003	-0.6	0.21164	0.1	0.881654	0	0.947492	-0.2	0.635566	-0.5	0.5	-0.4	0.5	0.6	0.2
Arglu1	ENSMUSG00000040459	311.721	353.285	280.092	295.278	Q3UL36	151.793	114.881	107.242	96.1634	-0.2	0.691887	-0.3	0.361427	0.2	0.484957	-0.1	0.838267	-0.4	0.349773	-0.3	0.2	-0.3	0.5	0.2	0.4
Oxsr1	ENSMUSG00000036737	551.626	524.592	624.143	554.386	Q6P9R2	109.564	122.993	91.963	130.171	0.2	0.628901	0	0.902229	-0.1	0.873297	0.2	0.642606	-0.2	0.612986	0.2	0.5	0.2	0.6	-0.6	0.1
Trmt6	ENSMUSG00000037376	321.249	346.307	199.42	234.205	Q8CE96	49.8993	73.3242	28.3784	49.6544	-0.7	0.0763633	-0.6	0.0770851	0.1	0.669427	-0.2	0.57591	-1.4	0.0660671	-0.8	0.1	0.3	0.5	-0.9	0.3
Ghdc	ENSMUSG00000017747	102.099	118.662	136.823	117.029	Q99J23	35.2303	41.3999	35.617	40.8839	0.4	0.351347	0	0.92138	0.2	0.54079	0.2	0.646154	0.1	0.794316	0	0.9	0.3	0.4	-0.2	0.4
Exoc3	ENSMUSG00000034152	569.821	549.845	496.124	420.958	Q6KAR6	112.996	139.959	137.654	107.268	-0.2	0.586482	-0.4	0.167639	0	0.938982	0.2	0.538985	0.4	0.367242	-1	0	0.4	0.4	1.1	0
Mrps23	ENSMUSG00000023723	296.748	333.91	195.133	241.301	Q8VE22	4.99175	5.81817	5.72746	4.2084	-0.6	0.109949	-0.5	0.116267	0.2	0.542303	-0.3	0.418188	-0.1	0.926269	-0.9	0.4	0.2	0.7	0.5	0.7
Itch	ENSMUSG00000027598	773.293	636.966	813.527	751.469	Q8C863	62.1854	15.1182	48.7351	17.8521	0.1	0.86345	0.2	0.555784	-0.3	0.380399	0.1	0.774482	-0.6	0.215727	1.1	0.3	-3.1	0	1.4	0
Psmd13	ENSMUSG00000025487	1034.55	1069.73	912.039	1071.62	Q9WVJ2	153.171	233.365	128.879	233.956	-0.2	0.579287	0	0.93007	0.1	0.809374	-0.2	0.467105	-0.8	0.131277	0.1	0.8	0.9	0	-1.8	0
Plaur	ENSMUSG00000046223	2579.67	4333.47	4361.59	6098.56	P35456	91.8297	102.242	165.725	143.989	0.7	0.0299879	0.5	0.113913	0.8	0.00423009	-0.5	0.150066	1.2	9.33e-05	0.8	0	0.1	0.9	0.3	0.1
Emb	ENSMUSG00000021728	3610.11	4092.81	2993.39	3781.54	P21995	357.054	429.847	346.665	397.352	-0.3	0.424289	-0.2	0.621362	0.2	0.42419	-0.3	0.312216	-0.3	0.588438	-0.4	0.2	0.8	0	-0.7	0.2
Pex14	ENSMUSG00000028975	154.683	186.115	174.407	202.378	Q9R0A0	55.7505	76.7854	90.56	83.4603	0.2	0.712055	0.1	0.821898	0.3	0.415432	-0.2	0.578723	0.8	0.0443533	0.1	0.8	0.6	0.1	0.1	0.8
Gnai2	ENSMUSG00000032562	7891.48	8255.35	6977.38	6564.97	P08752	249.794	127.558	176.391	101.375	-0.2	0.587332	-0.4	0.166689	0.1	0.745226	0.1	0.821838	-0.6	0.121643	-1	0.1	-1.2	0	1.6	0
Vps35	ENSMUSG00000031696	1977.16	1839.35	1512.81	1561.44	Q9EQH3	728.983	843.802	543.024	715.77	-0.4	0.216378	-0.3	0.331182	-0.1	0.76075	-0.1	0.88626	-0.4	0.221845	-0.4	0.1	0.8	0	-0.8	0
Rab32	ENSMUSG00000019832	553.897	715.376	1211.73	1182.42	Q9CZE3	158.886	164.532	246.765	271.7	1.1	0.00088386	0.7	0.0140183	0.4	0.127231	0	0.960995	0.4	0.274315	0.7	0	0.3	0.4	-0.6	0.1
Stk17b	ENSMUSG00000026094	754.992	686.15	822.266	495.551	Q8BG48	57.4551	17.8323	22.7702	12.8627	0.1	0.814661	-0.5	0.16377	-0.1	0.73524	0.7	0.106309	-1.4	0.000917716	-1.1	0.4	-2	0	1.8	0.2
Ptrh2	ENSMUSG00000072582	99.927	126.972	52.4526	66.1849	Q8R2Y8	122.865	146.028	68.6485	75.9974	-0.9	0.0752822	-1	0.0259179	0.3	0.388174	-0.3	0.567961	-0.7	0.188154	-1.3	0	0.6	0.2	0	1
Filip1l	ENSMUSG00000043336	222.464	171.41	1036.02	674.369	Q6P6L0	109.172	79.6225	366.544	312.584	2.2	6e-10	1.9	3.38e-08	-0.4	0.331667	0.6	0.0851369	1.9	6.99e-20	2.4	0	-0.7	0	0.2	0.1
Ints3	ENSMUSG00000027933	516.405	478.713	473.238	400.71	Q7TPD0	127.743	128.585	93.0341	107.374	-0.1	0.742599	-0.3	0.35319	-0.1	0.796157	0.2	0.525972	0.2	0.799349	-0.3	0.2	0.9	0.2	-0.4	0.5
Snap23	ENSMUSG00000027287	506.983	398.589	550.78	468.196	O09044	95.571	55.9839	100.988	65.5481	0.1	0.772567	0.2	0.618316	-0.3	0.301318	0.2	0.578542	0	0.93276	0	0.9	-0.8	0	0.8	0
Acly	ENSMUSG00000020917	2534.29	1979.77	1820.94	1818.31	Q91V92	1369.47	1450.34	852.442	1327.36	-0.5	0.120248	-0.2	0.57333	-0.3	0.153	0	1	-0.8	4.33e-05	0	0.7	0.2	0.2	-0.9	0
Lrp12	ENSMUSG00000022305	4480.06	4925.68	2522.99	3477.36	Q8BUJ9	17.5614	13.3226	10.6454	9.36858	-0.8	0.0076447	-0.5	0.0431145	0.2	0.523793	-0.5	0.12693	-0.8	0.00126055	0	1	-0.5	0.2	0.2	0.6
Naca	ENSMUSG00000061315	292.566	256.235	241.364	194.455	P70670	345.051	253.78	209.2	191.712	-0.3	0.481687	-0.4	0.207417	-0.2	0.636793	0.3	0.44199	-0.8	0.000892534	-0.4	0.1	-0.6	0	0.2	0.5
Septin2	ENSMUSG00000026276	1449.33	1487.33	1641.91	1432.42	P42208	519.952	604.932	474.57	579.854	0.2	0.63037	-0.1	0.785685	0.1	0.841616	0.2	0.632467	0.5	0.21077	0	0.9	0.8	0	-0.3	0.3
Septin2	ENSMUSG00000026276	1449.33	1487.33	1641.91	1432.42	P42208	519.952	604.932	474.57	579.854	0.2	0.63037	-0.1	0.801367	0.1	0.841616	0.2	0.632467	0.5	0.21077	0	0.9	0.8	0	-0.3	0.3
Septin2	ENSMUSG00000026276	1449.33	1487.33	1641.91	1432.42	P42208	519.952	604.932	474.57	579.854	0.2	0.63037	-0.1	0.785685	0.1	0.84918	0.2	0.632467	0.5	0.21077	0	0.9	0.8	0	-0.3	0.3
Septin2	ENSMUSG00000026276	1449.33	1487.33	1641.91	1432.42	P42208	519.952	604.932	474.57	579.854	0.2	0.63037	-0.1	0.785685	0.1	0.841616	0.2	0.602707	0.5	0.21077	0	0.9	0.8	0	-0.3	0.3
Septin2	ENSMUSG00000026276	1449.33	1487.33	1641.91	1432.42	P42208	519.952	604.932	474.57	579.854	0.2	0.643336	-0.1	0.801367	0.1	0.84918	0.2	0.632467	0.5	0.21077	0	0.9	0.8	0	-0.3	0.3
Septin2	ENSMUSG00000026276	1449.33	1487.33	1641.91	1432.42	P42208	519.952	604.932	474.57	579.854	0.2	0.643336	-0.1	0.785685	0.1	0.841616	0.2	0.602707	0.5	0.21077	0	0.9	0.8	0	-0.3	0.3
Septin2	ENSMUSG00000026276	1449.33	1487.33	1641.91	1432.42	P42208	519.952	604.932	474.57	579.854	0.2	0.643336	-0.1	0.785685	0.1	0.84918	0.2	0.632467	0.5	0.21077	0	0.9	0.8	0	-0.3	0.3
Septin2	ENSMUSG00000026276	1449.33	1487.33	1641.91	1432.42	P42208	519.952	604.932	474.57	579.854	0.2	0.643336	-0.1	0.801367	0.1	0.841616	0.2	0.632467	0.5	0.21077	0	0.9	0.8	0	-0.3	0.3
Septin2	ENSMUSG00000026276	1449.33	1487.33	1641.91	1432.42	P42208	519.952	604.932	474.57	579.854	0.2	0.643336	-0.1	0.785685	0.1	0.841616	0.2	0.632467	0.5	0.21077	0	0.9	0.8	0	-0.3	0.3
Septin2	ENSMUSG00000026276	1449.33	1487.33	1641.91	1432.42	P42208	519.952	604.932	474.57	579.854	0.2	0.63037	-0.1	0.801367	0.1	0.841616	0.2	0.602707	0.5	0.21077	0	0.9	0.8	0	-0.3	0.3
Septin2	ENSMUSG00000026276	1449.33	1487.33	1641.91	1432.42	P42208	519.952	604.932	474.57	579.854	0.2	0.63037	-0.1	0.785685	0.1	0.84918	0.2	0.602707	0.5	0.21077	0	0.9	0.8	0	-0.3	0.3
Septin2	ENSMUSG00000026276	1449.33	1487.33	1641.91	1432.42	P42208	519.952	604.932	474.57	579.854	0.2	0.63037	-0.1	0.801367	0.1	0.84918	0.2	0.632467	0.5	0.21077	0	0.9	0.8	0	-0.3	0.3
Septin2	ENSMUSG00000026276	1449.33	1487.33	1641.91	1432.42	P42208	519.952	604.932	474.57	579.854	0.2	0.643336	-0.1	0.785685	0.1	0.84918	0.2	0.602707	0.5	0.21077	0	0.9	0.8	0	-0.3	0.3
Septin2	ENSMUSG00000026276	1449.33	1487.33	1641.91	1432.42	P42208	519.952	604.932	474.57	579.854	0.2	0.643336	-0.1	0.801367	0.1	0.84918	0.2	0.602707	0.5	0.21077	0	0.9	0.8	0	-0.3	0.3
Septin2	ENSMUSG00000026276	1449.33	1487.33	1641.91	1432.42	P42208	519.952	604.932	474.57	579.854	0.2	0.643336	-0.1	0.801367	0.1	0.841616	0.2	0.602707	0.5	0.21077	0	0.9	0.8	0	-0.3	0.3
Septin2	ENSMUSG00000026276	1449.33	1487.33	1641.91	1432.42	P42208	519.952	604.932	474.57	579.854	0.2	0.63037	-0.1	0.801367	0.1	0.84918	0.2	0.602707	0.5	0.21077	0	0.9	0.8	0	-0.3	0.3
Snrpc	ENSMUSG00000024217	34.4374	39.0268	42.6183	32.0939	Q62241	21.3213	16.104	19.6187	13.1788	0.3	0.692222	-0.3	0.603499	0.2	0.790127	0.4	0.539479	-0.2	0.70281	-0.6	0.2	-0.4	0.3	0.8	0.2
Ndufb5	ENSMUSG00000027673	323.957	337.873	304.608	339.277	Q9CQH3	414.419	393.116	399.191	392.612	-0.1	0.812049	0	0.942115	0.1	0.812477	-0.2	0.674328	-0.1	0.621964	-0.2	0.4	0	1	0.1	0.7
Taldo1	ENSMUSG00000025503	1463.08	2127.32	1326.95	2277.08	Q93092	909.394	1305.18	625.867	1388.68	-0.1	0.694923	0.1	0.855599	0.6	0.0325021	-0.8	0.018679	-0.3	0.343981	0.4	0.2	0.9	0	-1.6	0
Atp13a1	ENSMUSG00000031862	865.469	776.981	1184.83	1078.72	Q9EPE9	270.138	229.92	208.52	317.223	0.4	0.156248	0.4	0.120711	-0.1	0.620925	0.1	0.708595	0.2	0.623103	0	0.9	0	0.9	0.2	0.4
Slc25a11	ENSMUSG00000014606	765.655	731.438	729.902	622.602	Q9CR62	147.085	97.9006	144.762	82.7844	-0.1	0.834536	-0.3	0.360488	0	0.890805	0.2	0.514648	0.6	0.289791	0.5	0.3	-0.7	0.4	0.8	0
Apeh	ENSMUSG00000032590	472.511	451.487	433.767	433.317	Q8R146	51.2233	62.7343	40.2287	59.8057	-0.1	0.724889	-0.1	0.771715	0	0.901506	0	1	-0.4	0.127907	-0.2	0.4	0.4	0.1	-0.5	0
Hnrnpul2	ENSMUSG00000071659	2279.91	2210.65	2829	2430.12	Q00PI9	1099.74	644.736	985.056	703.975	0.3	0.39514	0.1	0.754982	0	0.96036	0.2	0.543216	0	0.938312	0.1	0.7	-1	0	0.9	0
Dennd4c	ENSMUSG00000038024	1149.18	1375.42	412.815	615.497	A6H8H2	29.0986	65.5235	19.939	29.123	-1.5	6.14e-06	-1.2	4.57e-05	0.3	0.263974	-0.6	0.0944107	-0.7	0.176737	-1.1	0	1.2	0	-0.9	0.1
Mrps7	ENSMUSG00000046756	337.808	320.474	286.137	304.464	Q80X85	9.28828	20.09	7.47918	18.9467	-0.2	0.528665	-0.1	0.746607	-0.1	0.887589	-0.1	0.809982	-2	0.390051	-0.3	0.7	1.1	0	-2.8	0.2
Purb	ENSMUSG00000094483	1100.52	1000.34	1567.71	1388.57	O35295	42.9013	53.5129	34.3185	73.694	0.5	0.128519	0.4	0.148661	-0.1	0.667772	0.2	0.642893	-0.5	0.300951	0.5	0	-0.2	0.7	-0.8	0.2
Septin2	ENSMUSG00000116048	1419.35	1459.26	1601.74	1411.19	P42208	519.952	604.932	474.57	579.854	0.2	0.63037	-0.1	0.785685	0.1	0.841616	0.2	0.632467	0.5	0.21077	0	0.9	0.8	0	-0.3	0.3
Septin2	ENSMUSG00000116048	1419.35	1459.26	1601.74	1411.19	P42208	519.952	604.932	474.57	579.854	0.2	0.63037	-0.1	0.801367	0.1	0.841616	0.2	0.632467	0.5	0.21077	0	0.9	0.8	0	-0.3	0.3
Septin2	ENSMUSG00000116048	1419.35	1459.26	1601.74	1411.19	P42208	519.952	604.932	474.57	579.854	0.2	0.63037	-0.1	0.785685	0.1	0.84918	0.2	0.632467	0.5	0.21077	0	0.9	0.8	0	-0.3	0.3
Septin2	ENSMUSG00000116048	1419.35	1459.26	1601.74	1411.19	P42208	519.952	604.932	474.57	579.854	0.2	0.63037	-0.1	0.785685	0.1	0.841616	0.2	0.602707	0.5	0.21077	0	0.9	0.8	0	-0.3	0.3
Septin2	ENSMUSG00000116048	1419.35	1459.26	1601.74	1411.19	P42208	519.952	604.932	474.57	579.854	0.2	0.643336	-0.1	0.801367	0.1	0.84918	0.2	0.632467	0.5	0.21077	0	0.9	0.8	0	-0.3	0.3
Septin2	ENSMUSG00000116048	1419.35	1459.26	1601.74	1411.19	P42208	519.952	604.932	474.57	579.854	0.2	0.643336	-0.1	0.785685	0.1	0.841616	0.2	0.602707	0.5	0.21077	0	0.9	0.8	0	-0.3	0.3
Septin2	ENSMUSG00000116048	1419.35	1459.26	1601.74	1411.19	P42208	519.952	604.932	474.57	579.854	0.2	0.643336	-0.1	0.785685	0.1	0.84918	0.2	0.632467	0.5	0.21077	0	0.9	0.8	0	-0.3	0.3
Septin2	ENSMUSG00000116048	1419.35	1459.26	1601.74	1411.19	P42208	519.952	604.932	474.57	579.854	0.2	0.643336	-0.1	0.801367	0.1	0.841616	0.2	0.632467	0.5	0.21077	0	0.9	0.8	0	-0.3	0.3
Septin2	ENSMUSG00000116048	1419.35	1459.26	1601.74	1411.19	P42208	519.952	604.932	474.57	579.854	0.2	0.643336	-0.1	0.785685	0.1	0.841616	0.2	0.632467	0.5	0.21077	0	0.9	0.8	0	-0.3	0.3
Septin2	ENSMUSG00000116048	1419.35	1459.26	1601.74	1411.19	P42208	519.952	604.932	474.57	579.854	0.2	0.63037	-0.1	0.801367	0.1	0.841616	0.2	0.602707	0.5	0.21077	0	0.9	0.8	0	-0.3	0.3
Septin2	ENSMUSG00000116048	1419.35	1459.26	1601.74	1411.19	P42208	519.952	604.932	474.57	579.854	0.2	0.63037	-0.1	0.785685	0.1	0.84918	0.2	0.602707	0.5	0.21077	0	0.9	0.8	0	-0.3	0.3
Septin2	ENSMUSG00000116048	1419.35	1459.26	1601.74	1411.19	P42208	519.952	604.932	474.57	579.854	0.2	0.63037	-0.1	0.801367	0.1	0.84918	0.2	0.632467	0.5	0.21077	0	0.9	0.8	0	-0.3	0.3
Septin2	ENSMUSG00000116048	1419.35	1459.26	1601.74	1411.19	P42208	519.952	604.932	474.57	579.854	0.2	0.643336	-0.1	0.785685	0.1	0.84918	0.2	0.602707	0.5	0.21077	0	0.9	0.8	0	-0.3	0.3
Septin2	ENSMUSG00000116048	1419.35	1459.26	1601.74	1411.19	P42208	519.952	604.932	474.57	579.854	0.2	0.643336	-0.1	0.801367	0.1	0.84918	0.2	0.602707	0.5	0.21077	0	0.9	0.8	0	-0.3	0.3
Septin2	ENSMUSG00000116048	1419.35	1459.26	1601.74	1411.19	P42208	519.952	604.932	474.57	579.854	0.2	0.643336	-0.1	0.801367	0.1	0.841616	0.2	0.602707	0.5	0.21077	0	0.9	0.8	0	-0.3	0.3
Septin2	ENSMUSG00000116048	1419.35	1459.26	1601.74	1411.19	P42208	519.952	604.932	474.57	579.854	0.2	0.63037	-0.1	0.801367	0.1	0.84918	0.2	0.602707	0.5	0.21077	0	0.9	0.8	0	-0.3	0.3
Rprd1a	ENSMUSG00000040446	123.426	113.681	73.4144	93.8429	Q8VDS4	9.54043	7.80413	6.66337	6.38348	-0.8	0.12066	-0.3	0.477522	-0.1	0.824929	-0.4	0.495688	-0.6	0.0605209	-0.4	0.4	-0.3	0.1	0.2	0.8
Srsf7	ENSMUSG00000024097	587.749	725.242	458.498	510.401	Q8BL97	33.4813	27.6599	20.6936	19.2845	-0.4	0.318489	-0.5	0.0739994	0.3	0.227169	-0.2	0.6721	-1.1	0.0258817	-0.7	0.2	-0.2	0.6	-0.2	0.8
Pwp1	ENSMUSG00000001785	340.128	380.129	452.526	386.123	Q99LL5	24.4948	29.3352	23.4311	29.5064	0.4	0.257426	0	0.989989	0.2	0.548165	0.2	0.539433	0.5	0.437504	-0.6	0.5	0.8	0.2	0.3	0.7
Fam76a	ENSMUSG00000028878	324.105	302.328	228.713	263.976	Q922G2	91.4809	64.5648	65.651	55.8147	-0.5	0.165392	-0.2	0.484075	-0.1	0.814265	-0.2	0.577922	-0.5	0.176235	-0.2	0.5	-0.5	0.2	0.2	0.6
Ado	ENSMUSG00000057134	845.144	937.52	344.104	433.341	Q6PDY2	150.518	179.787	74.6177	82.2667	-1.3	6.68e-05	-1.1	8.52e-05	0.2	0.50587	-0.3	0.336834	-1.2	0.00235654	-1.1	0	0.3	0.2	-0.4	0.4
Rack1	ENSMUSG00000020372	6797.57	6545.85	7238.31	6565.13	P68040	3155.9	2845.22	2588.74	2824.3	0.1	0.809285	0	0.932282	0	0.927394	0.1	0.68134	-0.2	0.291029	0	0.9	0	0.9	-0.2	0.2
Ubap2	ENSMUSG00000028433	217.083	222.113	146.518	154.287	Q91VX2	63.9773	59.3256	41.5691	40.7795	-0.6	0.165353	-0.6	0.113195	0.1	0.855797	-0.1	0.854192	-0.3	0.518549	-0.5	0.1	0.3	0.5	-0.1	0.9
P3h1	ENSMUSG00000028641	193.485	200.218	204.882	231.655	Q3V1T4	90.437	242.772	108.997	277.736	0.1	0.857238	0.2	0.635263	0.1	0.836861	-0.2	0.647125	0.5	0.192281	0	0.9	2.2	0	-1.7	0
P4hb	ENSMUSG00000025130	7389.91	8185.92	5959.33	8094.65	P09103	5118.68	5278.36	3931.48	5158.39	-0.3	0.319572	-0.1	0.869989	0.2	0.502349	-0.5	0.135558	-0.2	0.352723	0.2	0.3	0.3	0	-0.7	0
Ctnnb1	ENSMUSG00000006932	4448.1	5401.86	2958.19	4258.55	Q02248	135.441	55.7732	111.219	43.4346	-0.6	0.06212	-0.4	0.171631	0.3	0.200011	-0.5	0.0928575	-0.5	0.0239153	-0.6	0.1	-1.6	0	1.7	0
Rpl27	ENSMUSG00000063316	82.1547	146.774	56.1508	129.82	P61358	61.6015	53.6054	35.0662	46.8178	-0.6	0.284185	-0.2	0.595711	0.8	0.0327372	-1.2	0.0114573	-1.4	0.00815566	-0.4	0.2	-0.1	0.5	-0.9	0.1
Phgdh	ENSMUSG00000053398	67.6829	51.1829	49.1812	53.8837	Q61753	309.138	601.045	193.36	624.186	-0.5	0.399518	0	0.956309	-0.4	0.426541	-0.1	0.812487	-0.9	0.0142469	-0.2	0.4	0.8	0	-1.5	0
Api5	ENSMUSG00000027193	775.994	768.306	747.204	717.209	O35841	592.128	342.275	433.646	315.021	-0.1	0.886362	-0.1	0.657668	0	0.992518	0.1	0.898697	-0.4	0.0757534	-0.2	0.1	-0.5	0	0.3	0.2
Rbm27	ENSMUSG00000024491	430.295	443.756	434.959	451.674	Q5SFM8	1.70191	11.1298	0.537426	11.1685	0	1	0	0.99159	0.1	0.850588	-0.1	0.884628	-1.7	0.0726288	-0.2	0.7	3	0	-4.4	0
Uqcr10	ENSMUSG00000059534	359.65	400.892	248.655	295.777	Q8R1I1	68.9725	67.8804	73.0669	49.3607	-0.5	0.137379	-0.5	0.156236	0.2	0.556049	-0.3	0.500439	0.9	0.512226	-1.1	0.3	0.8	0.5	1.2	0.3
Man2c1	ENSMUSG00000032295	277.206	282.483	316.451	258.253	Q91W89	22.2393	34.9677	26.5767	31.4847	0.2	0.635529	-0.2	0.626897	0	0.897761	0.3	0.448501	0.4	0.695875	0.1	1	0.7	0.5	-0.3	0.7
Dbi	ENSMUSG00000026385	488.661	360.236	487.546	463.358	P31786	216.048	314.507	140.56	231.597	0	1	0.3	0.368848	-0.4	0.161043	0.1	0.876097	-1.3	0.00234469	-0.5	0.1	0.4	0.2	-1.1	0
Snrpb2	ENSMUSG00000008333	152.637	135.138	188.015	131.956	Q9CQI7	604.905	469.734	460.718	451.61	0.3	0.47621	-0.1	0.866	-0.1	0.698863	0.5	0.239552	-0.8	0.0561424	-0.2	0.2	0.1	0.7	-0.7	0.1
Glipr1	ENSMUSG00000056888	1301.46	893.842	1032.61	798.544	Q9CWG1	47.515	66.247	25.8418	58.2435	-0.3	0.416499	-0.2	0.618414	-0.5	0.469564	0.4	0.364243	-0.7	0.513152	-1.1	0.1	0.4	0.7	0	1
Usp7	ENSMUSG00000022710	922.024	1164.34	1156.14	1178.85	Q6A4J8	162.295	185.081	164.688	184.324	0.3	0.369776	0	0.975694	0.4	0.185198	0	0.93767	0.2	0.295575	0.1	0.6	0.2	0.3	-0.1	0.7
Rbpj	ENSMUSG00000039191	521.279	532.155	832.302	737.543	P31266	173.077	132.275	198.832	180.24	0.7	0.0392498	0.4	0.154216	0.1	0.875113	0.2	0.624726	0.2	0.279671	0.8	0	-0.9	0	0.3	0.2
Uggt1	ENSMUSG00000037470	2019.15	1806.98	1638.36	1656.7	Q6P5E4	890.53	894.809	804.404	806.264	-0.3	0.372626	-0.2	0.621733	-0.1	0.613965	0	0.967461	-0.2	0.252305	-0.3	0.1	-0.1	0.6	0.2	0.3
Tle3	ENSMUSG00000032280	983.408	1044.73	1821.62	1240.54	Q08122	10.7175	1.4238	14.2678	1.66074	0.9	0.00448506	0.2	0.468732	0.1	0.679452	0.5	0.0859476	0.3	0.393646	-0.1	1	-4	0	4.4	0
Dctn1	ENSMUSG00000031865	1369.24	1343.71	1420.07	1200.62	O08788	504.427	458.709	411.218	402.567	0	0.913031	-0.2	0.483678	0	1	0.2	0.468672	-0.4	0.000702585	-0.3	0.1	-0.4	0	0.2	0.2
Mtres1	ENSMUSG00000019797	40.03	41.7644	33.062	44.0689	Q9CQF4	32.087	56.4934	20.4405	58.5468	-0.3	0.68362	0	0.969687	0.1	0.880843	-0.4	0.527274	-1.5	0.320333	0.3	0.6	1.3	0.2	-3.1	0
Snip1	ENSMUSG00000050213	165.628	141.284	135.802	161.361	Q8BIZ6	9.24499	8.26062	3.39598	9.26346	-0.3	0.507846	0.2	0.698199	-0.2	0.589784	-0.3	0.554669	-1.9	0.11895	0.3	0.6	-0.2	0.8	-2	0.1
Lrrc8c	ENSMUSG00000054720	888.834	695.774	1767.72	1188.15	Q8R502	31.1126	12.9696	39.5334	21.7361	1	0.00214722	0.7	0.0178875	-0.3	0.21778	0.6	0.0883902	0.4	5.93e-06	0.8	0	-1.3	0	0.9	0
Caap1	ENSMUSG00000028578	128.2	112.126	148.544	135.897	Q8VDY9	19.2984	17.2249	21.8591	20.4833	0.2	0.620153	0.2	0.549299	-0.2	0.690415	0.1	0.795005	0.1	0.623901	0.3	0.2	-0.2	0.5	0	0.9
Retreg2	ENSMUSG00000049339	524.932	538.856	490.221	640.728	Q6NS82	12.7298	13.8075	19.3264	16.0999	-0.1	0.780292	0.2	0.518389	0.1	0.840868	-0.4	0.286132	0.7	0.105194	0.3	0.5	0.2	0.8	0.3	0.2
Melk	ENSMUSG00000035683	147.398	130.571	98.6252	85.6294	Q61846	127.903	75.3331	89.7002	48.4123	-0.6	0.241938	-0.7	0.227706	-0.2	0.705052	0.2	0.732891	-0.6	0.0196522	-0.5	0.2	-1	0	0.9	0
Crip1	ENSMUSG00000006360	650.333	557.505	712.684	548.703	P63254	1175.95	983.735	935.783	948.744	0.1	0.718595	-0.1	0.891423	-0.2	0.504031	0.4	0.306395	-0.5	0.0697948	-0.2	0.6	-1.5	0	1.2	0
Nsfl1c	ENSMUSG00000027455	188.979	153.414	161.425	176.379	Q9CZ44	298.686	270.839	252.727	305.08	-0.2	0.585056	0.2	0.683546	-0.3	0.443295	-0.1	0.750506	0	0.91422	0.2	0.5	-0.1	0.8	-0.1	0.5
Rbm47	ENSMUSG00000070780	471.968	612.799	767.567	719.369	Q91WT8	39.5458	43.2053	61.7134	49.6875	0.7	0.0349599	0.2	0.530357	0.4	0.154661	0.1	0.815421	0.8	0.0140952	0.3	0.5	0.1	0.7	0.4	0.2
Mtrex	ENSMUSG00000016018	620.727	624.937	542.249	561.876	Q9CZU3	296.29	248.139	242.65	218.458	-0.2	0.611048	-0.2	0.57658	0	0.961303	-0.1	0.89834	-0.3	0.128351	-0.3	0.2	-0.2	0.4	0.2	0.5
Ociad1	ENSMUSG00000029152	598.793	641.913	731.274	670.683	Q9CRD0	124.454	146.146	131.541	149.431	0.3	0.465841	0	0.96176	0.1	0.702139	0.1	0.762579	0.2	0.546347	0.1	0.8	0.4	0.3	-0.3	0.4
Eif3k	ENSMUSG00000053565	870.702	802.384	883.729	709.111	Q9DBZ5	166.919	107.239	141.415	92.717	0	0.988426	-0.2	0.465062	-0.1	0.727245	0.3	0.353552	0.2	0.720352	-0.1	0.7	-0.1	0.8	0.5	0.2
Ufc1	ENSMUSG00000062963	232.726	276.31	280.322	277.558	Q9CR09	109.702	92.2367	87.7789	90.6041	0.3	0.534842	0	0.944185	0.3	0.43462	0	1	0.2	0.768414	1	0.3	-0.7	0.4	-0.1	0.7
St13	ENSMUSG00000022403	799.408	797.702	760.022	906.663	Q99L47	420.285	476.096	347.587	529.008	-0.1	0.83767	0.1	0.632934	0	0.969277	-0.3	0.434143	0.1	0.719618	0.6	0	0.2	0.5	-0.7	0
Cetn2	ENSMUSG00000031347	142.39	113.863	98.754	100.101	Q9R1K9	30.3067	15.5687	15.9279	13.3711	-0.5	0.322471	-0.2	0.610467	-0.3	0.455787	0	0.984511	-0.9	1.34e-14	-0.3	0.6	-1	0	0.4	0.4
Slc1a4	ENSMUSG00000020142	140.19	81.4321	68.5188	94.5411	O35874	31.7173	136.224	30.6949	154.477	-1.1	0.0664594	0.2	0.747706	-0.8	0.142817	-0.5	0.362306	-0.2	0.795872	0	0.9	2.3	0	-2.5	0
Phax	ENSMUSG00000008301	292.714	316.407	236.037	247.042	Q9JJT9	46.6432	27.895	26.4119	21.2602	-0.3	0.424054	-0.4	0.247734	0.1	0.668021	-0.1	0.877494	-0.7	0.00533205	-0.2	0.8	-1.1	0.1	0.5	0.1
Cdk5	ENSMUSG00000028969	172.349	181.599	126.978	136.945	P49615	84.51	119.536	99.9166	87.9866	-0.4	0.296703	-0.4	0.229131	0.1	0.787925	-0.1	0.806413	0.3	0.418461	-0.5	0.2	0.6	0.1	0.3	0.5
Coro2a	ENSMUSG00000028337	2510.66	2288.8	1384.84	1103.34	Q8C0P5	183.763	139.172	124.516	65.4446	-0.9	0.00629127	-1.1	0.000126223	-0.1	0.686893	0.3	0.336106	-1.3	0.0181838	-1.4	0	-1	0	1.2	0
Cenpe	ENSMUSG00000045328	667.647	506.389	583.827	382.795	Q6RT24	47.5316	23.0854	32.9512	17.0199	-0.2	0.633147	-0.4	0.281002	-0.4	0.253581	0.6	0.174241	-0.7	0.0656937	-0.5	0.2	-1.1	0	0.9	0
Grk2	ENSMUSG00000024858	2757.56	2827.35	3334.27	2669.53	Q99MK8	74.2149	42.8081	48.2561	39.4175	0.3	0.400753	-0.1	0.67807	0.1	0.82745	0.3	0.324306	-0.7	0.000173325	-0.1	0.8	-1.2	0	0.6	0
Sucla2	ENSMUSG00000022110	308.42	300.805	323.486	274.694	Q9Z2I9	1075.02	907.876	965.213	808.213	0.1	0.909041	-0.2	0.629018	0	0.965932	0.2	0.562125	-0.1	0.828697	-0.4	0.1	-0.1	0.8	0.4	0.1
Cyba	ENSMUSG00000006519	3094.6	3346.35	3234.95	3485.81	Q61462	248.47	140.343	314.72	142.495	0.1	0.867678	0	0.958588	0.1	0.568252	-0.1	0.720969	0.6	0.0241953	-0.1	0.8	-1.2	0	1.8	0
Eif5a	ENSMUSG00000078812	1458.85	1800.08	1367.6	1754.31	P63242	949.66	1222.36	612.724	1161.05	-0.1	0.776657	-0.1	0.820536	0.3	0.182172	-0.4	0.240552	-0.5	0.0835519	-0.1	0.4	0.7	0	-1.1	0
Wdr48	ENSMUSG00000032512	522.471	473.497	642.925	578.768	Q8BH57	48.269	36.6471	42.9647	43.6497	0.3	0.38948	0.3	0.421698	-0.1	0.685266	0.1	0.68939	-0.4	0.366493	1	0.2	-0.7	0.3	-0.7	0.2
Rdx	ENSMUSG00000032050	583.418	687.418	671.327	641.804	P26043	606.213	470.781	430.661	428.301	0.2	0.564308	-0.1	0.680777	0.3	0.333838	0.1	0.887872	-0.4	0.159256	-0.3	0.2	-0.1	0.7	0	0.9
Zc3h13	ENSMUSG00000022000	315.571	287.314	455.332	415.132	E9Q784	16.612	17.1766	22.5938	24.1729	0.5	0.141043	0.5	0.124705	-0.1	0.71301	0.1	0.735378	0.8	0.119408	0.7	0.1	0.4	0.5	-0.3	0.3
Cct7	ENSMUSG00000030007	1444.45	1584	1278.83	1478.26	P80313	910.347	961.669	589.73	874.084	-0.2	0.589545	-0.1	0.638078	0.2	0.573756	-0.2	0.497081	-0.4	0.101525	-0.1	0.6	0.4	0.2	-0.7	0
Mapk3	ENSMUSG00000063065	449.936	477.899	466.672	427.745	Q63844	115.65	177.408	80.5786	154.648	0.1	0.90612	-0.2	0.538791	0.1	0.697915	0.1	0.760508	-0.8	0.10139	-0.4	0.1	0.3	0.5	-0.7	0.2
Lactb	ENSMUSG00000032370	473.047	346.886	600.658	311.259	Q9EP89	583.02	533.305	476.434	465.99	0.3	0.438593	-0.2	0.600896	-0.4	0.165481	0.9	0.0353526	-0.1	0.78189	-0.3	0.2	-0.3	0.4	0.5	0.1
Sart1	ENSMUSG00000039148	480.297	512.647	509.677	541.474	Q9Z315	34.1365	36.0263	25.2451	37.0361	0.1	0.826719	0	0.911741	0.1	0.676801	-0.1	0.793531	-0.8	0.145319	-0.1	0.8	-0.1	0.9	-0.6	0.3
Flnc	ENSMUSG00000068699	105.322	246.611	50.3786	226.485	Q8VHX6	29.1492	280.375	26.7363	250.576	-1.1	0.0487744	-0.2	0.68474	1.2	0.00532866	-2.2	4.87e-07	-0.1	0.877178	-0.4	0.1	4.6	0	-4.3	0
Plec	ENSMUSG00000022565	12861	11946.1	9120.03	10658.8	Q9QXS1	9242.31	15101.9	7886.96	13109.6	-0.5	0.122555	-0.2	0.461038	-0.1	0.76814	-0.2	0.454579	-0.1	0.161518	-0.3	0	1.1	0	-0.9	0
Casp6	ENSMUSG00000027997	145.712	195.313	78.1761	145.473	O08738	32.6532	18.9321	12.6422	13.711	-0.9	0.0636926	-0.5	0.220686	0.4	0.292945	-0.9	0.0467429	-1.4	0.000274484	-0.5	0.1	-0.8	0	-0.2	0.7
Vat1	ENSMUSG00000034993	5521.54	6472.13	3794.98	5740.02	Q62465	226.174	517.257	251.32	445.941	-0.5	0.13072	-0.2	0.531926	0.3	0.36469	-0.6	0.113561	0.4	0.298841	-0.5	0	1.9	0	-1	0
Stard5	ENSMUSG00000046027	263.354	245.232	527.845	466.388	Q9EPQ7	37.6612	46.2714	41.8491	85.5425	1	0.0119509	0.9	0.00489381	-0.1	0.845501	0.2	0.686577	0.5	0.50546	0.9	0	0.7	0.3	-1.1	0
Mapkapk3	ENSMUSG00000032577	1385.63	1268.56	1371.06	1285.95	Q3UMW7	29.6425	28.965	16.4399	28.5203	0	0.970271	0	0.982389	-0.1	0.687872	0.1	0.810137	-0.7	0.115245	0.1	0.7	0	1	-0.8	0
Cpne1	ENSMUSG00000074643	374.742	456.659	624.085	584.223	Q8C166	66.7738	112.191	56.0814	139.392	0.7	0.0484564	0.3	0.2883	0.3	0.318128	0.1	0.81743	0.2	0.727425	0.3	0.2	1	0.1	-1.1	0
Tbc1d8b	ENSMUSG00000042473	137.136	119.73	117.599	92.2595	A3KGB4	18.3354	66.846	20.7673	50.0151	-0.2	0.632423	-0.4	0.341051	-0.2	0.650518	0.4	0.486082	0.6	0.400703	-0.4	0.1	2.8	0	-1.8	0
Rplp0	ENSMUSG00000067274	1475.75	1322.34	1508.44	1315.68	P14869	501.123	372.245	395.403	359.591	0	0.954815	0	0.902283	-0.1	0.593367	0.2	0.569223	-0.2	0.460066	0	0.9	-0.4	0.1	0.2	0.3
Ndufs1	ENSMUSG00000025968	690.25	625.946	517.053	506.385	Q91VD9	189.152	188.61	164.499	148.142	-0.4	0.221422	-0.3	0.305613	-0.1	0.687268	0	0.969316	-0.3	0.295822	-0.9	0	0	0.8	0.7	0.1
Cisd2	ENSMUSG00000028165	363.345	377.385	321.359	376.804	Q9CQB5	101.411	91.0554	125.242	88.1722	-0.2	0.648994	0	0.923815	0.1	0.835293	-0.2	0.566448	0.5	0.136302	0.1	0.6	0	0.9	0.4	0.2
Dnajc3	ENSMUSG00000022136	1364.3	1394.33	1223.95	1153.86	Q91YW3	1589.12	1277.97	1324.92	1025.48	-0.2	0.651311	-0.3	0.288425	0.1	0.85161	0.1	0.843558	-0.1	0.460407	-0.6	0	-0.1	0.6	0.6	0
Fxyd5	ENSMUSG00000009687	2551.19	3139.16	1488.79	2267.36	P97808	139.822	209.141	106.404	146.412	-0.8	0.0121958	-0.5	0.0753331	0.3	0.182463	-0.6	0.0527643	-0.3	0.478108	-0.6	0	0.7	0.1	-0.5	0.2
Sumf1	ENSMUSG00000030101	725.844	771.823	576.561	621.988	Q8R0F3	6.74192	10.7429	6.77166	8.38343	-0.3	0.357219	-0.3	0.253121	0.1	0.719204	-0.1	0.76105	-0.3	0.6876	-0.4	0.1	0.7	0	-0.6	0.4
Snrnp200	ENSMUSG00000003660	1613.81	1705.65	1796.71	1706.2	Q6P4T2	1726.77	1741.58	1424.37	1685.31	0.1	0.688554	0	0.921929	0.1	0.727858	0.1	0.859402	-0.3	0.00494135	0	0.9	0	0.7	-0.4	0
Srp9	ENSMUSG00000026511	76.8653	88.8718	81.5915	76.7914	P49962	6.42434	8.66952	6.92198	7.24657	0.1	0.903051	-0.2	0.582618	0.2	0.617883	0.1	0.884259	0.1	0.671681	-0.5	0.5	0.4	0.2	0.2	0.8
Glul	ENSMUSG00000026473	240.702	380.779	169.127	194.403	P15105	28.81	61.867	18.6536	30.5468	-0.5	0.23593	-1	0.00282423	0.7	0.0367485	-0.2	0.640793	-1.3	0.0020851	-1.2	0	1.1	0	-1.2	0.1
Arpc5	ENSMUSG00000008475	1541.84	1747.14	1938.12	2088.39	Q9CPW4	773.385	474.852	814.146	548.872	0.3	0.347683	0.2	0.490736	0.2	0.450395	-0.1	0.756158	0.1	0.652408	0.3	0.3	-0.9	0	0.7	0
Tfip11	ENSMUSG00000029345	494.409	516.973	511.531	525.587	Q9ERA6	59.3522	54.5086	51.4545	53.5847	0	0.910944	0	0.999863	0.1	0.759914	0	0.906186	0.1	0.747438	0.6	0.4	-0.5	0.5	0	0.8
Pigs	ENSMUSG00000041958	503.782	545.093	421.058	535.189	Q6PD26	308.383	272.103	259.451	258.31	-0.3	0.472974	-0.1	0.857688	0.1	0.667249	-0.4	0.321353	-0.6	0.068327	-0.1	0.8	-0.7	0.1	0.2	0.5
Scyl3	ENSMUSG00000026584	357.618	287.949	230.729	206.191	Q9DBQ7	11.4058	11.0011	9.69022	7.61217	-0.6	0.0903535	-0.5	0.122831	-0.3	0.335531	0.2	0.707995	-0.3	0.4273	-0.7	0.3	-0.1	0.7	0.5	0.5
Cirbp	ENSMUSG00000045193	88.3961	86.9839	110.854	79.9701	P60824	13.1975	10.7229	17.6451	9.51873	0.3	0.555169	-0.2	0.724902	0	0.990889	0.5	0.371246	0.4	0.0179104	-0.1	0.6	-0.3	0.2	0.9	0
Guk1	ENSMUSG00000020444	199.797	189.032	158.752	161.034	Q64520	0.625902	27.5405	6.87363	22.6463	-0.3	0.399972	-0.3	0.470961	-0.1	0.881706	0	0.964408	2.2	0.147045	-0.3	0.2	5.5	0	-2.9	0.1
Acot7	ENSMUSG00000028937	398.777	408.817	578.229	643.736	Q91V12	59.7513	57.9739	54.5055	88.0883	0.5	0.181043	0.6	0.0456346	0	0.903321	-0.2	0.65043	-0.1	0.808493	0.8	0	-0.2	0.6	-0.7	0
Strn	ENSMUSG00000024077	482.638	469.995	556.266	510.069	O55106	59.8556	79.6379	61.2564	83.3856	0.2	0.589347	0.1	0.814804	0	0.970253	0.1	0.748697	0.7	0.50128	0.5	0.6	0.6	0.6	-0.4	0.6
Ctbp2	ENSMUSG00000030970	467.461	543.117	352.933	359.215	P56546	50.3815	45.1895	41.6255	28.8202	-0.4	0.239328	-0.6	0.0420801	0.2	0.405263	0	0.943517	-0.6	0.355626	-1.4	0.1	-1	0.2	1.8	0
Mydgf	ENSMUSG00000019579	684.326	783.6	515.154	612.467	Q9CPT4	456.017	387.418	301.009	291.935	-0.4	0.214957	-0.4	0.177164	0.2	0.398093	-0.3	0.455491	-0.8	0.121066	-0.3	0.4	-0.2	0.7	-0.3	0.5
Sdhaf4	ENSMUSG00000026154	95.8083	80.2647	66.2099	53.9772	Q8BTE0	31.2234	20.4964	24.3183	13.2858	-0.5	0.311722	-0.6	0.235024	-0.2	0.624036	0.3	0.612322	-0.3	0.712909	-1.2	0.2	-0.5	0.5	1.4	0.1
Cklf	ENSMUSG00000054400	89.9618	105.042	101.816	87.1771	Q9DAS1	84.9965	45.4159	57.6615	36.3267	0.2	0.770466	-0.3	0.481635	0.2	0.611663	0.2	0.651457	-0.6	4.99e-37	-0.3	0	-0.9	0	0.7	0
Ranbp9	ENSMUSG00000038546	423.221	390.056	461.827	439.279	P69566	10.4056	19.739	9.99666	21.4243	0.1	0.765824	0.1	0.680129	-0.1	0.746639	0.1	0.875442	0	0.917352	0.1	0.6	1	0	-1.1	0
Zmpste24	ENSMUSG00000043207	435.789	464.478	445.114	441.702	Q80W54	189.93	355.662	169.682	325.741	0	0.975572	-0.1	0.752239	0.1	0.725315	0	1	-0.4	0.174918	-0.2	0.4	0.9	0	-1.1	0
Csk	ENSMUSG00000032312	943.696	939.86	860.981	849.479	P41241	312.478	208.32	199.702	181.261	-0.1	0.685472	-0.2	0.555734	0	0.976265	0	0.996995	-0.8	0.00635008	-0.4	0.2	-0.6	0	0.2	0.6
Smim7	ENSMUSG00000044600	427.974	436.505	327.846	387.828	Q5RKS2	56.8205	50.8677	55.8969	43.5071	-0.4	0.266267	-0.2	0.509624	0.1	0.877457	-0.3	0.483242	0	0.948859	-0.3	0.7	-0.2	0.7	0.5	0.4
Prpf40a	ENSMUSG00000061136	739.378	689.117	799.3	756.635	Q9R1C7	321.439	350.304	327.88	370.114	0.1	0.767962	0.1	0.792442	-0.1	0.791982	0.1	0.864845	-0.1	0.801918	-0.1	0.6	0.7	0	-0.6	0
Mtfr1l	ENSMUSG00000046671	171.468	230.059	154.038	154.375	Q9CWE0	14.7075	12.3728	18.7919	7.98435	-0.2	0.70231	-0.6	0.0792931	0.4	0.183832	0	0.999358	0.4	0.00142752	-0.7	0.1	-0.2	0	1.3	0
Xpo4	ENSMUSG00000021952	335.77	322.812	192.408	177.382	Q9ESJ0	24.9397	39.5275	21.4509	20.8851	-0.8	0.0309013	-0.9	0.00982559	0	0.933921	0.1	0.79888	-0.4	0.383424	-1.3	0	0.6	0.2	0.2	0.5
Orc1	ENSMUSG00000028587	62.8519	74.2691	49.9618	56.6606	Q9Z1N2	12.0885	18.9319	13.7972	13.8881	-0.3	0.551025	-0.4	0.377296	0.3	0.583532	-0.2	0.745622	0.1	0.891223	-0.5	0.4	0.6	0.2	-0.1	0.9
Pold3	ENSMUSG00000030726	353.013	323.6	381.054	301.49	Q9EQ28	24.0322	5.86846	19.7944	5.25612	0.1	0.792068	-0.1	0.688777	-0.1	0.744221	0.3	0.412819	-0.3	0.00982376	1.1	0.5	-3.3	0.1	1.9	0
Hccs	ENSMUSG00000031352	241.047	254.441	165.209	217.369	P53702	190.14	202.265	151.596	166.082	-0.5	0.174221	-0.3	0.444858	0.1	0.751604	-0.4	0.316282	-0.2	0.0570679	-0.2	0.3	0.1	0.5	-0.2	0.2
Pld4	ENSMUSG00000052160	2328.4	1436.12	853.362	843.247	Q8BG07	79.3145	65.292	61.4323	36.7944	-1.5	4.04e-06	-0.8	0.00471881	-0.7	0.00560381	0	1	-0.3	0.725557	-1.2	0	0.3	0.7	0.7	0.2
Ap2b1	ENSMUSG00000035152	1296.53	1174.67	2036.75	1868.28	Q9DBG3	86.5063	86.5817	82.8979	132.134	0.7	0.0365609	0.6	0.0200511	-0.1	0.649248	0.1	0.731098	0	0.93082	0.1	0.8	0	0.9	-0.1	0.8
Eno3	ENSMUSG00000060600	149.802	68.4998	159.331	53.3307	P21550	57.628	103.261	33.0647	77.1201	0.1	0.873121	-0.4	0.418164	-1.1	0.00434233	1.6	0.00239111	-0.9	0.117737	-0.5	0.2	0.9	0	-1.3	0
Unc13c	ENSMUSG00000062151	4.30202	3.2493	4.89564	3.80138	Q8K0T7	219.83	54.1341	175.69	60.748	0.2	0.902662	0.2	0.893302	-0.3	0.846948	0.3	0.867021	-0.3	0.0421026	0.2	0.5	-2.1	0	1.6	0
Ndufb7	ENSMUSG00000033938	445.718	470.189	403.602	386.688	Q9CR61	148.323	96.134	140.077	75.7989	-0.2	0.693137	-0.3	0.322146	0.1	0.755689	0.1	0.899992	-0.1	0.683014	-1	0	-0.6	0	1.5	0
Tmsb4x	ENSMUSG00000049775	23376.3	23737.3	40429.5	29597.8	P20065	581.883	356.119	561.182	425.603	0.8	0.0518646	0.3	0.377819	0	0.89919	0.4	0.270443	-0.6	0.263015	-0.1	0.9	-0.6	0.4	0.1	0.9
Htt	ENSMUSG00000029104	1578.38	1394.96	1681.14	1446.93	P42859	47.3967	61.4992	61.1548	61.1049	0.1	0.801036	0	0.978265	-0.2	0.533193	0.2	0.533317	0.4	0.219489	0.1	0.9	0.3	0.5	0	0.9
Anxa2	ENSMUSG00000032231	4931.73	6540	6874.78	7131.69	P07356	4042.21	1731.68	3718.84	1808.29	0.5	0.176635	0.1	0.763695	0.4	0.0912017	-0.1	0.86873	0	0.931518	0	1	-1.7	0	1.7	0
Atl2	ENSMUSG00000059811	206.631	181.998	138.523	143.139	Q6PA06	81.891	80.8717	66.7351	60.8467	-0.6	0.154744	-0.4	0.322156	-0.2	0.655473	-0.1	0.925321	-0.2	0.545991	-0.6	0.2	0	0.9	0.3	0.5
Nrbp1	ENSMUSG00000029148	497.434	488.217	683.604	659.488	Q99J45	36.0032	41.4162	29.8667	53.4854	0.4	0.204767	0.4	0.211499	0	1	0	0.920016	-0.9	0.100677	0.9	0.1	0.1	0.8	-1.9	0
Trnt1	ENSMUSG00000013736	208.084	215.124	244.438	255.436	Q8K1J6	57.4394	75.0709	67.4301	85.1945	0.2	0.612562	0.2	0.566597	0.1	0.884479	-0.1	0.879918	0.5	0.261997	0	0.8	0.7	0.1	-0.2	0.4
Map7d1	ENSMUSG00000028849	757.347	835.309	647.904	651.583	A2AJI0	45.245	34.3628	35.7452	25.6017	-0.2	0.505948	-0.4	0.177601	0.2	0.533358	0	0.984369	-0.1	0.801426	-0.3	0.6	-0.5	0.4	0.8	0.1
Timm17b	ENSMUSG00000031158	115.076	111.714	133.541	110.457	Q9Z0V7	10.6593	8.62284	9.39427	8.14142	0.2	0.653515	0	0.927945	0	0.969056	0.3	0.562861	0.1	0.895024	-0.1	0.7	0	1	0.2	0.7
Pld3	ENSMUSG00000003363	2901.23	2833.18	2928.16	3278.92	O35405	209.016	208.548	188.508	230.405	0	0.999406	0.2	0.65405	0	0.994818	-0.2	0.698102	-0.4	0.506617	0.4	0.3	0.2	0.6	-1	0
Ranbp10	ENSMUSG00000037415	558.812	496.824	465.492	457.074	Q6VN19	43.8552	120.715	27.181	106.011	-0.3	0.432724	-0.2	0.622294	-0.1	0.608904	0	0.983305	-0.8	0.484898	-0.2	0.3	2.4	0	-3	0
Pik3cd	ENSMUSG00000039936	2987.36	2386.8	2830.27	2095.42	O35904	20.3039	9.62739	16.7832	8.06658	-0.1	0.83973	-0.2	0.445099	-0.3	0.239973	0.4	0.226887	-1	0.264758	-0.7	0.5	-1.5	0	1.1	0.4
Cnpy3	ENSMUSG00000023973	919.245	936.902	636.554	768.461	Q9DAU1	255.358	229.018	159.884	179.236	-0.5	0.117841	-0.3	0.259291	0	0.883216	-0.3	0.408506	-0.9	0.000907121	-0.5	0	-0.1	0.5	-0.3	0.3
Tubb6	ENSMUSG00000001473	729.948	852.63	575.238	809.672	Q922F4	79.2971	120.168	48.6343	108.86	-0.4	0.30299	-0.1	0.786126	0.2	0.403121	-0.5	0.193085	-1.4	0.00745295	-0.2	0.2	0.6	0	-1.8	0
Itfg1	ENSMUSG00000031703	642.716	647.999	592.527	627.665	Q99KW9	56.5858	68.6828	54.7427	63.4263	-0.1	0.75617	-0.1	0.827282	0	0.943729	-0.1	0.832159	-0.1	0.726504	-0.2	0.4	0.3	0.1	-0.2	0.5
Nap1l4	ENSMUSG00000059119	939.302	1028.46	659.835	761.924	Q78ZA7	283.936	212.582	154.767	150.094	-0.5	0.133705	-0.5	0.103273	0.2	0.593152	-0.2	0.529756	-0.8	0.0798632	-0.4	0.7	-1	0.2	0.5	0.4
Ube2k	ENSMUSG00000029203	457.172	444.847	568.116	567.959	P61087	33.2727	49.5367	19.1478	60.257	0.3	0.431523	0.3	0.358361	0	0.963724	0	1	-1.2	0.142109	0.1	0.9	1	0.1	-2.3	0
Rrp7a	ENSMUSG00000018040	334.754	395.767	376.333	358.696	Q9D1C9	129.855	172.848	105.651	149.23	0.2	0.671319	-0.2	0.598805	0.3	0.372584	0.1	0.893293	0	0.889395	-0.3	0.2	0.7	0	-0.5	0.1
Fus	ENSMUSG00000030795	626.608	701.474	717.178	718.291	P56959	287.906	187.698	279.269	183.049	0.2	0.572748	0	1	0.2	0.490302	0	0.997626	0.1	0.735127	-0.3	0.5	-0.7	0	1.1	0
Snap29	ENSMUSG00000022765	744.152	691.858	680.928	584.137	Q9ERB0	96.6466	72.2843	99.2525	58.0621	-0.1	0.754553	-0.3	0.386257	-0.1	0.779063	0.2	0.601569	0	0.884579	-0.6	0.1	-0.7	0	1.4	0
Washc2	ENSMUSG00000024104	1678.7	1559.77	1341.05	1244.52	Q6PGL7	233.759	300.206	237.326	227.883	-0.3	0.328912	-0.4	0.192285	-0.1	0.75366	0.1	0.785305	-0.3	0.170773	-0.6	0	0.2	0.1	0	1
Rbbp5	ENSMUSG00000026439	282.777	267.671	218.692	225.304	Q8BX09	47.5596	51.0733	30.177	40.8924	-0.4	0.335112	-0.3	0.397939	-0.1	0.85313	-0.1	0.912806	-1.3	0.03879	-0.7	0.2	0.1	0.7	-0.7	0.3
Cyb5a	ENSMUSG00000024646	1523.93	2724.3	1087.54	2429.45	P56395	103.195	178.855	82.0756	151.688	-0.5	0.132779	-0.2	0.517815	0.9	0.00143503	-1.2	0.000227635	-0.2	0.541706	0	1	0.7	0.1	-0.9	0
Tsn	ENSMUSG00000026374	802.025	774.275	615.262	611.491	Q62348	77.1072	65.4655	35.9942	49.165	-0.4	0.27095	-0.4	0.196947	0	0.933467	0	1	-1.5	0.0161144	-0.4	0	-0.2	0.4	-0.8	0.2
Cct8	ENSMUSG00000025613	712.466	851.347	743.647	865.19	P42932	2001.18	2238.79	1376.98	2163.46	0.1	0.910611	0	0.990858	0.3	0.340311	-0.2	0.580986	-0.4	0.014668	0	0.9	0.2	0.1	-0.7	0
Tnpo3	ENSMUSG00000012535	830.143	884.822	721.144	728.45	Q6P2B1	12.6206	12.0883	9.33401	9.46219	-0.2	0.549524	-0.3	0.272795	0.1	0.659127	0	0.968252	-0.1	0.924734	-0.5	0.5	0.2	0.8	0.2	0.8
Tm9sf3	ENSMUSG00000025016	2800.58	3011.81	2421.78	2674.85	Q9ET30	216.247	197.875	216.394	166.99	-0.2	0.527847	-0.2	0.493696	0.1	0.65297	-0.2	0.657136	0.3	0.636767	-0.6	0.3	0.1	0.9	0.8	0.2
Ahcyl1	ENSMUSG00000027893	1093.24	1154.09	1044.28	976.53	Q80SW1	221.192	259.118	172.342	208.265	-0.1	0.846064	-0.3	0.401297	0.1	0.740006	0.1	0.812953	-0.4	0.120549	-0.3	0.2	0.3	0.3	-0.4	0.2
Ptms	ENSMUSG00000030122	768.215	659.256	999.696	634.766	Q9D0J8	474.822	216.286	272.644	197.745	0.4	0.31252	-0.1	0.787959	-0.2	0.463319	0.6	0.0917068	-1.1	0.0082261	-0.6	0.3	-1.8	0	1.3	0
Crlf3	ENSMUSG00000017561	445.852	405.288	1032.25	777.283	Q9Z2L7	189.873	116.953	265.727	212.926	1.2	0.0004421	0.9	0.00522209	-0.1	0.702171	0.4	0.257148	0.5	3.92e-05	0.9	0	-0.8	0	0.3	0
Bag6	ENSMUSG00000024392	762.404	883.667	979.464	1062.26	Q9Z1R2	13.6088	6.73035	10.9817	7.68014	0.4	0.281889	0.2	0.450987	0.2	0.397768	-0.1	0.719261	-0.3	0.230929	0.2	0.4	-1	0	0.5	0
Uap1	ENSMUSG00000026670	296.269	236.492	426.436	302.119	Q91YN5	16.3887	16.5277	17.0134	20.0421	0.5	0.192874	0.3	0.368573	-0.3	0.329331	0.5	0.225335	0.2	0.471388	0.1	0.8	0.1	0.6	0	0.9
Pdia6	ENSMUSG00000020571	3351.39	3442.31	3781.86	4692.44	Q922R8	1171.1	1043.79	1037.79	1349.65	0.2	0.589514	0.4	0.13984	0.1	0.815337	-0.3	0.307829	0.1	0.729272	0.3	0.2	-0.2	0.6	0	0.9
Ankrd44	ENSMUSG00000052331	644.797	547.898	1010.9	652.104	B2RXR6	104.899	75.876	88.9162	85.6499	0.6	0.137317	0.2	0.592626	-0.2	0.551506	0.6	0.128606	-0.2	0.347438	0	0.9	-0.6	0	0.3	0.3
Ptk2	ENSMUSG00000022607	229.707	223.348	170.784	210.361	P34152	30.1128	21.6517	25.5524	19.3365	-0.4	0.344234	-0.1	0.750211	0	0.988636	-0.3	0.519753	-0.3	0.374749	-0.3	0.6	-0.5	0	0.5	0.4
Psmd2	ENSMUSG00000006998	1318.85	1515.61	1375.29	1759.03	Q8VDM4	557.516	487.924	354.572	536.917	0.1	0.892512	0.2	0.534144	0.2	0.382242	-0.4	0.24595	-0.5	0.112672	0.3	0.4	-0.2	0.6	-0.6	0
Smpdl3a	ENSMUSG00000019872	911.021	764.106	647.571	813.063	P70158	91.7566	145.033	71.6833	146.189	-0.5	0.157469	0	0.907822	-0.2	0.427554	-0.3	0.377756	-0.4	0.537886	0	0.9	1	0.2	-1.4	0
Ddb1	ENSMUSG00000024740	3633.2	3928.65	3223.74	3352.35	Q3U1J4	244.789	280.359	151.421	226.577	-0.2	0.585876	-0.3	0.36079	0.1	0.58537	-0.1	0.860437	-1	0.000999972	-0.6	0	0.2	0.4	-0.7	0
Srp68	ENSMUSG00000020780	368.275	378.285	332.719	359.098	Q8BMA6	300.614	335.499	311.487	301.614	-0.1	0.708735	-0.1	0.770829	0.1	0.845114	-0.1	0.76822	-0.3	0.439075	-0.4	0.5	0.1	0.9	-0.1	0.9
Gnb2	ENSMUSG00000029713	2009.32	2514.8	2534.91	2827.17	P62880	39.8958	40.7003	38.9508	43.3264	0.3	0.293758	0.1	0.654702	0.3	0.166812	-0.2	0.611952	-0.1	0.7951	0.2	0.5	0	0.9	-0.2	0.4
Thrap3	ENSMUSG00000043962	343.478	334.759	346.072	342.973	Q569Z6	956.238	809.077	825.896	784.841	0	1	0	1	0	0.977382	0	1	-0.4	0.0808733	-0.2	0.3	-0.3	0.1	0.1	0.8
Actr3	ENSMUSG00000026341	1338.51	1466.74	2114.42	2089.39	Q99JY9	1159.2	677.262	1214.06	913.235	0.7	0.0483704	0.5	0.080398	0.2	0.570013	0	1	0	0.987912	0.5	0.1	-1.1	0	0.6	0
Fcer1g	ENSMUSG00000058715	1752.77	2131.83	2935.76	3215.88	P20491	990.568	926.517	830.833	1321.62	0.7	0.0224162	0.6	0.0360314	0.3	0.197618	-0.1	0.689861	-0.2	0.648263	0.9	0	-0.1	0.7	-0.9	0
Actb	ENSMUSG00000029580	33896.6	40644.7	59032.1	53615	P60710	3707.59	3058.5	4494.32	3814.72	0.8	0.0193483	0.4	0.172784	0.3	0.278555	0.1	0.700676	0.3	0.00767	0.3	0	-0.3	0	0.2	0
Uck2	ENSMUSG00000026558	1434.35	1515.21	342.816	531.17	Q99PM9	61.4216	44.8114	17.2877	14.8514	-2.1	8.6e-11	-1.5	1.84e-08	0.1	0.689166	-0.6	0.0625409	-3.3	0.00610104	-2	0	-0.6	0.1	-0.8	0.5
Arhgdib	ENSMUSG00000030220	2095.66	2365.38	2130.3	2309.05	Q61599	1284.73	981.882	832.813	906.17	0	0.998084	-0.1	0.833168	0.2	0.522567	-0.1	0.721738	-0.6	0.0126707	-0.1	0.7	-0.4	0.2	0	0.9
Grpel1	ENSMUSG00000029198	487.645	563.31	399.464	438.376	Q99LP6	700.866	729.574	545.201	536.53	-0.3	0.397006	-0.4	0.181852	0.2	0.391348	-0.1	0.692351	-0.2	0.390991	-0.4	0.2	0.1	0.8	0.1	0.7
Sf3b1	ENSMUSG00000025982	1815.01	1708.19	2379.36	2044.28	Q99NB9	988.172	987.151	896.837	1115.85	0.4	0.249028	0.2	0.45732	-0.1	0.821473	0.2	0.537756	-0.2	0.134531	0.1	0.6	0	0.9	-0.3	0.1
Bclaf1	ENSMUSG00000037608	765.296	796.685	768.613	839.422	Q8K019	603.388	578.809	560.23	575.976	0	1	0	0.937081	0.1	0.813237	-0.1	0.74022	-0.1	0.698905	0.1	0.8	-0.1	0.5	0	1
Txndc12	ENSMUSG00000028567	234.609	265.927	220.162	262.41	Q9CQU0	74.3405	85.3912	65.5394	79.5712	-0.1	0.807723	-0.1	0.88307	0.2	0.551645	-0.3	0.507645	-0.3	0.660046	-0.2	0.7	0.3	0.5	-0.4	0.5
Exo5	ENSMUSG00000028629	204.473	203.279	161.281	151.353	Q9CXP9	95.3142	110.162	67.4701	77.4509	-0.3	0.415645	-0.5	0.242526	0	0.989652	0.1	0.861495	-0.5	0.0435137	-0.5	0.1	0.2	0.6	-0.2	0.5
Cdk2ap2	ENSMUSG00000024856	146.572	156.519	126.054	144.146	Q9CPY4	117.445	31.7925	121.979	27.6363	-0.2	0.613407	-0.2	0.687445	0.1	0.78281	-0.2	0.651844	1.2	0.282683	-0.2	0.8	-2	0.1	3.4	0
Pdzd8	ENSMUSG00000074746	883.066	949.634	870.934	848.135	B9EJ80	51.0775	49.1285	49.2344	41.4087	0	0.952085	-0.2	0.504928	0.1	0.674366	0	0.951021	-0.6	0.397402	-0.9	0.1	-0.1	0.7	0.4	0.6
Sptlc1	ENSMUSG00000021468	583.518	575.533	580.34	557.615	O35704	531.281	570.291	447.866	521.432	0	0.976036	-0.1	0.823586	0	1	0.1	0.913961	0	0.924947	-0.4	0.1	0.6	0.2	-0.2	0.5
Paxbp1	ENSMUSG00000022974	282.566	257.861	525.526	287.868	P58501	39.751	30.2724	42.3306	31.8924	0.9	0.0225968	0.1	0.755396	-0.1	0.73134	0.9	0.0293501	0.4	0.490898	0	0.9	-0.1	0.8	0.5	0
Edf1	ENSMUSG00000015092	541.343	568.547	727.813	698.805	Q9JMG1	168.529	83.6031	175.938	96.888	0.4	0.196435	0.3	0.381905	0.1	0.739963	0	0.905522	0.1	0.834272	0.2	0.1	-1	0	0.8	0
Sin3a	ENSMUSG00000042557	448.201	391.782	432.976	375.755	Q60520	138.356	94.2871	105.3	85.2639	-0.1	0.888149	-0.1	0.781331	-0.2	0.553815	0.2	0.597985	-0.4	0.195822	-0.2	0.6	-0.6	0.1	0.4	0.3
Pdk3	ENSMUSG00000035232	207.309	188.982	428.06	282.296	Q922H2	109.867	47.9498	113.101	67.4972	1	0.0194855	0.5	0.144103	-0.1	0.759608	0.6	0.124081	-0.2	0.69787	0.6	0.3	-1.3	0	0.6	0.3
Epb41l2	ENSMUSG00000019978	777.666	932.92	1143.11	946.181	O70318	1021.87	1051.83	1070.57	1005.05	0.6	0.134733	0	0.98239	0.3	0.273129	0.3	0.47675	0.2	0.161345	0	0.8	0.3	0.1	-0.1	0.7
Elavl1	ENSMUSG00000040028	564.828	594.356	697.97	666.801	P70372	303.118	305.446	314.431	322.692	0.3	0.368865	0.1	0.67296	0.1	0.728092	0.1	0.884177	0.1	0.699201	0.1	0.5	0.1	0.6	-0.1	0.5
Lrba	ENSMUSG00000028080	445.677	375.403	698.69	563.879	Q9ESE1	117.014	44.2217	100.737	62.5261	0.6	0.174761	0.5	0.175406	-0.2	0.571888	0.3	0.485933	-0.1	0.671654	0.5	0	-1.1	0	0.5	0
Snd1	ENSMUSG00000001424	2012.62	1875.11	2540.19	2229.52	Q78PY7	1192.34	1095.1	1327.83	1225.11	0.3	0.309571	0.2	0.458777	-0.1	0.766725	0.2	0.595463	0.2	0.288408	0.4	0.1	-0.5	0	0.3	0.1
Spi1	ENSMUSG00000002111	2150.3	2189.52	1911.72	1836.62	P17433	108.458	56.9888	76.2064	44.9381	-0.2	0.586071	-0.3	0.305575	0.1	0.861816	0	0.898137	-0.5	0.145479	-0.3	0.3	-0.9	0	0.7	0
Pofut2	ENSMUSG00000020260	178.915	251.516	255.452	271.107	Q8VHI3	59.2297	95.1641	76.923	96.4139	0.5	0.201867	0.1	0.843787	0.5	0.126129	-0.1	0.818275	0.7	0.0552539	0.2	0.6	0.8	0.1	-0.3	0.4
Rps14	ENSMUSG00000024608	1176.08	996.18	1322.14	1052.34	P62264	650.43	893.85	515.278	886.593	0.2	0.609725	0	0.90484	-0.2	0.386227	0.3	0.332968	-0.3	0.121929	-0.2	0.3	0.3	0.2	-0.4	0
Cs	ENSMUSG00000005683	1225.68	1133.19	1444.72	1414.68	Q9CZU6	347.96	265.903	380.79	311.541	0.2	0.498467	0.3	0.318707	-0.1	0.73742	0	0.971909	0.2	0.527182	0.3	0.6	-0.8	0.1	0.7	0.1
Aldoa	ENSMUSG00000030695	3065.73	3724.65	3106.63	4225.99	P05064	1152.99	1544.95	830.253	1644.38	0	0.993233	0.1	0.653858	0.3	0.19907	-0.5	0.208047	-0.5	0.0014003	0.1	0.4	0.4	0	-1.1	0
Strap	ENSMUSG00000030224	681.413	742.577	485.909	609.615	Q9Z1Z2	169.223	210.457	130.584	162.047	-0.5	0.140012	-0.3	0.272097	0.1	0.596728	-0.3	0.318875	-0.4	0.144608	-0.3	0.2	0.3	0.2	-0.5	0.1
Ndufc2	ENSMUSG00000030647	352.837	359.169	360.165	315.642	Q9CQ54	104.675	60.8409	97.6526	50.1373	0	0.988814	-0.2	0.493168	0	0.917876	0.2	0.620628	0.8	0.160679	-0.6	0.4	-0.7	0.4	2	0
Flna	ENSMUSG00000031328	15333.6	13633.3	15263.4	12919	Q8BTM8	2704.86	3266.02	2303.39	2901.26	0	0.992104	-0.1	0.712221	-0.1	0.564102	0.2	0.483533	0	0.764155	-0.5	0	0.7	0	-0.2	0.2
Wdr91	ENSMUSG00000058486	940.268	918.403	413.204	405.449	Q7TMQ7	51.8344	69.3873	48.4753	28.715	-1.2	0.000517951	-1.2	5.72e-05	0	1	0	0.986708	0.5	0.497024	-2.8	0.1	0.8	0.3	2.5	0.1
Rpl23a	ENSMUSG00000058546	28.4851	24.6182	25.2588	32.81	P62751	998.892	1258.25	802.939	1571.69	-0.2	0.788083	0.4	0.570244	-0.2	0.760797	-0.4	0.595496	-0.1	0.707894	0.4	0	0.6	0	-1.1	0
Ddx52	ENSMUSG00000020677	216.343	203.173	221.92	227.621	Q8K301	16.1842	48.713	16.1326	51.0819	0	0.960527	0.1	0.750825	-0.1	0.855757	0	0.932942	-0.6	0.655802	-0.1	0.6	2.2	0	-2.7	0
Cdkn2aip	ENSMUSG00000038069	119.484	120.715	137.219	131.781	Q8BI72	26.0927	17.8417	22.5069	18.2298	0.2	0.715895	0.1	0.853838	0	0.972675	0.1	0.928542	-0.2	0.255601	0	0.8	-0.6	0	0.3	0.2
Slc23a2	ENSMUSG00000027340	1667.14	1914	4155.12	4271.52	Q9EPR4	47.6605	45.2933	89.0766	94.5518	1.3	2.4e-05	1.1	8.2e-05	0.2	0.400127	0	0.902827	1.5	0.00441083	1.3	0	0.3	0.6	-0.1	0.7
Rad21	ENSMUSG00000022314	885.04	873.262	1097.42	903.458	Q61550	154.556	91.1238	127.418	88.1726	0.3	0.366808	0	0.996097	0	1	0.3	0.433344	-0.4	0.000865142	-0.3	0.3	-1	0	0.9	0
Aff4	ENSMUSG00000049470	1121.45	930.455	1438.28	1299.22	Q9ESC8	9.58994	8.72328	13.7508	11.3863	0.4	0.278892	0.4	0.1706	-0.2	0.386041	0.1	0.689984	0.6	0.0947585	0.3	0.5	-0.1	0.8	0.4	0.4
Mrc1	ENSMUSG00000026712	5124.89	3303.54	2423.79	2877.22	Q61830	2206.32	2708.68	1788.5	2205.27	-1.1	0.004229	-0.2	0.576049	-0.6	0.0144061	-0.3	0.594659	-0.3	0.194181	-0.5	0	0.6	0	-0.3	0.1
Psmc3	ENSMUSG00000002102	1396.3	1360.12	1426.72	1457.4	O88685	245.616	262.397	182.182	262.768	0	0.965986	0.1	0.852814	0	0.97953	0	0.926183	-0.4	0.0672639	-0.1	0.4	0.2	0.4	-0.5	0
Apbb1ip	ENSMUSG00000026786	521.589	533.954	649.786	549.557	Q8R5A3	169.098	248.885	182.074	239.354	0.3	0.345456	0	1	0.1	0.838234	0.2	0.504457	0.1	0.592899	0	1	0.5	0	-0.4	0
Mgll	ENSMUSG00000033174	503.844	458.87	116.45	172.886	O35678	29.7816	59.2052	13.518	20.813	-2.1	1.05e-06	-1.4	1.62e-05	-0.1	0.79938	-0.6	0.185263	-1	0.15008	-1.5	0	1.2	0.1	-0.7	0
Ppid	ENSMUSG00000027804	118.616	135.371	67.9251	100.968	Q9CR16	275.287	478.94	160.655	333.198	-0.8	0.0910328	-0.5	0.251011	0.2	0.623693	-0.6	0.238437	-1.2	0.0164446	-0.7	0	1.1	0	-1.6	0
Rps10	ENSMUSG00000052146	246.619	245.826	212.978	242.341	P63325	562.47	650.61	376.571	598.213	-0.2	0.620605	0	0.931783	0	0.961313	-0.2	0.662477	-0.7	0.189493	-0.1	0.8	0.5	0.3	-1.1	0
Pacsin2	ENSMUSG00000016664	1182.74	1139.09	682.037	636.982	Q9WVE8	485.35	484.963	229.442	252.933	-0.8	0.0158657	-0.9	0.00173946	0	0.925625	0.1	0.807281	-1.6	4.19e-05	-0.7	0.2	-0.6	0.3	-0.3	0.5
[truncated: 2,136 more rows]
